# Supplementary material for: RNA-Seq based transcriptome analysis during bovine viral diarrhoea virus (BVDV) infection
Source: BMC Genomics. 2019 Oct 24;20:774. doi: 10.1186/s12864-019-6120-4 (PMC6813989; doi:10.1186/s12864-019-6120-4)
Supplement: Supplementary file 3 — Additional file 3. DEGs identified in comparison group Mock vs. MBV2h. [file 12864_2019_6120_MOESM3_ESM.xls]

## Sheet: GO富集分析统计表
Number	GO ID	Term Type	Description	Ratio_in_study	Ratio_in_pop	Pvalue_uncorrected	Pvalue_corrected
19	GO:0016126	BP	sterol biosynthetic process	19/2794	25/18253	2.14832e-11	4.06548e-07
83	GO:0034470	BP	ncRNA processing	83/2794	257/18253	1.2913e-10	2.44365e-06
17	GO:1902653	BP	secondary alcohol biosynthetic process	17/2794	22/18253	1.61774e-10	3.06142e-06
53	GO:0006364	BP	rRNA processing	53/2794	144/18253	2.28895e-10	4.33161e-06
3	GO:0050907	BP	detection of chemical stimulus involved in sensory perception	3/2794	994/18253	3.36309e-10	6.3643e-06
22	GO:0051606	BP	detection of stimulus	22/2794	1105/18253	3.36769e-10	6.37302e-06
11	GO:0009593	BP	detection of chemical stimulus	11/2794	1012/18253	3.49233e-10	6.60889e-06
73	GO:0050877	BP	neurological system process	73/2794	1499/18253	3.49246e-10	6.60913e-06
54	GO:0016072	BP	rRNA metabolic process	54/2794	150/18253	3.51239e-10	6.64685e-06
6	GO:0007606	BP	sensory perception of chemical stimulus	6/2794	1043/18253	3.53884e-10	6.69691e-06
4	GO:0007608	BP	sensory perception of smell	4/2794	983/18253	3.5615e-10	6.73979e-06
1	GO:0050911	BP	detection of chemical stimulus involved in sensory perception of smell	1/2794	971/18253	3.74287e-10	7.08302e-06
38	GO:0007600	BP	sensory perception	38/2794	1268/18253	4.0529e-10	7.66971e-06
9	GO:0050906	BP	detection of stimulus involved in sensory perception	9/2794	1037/18253	4.11321e-10	7.78384e-06
126	GO:0003008	BP	system process	126/2794	1791/18253	4.42141e-10	8.36708e-06
69	GO:0007186	BP	G-protein coupled receptor signaling pathway	69/2794	1599/18253	4.44529e-10	8.41227e-06
499	GO:0006139	BP	nucleobase-containing compound metabolic process	499/2794	2518/18253	5.20178e-10	9.84385e-06
555	GO:1901360	BP	organic cyclic compound metabolic process	555/2794	2781/18253	6.02144e-10	1.1395e-05
638	GO:0006807	BP	nitrogen compound metabolic process	638/2794	3337/18253	6.43862e-10	1.21844e-05
596	GO:0034641	BP	cellular nitrogen compound metabolic process	596/2794	3091/18253	6.54668e-10	1.23889e-05
1147	GO:0044238	BP	primary metabolic process	1147/2794	6359/18253	6.5967e-10	1.24836e-05
355	GO:0032501	BP	multicellular organismal process	355/2794	3128/18253	6.61755e-10	1.25231e-05
517	GO:0006725	BP	cellular aromatic compound metabolic process	517/2794	2645/18253	6.701e-10	1.2681e-05
513	GO:0046483	BP	heterocycle metabolic process	513/2794	2622/18253	7.00092e-10	1.32485e-05
1097	GO:0044237	BP	cellular metabolic process	1097/2794	6049/18253	7.12143e-10	1.34766e-05
1855	GO:0009987	BP	cellular process	1855/2794	10705/18253	7.17144e-10	1.35712e-05
1177	GO:0071704	BP	organic substance metabolic process	1177/2794	6627/18253	7.21394e-10	1.36517e-05
1581	GO:0044699	BP	single-organism process	1581/2794	9073/18253	7.67822e-10	1.45303e-05
713	GO:0071840	BP	cellular component organization or biogenesis	713/2794	3821/18253	7.87169e-10	1.48964e-05
1255	GO:0008152	BP	metabolic process	1255/2794	7197/18253	7.90981e-10	1.49685e-05
16	GO:0006695	BP	cholesterol biosynthetic process	16/2794	21/18253	8.22909e-10	1.55727e-05
1304	GO:0044763	BP	single-organism cellular process	1304/2794	7520/18253	9.14764e-10	1.7311e-05
96	GO:0034660	BP	ncRNA metabolic process	96/2794	343/18253	1.30462e-09	2.46887e-05
430	GO:0090304	BP	nucleic acid metabolic process	430/2794	2164/18253	1.71111e-09	3.2381e-05
707	GO:0048522	BP	positive regulation of cellular process	707/2794	3829/18253	2.44008e-09	4.6176e-05
754	GO:0048518	BP	positive regulation of biological process	754/2794	4112/18253	2.50094e-09	4.73278e-05
832	GO:0044260	BP	cellular macromolecule metabolic process	832/2794	4593/18253	2.65303e-09	5.0206e-05
473	GO:0009058	BP	biosynthetic process	473/2794	2430/18253	2.81855e-09	5.33383e-05
459	GO:1901576	BP	organic substance biosynthetic process	459/2794	2357/18253	5.36529e-09	0.000101533
30	GO:0016125	BP	sterol metabolic process	30/2794	66/18253	5.70343e-09	0.000107932
190	GO:0044711	BP	single-organism biosynthetic process	190/2794	834/18253	6.9508e-09	0.000131537
333	GO:0051716	BP	cellular response to stimulus	333/2794	1635/18253	9.53003e-09	0.000180346
28	GO:1902652	BP	secondary alcohol metabolic process	28/2794	63/18253	3.35224e-08	0.000634379
33	GO:0022613	BP	ribonucleoprotein complex biogenesis	33/2794	82/18253	4.08467e-08	0.000772982
43	GO:0044085	BP	cellular component biogenesis	43/2794	122/18253	4.36624e-08	0.000826267
685	GO:0016043	BP	cellular component organization	685/2794	3758/18253	4.46373e-08	0.000844717
133	GO:0006396	BP	RNA processing	133/2794	554/18253	5.55754e-08	0.00105171
25	GO:0042254	BP	ribosome biogenesis	25/2794	55/18253	1.05266e-07	0.00199205
439	GO:0044249	BP	cellular biosynthetic process	439/2794	2295/18253	1.10816e-07	0.00209708
26	GO:0008203	BP	cholesterol metabolic process	26/2794	59/18253	1.2721e-07	0.00240732
921	GO:0043170	BP	macromolecule metabolic process	921/2794	5273/18253	3.29407e-07	0.0062337
518	GO:0007165	BP	signal transduction	518/2794	4050/18253	3.38856e-07	0.00641252
25	GO:0006694	BP	steroid biosynthetic process	25/2794	59/18253	5.52351e-07	0.0104527
110	GO:0007017	BP	microtubule-based process	110/2794	459/18253	9.82117e-07	0.0185856
627	GO:0032502	BP	developmental process	627/2794	3486/18253	1.67016e-06	0.0316062
25	GO:0071897	BP	DNA biosynthetic process	25/2794	62/18253	1.68205e-06	0.0318312
45	GO:0060271	BP	cilium morphogenesis	45/2794	146/18253	2.2702e-06	0.0429612
210	GO:0033043	BP	regulation of organelle organization	210/2794	1015/18253	2.33575e-06	0.0442017
151	GO:0051726	BP	regulation of cell cycle	151/2794	690/18253	3.22814e-06	0.0610893
78	GO:0008610	BP	lipid biosynthetic process	78/2794	307/18253	4.15385e-06	0.0786075
194	GO:0033554	BP	cellular response to stress	194/2794	932/18253	4.40936e-06	0.0834427
37	GO:0009451	BP	RNA modification	37/2794	116/18253	6.55167e-06	0.123984
134	GO:0022402	BP	cell cycle process	134/2794	606/18253	6.91055e-06	0.130775
340	GO:0006950	BP	response to stress	340/2794	1790/18253	9.39286e-06	0.17775
602	GO:0048523	BP	negative regulation of cellular process	602/2794	3377/18253	9.68708e-06	0.183318
331	GO:0016070	BP	RNA metabolic process	331/2794	1741/18253	1.18205e-05	0.223691
116	GO:0006259	BP	DNA metabolic process	116/2794	517/18253	1.32876e-05	0.251454
353	GO:0051128	BP	regulation of cellular component organization	353/2794	1877/18253	1.44449e-05	0.273355
565	GO:0044710	BP	single-organism metabolic process	565/2794	3163/18253	1.55542e-05	0.294348
91	GO:0010942	BP	positive regulation of cell death	91/2794	386/18253	1.6142e-05	0.305471
275	GO:1901362	BP	organic cyclic compound biosynthetic process	275/2794	1419/18253	1.65685e-05	0.313542
586	GO:0044767	BP	single-organism developmental process	586/2794	3296/18253	1.88115e-05	0.355989
629	GO:0048519	BP	negative regulation of biological process	629/2794	3569/18253	2.3725e-05	0.448972
30	GO:0008033	BP	tRNA processing	30/2794	92/18253	2.97693e-05	0.563354
212	GO:0043085	BP	positive regulation of catalytic activity	212/2794	1065/18253	3.0227e-05	0.572016
25	GO:0046165	BP	alcohol biosynthetic process	25/2794	71/18253	3.52902e-05	0.667832
201	GO:0046907	BP	intracellular transport	201/2794	1005/18253	3.9648e-05	0.750299
29	GO:0045444	BP	fat cell differentiation	29/2794	89/18253	4.18327e-05	0.791642
100	GO:0008285	BP	negative regulation of cell proliferation	100/2794	443/18253	4.25264e-05	0.80477
9	GO:1904874	BP	positive regulation of telomerase RNA localization to Cajal body	9/2794	14/18253	4.37453e-05	0.827837
80	GO:0044089	BP	positive regulation of cellular component biogenesis	80/2794	338/18253	4.75002e-05	0.898894
7	GO:0060972	BP	left/right pattern formation	7/2794	9/18253	5.28841e-05	1
7	GO:0032490	BP	detection of molecule of bacterial origin	7/2794	9/18253	5.28841e-05	1
22	GO:0006400	BP	tRNA modification	22/2794	61/18253	5.4761e-05	1
86	GO:0043068	BP	positive regulation of programmed cell death	86/2794	371/18253	5.58828e-05	1
219	GO:0051649	BP	establishment of localization in cell	219/2794	1116/18253	6.3928e-05	1
38	GO:0008202	BP	steroid metabolic process	38/2794	132/18253	7.74071e-05	1
9	GO:1902043	BP	positive regulation of extrinsic apoptotic signaling pathway via death domain receptors	9/2794	15/18253	9.44612e-05	1
9	GO:0046112	BP	nucleobase biosynthetic process	9/2794	15/18253	9.44612e-05	1
341	GO:0006996	BP	organelle organization	341/2794	1845/18253	9.94765e-05	1
391	GO:0048856	BP	anatomical structure development	391/2794	2152/18253	0.000113966	1
388	GO:0048869	BP	cellular developmental process	388/2794	2134/18253	0.000121944	1
84	GO:0043065	BP	positive regulation of apoptotic process	84/2794	368/18253	0.000130679	1
474	GO:0048583	BP	regulation of response to stimulus	474/2794	2661/18253	0.000134474	1
39	GO:0045930	BP	negative regulation of mitotic cell cycle	39/2794	141/18253	0.00014526	1
229	GO:0044281	BP	small molecule metabolic process	229/2794	1189/18253	0.000146591	1
249	GO:0044093	BP	positive regulation of molecular function	249/2794	1309/18253	0.000152095	1
7	GO:0010935	BP	regulation of macrophage cytokine production	7/2794	10/18253	0.000152835	1
108	GO:0006886	BP	intracellular protein transport	108/2794	501/18253	0.000153593	1
65	GO:0045786	BP	negative regulation of cell cycle	65/2794	271/18253	0.000165683	1
563	GO:0010468	BP	regulation of gene expression	563/2794	3217/18253	0.000175707	1
95	GO:0010564	BP	regulation of cell cycle process	95/2794	430/18253	0.000179768	1
287	GO:0034645	BP	cellular macromolecule biosynthetic process	287/2794	1538/18253	0.000184126	1
569	GO:0051171	BP	regulation of nitrogen compound metabolic process	569/2794	3256/18253	0.000188474	1
68	GO:0044283	BP	small molecule biosynthetic process	68/2794	288/18253	0.000188475	1
257	GO:1902589	BP	single-organism organelle organization	257/2794	1360/18253	0.000196597	1
785	GO:0031323	BP	regulation of cellular metabolic process	785/2794	4610/18253	0.000202857	1
269	GO:0042221	BP	response to chemical	269/2794	1433/18253	0.000207035	1
48	GO:0006066	BP	alcohol metabolic process	48/2794	187/18253	0.000209956	1
179	GO:0010648	BP	negative regulation of cell communication	179/2794	905/18253	0.000214544	1
59	GO:0007005	BP	mitochondrion organization	59/2794	243/18253	0.000216763	1
412	GO:0010646	BP	regulation of cell communication	412/2794	2296/18253	0.000223652	1
39	GO:0006399	BP	tRNA metabolic process	39/2794	142/18253	0.000230742	1
32	GO:1901617	BP	organic hydroxy compound biosynthetic process	32/2794	109/18253	0.00023752	1
75	GO:0048858	BP	cell projection morphogenesis	75/2794	326/18253	0.000241999	1
37	GO:0006275	BP	regulation of DNA replication	37/2794	134/18253	0.00024717	1
53	GO:0051302	BP	regulation of cell division	53/2794	214/18253	0.000261649	1
825	GO:0019222	BP	regulation of metabolic process	825/2794	4870/18253	0.000262224	1
68	GO:0051052	BP	regulation of DNA metabolic process	68/2794	290/18253	0.000270039	1
180	GO:0051130	BP	positive regulation of cellular component organization	180/2794	914/18253	0.000276143	1
144	GO:0032880	BP	regulation of protein localization	144/2794	708/18253	0.000283523	1
249	GO:0071702	BP	organic substance transport	249/2794	1322/18253	0.000303252	1
165	GO:0009968	BP	negative regulation of signal transduction	165/2794	830/18253	0.0003064	1
130	GO:0044087	BP	regulation of cellular component biogenesis	130/2794	633/18253	0.00031655	1
412	GO:0043412	BP	macromolecule modification	412/2794	2307/18253	0.000331412	1
9	GO:1904872	BP	regulation of telomerase RNA localization to Cajal body	9/2794	17/18253	0.000342582	1
23	GO:0072331	BP	signal transduction by p53 class mediator	23/2794	71/18253	0.000345792	1
17	GO:0051782	BP	negative regulation of cell division	17/2794	47/18253	0.00036124	1
95	GO:1903827	BP	regulation of cellular protein localization	95/2794	440/18253	0.000368568	1
775	GO:0060255	BP	regulation of macromolecule metabolic process	775/2794	4568/18253	0.000370233	1
211	GO:0042127	BP	regulation of cell proliferation	211/2794	1103/18253	0.000397221	1
170	GO:0045184	BP	establishment of protein localization	170/2794	864/18253	0.000400067	1
51	GO:0048608	BP	reproductive structure development	51/2794	207/18253	0.000426698	1
173	GO:0023057	BP	negative regulation of signaling	173/2794	885/18253	0.000469534	1
514	GO:2000112	BP	regulation of cellular macromolecule biosynthetic process	514/2794	2943/18253	0.000473	1
77	GO:0032990	BP	cell part morphogenesis	77/2794	344/18253	0.000474476	1
364	GO:0009966	BP	regulation of signal transduction	364/2794	2026/18253	0.000520425	1
534	GO:0019219	BP	regulation of nucleobase-containing compound metabolic process	534/2794	3072/18253	0.000535013	1
269	GO:0022607	BP	cellular component assembly	269/2794	1453/18253	0.000542249	1
320	GO:0044271	BP	cellular nitrogen compound biosynthetic process	320/2794	1760/18253	0.000559802	1
216	GO:0010033	BP	response to organic substance	216/2794	1138/18253	0.000563297	1
9	GO:0001522	BP	pseudouridine synthesis	9/2794	18/18253	0.00059231	1
73	GO:1903047	BP	mitotic cell cycle process	73/2794	326/18253	0.000608778	1
126	GO:0009628	BP	response to abiotic stimulus	126/2794	619/18253	0.000634949	1
12	GO:0009112	BP	nucleobase metabolic process	12/2794	29/18253	0.000652934	1
105	GO:0006974	BP	cellular response to DNA damage stimulus	105/2794	502/18253	0.000664681	1
768	GO:0080090	BP	regulation of primary metabolic process	768/2794	4546/18253	0.000675166	1
527	GO:0010556	BP	regulation of macromolecule biosynthetic process	527/2794	3034/18253	0.000679193	1
182	GO:0060341	BP	regulation of cellular localization	182/2794	942/18253	0.000679387	1
13	GO:0001890	BP	placenta development	13/2794	33/18253	0.000688482	1
8	GO:0048841	BP	regulation of axon extension involved in axon guidance	8/2794	15/18253	0.000697255	1
8	GO:0007004	BP	telomere maintenance via telomerase	8/2794	15/18253	0.000697255	1
14	GO:1902041	BP	regulation of extrinsic apoptotic signaling pathway via death domain receptors	14/2794	37/18253	0.000698226	1
346	GO:0032879	BP	regulation of localization	346/2794	1923/18253	0.000713621	1
399	GO:0023051	BP	regulation of signaling	399/2794	2246/18253	0.000720069	1
21	GO:0007368	BP	determination of left/right symmetry	21/2794	65/18253	0.00072099	1
545	GO:0031326	BP	regulation of cellular biosynthetic process	545/2794	3148/18253	0.000736878	1
34	GO:0001666	BP	response to hypoxia	34/2794	127/18253	0.000754798	1
93	GO:0051493	BP	regulation of cytoskeleton organization	93/2794	438/18253	0.000765652	1
45	GO:0007018	BP	microtubule-based movement	45/2794	180/18253	0.000772798	1
172	GO:0070887	BP	cellular response to chemical stimulus	172/2794	886/18253	0.00079524	1
21	GO:0009855	BP	determination of bilateral symmetry	21/2794	66/18253	0.000804645	1
115	GO:0051129	BP	negative regulation of cellular component organization	115/2794	560/18253	0.000814604	1
57	GO:0032956	BP	regulation of actin cytoskeleton organization	57/2794	243/18253	0.000832837	1
43	GO:0090068	BP	positive regulation of cell cycle process	43/2794	171/18253	0.000833298	1
101	GO:0010638	BP	positive regulation of organelle organization	101/2794	483/18253	0.000840996	1
151	GO:0015031	BP	protein transport	151/2794	767/18253	0.000849817	1
546	GO:0050896	BP	response to stimulus	546/2794	4004/18253	0.000869529	1
11	GO:0000154	BP	rRNA modification	11/2794	26/18253	0.000875074	1
11	GO:0000470	BP	maturation of LSU-rRNA	11/2794	26/18253	0.000875074	1
80	GO:0034220	BP	ion transmembrane transport	80/2794	725/18253	0.00089087	1
21	GO:0009799	BP	specification of symmetry	21/2794	67/18253	0.00091929	1
154	GO:0006629	BP	lipid metabolic process	154/2794	785/18253	0.000966068	1
9	GO:0042267	BP	natural killer cell mediated cytotoxicity	9/2794	19/18253	0.000973167	1
9	GO:0002228	BP	natural killer cell mediated immunity	9/2794	19/18253	0.000973167	1
9	GO:0042273	BP	ribosomal large subunit biogenesis	9/2794	19/18253	0.000973167	1
146	GO:0022603	BP	regulation of anatomical structure morphogenesis	146/2794	740/18253	0.00100023	1
28	GO:0006260	BP	DNA replication	28/2794	99/18253	0.00104742	1
75	GO:0007346	BP	regulation of mitotic cell cycle	75/2794	343/18253	0.00109147	1
75	GO:0010639	BP	negative regulation of organelle organization	75/2794	343/18253	0.00109147	1
26	GO:0030705	BP	cytoskeleton-dependent intracellular transport	26/2794	91/18253	0.00112141	1
67	GO:2001233	BP	regulation of apoptotic signaling pathway	67/2794	299/18253	0.00112784	1
548	GO:0009889	BP	regulation of biosynthetic process	548/2794	3183/18253	0.00114677	1
201	GO:0048585	BP	negative regulation of response to stimulus	201/2794	1065/18253	0.0011591	1
34	GO:0036293	BP	response to decreased oxygen levels	34/2794	128/18253	0.0011697	1
214	GO:0033036	BP	macromolecule localization	214/2794	1143/18253	0.00124574	1
17	GO:0030516	BP	regulation of axon extension	17/2794	51/18253	0.00126631	1
11	GO:0042073	BP	intraciliary transport	11/2794	27/18253	0.00127412	1
13	GO:0030490	BP	maturation of SSU-rRNA	13/2794	35/18253	0.00131543	1
45	GO:0043414	BP	macromolecule methylation	45/2794	185/18253	0.00133545	1
297	GO:0009059	BP	macromolecule biosynthetic process	297/2794	1644/18253	0.00138626	1
247	GO:0018130	BP	heterocycle biosynthetic process	247/2794	1344/18253	0.0014249	1
116	GO:0030030	BP	cell projection organization	116/2794	574/18253	0.00142927	1
193	GO:0043067	BP	regulation of programmed cell death	193/2794	1022/18253	0.00147942	1
410	GO:0031325	BP	positive regulation of cellular metabolic process	410/2794	2337/18253	0.00152518	1
6	GO:1904816	BP	positive regulation of protein localization to chromosome, telomeric region	6/2794	10/18253	0.00153809	1
53	GO:0032259	BP	methylation	53/2794	229/18253	0.00160408	1
56	GO:0051276	BP	chromosome organization	56/2794	244/18253	0.00162105	1
273	GO:0009891	BP	positive regulation of biosynthetic process	273/2794	1503/18253	0.00166905	1
162	GO:1902582	BP	single-organism intracellular transport	162/2794	842/18253	0.00168083	1
203	GO:0010941	BP	regulation of cell death	203/2794	1084/18253	0.00171649	1
316	GO:0050793	BP	regulation of developmental process	316/2794	1763/18253	0.00172298	1
39	GO:0071496	BP	cellular response to external stimulus	39/2794	158/18253	0.00180256	1
11	GO:0070301	BP	cellular response to hydrogen peroxide	11/2794	28/18253	0.00181113	1
11	GO:0098840	BP	protein transport along microtubule	11/2794	28/18253	0.00181113	1
218	GO:0045595	BP	regulation of cell differentiation	218/2794	1175/18253	0.00191478	1
209	GO:0008104	BP	protein localization	209/2794	1124/18253	0.00205584	1
257	GO:0010557	BP	positive regulation of macromolecule biosynthetic process	257/2794	1411/18253	0.00205679	1
7	GO:1904892	BP	regulation of STAT cascade	7/2794	120/18253	0.00208485	1
7	GO:0046425	BP	regulation of JAK-STAT cascade	7/2794	120/18253	0.00208485	1
22	GO:0046434	BP	organophosphate catabolic process	22/2794	76/18253	0.00213022	1
115	GO:0070201	BP	regulation of establishment of protein localization	115/2794	575/18253	0.00216303	1
38	GO:0051495	BP	positive regulation of cytoskeleton organization	38/2794	154/18253	0.00223455	1
1	GO:0043330	BP	response to exogenous dsRNA	1/2794	56/18253	0.00223488	1
34	GO:0070482	BP	response to oxygen levels	34/2794	133/18253	0.00224272	1
237	GO:2000026	BP	regulation of multicellular organismal development	237/2794	1294/18253	0.00231357	1
269	GO:0031328	BP	positive regulation of cellular biosynthetic process	269/2794	1487/18253	0.00231917	1
269	GO:0006796	BP	phosphate-containing compound metabolic process	269/2794	1488/18253	0.00233252	1
13	GO:0032648	BP	regulation of interferon-beta production	13/2794	37/18253	0.00235643	1
4	GO:0060907	BP	positive regulation of macrophage cytokine production	4/2794	5/18253	0.00240486	1
4	GO:0060744	BP	mammary gland branching involved in thelarche	4/2794	5/18253	0.00240486	1
4	GO:0031118	BP	rRNA pseudouridine synthesis	4/2794	5/18253	0.00240486	1
4	GO:0036005	BP	response to macrophage colony-stimulating factor	4/2794	5/18253	0.00240486	1
4	GO:0036006	BP	cellular response to macrophage colony-stimulating factor stimulus	4/2794	5/18253	0.00240486	1
4	GO:0007000	BP	nucleolus organization	4/2794	5/18253	0.00240486	1
18	GO:0001510	BP	RNA methylation	18/2794	57/18253	0.00241028	1
90	GO:0003006	BP	developmental process involved in reproduction	90/2794	436/18253	0.00241147	1
36	GO:0010948	BP	negative regulation of cell cycle process	36/2794	145/18253	0.00246361	1
7	GO:0098581	BP	detection of external biotic stimulus	7/2794	14/18253	0.00247969	1
10	GO:0008045	BP	motor neuron axon guidance	10/2794	25/18253	0.00248283	1
134	GO:1901700	BP	response to oxygen-containing compound	134/2794	688/18253	0.00248949	1
274	GO:0006793	BP	phosphorus metabolic process	274/2794	1520/18253	0.00256572	1
23	GO:1902806	BP	regulation of cell cycle G1/S phase transition	23/2794	80/18253	0.00257093	1
56	GO:0001558	BP	regulation of cell growth	56/2794	250/18253	0.0025755	1
99	GO:0043087	BP	regulation of GTPase activity	99/2794	486/18253	0.0026158	1
21	GO:2000045	BP	regulation of G1/S transition of mitotic cell cycle	21/2794	72/18253	0.00263515	1
244	GO:0019438	BP	aromatic compound biosynthetic process	244/2794	1341/18253	0.00273575	1
146	GO:1901566	BP	organonitrogen compound biosynthetic process	146/2794	757/18253	0.00273917	1
313	GO:0050790	BP	regulation of catalytic activity	313/2794	1760/18253	0.00274024	1
193	GO:0009967	BP	positive regulation of signal transduction	193/2794	1038/18253	0.00293223	1
167	GO:0048513	BP	animal organ development	167/2794	883/18253	0.0029418	1
6	GO:0006188	BP	IMP biosynthetic process	6/2794	11/18253	0.00294635	1
6	GO:0071548	BP	response to dexamethasone	6/2794	11/18253	0.00294635	1
6	GO:0071549	BP	cellular response to dexamethasone stimulus	6/2794	11/18253	0.00294635	1
90	GO:0043547	BP	positive regulation of GTPase activity	90/2794	437/18253	0.00299722	1
8	GO:0071353	BP	cellular response to interleukin-4	8/2794	18/18253	0.00308511	1
8	GO:0098534	BP	centriole assembly	8/2794	18/18253	0.00308511	1
8	GO:0006278	BP	RNA-dependent DNA biosynthetic process	8/2794	18/18253	0.00308511	1
5	GO:0021785	BP	branchiomotor neuron axon guidance	5/2794	8/18253	0.00312334	1
5	GO:0009113	BP	purine nucleobase biosynthetic process	5/2794	8/18253	0.00312334	1
5	GO:1904851	BP	positive regulation of establishment of protein localization to telomere	5/2794	8/18253	0.00312334	1
12	GO:0060998	BP	regulation of dendritic spine development	12/2794	34/18253	0.003288	1
430	GO:0009893	BP	positive regulation of metabolic process	430/2794	2484/18253	0.00329237	1
40	GO:0051054	BP	positive regulation of DNA metabolic process	40/2794	167/18253	0.00331714	1
188	GO:0042981	BP	regulation of apoptotic process	188/2794	1009/18253	0.00341768	1
11	GO:0048286	BP	lung alveolus development	11/2794	30/18253	0.00343426	1
3	GO:1903984	BP	positive regulation of TRAIL-activated apoptotic signaling pathway	3/2794	3/18253	0.00358329	1
3	GO:0019287	BP	isopentenyl diphosphate biosynthetic process, mevalonate pathway	3/2794	3/18253	0.00358329	1
3	GO:0000466	BP	maturation of 5.8S rRNA from tricistronic rRNA transcript (SSU-rRNA, 5.8S rRNA, LSU-rRNA)	3/2794	3/18253	0.00358329	1
3	GO:0097006	BP	regulation of plasma lipoprotein particle levels	3/2794	3/18253	0.00358329	1
3	GO:0045875	BP	negative regulation of sister chromatid cohesion	3/2794	3/18253	0.00358329	1
3	GO:0071596	BP	ubiquitin-dependent protein catabolic process via the N-end rule pathway	3/2794	3/18253	0.00358329	1
3	GO:0046101	BP	hypoxanthine biosynthetic process	3/2794	3/18253	0.00358329	1
3	GO:0046100	BP	hypoxanthine metabolic process	3/2794	3/18253	0.00358329	1
3	GO:0046490	BP	isopentenyl diphosphate metabolic process	3/2794	3/18253	0.00358329	1
3	GO:0042494	BP	detection of bacterial lipoprotein	3/2794	3/18253	0.00358329	1
3	GO:1990481	BP	mRNA pseudouridine synthesis	3/2794	3/18253	0.00358329	1
3	GO:0060971	BP	embryonic heart tube left/right pattern formation	3/2794	3/18253	0.00358329	1
3	GO:0009240	BP	isopentenyl diphosphate biosynthetic process	3/2794	3/18253	0.00358329	1
3	GO:0097688	BP	glutamate receptor clustering	3/2794	3/18253	0.00358329	1
3	GO:0097113	BP	AMPA glutamate receptor clustering	3/2794	3/18253	0.00358329	1
40	GO:2001234	BP	negative regulation of apoptotic signaling pathway	40/2794	169/18253	0.00367624	1
245	GO:0030154	BP	cell differentiation	245/2794	1355/18253	0.00370306	1
69	GO:0007389	BP	pattern specification process	69/2794	323/18253	0.00377159	1
38	GO:1904950	BP	negative regulation of establishment of protein localization	38/2794	159/18253	0.00390105	1
181	GO:0035556	BP	intracellular signal transduction	181/2794	973/18253	0.0039326	1
7	GO:0007099	BP	centriole replication	7/2794	15/18253	0.00403933	1
308	GO:0043933	BP	macromolecular complex subunit organization	308/2794	1739/18253	0.0040706	1
49	GO:0097190	BP	apoptotic signaling pathway	49/2794	216/18253	0.00412826	1
46	GO:0031346	BP	positive regulation of cell projection organization	46/2794	201/18253	0.00412974	1
273	GO:0051173	BP	positive regulation of nitrogen compound metabolic process	273/2794	1528/18253	0.00425244	1
138	GO:0071310	BP	cellular response to organic substance	138/2794	719/18253	0.00425911	1
49	GO:0003002	BP	regionalization	49/2794	217/18253	0.00426513	1
233	GO:0034654	BP	nucleobase-containing compound biosynthetic process	233/2794	1285/18253	0.00430225	1
107	GO:1902580	BP	single-organism cellular localization	107/2794	541/18253	0.00433708	1
30	GO:0000075	BP	cell cycle checkpoint	30/2794	118/18253	0.00433901	1
58	GO:1901615	BP	organic hydroxy compound metabolic process	58/2794	265/18253	0.00438331	1
14	GO:0070585	BP	protein localization to mitochondrion	14/2794	43/18253	0.00443252	1
58	GO:0032970	BP	regulation of actin filament-based process	58/2794	266/18253	0.00449691	1
210	GO:0010647	BP	positive regulation of cell communication	210/2794	1148/18253	0.00452278	1
8	GO:0002504	BP	antigen processing and presentation of peptide or polysaccharide antigen via MHC class II	8/2794	19/18253	0.00462106	1
8	GO:0061384	BP	heart trabecula morphogenesis	8/2794	19/18253	0.00462106	1
386	GO:0065009	BP	regulation of molecular function	386/2794	2223/18253	0.00465672	1
10	GO:0061512	BP	protein localization to cilium	10/2794	27/18253	0.00478977	1
9	GO:0060612	BP	adipose tissue development	9/2794	23/18253	0.00482891	1
226	GO:1901564	BP	organonitrogen compound metabolic process	226/2794	1245/18253	0.00486309	1
13	GO:0061448	BP	connective tissue development	13/2794	38/18253	0.0048866	1
26	GO:0051236	BP	establishment of RNA localization	26/2794	100/18253	0.00500714	1
262	GO:0045935	BP	positive regulation of nucleobase-containing compound metabolic process	262/2794	1465/18253	0.00508788	1
79	GO:0031344	BP	regulation of cell projection organization	79/2794	384/18253	0.00511576	1
6	GO:0002577	BP	regulation of antigen processing and presentation	6/2794	12/18253	0.00513358	1
6	GO:0001975	BP	response to amphetamine	6/2794	12/18253	0.00513358	1
6	GO:0014075	BP	response to amine	6/2794	12/18253	0.00513358	1
6	GO:1904814	BP	regulation of protein localization to chromosome, telomeric region	6/2794	12/18253	0.00513358	1
59	GO:0090066	BP	regulation of anatomical structure size	59/2794	274/18253	0.00522161	1
14	GO:0042770	BP	signal transduction in response to DNA damage	14/2794	44/18253	0.00527459	1
83	GO:0051347	BP	positive regulation of transferase activity	83/2794	408/18253	0.00537652	1
206	GO:0023056	BP	positive regulation of signaling	206/2794	1128/18253	0.00547908	1
16	GO:0032465	BP	regulation of cytokinesis	16/2794	52/18253	0.00552743	1
402	GO:0010604	BP	positive regulation of macromolecule metabolic process	402/2794	2329/18253	0.00555139	1
57	GO:0000226	BP	microtubule cytoskeleton organization	57/2794	263/18253	0.00560547	1
46	GO:1901987	BP	regulation of cell cycle phase transition	46/2794	202/18253	0.0056328	1
46	GO:0032535	BP	regulation of cellular component size	46/2794	203/18253	0.00576075	1
21	GO:0045740	BP	positive regulation of DNA replication	21/2794	76/18253	0.00582328	1
162	GO:0006928	BP	movement of cell or subcellular component	162/2794	868/18253	0.00586567	1
74	GO:0055086	BP	nucleobase-containing small molecule metabolic process	74/2794	357/18253	0.00586588	1
46	GO:0040013	BP	negative regulation of locomotion	46/2794	204/18253	0.00593353	1
71	GO:0010720	BP	positive regulation of cell development	71/2794	341/18253	0.00611584	1
5	GO:0051315	BP	attachment of mitotic spindle microtubules to kinetochore	5/2794	9/18253	0.00614385	1
5	GO:0070203	BP	regulation of establishment of protein localization to telomere	5/2794	9/18253	0.00614385	1
5	GO:0032530	BP	regulation of microvillus organization	5/2794	9/18253	0.00614385	1
5	GO:0032594	BP	protein transport within lipid bilayer	5/2794	9/18253	0.00614385	1
2	GO:0043331	BP	response to dsRNA	2/2794	60/18253	0.0061586	1
7	GO:0002902	BP	regulation of B cell apoptotic process	7/2794	16/18253	0.0062415	1
7	GO:0010842	BP	retina layer formation	7/2794	16/18253	0.0062415	1
7	GO:0009595	BP	detection of biotic stimulus	7/2794	16/18253	0.0062415	1
7	GO:0050892	BP	intestinal absorption	7/2794	16/18253	0.0062415	1
7	GO:0006144	BP	purine nucleobase metabolic process	7/2794	16/18253	0.0062415	1
7	GO:0072525	BP	pyridine-containing compound biosynthetic process	7/2794	16/18253	0.0062415	1
41	GO:0007507	BP	heart development	41/2794	178/18253	0.00624386	1
14	GO:1990542	BP	mitochondrial transmembrane transport	14/2794	45/18253	0.00633006	1
14	GO:1901292	BP	nucleoside phosphate catabolic process	14/2794	45/18253	0.00633006	1
14	GO:0007416	BP	synapse assembly	14/2794	45/18253	0.00633006	1
4	GO:0045039	BP	protein import into mitochondrial inner membrane	4/2794	6/18253	0.00633727	1
4	GO:0006189	BP	'de novo' IMP biosynthetic process	4/2794	6/18253	0.00633727	1
4	GO:0071223	BP	cellular response to lipoteichoic acid	4/2794	6/18253	0.00633727	1
4	GO:2000348	BP	regulation of CD40 signaling pathway	4/2794	6/18253	0.00633727	1
4	GO:0010944	BP	negative regulation of transcription by competitive promoter binding	4/2794	6/18253	0.00633727	1
4	GO:0034454	BP	microtubule anchoring at centrosome	4/2794	6/18253	0.00633727	1
4	GO:0006527	BP	arginine catabolic process	4/2794	6/18253	0.00633727	1
4	GO:0009191	BP	ribonucleoside diphosphate catabolic process	4/2794	6/18253	0.00633727	1
4	GO:0035721	BP	intraciliary retrograde transport	4/2794	6/18253	0.00633727	1
4	GO:0070391	BP	response to lipoteichoic acid	4/2794	6/18253	0.00633727	1
4	GO:0090527	BP	actin filament reorganization	4/2794	6/18253	0.00633727	1
165	GO:0016310	BP	phosphorylation	165/2794	886/18253	0.00633749	1
21	GO:0071103	BP	DNA conformation change	21/2794	77/18253	0.00636406	1
10	GO:0001909	BP	leukocyte mediated cytotoxicity	10/2794	28/18253	0.00644456	1
41	GO:1901990	BP	regulation of mitotic cell cycle phase transition	41/2794	179/18253	0.0065091	1
8	GO:1902667	BP	regulation of axon guidance	8/2794	20/18253	0.00668142	1
8	GO:0033046	BP	negative regulation of sister chromatid segregation	8/2794	20/18253	0.00668142	1
8	GO:0006270	BP	DNA replication initiation	8/2794	20/18253	0.00668142	1
8	GO:0061383	BP	trabecula morphogenesis	8/2794	20/18253	0.00668142	1
9	GO:0000462	BP	maturation of SSU-rRNA from tricistronic rRNA transcript (SSU-rRNA, 5.8S rRNA, LSU-rRNA)	9/2794	24/18253	0.00669198	1
18	GO:0061387	BP	regulation of extent of cell growth	18/2794	62/18253	0.00678397	1
122	GO:0060284	BP	regulation of cell development	122/2794	634/18253	0.00694462	1
84	GO:1901701	BP	cellular response to oxygen-containing compound	84/2794	416/18253	0.00707569	1
439	GO:0044267	BP	cellular protein metabolic process	439/2794	2567/18253	0.00711784	1
12	GO:0010823	BP	negative regulation of mitochondrion organization	12/2794	35/18253	0.0072826	1
23	GO:0001649	BP	osteoblast differentiation	23/2794	88/18253	0.00730413	1
25	GO:0050658	BP	RNA transport	25/2794	98/18253	0.00736629	1
25	GO:0050657	BP	nucleic acid transport	25/2794	98/18253	0.00736629	1
30	GO:0007178	BP	transmembrane receptor protein serine/threonine kinase signaling pathway	30/2794	122/18253	0.00749655	1
119	GO:0045597	BP	positive regulation of cell differentiation	119/2794	619/18253	0.00751087	1
458	GO:2001141	BP	regulation of RNA biosynthetic process	458/2794	2689/18253	0.007625	1
35	GO:0051224	BP	negative regulation of protein transport	35/2794	148/18253	0.00789047	1
86	GO:0007154	BP	cell communication	86/2794	428/18253	0.0079011	1
475	GO:0051252	BP	regulation of RNA metabolic process	475/2794	2796/18253	0.00793846	1
71	GO:0033674	BP	positive regulation of kinase activity	71/2794	344/18253	0.00794855	1
15	GO:0031338	BP	regulation of vesicle fusion	15/2794	49/18253	0.00798969	1
18	GO:0045778	BP	positive regulation of ossification	18/2794	64/18253	0.00809711	1
20	GO:0032231	BP	regulation of actin filament bundle assembly	20/2794	73/18253	0.00809929	1
12	GO:1902930	BP	regulation of alcohol biosynthetic process	12/2794	36/18253	0.00809949	1
457	GO:1903506	BP	regulation of nucleic acid-templated transcription	457/2794	2685/18253	0.00825972	1
6	GO:0072422	BP	signal transduction involved in DNA damage checkpoint	6/2794	13/18253	0.00831003	1
6	GO:0072395	BP	signal transduction involved in cell cycle checkpoint	6/2794	13/18253	0.00831003	1
6	GO:0072401	BP	signal transduction involved in DNA integrity checkpoint	6/2794	13/18253	0.00831003	1
6	GO:0007141	BP	male meiosis I	6/2794	13/18253	0.00831003	1
6	GO:0043687	BP	post-translational protein modification	6/2794	13/18253	0.00831003	1
6	GO:0035455	BP	response to interferon-alpha	6/2794	13/18253	0.00831003	1
83	GO:0022604	BP	regulation of cell morphogenesis	83/2794	412/18253	0.00836467	1
61	GO:0090407	BP	organophosphate biosynthetic process	61/2794	290/18253	0.00836566	1
200	GO:0010558	BP	negative regulation of macromolecule biosynthetic process	200/2794	1102/18253	0.00841316	1
60	GO:0098660	BP	inorganic ion transmembrane transport	60/2794	531/18253	0.00844247	1
22	GO:1901991	BP	negative regulation of mitotic cell cycle phase transition	22/2794	83/18253	0.00847522	1
451	GO:0006355	BP	regulation of transcription, DNA-templated	451/2794	2648/18253	0.00859741	1
15	GO:0072527	BP	pyrimidine-containing compound metabolic process	15/2794	50/18253	0.00878175	1
2	GO:0030101	BP	natural killer cell activation	2/2794	56/18253	0.00884347	1
251	GO:0048584	BP	positive regulation of response to stimulus	251/2794	1413/18253	0.00886677	1
84	GO:0007167	BP	enzyme linked receptor protein signaling pathway	84/2794	419/18253	0.00892121	1
13	GO:0003151	BP	outflow tract morphogenesis	13/2794	42/18253	0.00896979	1
13	GO:0031122	BP	cytoplasmic microtubule organization	13/2794	42/18253	0.00896979	1
59	GO:1903829	BP	positive regulation of cellular protein localization	59/2794	278/18253	0.00898665	1
18	GO:0090630	BP	activation of GTPase activity	18/2794	65/18253	0.00903633	1
9	GO:0045746	BP	negative regulation of Notch signaling pathway	9/2794	25/18253	0.00905962	1
9	GO:0045839	BP	negative regulation of mitotic nuclear division	9/2794	25/18253	0.00905962	1
9	GO:0032728	BP	positive regulation of interferon-beta production	9/2794	25/18253	0.00905962	1
41	GO:0071214	BP	cellular response to abiotic stimulus	41/2794	181/18253	0.0090814	1
62	GO:0002252	BP	immune effector process	62/2794	297/18253	0.0092006	1
7	GO:0071634	BP	regulation of transforming growth factor beta production	7/2794	17/18253	0.00922651	1
7	GO:0065005	BP	protein-lipid complex assembly	7/2794	17/18253	0.00922651	1
12	GO:0044743	BP	intracellular protein transmembrane import	12/2794	37/18253	0.00926599	1
8	GO:0008299	BP	isoprenoid biosynthetic process	8/2794	21/18253	0.00936685	1
8	GO:0070670	BP	response to interleukin-4	8/2794	21/18253	0.00936685	1
168	GO:0051094	BP	positive regulation of developmental process	168/2794	915/18253	0.00955657	1
102	GO:0080135	BP	regulation of cellular response to stress	102/2794	524/18253	0.00958344	1
20	GO:0048704	BP	embryonic skeletal system morphogenesis	20/2794	75/18253	0.00966362	1
20	GO:0007093	BP	mitotic cell cycle checkpoint	20/2794	75/18253	0.00966362	1
15	GO:0007179	BP	transforming growth factor beta receptor signaling pathway	15/2794	51/18253	0.00983676	1
15	GO:0061035	BP	regulation of cartilage development	15/2794	51/18253	0.00983676	1
112	GO:0009719	BP	response to endogenous stimulus	112/2794	584/18253	0.010076	1
122	GO:0051345	BP	positive regulation of hydrolase activity	122/2794	641/18253	0.010084	1
17	GO:0043467	BP	regulation of generation of precursor metabolites and energy	17/2794	60/18253	0.0103672	1
17	GO:0019722	BP	calcium-mediated signaling	17/2794	60/18253	0.0103672	1
5	GO:0000052	BP	citrulline metabolic process	5/2794	10/18253	0.0107496	1
5	GO:0000463	BP	maturation of LSU-rRNA from tricistronic rRNA transcript (SSU-rRNA, 5.8S rRNA, LSU-rRNA)	5/2794	10/18253	0.0107496	1
5	GO:0016074	BP	snoRNA metabolic process	5/2794	10/18253	0.0107496	1
5	GO:0009264	BP	deoxyribonucleotide catabolic process	5/2794	10/18253	0.0107496	1
5	GO:0051127	BP	positive regulation of actin nucleation	5/2794	10/18253	0.0107496	1
5	GO:0046386	BP	deoxyribose phosphate catabolic process	5/2794	10/18253	0.0107496	1
5	GO:1900271	BP	regulation of long-term synaptic potentiation	5/2794	10/18253	0.0107496	1
5	GO:0070202	BP	regulation of establishment of protein localization to chromosome	5/2794	10/18253	0.0107496	1
12	GO:2000134	BP	negative regulation of G1/S transition of mitotic cell cycle	12/2794	38/18253	0.0108107	1
15	GO:0008589	BP	regulation of smoothened signaling pathway	15/2794	52/18253	0.0111722	1
17	GO:0007224	BP	smoothened signaling pathway	17/2794	61/18253	0.0113335	1
32	GO:2001020	BP	regulation of response to DNA damage stimulus	32/2794	136/18253	0.0114877	1
223	GO:1902680	BP	positive regulation of RNA biosynthetic process	223/2794	1250/18253	0.011572	1
14	GO:0072655	BP	establishment of protein localization to mitochondrion	14/2794	46/18253	0.0115817	1
14	GO:0032508	BP	DNA duplex unwinding	14/2794	46/18253	0.0115817	1
27	GO:0022408	BP	negative regulation of cell-cell adhesion	27/2794	111/18253	0.0115996	1
93	GO:0044802	BP	single-organism membrane organization	93/2794	475/18253	0.0116207	1
52	GO:0010769	BP	regulation of cell morphogenesis involved in differentiation	52/2794	243/18253	0.0116638	1
35	GO:0031334	BP	positive regulation of protein complex assembly	35/2794	151/18253	0.0119085	1
192	GO:2000113	BP	negative regulation of cellular macromolecule biosynthetic process	192/2794	1064/18253	0.0123284	1
30	GO:2001235	BP	positive regulation of apoptotic signaling pathway	30/2794	126/18253	0.0123295	1
30	GO:2001236	BP	regulation of extrinsic apoptotic signaling pathway	30/2794	126/18253	0.0123295	1
103	GO:0032989	BP	cellular component morphogenesis	103/2794	535/18253	0.0123437	1
86	GO:0048731	BP	system development	86/2794	436/18253	0.0125451	1
17	GO:0000910	BP	cytokinesis	17/2794	62/18253	0.012556	1
6	GO:0045445	BP	myoblast differentiation	6/2794	14/18253	0.0126828	1
6	GO:0090201	BP	negative regulation of release of cytochrome c from mitochondria	6/2794	14/18253	0.0126828	1
6	GO:0048488	BP	synaptic vesicle endocytosis	6/2794	14/18253	0.0126828	1
6	GO:0034114	BP	regulation of heterotypic cell-cell adhesion	6/2794	14/18253	0.0126828	1
6	GO:0000301	BP	retrograde transport, vesicle recycling within Golgi	6/2794	14/18253	0.0126828	1
6	GO:0060390	BP	regulation of SMAD protein import into nucleus	6/2794	14/18253	0.0126828	1
6	GO:0006206	BP	pyrimidine nucleobase metabolic process	6/2794	14/18253	0.0126828	1
6	GO:0046040	BP	IMP metabolic process	6/2794	14/18253	0.0126828	1
6	GO:0003222	BP	ventricular trabecula myocardium morphogenesis	6/2794	14/18253	0.0126828	1
3	GO:1904749	BP	regulation of protein localization to nucleolus	3/2794	4/18253	0.0126891	1
3	GO:0009181	BP	purine ribonucleoside diphosphate catabolic process	3/2794	4/18253	0.0126891	1
3	GO:0048818	BP	positive regulation of hair follicle maturation	3/2794	4/18253	0.0126891	1
3	GO:0006297	BP	nucleotide-excision repair, DNA gap filling	3/2794	4/18253	0.0126891	1
3	GO:0040031	BP	snRNA modification	3/2794	4/18253	0.0126891	1
3	GO:0070424	BP	regulation of nucleotide-binding oligomerization domain containing signaling pathway	3/2794	4/18253	0.0126891	1
3	GO:0035864	BP	response to potassium ion	3/2794	4/18253	0.0126891	1
3	GO:0048755	BP	branching morphogenesis of a nerve	3/2794	4/18253	0.0126891	1
3	GO:0022027	BP	interkinetic nuclear migration	3/2794	4/18253	0.0126891	1
3	GO:0032489	BP	regulation of Cdc42 protein signal transduction	3/2794	4/18253	0.0126891	1
3	GO:1905005	BP	regulation of epithelial to mesenchymal transition involved in endocardial cushion formation	3/2794	4/18253	0.0126891	1
3	GO:0009137	BP	purine nucleoside diphosphate catabolic process	3/2794	4/18253	0.0126891	1
3	GO:0060613	BP	fat pad development	3/2794	4/18253	0.0126891	1
3	GO:0048318	BP	axial mesoderm development	3/2794	4/18253	0.0126891	1
3	GO:1902287	BP	semaphorin-plexin signaling pathway involved in axon guidance	3/2794	4/18253	0.0126891	1
3	GO:0021637	BP	trigeminal nerve structural organization	3/2794	4/18253	0.0126891	1
3	GO:0008616	BP	queuosine biosynthetic process	3/2794	4/18253	0.0126891	1
3	GO:0070432	BP	regulation of nucleotide-binding oligomerization domain containing 2 signaling pathway	3/2794	4/18253	0.0126891	1
3	GO:0046116	BP	queuosine metabolic process	3/2794	4/18253	0.0126891	1
3	GO:0048842	BP	positive regulation of axon extension involved in axon guidance	3/2794	4/18253	0.0126891	1
3	GO:1990086	BP	lens fiber cell apoptotic process	3/2794	4/18253	0.0126891	1
3	GO:1903121	BP	regulation of TRAIL-activated apoptotic signaling pathway	3/2794	4/18253	0.0126891	1
3	GO:0061002	BP	negative regulation of dendritic spine morphogenesis	3/2794	4/18253	0.0126891	1
3	GO:0045793	BP	positive regulation of cell size	3/2794	4/18253	0.0126891	1
3	GO:0006432	BP	phenylalanyl-tRNA aminoacylation	3/2794	4/18253	0.0126891	1
3	GO:0032497	BP	detection of lipopolysaccharide	3/2794	4/18253	0.0126891	1
3	GO:0031120	BP	snRNA pseudouridine synthesis	3/2794	4/18253	0.0126891	1
3	GO:0035694	BP	mitochondrial protein catabolic process	3/2794	4/18253	0.0126891	1
3	GO:0044107	BP	cellular alcohol metabolic process	3/2794	4/18253	0.0126891	1
3	GO:0044108	BP	cellular alcohol biosynthetic process	3/2794	4/18253	0.0126891	1
8	GO:0051985	BP	negative regulation of chromosome segregation	8/2794	22/18253	0.0127795	1
15	GO:0032200	BP	telomere organization	15/2794	53/18253	0.0128073	1
15	GO:0000723	BP	telomere maintenance	15/2794	53/18253	0.0128073	1
15	GO:0009953	BP	dorsal/ventral pattern formation	15/2794	53/18253	0.0128073	1
4	GO:0034380	BP	high-density lipoprotein particle assembly	4/2794	7/18253	0.0129995	1
4	GO:1903044	BP	protein localization to membrane raft	4/2794	7/18253	0.0129995	1
4	GO:0009134	BP	nucleoside diphosphate catabolic process	4/2794	7/18253	0.0129995	1
4	GO:0001754	BP	eye photoreceptor cell differentiation	4/2794	7/18253	0.0129995	1
4	GO:0032365	BP	intracellular lipid transport	4/2794	7/18253	0.0129995	1
4	GO:0019240	BP	citrulline biosynthetic process	4/2794	7/18253	0.0129995	1
4	GO:1904869	BP	regulation of protein localization to Cajal body	4/2794	7/18253	0.0129995	1
4	GO:0046184	BP	aldehyde biosynthetic process	4/2794	7/18253	0.0129995	1
4	GO:0006921	BP	cellular component disassembly involved in execution phase of apoptosis	4/2794	7/18253	0.0129995	1
4	GO:0046530	BP	photoreceptor cell differentiation	4/2794	7/18253	0.0129995	1
4	GO:0061298	BP	retina vasculature development in camera-type eye	4/2794	7/18253	0.0129995	1
4	GO:0033632	BP	regulation of cell-cell adhesion mediated by integrin	4/2794	7/18253	0.0129995	1
4	GO:2000047	BP	regulation of cell-cell adhesion mediated by cadherin	4/2794	7/18253	0.0129995	1
4	GO:0019856	BP	pyrimidine nucleobase biosynthetic process	4/2794	7/18253	0.0129995	1
4	GO:0061000	BP	negative regulation of dendritic spine development	4/2794	7/18253	0.0129995	1
4	GO:0006207	BP	'de novo' pyrimidine nucleobase biosynthetic process	4/2794	7/18253	0.0129995	1
4	GO:1904871	BP	positive regulation of protein localization to Cajal body	4/2794	7/18253	0.0129995	1
4	GO:0031126	BP	snoRNA 3'-end processing	4/2794	7/18253	0.0129995	1
7	GO:2000647	BP	negative regulation of stem cell proliferation	7/2794	18/18253	0.0131347	1
7	GO:0034453	BP	microtubule anchoring	7/2794	18/18253	0.0131347	1
7	GO:0061001	BP	regulation of dendritic spine morphogenesis	7/2794	18/18253	0.0131347	1
7	GO:0043457	BP	regulation of cellular respiration	7/2794	18/18253	0.0131347	1
21	GO:0009108	BP	coenzyme biosynthetic process	21/2794	82/18253	0.0134692	1
30	GO:0015931	BP	nucleobase-containing compound transport	30/2794	128/18253	0.013568	1
211	GO:0051172	BP	negative regulation of nitrogen compound metabolic process	211/2794	1181/18253	0.013618	1
44	GO:0072594	BP	establishment of protein localization to organelle	44/2794	202/18253	0.013678	1
28	GO:0006413	BP	translational initiation	28/2794	117/18253	0.0137441	1
299	GO:0044707	BP	single-multicellular organism process	299/2794	1722/18253	0.0138167	1
14	GO:0065002	BP	intracellular protein transmembrane transport	14/2794	48/18253	0.0139849	1
6	GO:0002429	BP	immune response-activating cell surface receptor signaling pathway	6/2794	95/18253	0.014089	1
206	GO:0010629	BP	negative regulation of gene expression	206/2794	1151/18253	0.0140994	1
10	GO:0015698	BP	inorganic anion transport	10/2794	131/18253	0.0141096	1
5	GO:0046651	BP	lymphocyte proliferation	5/2794	84/18253	0.0142352	1
36	GO:0023014	BP	signal transduction by protein phosphorylation	36/2794	159/18253	0.0143797	1
221	GO:0045893	BP	positive regulation of transcription, DNA-templated	221/2794	1245/18253	0.0144029	1
221	GO:1903508	BP	positive regulation of nucleic acid-templated transcription	221/2794	1245/18253	0.0144029	1
26	GO:0071478	BP	cellular response to radiation	26/2794	107/18253	0.0145506	1
24	GO:0050680	BP	negative regulation of epithelial cell proliferation	24/2794	96/18253	0.0145719	1
24	GO:0046890	BP	regulation of lipid biosynthetic process	24/2794	96/18253	0.0145719	1
150	GO:0051641	BP	cellular localization	150/2794	815/18253	0.0146272	1
12	GO:0002757	BP	immune response-activating signal transduction	12/2794	145/18253	0.0149131	1
20	GO:0050773	BP	regulation of dendrite development	20/2794	76/18253	0.0151623	1
12	GO:1902807	BP	negative regulation of cell cycle G1/S phase transition	12/2794	40/18253	0.0151644	1
11	GO:0016236	BP	macroautophagy	11/2794	35/18253	0.0156072	1
11	GO:0032007	BP	negative regulation of TOR signaling	11/2794	35/18253	0.0156072	1
11	GO:0051591	BP	response to cAMP	11/2794	35/18253	0.0156072	1
42	GO:0051271	BP	negative regulation of cellular component movement	42/2794	193/18253	0.0156105	1
9	GO:0051646	BP	mitochondrion localization	9/2794	27/18253	0.0156193	1
39	GO:0051961	BP	negative regulation of nervous system development	39/2794	177/18253	0.0156525	1
39	GO:0002237	BP	response to molecule of bacterial origin	39/2794	177/18253	0.0156525	1
14	GO:0072332	BP	intrinsic apoptotic signaling pathway by p53 class mediator	14/2794	49/18253	0.015747	1
34	GO:0098742	BP	cell-cell adhesion via plasma-membrane adhesion molecules	34/2794	149/18253	0.0157593	1
228	GO:0051254	BP	positive regulation of RNA metabolic process	228/2794	1290/18253	0.0160521	1
116	GO:0040012	BP	regulation of locomotion	116/2794	616/18253	0.0166528	1
167	GO:0080134	BP	regulation of response to stress	167/2794	922/18253	0.016653	1
13	GO:0051291	BP	protein heterooligomerization	13/2794	43/18253	0.0168313	1
8	GO:0010833	BP	telomere maintenance via telomere lengthening	8/2794	23/18253	0.0170198	1
8	GO:0045745	BP	positive regulation of G-protein coupled receptor protein signaling pathway	8/2794	23/18253	0.0170198	1
8	GO:0006458	BP	'de novo' protein folding	8/2794	23/18253	0.0170198	1
5	GO:0030656	BP	regulation of vitamin metabolic process	5/2794	11/18253	0.0172523	1
5	GO:0031274	BP	positive regulation of pseudopodium assembly	5/2794	11/18253	0.0172523	1
5	GO:0031272	BP	regulation of pseudopodium assembly	5/2794	11/18253	0.0172523	1
5	GO:0043691	BP	reverse cholesterol transport	5/2794	11/18253	0.0172523	1
5	GO:0097320	BP	membrane tubulation	5/2794	11/18253	0.0172523	1
5	GO:0072413	BP	signal transduction involved in mitotic cell cycle checkpoint	5/2794	11/18253	0.0172523	1
5	GO:1902402	BP	signal transduction involved in mitotic DNA damage checkpoint	5/2794	11/18253	0.0172523	1
5	GO:1902403	BP	signal transduction involved in mitotic DNA integrity checkpoint	5/2794	11/18253	0.0172523	1
16	GO:0051492	BP	regulation of stress fiber assembly	16/2794	59/18253	0.0174544	1
22	GO:0019882	BP	antigen processing and presentation	22/2794	89/18253	0.0178637	1
22	GO:0006414	BP	translational elongation	22/2794	89/18253	0.0178637	1
10	GO:0048701	BP	embryonic cranial skeleton morphogenesis	10/2794	30/18253	0.0178651	1
10	GO:0071158	BP	positive regulation of cell cycle arrest	10/2794	30/18253	0.0178651	1
10	GO:0006891	BP	intra-Golgi vesicle-mediated transport	10/2794	30/18253	0.0178651	1
64	GO:0006915	BP	apoptotic process	64/2794	317/18253	0.0180401	1
7	GO:0045939	BP	negative regulation of steroid metabolic process	7/2794	19/18253	0.018101	1
7	GO:0007127	BP	meiosis I	7/2794	19/18253	0.018101	1
7	GO:0043243	BP	positive regulation of protein complex disassembly	7/2794	19/18253	0.018101	1
7	GO:0033048	BP	negative regulation of mitotic sister chromatid segregation	7/2794	19/18253	0.018101	1
7	GO:0060716	BP	labyrinthine layer blood vessel development	7/2794	19/18253	0.018101	1
7	GO:0007254	BP	JNK cascade	7/2794	19/18253	0.018101	1
7	GO:0050919	BP	negative chemotaxis	7/2794	19/18253	0.018101	1
7	GO:0010894	BP	negative regulation of steroid biosynthetic process	7/2794	19/18253	0.018101	1
13	GO:0008361	BP	regulation of cell size	13/2794	44/18253	0.0181344	1
20	GO:0031570	BP	DNA integrity checkpoint	20/2794	79/18253	0.0182537	1
20	GO:0010970	BP	establishment of localization by movement along microtubule	20/2794	79/18253	0.0182537	1
11	GO:0048146	BP	positive regulation of fibroblast proliferation	11/2794	36/18253	0.0182557	1
11	GO:0071560	BP	cellular response to transforming growth factor beta stimulus	11/2794	36/18253	0.0182557	1
6	GO:2000171	BP	negative regulation of dendrite development	6/2794	15/18253	0.0184451	1
6	GO:0030150	BP	protein import into mitochondrial matrix	6/2794	15/18253	0.0184451	1
6	GO:0021510	BP	spinal cord development	6/2794	15/18253	0.0184451	1
81	GO:0071495	BP	cellular response to endogenous stimulus	81/2794	413/18253	0.0184981	1
38	GO:0007162	BP	negative regulation of cell adhesion	38/2794	172/18253	0.0186106	1
125	GO:0051338	BP	regulation of transferase activity	125/2794	671/18253	0.0186703	1
2	GO:0002440	BP	production of molecular mediator of immune response	2/2794	52/18253	0.018787	1
339	GO:0051239	BP	regulation of multicellular organismal process	339/2794	1981/18253	0.0189699	1
38	GO:0030336	BP	negative regulation of cell migration	38/2794	173/18253	0.0191161	1
115	GO:0007010	BP	cytoskeleton organization	115/2794	613/18253	0.0191478	1
16	GO:0010717	BP	regulation of epithelial to mesenchymal transition	16/2794	60/18253	0.0193907	1
73	GO:0033993	BP	response to lipid	73/2794	370/18253	0.0195041	1
2	GO:0042100	BP	B cell proliferation	2/2794	53/18253	0.0195068	1
51	GO:0045787	BP	positive regulation of cell cycle	51/2794	244/18253	0.019511	1
121	GO:0051093	BP	negative regulation of developmental process	121/2794	649/18253	0.0195737	1
48	GO:1903533	BP	regulation of protein targeting	48/2794	227/18253	0.0198847	1
10	GO:1900006	BP	positive regulation of dendrite development	10/2794	31/18253	0.0198921	1
10	GO:0030330	BP	DNA damage response, signal transduction by p53 class mediator	10/2794	31/18253	0.0198921	1
101	GO:0030334	BP	regulation of cell migration	101/2794	531/18253	0.0199063	1
13	GO:0042440	BP	pigment metabolic process	13/2794	45/18253	0.0199319	1
369	GO:0006464	BP	cellular protein modification process	369/2794	2168/18253	0.0203336	1
369	GO:0036211	BP	protein modification process	369/2794	2168/18253	0.0203336	1
23	GO:1901988	BP	negative regulation of cell cycle phase transition	23/2794	94/18253	0.0203806	1
101	GO:0061024	BP	membrane organization	101/2794	534/18253	0.020481	1
36	GO:0050768	BP	negative regulation of neurogenesis	36/2794	162/18253	0.0206184	1
15	GO:0031503	BP	protein complex localization	15/2794	54/18253	0.020653	1
15	GO:0034644	BP	cellular response to UV	15/2794	54/18253	0.020653	1
15	GO:0007041	BP	lysosomal transport	15/2794	54/18253	0.020653	1
33	GO:0007009	BP	plasma membrane organization	33/2794	147/18253	0.0208571	1
63	GO:0045860	BP	positive regulation of protein kinase activity	63/2794	312/18253	0.0210788	1
21	GO:0007623	BP	circadian rhythm	21/2794	84/18253	0.021271	1
11	GO:0009166	BP	nucleotide catabolic process	11/2794	37/18253	0.0215111	1
11	GO:0007173	BP	epidermal growth factor receptor signaling pathway	11/2794	37/18253	0.0215111	1
11	GO:0046148	BP	pigment biosynthetic process	11/2794	37/18253	0.0215111	1
11	GO:0032330	BP	regulation of chondrocyte differentiation	11/2794	37/18253	0.0215111	1
63	GO:0006753	BP	nucleoside phosphate metabolic process	63/2794	314/18253	0.0216588	1
19	GO:0072593	BP	reactive oxygen species metabolic process	19/2794	74/18253	0.0217913	1
28	GO:0051188	BP	cofactor biosynthetic process	28/2794	121/18253	0.0219011	1
203	GO:0031327	BP	negative regulation of cellular biosynthetic process	203/2794	1147/18253	0.0221256	1
196	GO:0045934	BP	negative regulation of nucleobase-containing compound metabolic process	196/2794	1103/18253	0.0221364	1
8	GO:0006195	BP	purine nucleotide catabolic process	8/2794	24/18253	0.0221836	1
8	GO:0006261	BP	DNA-dependent DNA replication	8/2794	24/18253	0.0221836	1
8	GO:0045616	BP	regulation of keratinocyte differentiation	8/2794	24/18253	0.0221836	1
13	GO:0048015	BP	phosphatidylinositol-mediated signaling	13/2794	46/18253	0.0222432	1
205	GO:0009890	BP	negative regulation of biosynthetic process	205/2794	1160/18253	0.0228305	1
4	GO:0006977	BP	DNA damage response, signal transduction by p53 class mediator resulting in cell cycle arrest	4/2794	8/18253	0.0228757	1
4	GO:0061081	BP	positive regulation of myeloid leukocyte cytokine production involved in immune response	4/2794	8/18253	0.0228757	1
4	GO:1901629	BP	regulation of presynaptic membrane organization	4/2794	8/18253	0.0228757	1
4	GO:0001778	BP	plasma membrane repair	4/2794	8/18253	0.0228757	1
4	GO:0006809	BP	nitric oxide biosynthetic process	4/2794	8/18253	0.0228757	1
4	GO:0018410	BP	C-terminal protein amino acid modification	4/2794	8/18253	0.0228757	1
4	GO:0043144	BP	snoRNA processing	4/2794	8/18253	0.0228757	1
4	GO:0032875	BP	regulation of DNA endoreduplication	4/2794	8/18253	0.0228757	1
4	GO:0070102	BP	interleukin-6-mediated signaling pathway	4/2794	8/18253	0.0228757	1
4	GO:0006563	BP	L-serine metabolic process	4/2794	8/18253	0.0228757	1
4	GO:0072393	BP	microtubule anchoring at microtubule organizing center	4/2794	8/18253	0.0228757	1
4	GO:0045792	BP	negative regulation of cell size	4/2794	8/18253	0.0228757	1
28	GO:0031668	BP	cellular response to extracellular stimulus	28/2794	122/18253	0.0229212	1
19	GO:0030324	BP	lung development	19/2794	75/18253	0.023075	1
41	GO:0015672	BP	monovalent inorganic cation transport	41/2794	368/18253	0.0233233	1
2	GO:1905075	BP	positive regulation of occluding junction disassembly	2/2794	2/18253	0.0234235	1
2	GO:1905073	BP	regulation of occluding junction disassembly	2/2794	2/18253	0.0234235	1
2	GO:0034183	BP	negative regulation of maintenance of mitotic sister chromatid cohesion	2/2794	2/18253	0.0234235	1
2	GO:0010752	BP	regulation of cGMP-mediated signaling	2/2794	2/18253	0.0234235	1
2	GO:0043152	BP	induction of bacterial agglutination	2/2794	2/18253	0.0234235	1
2	GO:0014722	BP	regulation of skeletal muscle contraction by calcium ion signaling	2/2794	2/18253	0.0234235	1
2	GO:0042822	BP	pyridoxal phosphate metabolic process	2/2794	2/18253	0.0234235	1
2	GO:0042823	BP	pyridoxal phosphate biosynthetic process	2/2794	2/18253	0.0234235	1
2	GO:0036413	BP	histone H3-R26 citrullination	2/2794	2/18253	0.0234235	1
2	GO:0046104	BP	thymidine metabolic process	2/2794	2/18253	0.0234235	1
2	GO:0097274	BP	urea homeostasis	2/2794	2/18253	0.0234235	1
2	GO:0000448	BP	cleavage in ITS2 between 5.8S rRNA and LSU-rRNA of tricistronic rRNA transcript (SSU-rRNA, 5.8S rRNA, LSU-rRNA)	2/2794	2/18253	0.0234235	1
2	GO:0034447	BP	very-low-density lipoprotein particle clearance	2/2794	2/18253	0.0234235	1
2	GO:0032877	BP	positive regulation of DNA endoreduplication	2/2794	2/18253	0.0234235	1
2	GO:0002537	BP	nitric oxide production involved in inflammatory response	2/2794	2/18253	0.0234235	1
2	GO:0017126	BP	nucleologenesis	2/2794	2/18253	0.0234235	1
2	GO:1990034	BP	calcium ion export from cell	2/2794	2/18253	0.0234235	1
2	GO:0030185	BP	nitric oxide transport	2/2794	2/18253	0.0234235	1
2	GO:0002661	BP	regulation of B cell tolerance induction	2/2794	2/18253	0.0234235	1
2	GO:0002663	BP	positive regulation of B cell tolerance induction	2/2794	2/18253	0.0234235	1
2	GO:0099526	BP	presynapse to nucleus signaling pathway	2/2794	2/18253	0.0234235	1
2	GO:2000768	BP	positive regulation of nephron tubule epithelial cell differentiation	2/2794	2/18253	0.0234235	1
2	GO:0034421	BP	post-translational protein acetylation	2/2794	2/18253	0.0234235	1
2	GO:0060067	BP	cervix development	2/2794	2/18253	0.0234235	1
2	GO:0002590	BP	negative regulation of antigen processing and presentation of peptide antigen via MHC class I	2/2794	2/18253	0.0234235	1
2	GO:0070340	BP	detection of bacterial lipopeptide	2/2794	2/18253	0.0234235	1
2	GO:0070428	BP	regulation of nucleotide-binding oligomerization domain containing 1 signaling pathway	2/2794	2/18253	0.0234235	1
2	GO:0042779	BP	tRNA 3'-trailer cleavage	2/2794	2/18253	0.0234235	1
2	GO:0070948	BP	regulation of neutrophil mediated cytotoxicity	2/2794	2/18253	0.0234235	1
2	GO:0019482	BP	beta-alanine metabolic process	2/2794	2/18253	0.0234235	1
2	GO:0016128	BP	phytosteroid metabolic process	2/2794	2/18253	0.0234235	1
2	GO:0016129	BP	phytosteroid biosynthetic process	2/2794	2/18253	0.0234235	1
2	GO:0003430	BP	growth plate cartilage chondrocyte growth	2/2794	2/18253	0.0234235	1
2	GO:0046125	BP	pyrimidine deoxyribonucleoside metabolic process	2/2794	2/18253	0.0234235	1
2	GO:0010573	BP	vascular endothelial growth factor production	2/2794	2/18253	0.0234235	1
2	GO:0042496	BP	detection of diacyl bacterial lipopeptide	2/2794	2/18253	0.0234235	1
2	GO:0070951	BP	regulation of neutrophil mediated killing of gram-negative bacterium	2/2794	2/18253	0.0234235	1
2	GO:0070950	BP	regulation of neutrophil mediated killing of bacterium	2/2794	2/18253	0.0234235	1
2	GO:1901660	BP	calcium ion export	2/2794	2/18253	0.0234235	1
2	GO:1990927	BP	calcium ion regulated lysosome exocytosis	2/2794	2/18253	0.0234235	1
2	GO:0006210	BP	thymine catabolic process	2/2794	2/18253	0.0234235	1
2	GO:0097107	BP	postsynaptic density assembly	2/2794	2/18253	0.0234235	1
2	GO:0097368	BP	establishment of Sertoli cell barrier	2/2794	2/18253	0.0234235	1
2	GO:0036462	BP	TRAIL-activated apoptotic signaling pathway	2/2794	2/18253	0.0234235	1
2	GO:0008204	BP	ergosterol metabolic process	2/2794	2/18253	0.0234235	1
2	GO:0042816	BP	vitamin B6 metabolic process	2/2794	2/18253	0.0234235	1
2	GO:1904907	BP	regulation of maintenance of mitotic sister chromatid cohesion, telomeric	2/2794	2/18253	0.0234235	1
2	GO:1904908	BP	negative regulation of maintenance of mitotic sister chromatid cohesion, telomeric	2/2794	2/18253	0.0234235	1
2	GO:0060978	BP	angiogenesis involved in coronary vascular morphogenesis	2/2794	2/18253	0.0234235	1
2	GO:0021636	BP	trigeminal nerve morphogenesis	2/2794	2/18253	0.0234235	1
2	GO:0002503	BP	peptide antigen assembly with MHC class II protein complex	2/2794	2/18253	0.0234235	1
2	GO:1901069	BP	guanosine-containing compound catabolic process	2/2794	2/18253	0.0234235	1
2	GO:0090027	BP	negative regulation of monocyte chemotaxis	2/2794	2/18253	0.0234235	1
2	GO:0043251	BP	sodium-dependent organic anion transport	2/2794	2/18253	0.0234235	1
2	GO:0034414	BP	tRNA 3'-trailer cleavage, endonucleolytic	2/2794	2/18253	0.0234235	1
2	GO:0031247	BP	actin rod assembly	2/2794	2/18253	0.0234235	1
2	GO:0061709	BP	reticulophagy	2/2794	2/18253	0.0234235	1
2	GO:0045004	BP	DNA replication proofreading	2/2794	2/18253	0.0234235	1
2	GO:0006696	BP	ergosterol biosynthetic process	2/2794	2/18253	0.0234235	1
2	GO:0002589	BP	regulation of antigen processing and presentation of peptide antigen via MHC class I	2/2794	2/18253	0.0234235	1
2	GO:0060585	BP	positive regulation of prostaglandin-endoperoxide synthase activity	2/2794	2/18253	0.0234235	1
2	GO:0060584	BP	regulation of prostaglandin-endoperoxide synthase activity	2/2794	2/18253	0.0234235	1
2	GO:0035610	BP	protein side chain deglutamylation	2/2794	2/18253	0.0234235	1
2	GO:1901630	BP	negative regulation of presynaptic membrane organization	2/2794	2/18253	0.0234235	1
2	GO:0038028	BP	insulin receptor signaling pathway via phosphatidylinositol 3-kinase	2/2794	2/18253	0.0234235	1
2	GO:0019859	BP	thymine metabolic process	2/2794	2/18253	0.0234235	1
2	GO:0010877	BP	lipid transport involved in lipid storage	2/2794	2/18253	0.0234235	1
2	GO:0070949	BP	regulation of neutrophil mediated killing of symbiont cell	2/2794	2/18253	0.0234235	1
2	GO:0034092	BP	negative regulation of maintenance of sister chromatid cohesion	2/2794	2/18253	0.0234235	1
2	GO:0015920	BP	lipopolysaccharide transport	2/2794	2/18253	0.0234235	1
69	GO:0012501	BP	programmed cell death	69/2794	348/18253	0.0237787	1
40	GO:0043244	BP	regulation of protein complex disassembly	40/2794	186/18253	0.0237813	1
178	GO:0051253	BP	negative regulation of RNA metabolic process	178/2794	998/18253	0.0237999	1
73	GO:0008219	BP	cell death	73/2794	372/18253	0.0238337	1
266	GO:0006357	BP	regulation of transcription from RNA polymerase II promoter	266/2794	1537/18253	0.0239655	1
106	GO:0019637	BP	organophosphate metabolic process	106/2794	566/18253	0.0241533	1
7	GO:0000469	BP	cleavage involved in rRNA processing	7/2794	20/18253	0.0242499	1
7	GO:1904019	BP	epithelial cell apoptotic process	7/2794	20/18253	0.0242499	1
7	GO:0030517	BP	negative regulation of axon extension	7/2794	20/18253	0.0242499	1
7	GO:0044458	BP	motile cilium assembly	7/2794	20/18253	0.0242499	1
7	GO:0042384	BP	cilium assembly	7/2794	20/18253	0.0242499	1
7	GO:0002040	BP	sprouting angiogenesis	7/2794	20/18253	0.0242499	1
15	GO:0046823	BP	negative regulation of nucleocytoplasmic transport	15/2794	56/18253	0.0242686	1
15	GO:0006720	BP	isoprenoid metabolic process	15/2794	56/18253	0.0242686	1
19	GO:0007059	BP	chromosome segregation	19/2794	76/18253	0.0246946	1
19	GO:2001237	BP	negative regulation of extrinsic apoptotic signaling pathway	19/2794	76/18253	0.0246946	1
26	GO:0060491	BP	regulation of cell projection assembly	26/2794	112/18253	0.0247921	1
137	GO:0006811	BP	ion transport	137/2794	1061/18253	0.0250357	1
13	GO:0030858	BP	positive regulation of epithelial cell differentiation	13/2794	47/18253	0.0250897	1
13	GO:0003143	BP	embryonic heart tube morphogenesis	13/2794	47/18253	0.0250897	1
53	GO:0098662	BP	inorganic cation transmembrane transport	53/2794	457/18253	0.0251523	1
32	GO:1901880	BP	negative regulation of protein depolymerization	32/2794	142/18253	0.0252771	1
44	GO:0070925	BP	organelle assembly	44/2794	208/18253	0.0252955	1
62	GO:0043254	BP	regulation of protein complex assembly	62/2794	310/18253	0.0255532	1
113	GO:0051270	BP	regulation of cellular component movement	113/2794	609/18253	0.0255782	1
6	GO:0000460	BP	maturation of 5.8S rRNA	6/2794	16/18253	0.0257672	1
6	GO:2000209	BP	regulation of anoikis	6/2794	16/18253	0.0257672	1
6	GO:0018200	BP	peptidyl-glutamic acid modification	6/2794	16/18253	0.0257672	1
6	GO:1901889	BP	negative regulation of cell junction assembly	6/2794	16/18253	0.0257672	1
6	GO:0032981	BP	mitochondrial respiratory chain complex I assembly	6/2794	16/18253	0.0257672	1
6	GO:0010257	BP	NADH dehydrogenase complex assembly	6/2794	16/18253	0.0257672	1
6	GO:0002719	BP	negative regulation of cytokine production involved in immune response	6/2794	16/18253	0.0257672	1
5	GO:2000811	BP	negative regulation of anoikis	5/2794	12/18253	0.0259086	1
5	GO:0042635	BP	positive regulation of hair cycle	5/2794	12/18253	0.0259086	1
5	GO:0090036	BP	regulation of protein kinase C signaling	5/2794	12/18253	0.0259086	1
5	GO:2001057	BP	reactive nitrogen species metabolic process	5/2794	12/18253	0.0259086	1
5	GO:0007096	BP	regulation of exit from mitosis	5/2794	12/18253	0.0259086	1
5	GO:0097499	BP	protein localization to nonmotile primary cilium	5/2794	12/18253	0.0259086	1
5	GO:1903392	BP	negative regulation of adherens junction organization	5/2794	12/18253	0.0259086	1
5	GO:0009435	BP	NAD biosynthetic process	5/2794	12/18253	0.0259086	1
5	GO:0019985	BP	translesion synthesis	5/2794	12/18253	0.0259086	1
5	GO:0010832	BP	negative regulation of myotube differentiation	5/2794	12/18253	0.0259086	1
5	GO:0072529	BP	pyrimidine-containing compound catabolic process	5/2794	12/18253	0.0259086	1
12	GO:0072376	BP	protein activation cascade	12/2794	41/18253	0.0261556	1
12	GO:0034109	BP	homotypic cell-cell adhesion	12/2794	41/18253	0.0261556	1
22	GO:0019932	BP	second-messenger-mediated signaling	22/2794	90/18253	0.0261557	1
10	GO:0051353	BP	positive regulation of oxidoreductase activity	10/2794	33/18253	0.0262483	1
10	GO:0072523	BP	purine-containing compound catabolic process	10/2794	33/18253	0.0262483	1
38	GO:1900180	BP	regulation of protein localization to nucleus	38/2794	176/18253	0.0264941	1
38	GO:1901879	BP	regulation of protein depolymerization	38/2794	176/18253	0.0264941	1
41	GO:0051494	BP	negative regulation of cytoskeleton organization	41/2794	193/18253	0.0265557	1
32	GO:0043242	BP	negative regulation of protein complex disassembly	32/2794	144/18253	0.0266122	1
337	GO:0009892	BP	negative regulation of metabolic process	337/2794	1980/18253	0.0267558	1
15	GO:0008593	BP	regulation of Notch signaling pathway	15/2794	57/18253	0.0267646	1
151	GO:0022414	BP	reproductive process	151/2794	836/18253	0.026797	1
2	GO:0043279	BP	response to alkaloid	2/2794	49/18253	0.0268761	1
89	GO:0050767	BP	regulation of neurogenesis	89/2794	468/18253	0.0269062	1
172	GO:1902679	BP	negative regulation of RNA biosynthetic process	172/2794	964/18253	0.0273006	1
48	GO:1901361	BP	organic cyclic compound catabolic process	48/2794	233/18253	0.0277696	1
48	GO:0034097	BP	response to cytokine	48/2794	233/18253	0.0277696	1
3	GO:0051928	BP	positive regulation of calcium ion transport	3/2794	59/18253	0.0280005	1
188	GO:0065003	BP	macromolecular complex assembly	188/2794	1062/18253	0.0280473	1
3	GO:0018101	BP	protein citrullination	3/2794	5/18253	0.0281156	1
3	GO:0034384	BP	high-density lipoprotein particle clearance	3/2794	5/18253	0.0281156	1
3	GO:1902669	BP	positive regulation of axon guidance	3/2794	5/18253	0.0281156	1
3	GO:0070508	BP	cholesterol import	3/2794	5/18253	0.0281156	1
3	GO:0036414	BP	histone citrullination	3/2794	5/18253	0.0281156	1
3	GO:0019896	BP	axon transport of mitochondrion	3/2794	5/18253	0.0281156	1
3	GO:0071635	BP	negative regulation of transforming growth factor beta production	3/2794	5/18253	0.0281156	1
3	GO:2001223	BP	negative regulation of neuron migration	3/2794	5/18253	0.0281156	1
3	GO:0090037	BP	positive regulation of protein kinase C signaling	3/2794	5/18253	0.0281156	1
3	GO:1903909	BP	regulation of receptor clustering	3/2794	5/18253	0.0281156	1
3	GO:0032366	BP	intracellular sterol transport	3/2794	5/18253	0.0281156	1
3	GO:0032367	BP	intracellular cholesterol transport	3/2794	5/18253	0.0281156	1
3	GO:0060662	BP	salivary gland cavitation	3/2794	5/18253	0.0281156	1
3	GO:0060605	BP	tube lumen cavitation	3/2794	5/18253	0.0281156	1
3	GO:0010002	BP	cardioblast differentiation	3/2794	5/18253	0.0281156	1
3	GO:0008354	BP	germ cell migration	3/2794	5/18253	0.0281156	1
3	GO:0019509	BP	L-methionine biosynthetic process from methylthioadenosine	3/2794	5/18253	0.0281156	1
3	GO:0090394	BP	negative regulation of excitatory postsynaptic potential	3/2794	5/18253	0.0281156	1
3	GO:0060762	BP	regulation of branching involved in mammary gland duct morphogenesis	3/2794	5/18253	0.0281156	1
3	GO:0010957	BP	negative regulation of vitamin D biosynthetic process	3/2794	5/18253	0.0281156	1
3	GO:0035376	BP	sterol import	3/2794	5/18253	0.0281156	1
3	GO:0010936	BP	negative regulation of macrophage cytokine production	3/2794	5/18253	0.0281156	1
3	GO:0032466	BP	negative regulation of cytokinesis	3/2794	5/18253	0.0281156	1
3	GO:1902285	BP	semaphorin-plexin signaling pathway involved in neuron projection guidance	3/2794	5/18253	0.0281156	1
3	GO:0002578	BP	negative regulation of antigen processing and presentation	3/2794	5/18253	0.0281156	1
3	GO:0002604	BP	regulation of dendritic cell antigen processing and presentation	3/2794	5/18253	0.0281156	1
3	GO:2000739	BP	regulation of mesenchymal stem cell differentiation	3/2794	5/18253	0.0281156	1
3	GO:0003100	BP	regulation of systemic arterial blood pressure by endothelin	3/2794	5/18253	0.0281156	1
3	GO:0099515	BP	actin filament-based transport	3/2794	5/18253	0.0281156	1
3	GO:0032596	BP	protein transport into membrane raft	3/2794	5/18253	0.0281156	1
3	GO:0072321	BP	chaperone-mediated protein transport	3/2794	5/18253	0.0281156	1
3	GO:0002634	BP	regulation of germinal center formation	3/2794	5/18253	0.0281156	1
3	GO:0003413	BP	chondrocyte differentiation involved in endochondral bone morphogenesis	3/2794	5/18253	0.0281156	1
3	GO:0046137	BP	negative regulation of vitamin metabolic process	3/2794	5/18253	0.0281156	1
3	GO:0033634	BP	positive regulation of cell-cell adhesion mediated by integrin	3/2794	5/18253	0.0281156	1
3	GO:0032532	BP	regulation of microvillus length	3/2794	5/18253	0.0281156	1
3	GO:0075525	BP	viral translational termination-reinitiation	3/2794	5/18253	0.0281156	1
3	GO:0032493	BP	response to bacterial lipoprotein	3/2794	5/18253	0.0281156	1
3	GO:0009120	BP	deoxyribonucleoside metabolic process	3/2794	5/18253	0.0281156	1
81	GO:0008283	BP	cell proliferation	81/2794	421/18253	0.0281482	1
322	GO:0031324	BP	negative regulation of cellular metabolic process	322/2794	1890/18253	0.0283298	1
12	GO:0001947	BP	heart looping	12/2794	42/18253	0.0284738	1
547	GO:0051179	BP	localization	547/2794	3304/18253	0.0285919	1
36	GO:0045765	BP	regulation of angiogenesis	36/2794	165/18253	0.0289993	1
39	GO:2000146	BP	negative regulation of cell motility	39/2794	182/18253	0.02905	1
14	GO:0071806	BP	protein transmembrane transport	14/2794	51/18253	0.0291464	1
14	GO:0032479	BP	regulation of type I interferon production	14/2794	51/18253	0.0291464	1
14	GO:0032392	BP	DNA geometric change	14/2794	51/18253	0.0291464	1
39	GO:0034762	BP	regulation of transmembrane transport	39/2794	351/18253	0.0295833	1
25	GO:2000736	BP	regulation of stem cell differentiation	25/2794	107/18253	0.0298746	1
22	GO:0045766	BP	positive regulation of angiogenesis	22/2794	93/18253	0.0301127	1
36	GO:1901293	BP	nucleoside phosphate biosynthetic process	36/2794	167/18253	0.0302391	1
10	GO:0000387	BP	spliceosomal snRNP assembly	10/2794	34/18253	0.0306497	1
10	GO:0006956	BP	complement activation	10/2794	34/18253	0.0306497	1
109	GO:0043549	BP	regulation of kinase activity	109/2794	587/18253	0.0308752	1
18	GO:0010771	BP	negative regulation of cell morphogenesis involved in differentiation	18/2794	72/18253	0.0313202	1
104	GO:2000145	BP	regulation of cell motility	104/2794	558/18253	0.0313584	1
12	GO:0032922	BP	circadian regulation of gene expression	12/2794	43/18253	0.0314838	1
12	GO:0002889	BP	regulation of immunoglobulin mediated immune response	12/2794	43/18253	0.0314838	1
12	GO:0051017	BP	actin filament bundle assembly	12/2794	43/18253	0.0314838	1
12	GO:0038127	BP	ERBB signaling pathway	12/2794	43/18253	0.0314838	1
12	GO:0048844	BP	artery morphogenesis	12/2794	43/18253	0.0314838	1
12	GO:0002712	BP	regulation of B cell mediated immunity	12/2794	43/18253	0.0314838	1
61	GO:0051051	BP	negative regulation of transport	61/2794	309/18253	0.0314987	1
74	GO:0045664	BP	regulation of neuron differentiation	74/2794	384/18253	0.0316609	1
7	GO:0046676	BP	negative regulation of insulin secretion	7/2794	21/18253	0.0316915	1
7	GO:0031497	BP	chromatin assembly	7/2794	21/18253	0.0316915	1
7	GO:0030823	BP	regulation of cGMP metabolic process	7/2794	21/18253	0.0316915	1
7	GO:0018195	BP	peptidyl-arginine modification	7/2794	21/18253	0.0316915	1
7	GO:0006301	BP	postreplication repair	7/2794	21/18253	0.0316915	1
16	GO:0007229	BP	integrin-mediated signaling pathway	16/2794	62/18253	0.0318362	1
25	GO:0001501	BP	skeletal system development	25/2794	109/18253	0.032279	1
23	GO:0097305	BP	response to alcohol	23/2794	97/18253	0.0323839	1
9	GO:0008333	BP	endosome to lysosome transport	9/2794	29/18253	0.0331703	1
9	GO:1902229	BP	regulation of intrinsic apoptotic signaling pathway in response to DNA damage	9/2794	29/18253	0.0331703	1
9	GO:0001937	BP	negative regulation of endothelial cell proliferation	9/2794	29/18253	0.0331703	1
9	GO:0045191	BP	regulation of isotype switching	9/2794	29/18253	0.0331703	1
18	GO:1903747	BP	regulation of establishment of protein localization to mitochondrion	18/2794	73/18253	0.0333377	1
6	GO:0032943	BP	mononuclear cell proliferation	6/2794	85/18253	0.0335634	1
14	GO:0071456	BP	cellular response to hypoxia	14/2794	53/18253	0.0337392	1
31	GO:0050920	BP	regulation of chemotaxis	31/2794	141/18253	0.0338328	1
1	GO:0002323	BP	natural killer cell activation involved in immune response	1/2794	36/18253	0.0346283	1
26	GO:0007088	BP	regulation of mitotic nuclear division	26/2794	113/18253	0.0346581	1
6	GO:1903861	BP	positive regulation of dendrite extension	6/2794	17/18253	0.0347894	1
6	GO:0032527	BP	protein exit from endoplasmic reticulum	6/2794	17/18253	0.0347894	1
6	GO:2000114	BP	regulation of establishment of cell polarity	6/2794	17/18253	0.0347894	1
6	GO:0006312	BP	mitotic recombination	6/2794	17/18253	0.0347894	1
6	GO:0097031	BP	mitochondrial respiratory chain complex I biogenesis	6/2794	17/18253	0.0347894	1
6	GO:0033630	BP	positive regulation of cell adhesion mediated by integrin	6/2794	17/18253	0.0347894	1
28	GO:0030833	BP	regulation of actin filament polymerization	28/2794	126/18253	0.0347962	1
315	GO:0010605	BP	negative regulation of macromolecule metabolic process	315/2794	1854/18253	0.0349006	1
31	GO:0030832	BP	regulation of actin filament length	31/2794	142/18253	0.0349686	1
31	GO:0008064	BP	regulation of actin polymerization or depolymerization	31/2794	142/18253	0.0349686	1
12	GO:0050810	BP	regulation of steroid biosynthetic process	12/2794	44/18253	0.0352036	1
12	GO:0060968	BP	regulation of gene silencing	12/2794	44/18253	0.0352036	1
12	GO:2000738	BP	positive regulation of stem cell differentiation	12/2794	44/18253	0.0352036	1
256	GO:0010628	BP	positive regulation of gene expression	256/2794	1486/18253	0.0352197	1
11	GO:0045165	BP	cell fate commitment	11/2794	128/18253	0.0353963	1
48	GO:0006520	BP	cellular amino acid metabolic process	48/2794	235/18253	0.0353991	1
52	GO:0033044	BP	regulation of chromosome organization	52/2794	257/18253	0.0356931	1
15	GO:0002764	BP	immune response-regulating signaling pathway	15/2794	160/18253	0.035758	1
197	GO:0071822	BP	protein complex subunit organization	197/2794	1124/18253	0.0360583	1
4	GO:0046607	BP	positive regulation of centrosome cycle	4/2794	9/18253	0.0362613	1
4	GO:2001053	BP	regulation of mesenchymal cell apoptotic process	4/2794	9/18253	0.0362613	1
4	GO:0046209	BP	nitric oxide metabolic process	4/2794	9/18253	0.0362613	1
4	GO:0035809	BP	regulation of urine volume	4/2794	9/18253	0.0362613	1
4	GO:0032688	BP	negative regulation of interferon-beta production	4/2794	9/18253	0.0362613	1
4	GO:0060556	BP	regulation of vitamin D biosynthetic process	4/2794	9/18253	0.0362613	1
4	GO:0060009	BP	Sertoli cell development	4/2794	9/18253	0.0362613	1
4	GO:0072431	BP	signal transduction involved in mitotic G1 DNA damage checkpoint	4/2794	9/18253	0.0362613	1
4	GO:1902400	BP	intracellular signal transduction involved in G1 DNA damage checkpoint	4/2794	9/18253	0.0362613	1
4	GO:0060428	BP	lung epithelium development	4/2794	9/18253	0.0362613	1
4	GO:0007435	BP	salivary gland morphogenesis	4/2794	9/18253	0.0362613	1
4	GO:0046337	BP	phosphatidylethanolamine metabolic process	4/2794	9/18253	0.0362613	1
4	GO:0014829	BP	vascular smooth muscle contraction	4/2794	9/18253	0.0362613	1
32	GO:0030278	BP	regulation of ossification	32/2794	146/18253	0.0367274	1
23	GO:0051168	BP	nuclear export	23/2794	100/18253	0.0367856	1
38	GO:1901342	BP	regulation of vasculature development	38/2794	180/18253	0.0368061	1
16	GO:0032204	BP	regulation of telomere maintenance	16/2794	64/18253	0.0368891	1
5	GO:0006555	BP	methionine metabolic process	5/2794	13/18253	0.0369077	1
5	GO:0097094	BP	craniofacial suture morphogenesis	5/2794	13/18253	0.0369077	1
5	GO:1901623	BP	regulation of lymphocyte chemotaxis	5/2794	13/18253	0.0369077	1
5	GO:0034377	BP	plasma lipoprotein particle assembly	5/2794	13/18253	0.0369077	1
5	GO:1901881	BP	positive regulation of protein depolymerization	5/2794	13/18253	0.0369077	1
5	GO:0060389	BP	pathway-restricted SMAD protein phosphorylation	5/2794	13/18253	0.0369077	1
14	GO:0036294	BP	cellular response to decreased oxygen levels	14/2794	54/18253	0.0369318	1
35	GO:0032496	BP	response to lipopolysaccharide	35/2794	163/18253	0.0369939	1
19	GO:2000278	BP	regulation of DNA biosynthetic process	19/2794	77/18253	0.0371644	1
169	GO:1903507	BP	negative regulation of nucleic acid-templated transcription	169/2794	954/18253	0.0375587	1
38	GO:0010506	BP	regulation of autophagy	38/2794	181/18253	0.0376855	1
21	GO:0035107	BP	appendage morphogenesis	21/2794	89/18253	0.0376909	1
21	GO:0035108	BP	limb morphogenesis	21/2794	89/18253	0.0376909	1
61	GO:0006281	BP	DNA repair	61/2794	311/18253	0.0385766	1
42	GO:0044270	BP	cellular nitrogen compound catabolic process	42/2794	203/18253	0.0389681	1
133	GO:0055085	BP	transmembrane transport	133/2794	1019/18253	0.0394331	1
3	GO:2001257	BP	regulation of cation channel activity	3/2794	57/18253	0.0400079	1
205	GO:0009653	BP	anatomical structure morphogenesis	205/2794	1177/18253	0.0402393	1
19	GO:0010811	BP	positive regulation of cell-substrate adhesion	19/2794	79/18253	0.0402429	1
12	GO:0071804	BP	cellular potassium ion transport	12/2794	135/18253	0.04045	1
12	GO:0071805	BP	potassium ion transmembrane transport	12/2794	135/18253	0.04045	1
11	GO:0071260	BP	cellular response to mechanical stimulus	11/2794	39/18253	0.0407606	1
11	GO:0043588	BP	skin development	11/2794	39/18253	0.0407606	1
11	GO:0061045	BP	negative regulation of wound healing	11/2794	39/18253	0.0407606	1
11	GO:0090329	BP	regulation of DNA-dependent DNA replication	11/2794	39/18253	0.0407606	1
13	GO:0042308	BP	negative regulation of protein import into nucleus	13/2794	48/18253	0.0411023	1
13	GO:0071156	BP	regulation of cell cycle arrest	13/2794	48/18253	0.0411023	1
13	GO:1904590	BP	negative regulation of protein import	13/2794	48/18253	0.0411023	1
36	GO:1901605	BP	alpha-amino acid metabolic process	36/2794	170/18253	0.0412024	1
36	GO:0009991	BP	response to extracellular stimulus	36/2794	170/18253	0.0412024	1
97	GO:0051223	BP	regulation of protein transport	97/2794	524/18253	0.042101	1
33	GO:0032271	BP	regulation of protein polymerization	33/2794	154/18253	0.0422458	1
22	GO:0061041	BP	regulation of wound healing	22/2794	94/18253	0.0425984	1
13	GO:0009064	BP	glutamine family amino acid metabolic process	13/2794	49/18253	0.0436076	1
13	GO:0048017	BP	inositol lipid-mediated signaling	13/2794	49/18253	0.0436076	1
15	GO:1900181	BP	negative regulation of protein localization to nucleus	15/2794	59/18253	0.0437542	1
15	GO:0071383	BP	cellular response to steroid hormone stimulus	15/2794	59/18253	0.0437542	1
9	GO:0002768	BP	immune response-regulating cell surface receptor signaling pathway	9/2794	108/18253	0.0437825	1
9	GO:0010718	BP	positive regulation of epithelial to mesenchymal transition	9/2794	31/18253	0.0438878	1
8	GO:0051693	BP	actin filament capping	8/2794	25/18253	0.0440231	1
8	GO:0060412	BP	ventricular septum morphogenesis	8/2794	25/18253	0.0440231	1
8	GO:0002792	BP	negative regulation of peptide secretion	8/2794	25/18253	0.0440231	1
136	GO:0044702	BP	single organism reproductive process	136/2794	759/18253	0.044533	1
11	GO:0030834	BP	regulation of actin filament depolymerization	11/2794	40/18253	0.0446467	1
11	GO:0022600	BP	digestive system process	11/2794	40/18253	0.0446467	1
11	GO:0071559	BP	response to transforming growth factor beta	11/2794	40/18253	0.0446467	1
11	GO:0046164	BP	alcohol catabolic process	11/2794	40/18253	0.0446467	1
6	GO:0050851	BP	antigen receptor-mediated signaling pathway	6/2794	82/18253	0.0447735	1
55	GO:0051640	BP	organelle localization	55/2794	280/18253	0.0448305	1
25	GO:0016241	BP	regulation of macroautophagy	25/2794	110/18253	0.044837	1
25	GO:0051100	BP	negative regulation of binding	25/2794	110/18253	0.044837	1
17	GO:1903214	BP	regulation of protein targeting to mitochondrion	17/2794	70/18253	0.0448923	1
99	GO:0045859	BP	regulation of protein kinase activity	99/2794	538/18253	0.0449577	1
6	GO:0051298	BP	centrosome duplication	6/2794	18/18253	0.0456168	1
6	GO:1903205	BP	regulation of hydrogen peroxide-induced cell death	6/2794	18/18253	0.0456168	1
6	GO:1902042	BP	negative regulation of extrinsic apoptotic signaling pathway via death domain receptors	6/2794	18/18253	0.0456168	1
6	GO:0002063	BP	chondrocyte development	6/2794	18/18253	0.0456168	1
6	GO:1903859	BP	regulation of dendrite extension	6/2794	18/18253	0.0456168	1
6	GO:0098815	BP	modulation of excitatory postsynaptic potential	6/2794	18/18253	0.0456168	1
6	GO:0007063	BP	regulation of sister chromatid cohesion	6/2794	18/18253	0.0456168	1
11	GO:0051924	BP	regulation of calcium ion transport	11/2794	126/18253	0.0457287	1
25	GO:0017038	BP	protein import	25/2794	111/18253	0.0458946	1
34	GO:0009165	BP	nucleotide biosynthetic process	34/2794	160/18253	0.0461659	1
34	GO:0010821	BP	regulation of mitochondrion organization	34/2794	160/18253	0.0461659	1
20	GO:0051781	BP	positive regulation of cell division	20/2794	84/18253	0.0462938	1
65	GO:0033365	BP	protein localization to organelle	65/2794	337/18253	0.0467286	1
22	GO:0050921	BP	positive regulation of chemotaxis	22/2794	97/18253	0.0479013	1
22	GO:0010950	BP	positive regulation of endopeptidase activity	22/2794	97/18253	0.0479013	1
17	GO:0090317	BP	negative regulation of intracellular protein transport	17/2794	71/18253	0.0479247	1
34	GO:0001818	BP	negative regulation of cytokine production	34/2794	162/18253	0.048364	1
41	GO:0090305	BP	nucleic acid phosphodiester bond hydrolysis	41/2794	201/18253	0.0486132	1
5	GO:0050715	BP	positive regulation of cytokine secretion	5/2794	73/18253	0.048887	1
8	GO:0072583	BP	clathrin-mediated endocytosis	8/2794	26/18253	0.0488889	1
8	GO:0043094	BP	cellular metabolic compound salvage	8/2794	26/18253	0.0488889	1
8	GO:0071320	BP	cellular response to cAMP	8/2794	26/18253	0.0488889	1
8	GO:0030488	BP	tRNA methylation	8/2794	26/18253	0.0488889	1
11	GO:0048565	BP	digestive tract development	11/2794	41/18253	0.0494675	1
3	GO:0051788	BP	response to misfolded protein	3/2794	6/18253	0.0498939	1
3	GO:0090343	BP	positive regulation of cell aging	3/2794	6/18253	0.0498939	1
3	GO:0010757	BP	negative regulation of plasminogen activation	3/2794	6/18253	0.0498939	1
3	GO:0060426	BP	lung vasculature development	3/2794	6/18253	0.0498939	1
3	GO:0060363	BP	cranial suture morphogenesis	3/2794	6/18253	0.0498939	1
3	GO:0070587	BP	regulation of cell-cell adhesion involved in gastrulation	3/2794	6/18253	0.0498939	1
3	GO:0034340	BP	response to type I interferon	3/2794	6/18253	0.0498939	1
3	GO:0036265	BP	RNA (guanine-N7)-methylation	3/2794	6/18253	0.0498939	1
3	GO:0042158	BP	lipoprotein biosynthetic process	3/2794	6/18253	0.0498939	1
3	GO:0060831	BP	smoothened signaling pathway involved in dorsal/ventral neural tube patterning	3/2794	6/18253	0.0498939	1
3	GO:0035735	BP	intraciliary transport involved in cilium morphogenesis	3/2794	6/18253	0.0498939	1
3	GO:0009204	BP	deoxyribonucleoside triphosphate catabolic process	3/2794	6/18253	0.0498939	1
3	GO:0060685	BP	regulation of prostatic bud formation	3/2794	6/18253	0.0498939	1
3	GO:0021924	BP	cell proliferation in external granule layer	3/2794	6/18253	0.0498939	1
3	GO:0035999	BP	tetrahydrofolate interconversion	3/2794	6/18253	0.0498939	1
3	GO:0072578	BP	neurotransmitter-gated ion channel clustering	3/2794	6/18253	0.0498939	1
3	GO:1901298	BP	regulation of hydrogen peroxide-mediated programmed cell death	3/2794	6/18253	0.0498939	1
3	GO:0070200	BP	establishment of protein localization to telomere	3/2794	6/18253	0.0498939	1
3	GO:1903689	BP	regulation of wound healing, spreading of epidermal cells	3/2794	6/18253	0.0498939	1
3	GO:0001514	BP	selenocysteine incorporation	3/2794	6/18253	0.0498939	1
3	GO:0042989	BP	sequestering of actin monomers	3/2794	6/18253	0.0498939	1
3	GO:2000807	BP	regulation of synaptic vesicle clustering	3/2794	6/18253	0.0498939	1
3	GO:0021930	BP	cerebellar granule cell precursor proliferation	3/2794	6/18253	0.0498939	1
3	GO:0002327	BP	immature B cell differentiation	3/2794	6/18253	0.0498939	1
3	GO:0032933	BP	SREBP signaling pathway	3/2794	6/18253	0.0498939	1
3	GO:0021534	BP	cell proliferation in hindbrain	3/2794	6/18253	0.0498939	1
3	GO:0071481	BP	cellular response to X-ray	3/2794	6/18253	0.0498939	1
3	GO:0060174	BP	limb bud formation	3/2794	6/18253	0.0498939	1
3	GO:0009155	BP	purine deoxyribonucleotide catabolic process	3/2794	6/18253	0.0498939	1
3	GO:0002579	BP	positive regulation of antigen processing and presentation	3/2794	6/18253	0.0498939	1
3	GO:0010835	BP	regulation of protein ADP-ribosylation	3/2794	6/18253	0.0498939	1
3	GO:0035810	BP	positive regulation of urine volume	3/2794	6/18253	0.0498939	1
3	GO:0002583	BP	regulation of antigen processing and presentation of peptide antigen	3/2794	6/18253	0.0498939	1
3	GO:0048671	BP	negative regulation of collateral sprouting	3/2794	6/18253	0.0498939	1
3	GO:0030262	BP	apoptotic nuclear changes	3/2794	6/18253	0.0498939	1
3	GO:0044406	BP	adhesion of symbiont to host	3/2794	6/18253	0.0498939	1
3	GO:0034115	BP	negative regulation of heterotypic cell-cell adhesion	3/2794	6/18253	0.0498939	1
3	GO:0050702	BP	interleukin-1 beta secretion	3/2794	6/18253	0.0498939	1
3	GO:0006451	BP	translational readthrough	3/2794	6/18253	0.0498939	1
3	GO:0006991	BP	response to sterol depletion	3/2794	6/18253	0.0498939	1
3	GO:0060982	BP	coronary artery morphogenesis	3/2794	6/18253	0.0498939	1
3	GO:0014820	BP	tonic smooth muscle contraction	3/2794	6/18253	0.0498939	1
3	GO:0014824	BP	artery smooth muscle contraction	3/2794	6/18253	0.0498939	1
3	GO:0043117	BP	positive regulation of vascular permeability	3/2794	6/18253	0.0498939	1
3	GO:0071501	BP	cellular response to sterol depletion	3/2794	6/18253	0.0498939	1
3	GO:0060718	BP	chorionic trophoblast cell differentiation	3/2794	6/18253	0.0498939	1
188	GO:0051240	BP	positive regulation of multicellular organismal process	188/2794	1080/18253	0.0499451	1
169	GO:0005730	CC	nucleolus	169/2794	614/18253	3.5693e-10	6.75454e-06
268	GO:0044430	CC	cytoskeletal part	268/2794	1159/18253	3.73932e-10	7.0763e-06
501	GO:0043228	CC	non-membrane-bounded organelle	501/2794	2483/18253	4.9804e-10	9.4249e-06
501	GO:0043232	CC	intracellular non-membrane-bounded organelle	501/2794	2483/18253	4.9804e-10	9.4249e-06
364	GO:0005886	CC	plasma membrane	364/2794	3166/18253	5.66315e-10	1.07169e-05
675	GO:0044428	CC	nuclear part	675/2794	3273/18253	5.70304e-10	1.07924e-05
629	GO:0016021	CC	integral component of membrane	629/2794	5465/18253	6.49741e-10	1.22957e-05
1310	GO:0043231	CC	intracellular membrane-bounded organelle	1310/2794	7321/18253	6.79152e-10	1.28523e-05
1149	GO:0044444	CC	cytoplasmic part	1149/2794	6303/18253	6.97203e-10	1.31939e-05
785	GO:0044425	CC	membrane part	785/2794	6404/18253	7.02908e-10	1.33018e-05
1215	GO:0044422	CC	organelle part	1215/2794	6322/18253	7.16772e-10	1.35642e-05
106	GO:0005813	CC	centrosome	106/2794	386/18253	7.19902e-10	1.36234e-05
636	GO:0031224	CC	intrinsic component of membrane	636/2794	5525/18253	7.35926e-10	1.39267e-05
1187	GO:0044446	CC	intracellular organelle part	1187/2794	6157/18253	7.37086e-10	1.39486e-05
1694	GO:0043226	CC	organelle	1694/2794	9486/18253	7.45177e-10	1.41017e-05
1487	GO:0043229	CC	intracellular organelle	1487/2794	8309/18253	7.49251e-10	1.41788e-05
466	GO:0005829	CC	cytosol	466/2794	2350/18253	7.69005e-10	1.45527e-05
1968	GO:0044424	CC	intracellular part	1968/2794	11081/18253	7.73346e-10	1.46348e-05
1525	GO:0043227	CC	membrane-bounded organelle	1525/2794	8558/18253	8.12499e-10	1.53757e-05
129	GO:0005815	CC	microtubule organizing center	129/2794	501/18253	1.02535e-09	1.94036e-05
692	GO:0005737	CC	cytoplasm	692/2794	3743/18253	3.35992e-09	6.35831e-05
786	GO:0005634	CC	nucleus	786/2794	4333/18253	5.59822e-09	0.000105941
341	GO:0005654	CC	nucleoplasm	341/2794	1679/18253	7.67206e-09	0.000145186
50	GO:0044452	CC	nucleolar part	50/2794	145/18253	8.8525e-09	0.000167525
28	GO:0030684	CC	preribosome	28/2794	62/18253	2.17963e-08	0.000412474
1095	GO:0016020	CC	membrane	1095/2794	8004/18253	6.34103e-08	0.00119998
132	GO:0044463	CC	cell projection part	132/2794	551/18253	7.20304e-08	0.0013631
41	GO:0044450	CC	microtubule organizing center part	41/2794	127/18253	1.44023e-06	0.027255
32	GO:0005814	CC	centriole	32/2794	91/18253	2.57387e-06	0.048708
2233	GO:0044464	CC	cell part	2233/2794	13963/18253	2.84448e-06	0.053829
65	GO:0044441	CC	ciliary part	65/2794	242/18253	3.42583e-06	0.0648305
762	GO:0032991	CC	macromolecular complex	762/2794	4364/18253	8.15395e-06	0.154305
125	GO:0016604	CC	nuclear body	125/2794	560/18253	9.27085e-06	0.175442
405	GO:1903561	CC	extracellular vesicle	405/2794	2183/18253	1.20492e-05	0.228019
405	GO:0043230	CC	extracellular organelle	405/2794	2184/18253	1.21204e-05	0.229367
35	GO:0001650	CC	fibrillar center	35/2794	110/18253	1.28954e-05	0.244033
400	GO:0070062	CC	extracellular exosome	400/2794	2169/18253	2.35038e-05	0.444785
58	GO:0005874	CC	microtubule	58/2794	224/18253	3.42173e-05	0.647528
480	GO:0031982	CC	vesicle	480/2794	2678/18253	6.05464e-05	1
73	GO:0000785	CC	chromatin	73/2794	306/18253	7.81842e-05	1
11	GO:0030687	CC	preribosome, large subunit precursor	11/2794	21/18253	8.38321e-05	1
628	GO:0043234	CC	protein complex	628/2794	3613/18253	0.000133757	1
171	GO:0042995	CC	cell projection	171/2794	856/18253	0.000175399	1
17	GO:1902495	CC	transmembrane transporter complex	17/2794	235/18253	0.000239812	1
17	GO:0030286	CC	dynein complex	17/2794	46/18253	0.000268513	1
9	GO:0005732	CC	small nucleolar ribonucleoprotein complex	9/2794	17/18253	0.000342582	1
4	GO:0090661	CC	box H/ACA telomerase RNP complex	4/2794	4/18253	0.000547997	1
525	GO:0044421	CC	extracellular region part	525/2794	3020/18253	0.000601768	1
251	GO:0005739	CC	mitochondrion	251/2794	1347/18253	0.000615166	1
155	GO:0044427	CC	chromosomal part	155/2794	785/18253	0.000668721	1
8	GO:0042613	CC	MHC class II protein complex	8/2794	15/18253	0.000697255	1
6	GO:0097539	CC	ciliary transition fiber	6/2794	9/18253	0.000706937	1
7	GO:0042575	CC	DNA polymerase complex	7/2794	12/18253	0.000759127	1
16	GO:0034702	CC	ion channel complex	16/2794	211/18253	0.00100081	1
11	GO:0016529	CC	sarcoplasmic reticulum	11/2794	27/18253	0.00127412	1
5	GO:0002199	CC	zona pellucida receptor complex	5/2794	7/18253	0.00134057	1
6	GO:0034709	CC	methylosome	6/2794	10/18253	0.00153809	1
20	GO:1990351	CC	transporter complex	20/2794	242/18253	0.00155162	1
17	GO:0000793	CC	condensed chromosome	17/2794	53/18253	0.00186008	1
8	GO:0005697	CC	telomerase holoenzyme complex	8/2794	17/18253	0.0019772	1
19	GO:0005930	CC	axoneme	19/2794	62/18253	0.00213135	1
56	GO:0005929	CC	cilium	56/2794	247/18253	0.00234135	1
3	GO:0098803	CC	respiratory chain complex	3/2794	77/18253	0.0023703	1
4	GO:0072588	CC	box H/ACA RNP complex	4/2794	5/18253	0.00240486	1
4	GO:0031429	CC	box H/ACA snoRNP complex	4/2794	5/18253	0.00240486	1
32	GO:0005875	CC	microtubule associated complex	32/2794	125/18253	0.00255969	1
78	GO:0031012	CC	extracellular matrix	78/2794	368/18253	0.0026109	1
8	GO:0000242	CC	pericentriolar material	8/2794	18/18253	0.00308511	1
5	GO:0030688	CC	preribosome, small subunit precursor	5/2794	8/18253	0.00312334	1
5	GO:0030686	CC	90S preribosome	5/2794	8/18253	0.00312334	1
11	GO:0032040	CC	small-subunit processome	11/2794	30/18253	0.00343426	1
3	GO:0016035	CC	zeta DNA polymerase complex	3/2794	3/18253	0.00358329	1
3	GO:0005853	CC	eukaryotic translation elongation factor 1 complex	3/2794	3/18253	0.00358329	1
3	GO:0032937	CC	SREBP-SCAP-Insig complex	3/2794	3/18253	0.00358329	1
3	GO:0030689	CC	Noc complex	3/2794	3/18253	0.00358329	1
3	GO:0009328	CC	phenylalanine-tRNA ligase complex	3/2794	3/18253	0.00358329	1
14	GO:0005901	CC	caveola	14/2794	42/18253	0.00378214	1
79	GO:0009986	CC	cell surface	79/2794	380/18253	0.00387976	1
5	GO:1990204	CC	oxidoreductase complex	5/2794	96/18253	0.00397532	1
83	GO:0099512	CC	supramolecular fiber	83/2794	403/18253	0.00403522	1
39	GO:0061695	CC	transferase complex, transferring phosphorus-containing groups	39/2794	164/18253	0.00432977	1
82	GO:0099513	CC	polymeric cytoskeletal fiber	82/2794	398/18253	0.00473787	1
16	GO:0044853	CC	plasma membrane raft	16/2794	51/18253	0.00509661	1
6	GO:0031091	CC	platelet alpha granule	6/2794	12/18253	0.00513358	1
5	GO:0032839	CC	dendrite cytoplasm	5/2794	9/18253	0.00614385	1
293	GO:0031090	CC	organelle membrane	293/2794	1660/18253	0.00655398	1
1	GO:0030964	CC	NADH dehydrogenase complex	1/2794	48/18253	0.0074453	1
1	GO:0005747	CC	mitochondrial respiratory chain complex I	1/2794	48/18253	0.0074453	1
1	GO:0045271	CC	respiratory chain complex I	1/2794	48/18253	0.0074453	1
85	GO:0044454	CC	nuclear chromosome part	85/2794	422/18253	0.00747772	1
13	GO:0005881	CC	cytoplasmic microtubule	13/2794	41/18253	0.00753161	1
15	GO:0030880	CC	RNA polymerase complex	15/2794	49/18253	0.00798969	1
45	GO:0000790	CC	nuclear chromatin	45/2794	203/18253	0.0103933	1
5	GO:0005736	CC	DNA-directed RNA polymerase I complex	5/2794	10/18253	0.0107496	1
21	GO:0032993	CC	protein-DNA complex	21/2794	223/18253	0.011458	1
164	GO:0044451	CC	nucleoplasm part	164/2794	894/18253	0.0115168	1
30	GO:0005759	CC	mitochondrial matrix	30/2794	126/18253	0.0123295	1
6	GO:0031932	CC	TORC2 complex	6/2794	14/18253	0.0126828	1
3	GO:0036157	CC	outer dynein arm	3/2794	4/18253	0.0126891	1
3	GO:0070545	CC	PeBoW complex	3/2794	4/18253	0.0126891	1
3	GO:0043527	CC	tRNA methyltransferase complex	3/2794	4/18253	0.0126891	1
28	GO:0099568	CC	cytoplasmic region	28/2794	115/18253	0.0127086	1
11	GO:0000794	CC	condensed nuclear chromosome	11/2794	34/18253	0.0135281	1
11	GO:0032391	CC	photoreceptor connecting cilium	11/2794	34/18253	0.0135281	1
3	GO:0045095	CC	keratin filament	3/2794	63/18253	0.0139673	1
14	GO:0000428	CC	DNA-directed RNA polymerase complex	14/2794	48/18253	0.0139849	1
36	GO:0031253	CC	cell projection membrane	36/2794	159/18253	0.0143797	1
125	GO:0044429	CC	mitochondrial part	125/2794	668/18253	0.0158626	1
5	GO:0032797	CC	SMN complex	5/2794	11/18253	0.0172523	1
22	GO:0036064	CC	ciliary basal body	22/2794	89/18253	0.0178637	1
146	GO:0030529	CC	intracellular ribonucleoprotein complex	146/2794	798/18253	0.0181133	1
18	GO:0031514	CC	motile cilium	18/2794	69/18253	0.0181924	1
10	GO:0098800	CC	inner mitochondrial membrane protein complex	10/2794	128/18253	0.0183878	1
6	GO:0031674	CC	I band	6/2794	15/18253	0.0184451	1
2	GO:0031225	CC	anchored component of membrane	2/2794	51/18253	0.0184853	1
13	GO:0030175	CC	filopodium	13/2794	45/18253	0.0199319	1
16	GO:0000786	CC	nucleosome	16/2794	176/18253	0.02021	1
146	GO:1990904	CC	ribonucleoprotein complex	146/2794	799/18253	0.0206891	1
8	GO:0042611	CC	MHC protein complex	8/2794	24/18253	0.0221836	1
4	GO:0005664	CC	nuclear origin of replication recognition complex	4/2794	8/18253	0.0228757	1
4	GO:0000808	CC	origin recognition complex	4/2794	8/18253	0.0228757	1
4	GO:1990023	CC	mitotic spindle midzone	4/2794	8/18253	0.0228757	1
2	GO:0098831	CC	presynaptic active zone cytoplasmic component	2/2794	2/18253	0.0234235	1
2	GO:0044753	CC	amphisome	2/2794	2/18253	0.0234235	1
2	GO:0030692	CC	Noc4p-Nop14p complex	2/2794	2/18253	0.0234235	1
2	GO:0031213	CC	RSF complex	2/2794	2/18253	0.0234235	1
2	GO:0032545	CC	CURI complex	2/2794	2/18253	0.0234235	1
2	GO:0043625	CC	delta DNA polymerase complex	2/2794	2/18253	0.0234235	1
2	GO:0034456	CC	UTP-C complex	2/2794	2/18253	0.0234235	1
2	GO:0000126	CC	transcription factor TFIIIB complex	2/2794	2/18253	0.0234235	1
2	GO:0097134	CC	cyclin E1-CDK2 complex	2/2794	2/18253	0.0234235	1
54	GO:0016607	CC	nuclear speck	54/2794	264/18253	0.0247429	1
113	GO:0098796	CC	membrane protein complex	113/2794	892/18253	0.0249437	1
13	GO:0055029	CC	nuclear DNA-directed RNA polymerase complex	13/2794	47/18253	0.0250897	1
6	GO:0005761	CC	mitochondrial ribosome	6/2794	16/18253	0.0257672	1
6	GO:0000313	CC	organellar ribosome	6/2794	16/18253	0.0257672	1
5	GO:0005832	CC	chaperonin-containing T-complex	5/2794	12/18253	0.0259086	1
5	GO:0044447	CC	axoneme part	5/2794	12/18253	0.0259086	1
3	GO:0022627	CC	cytosolic small ribosomal subunit	3/2794	59/18253	0.0280005	1
3	GO:0036454	CC	growth factor complex	3/2794	5/18253	0.0281156	1
3	GO:0005658	CC	alpha DNA polymerase:primase complex	3/2794	5/18253	0.0281156	1
3	GO:0097255	CC	R2TP complex	3/2794	5/18253	0.0281156	1
3	GO:0005638	CC	lamin filament	3/2794	5/18253	0.0281156	1
3	GO:0000836	CC	Hrd1p ubiquitin ligase complex	3/2794	5/18253	0.0281156	1
3	GO:0042719	CC	mitochondrial intermembrane space protein transporter complex	3/2794	5/18253	0.0281156	1
3	GO:0016942	CC	insulin-like growth factor binding protein complex	3/2794	5/18253	0.0281156	1
3	GO:0000835	CC	ER ubiquitin ligase complex	3/2794	5/18253	0.0281156	1
3	GO:0070695	CC	FHF complex	3/2794	5/18253	0.0281156	1
3	GO:0030056	CC	hemidesmosome	3/2794	5/18253	0.0281156	1
3	GO:0005851	CC	eukaryotic translation initiation factor 2B complex	3/2794	5/18253	0.0281156	1
3	GO:0005858	CC	axonemal dynein complex	3/2794	5/18253	0.0281156	1
20	GO:0031300	CC	intrinsic component of organelle membrane	20/2794	203/18253	0.0305372	1
40	GO:0031965	CC	nuclear membrane	40/2794	190/18253	0.0329076	1
6	GO:0038201	CC	TOR complex	6/2794	17/18253	0.0347894	1
1	GO:0008328	CC	ionotropic glutamate receptor complex	1/2794	37/18253	0.0357585	1
4	GO:0016342	CC	catenin complex	4/2794	9/18253	0.0362613	1
9	GO:0032154	CC	cleavage furrow	9/2794	30/18253	0.0379664	1
9	GO:0035861	CC	site of double-strand break	9/2794	30/18253	0.0379664	1
9	GO:0097610	CC	cell surface furrow	9/2794	30/18253	0.0379664	1
4	GO:0008076	CC	voltage-gated potassium channel complex	4/2794	66/18253	0.0381349	1
18	GO:0044815	CC	DNA packaging complex	18/2794	183/18253	0.0387085	1
49	GO:0031974	CC	membrane-enclosed lumen	49/2794	243/18253	0.0388659	1
4	GO:0034705	CC	potassium channel complex	4/2794	67/18253	0.0390244	1
15	GO:0000228	CC	nuclear chromosome	15/2794	58/18253	0.0415627	1
6	GO:0030992	CC	intraciliary transport particle B	6/2794	18/18253	0.0456168	1
40	GO:0098687	CC	chromosomal region	40/2794	195/18253	0.0456304	1
25	GO:0030496	CC	midbody	25/2794	111/18253	0.0458946	1
13	GO:0000118	CC	histone deacetylase complex	13/2794	50/18253	0.0468813	1
3	GO:0016282	CC	eukaryotic 43S preinitiation complex	3/2794	6/18253	0.0498939	1
3	GO:0005744	CC	mitochondrial inner membrane presequence translocase complex	3/2794	6/18253	0.0498939	1
3	GO:0030991	CC	intraciliary transport particle A	3/2794	6/18253	0.0498939	1
1	GO:0004984	MF	olfactory receptor activity	1/2794	971/18253	3.74287e-10	7.08302e-06
38	GO:0004930	MF	G-protein coupled receptor activity	38/2794	1377/18253	4.06397e-10	7.69066e-06
87	GO:0099600	MF	transmembrane receptor activity	87/2794	1727/18253	4.53169e-10	8.57576e-06
96	GO:0038023	MF	signaling receptor activity	96/2794	1771/18253	4.60536e-10	8.71517e-06
83	GO:0004888	MF	transmembrane signaling receptor activity	83/2794	1690/18253	4.79713e-10	9.0781e-06
130	GO:0004872	MF	receptor activity	130/2794	1960/18253	4.8313e-10	9.14275e-06
130	GO:0060089	MF	molecular transducer activity	130/2794	1960/18253	4.8313e-10	9.14275e-06
147	GO:0004871	MF	signal transducer activity	147/2794	2036/18253	5.0269e-10	9.51291e-06
290	GO:0003723	MF	RNA binding	290/2794	1337/18253	5.02826e-10	9.51548e-06
967	GO:0097159	MF	organic cyclic compound binding	967/2794	5257/18253	6.39122e-10	1.20947e-05
953	GO:1901363	MF	heterocyclic compound binding	953/2794	5197/18253	6.46779e-10	1.22397e-05
859	GO:0043167	MF	ion binding	859/2794	4620/18253	6.52817e-10	1.23539e-05
1837	GO:0005488	MF	binding	1837/2794	10535/18253	8.10086e-10	1.53301e-05
417	GO:0036094	MF	small molecule binding	417/2794	2075/18253	8.53355e-10	1.61489e-05
383	GO:0097367	MF	carbohydrate derivative binding	383/2794	1900/18253	2.33154e-09	4.41222e-05
444	GO:0043168	MF	anion binding	444/2794	2259/18253	2.79462e-09	5.28853e-05
370	GO:1901265	MF	nucleoside phosphate binding	370/2794	1836/18253	4.65983e-09	8.81825e-05
370	GO:0000166	MF	nucleotide binding	370/2794	1836/18253	4.65983e-09	8.81825e-05
946	GO:0003824	MF	catalytic activity	946/2794	5324/18253	5.229e-09	9.89536e-05
267	GO:0005524	MF	ATP binding	267/2794	1262/18253	9.84919e-09	0.000186386
270	GO:0032559	MF	adenyl ribonucleotide binding	270/2794	1283/18253	1.28825e-08	0.000243788
271	GO:0030554	MF	adenyl nucleotide binding	271/2794	1288/18253	1.3539e-08	0.000256213
324	GO:0032549	MF	ribonucleoside binding	324/2794	1613/18253	6.40138e-08	0.0012114
330	GO:0032553	MF	ribonucleotide binding	330/2794	1648/18253	6.95625e-08	0.0013164
323	GO:0032550	MF	purine ribonucleoside binding	323/2794	1610/18253	7.64984e-08	0.00144765
929	GO:0005515	MF	protein binding	929/2794	5286/18253	7.69487e-08	0.00145618
324	GO:0001882	MF	nucleoside binding	324/2794	1617/18253	8.14707e-08	0.00154175
322	GO:0035639	MF	purine ribonucleoside triphosphate binding	322/2794	1604/18253	8.77904e-08	0.00166135
323	GO:0001883	MF	purine nucleoside binding	323/2794	1611/18253	9.31009e-08	0.00176184
327	GO:0017076	MF	purine nucleotide binding	327/2794	1640/18253	1.1966e-07	0.00226445
326	GO:0032555	MF	purine ribonucleotide binding	326/2794	1634/18253	1.37131e-07	0.00259507
396	GO:0016740	MF	transferase activity	396/2794	2044/18253	1.45913e-07	0.00276125
632	GO:0003676	MF	nucleic acid binding	632/2794	3486/18253	4.38007e-07	0.00828884
36	GO:0016779	MF	nucleotidyltransferase activity	36/2794	104/18253	1.44763e-06	0.0273949
13	GO:0030515	MF	snoRNA binding	13/2794	24/18253	1.16046e-05	0.219605
177	GO:0016772	MF	transferase activity, transferring phosphorus-containing groups	177/2794	862/18253	2.91991e-05	0.552564
497	GO:0046872	MF	metal ion binding	497/2794	2766/18253	3.60544e-05	0.682293
506	GO:0043169	MF	cation binding	506/2794	2843/18253	8.05321e-05	1
62	GO:0015631	MF	tubulin binding	62/2794	251/18253	9.09855e-05	1
153	GO:0017111	MF	nucleoside-triphosphatase activity	153/2794	743/18253	9.11392e-05	1
159	GO:0016462	MF	pyrophosphatase activity	159/2794	781/18253	0.000109327	1
160	GO:0016817	MF	hydrolase activity, acting on acid anhydrides	160/2794	788/18253	0.000117398	1
159	GO:0016818	MF	hydrolase activity, acting on acid anhydrides, in phosphorus-containing anhydrides	159/2794	784/18253	0.000138044	1
18	GO:0008173	MF	RNA methyltransferase activity	18/2794	48/18253	0.000143982	1
62	GO:0051020	MF	GTPase binding	62/2794	255/18253	0.000149322	1
12	GO:0030246	MF	carbohydrate binding	12/2794	191/18253	0.000167832	1
9	GO:0070034	MF	telomerase RNA binding	9/2794	16/18253	0.000186543	1
55	GO:0017016	MF	Ras GTPase binding	55/2794	222/18253	0.000224401	1
267	GO:0019899	MF	enzyme binding	267/2794	1425/18253	0.000267908	1
12	GO:0034061	MF	DNA polymerase activity	12/2794	27/18253	0.000294638	1
36	GO:0022838	MF	substrate-specific channel activity	36/2794	396/18253	0.000301622	1
34	GO:0003774	MF	motor activity	34/2794	122/18253	0.000343459	1
53	GO:0030695	MF	GTPase regulator activity	53/2794	215/18253	0.000373939	1
34	GO:0004386	MF	helicase activity	34/2794	123/18253	0.000382447	1
58	GO:0060589	MF	nucleoside-triphosphatase regulator activity	58/2794	242/18253	0.000411913	1
56	GO:0031267	MF	small GTPase binding	56/2794	231/18253	0.000425806	1
206	GO:0042802	MF	identical protein binding	206/2794	1075/18253	0.000467564	1
10	GO:0003887	MF	DNA-directed DNA polymerase activity	10/2794	21/18253	0.000481129	1
36	GO:0005216	MF	ion channel activity	36/2794	387/18253	0.000585355	1
25	GO:0043021	MF	ribonucleoprotein complex binding	25/2794	83/18253	0.000598464	1
36	GO:0005057	MF	receptor signaling protein activity	36/2794	135/18253	0.000665224	1
49	GO:0005096	MF	GTPase activator activity	49/2794	199/18253	0.000682926	1
27	GO:0070035	MF	purine NTP-dependent helicase activity	27/2794	95/18253	0.00091719	1
27	GO:0008026	MF	ATP-dependent helicase activity	27/2794	95/18253	0.00091719	1
228	GO:0044877	MF	macromolecular complex binding	228/2794	1220/18253	0.000977469	1
136	GO:0008092	MF	cytoskeletal protein binding	136/2794	686/18253	0.00116033	1
25	GO:0022836	MF	gated channel activity	25/2794	287/18253	0.00120058	1
30	GO:0017137	MF	Rab GTPase binding	30/2794	110/18253	0.00122545	1
11	GO:0005520	MF	insulin-like growth factor binding	11/2794	27/18253	0.00127412	1
43	GO:0000287	MF	magnesium ion binding	43/2794	174/18253	0.00135601	1
2	GO:0004190	MF	aspartic-type endopeptidase activity	2/2794	71/18253	0.00136186	1
2	GO:0005230	MF	extracellular ligand-gated ion channel activity	2/2794	71/18253	0.00136186	1
2	GO:0070001	MF	aspartic-type peptidase activity	2/2794	72/18253	0.00142383	1
43	GO:0016741	MF	transferase activity, transferring one-carbon groups	43/2794	177/18253	0.00155598	1
46	GO:0008017	MF	microtubule binding	46/2794	193/18253	0.00172378	1
10	GO:0008175	MF	tRNA methyltransferase activity	10/2794	24/18253	0.0017238	1
10	GO:0016709	MF	oxidoreductase activity, acting on paired donors, with incorporation or reduction of molecular oxygen, NAD(P)H as one donor, and incorporation of one atom of oxygen	10/2794	24/18253	0.0017238	1
12	GO:0070888	MF	E-box binding	12/2794	32/18253	0.00181984	1
19	GO:0008186	MF	RNA-dependent ATPase activity	19/2794	62/18253	0.00213135	1
9	GO:0045502	MF	dynein binding	9/2794	21/18253	0.00231759	1
4	GO:0005114	MF	type II transforming growth factor beta receptor binding	4/2794	5/18253	0.00240486	1
4	GO:0016717	MF	oxidoreductase activity, acting on paired donors, with oxidation of a pair of donors resulting in the reduction of molecular oxygen to two molecules of water	4/2794	5/18253	0.00240486	1
4	GO:0034513	MF	box H/ACA snoRNA binding	4/2794	5/18253	0.00240486	1
4	GO:0043141	MF	ATP-dependent 5'-3' DNA helicase activity	4/2794	5/18253	0.00240486	1
24	GO:0004702	MF	receptor signaling protein serine/threonine kinase activity	24/2794	86/18253	0.00241199	1
28	GO:0019838	MF	growth factor binding	28/2794	105/18253	0.00249183	1
6	GO:0003688	MF	DNA replication origin binding	6/2794	11/18253	0.00294635	1
43	GO:0015267	MF	channel activity	43/2794	418/18253	0.00307057	1
43	GO:0022803	MF	passive transmembrane transporter activity	43/2794	418/18253	0.00307057	1
5	GO:0015266	MF	protein channel activity	5/2794	8/18253	0.00312334	1
5	GO:0045499	MF	chemorepellent activity	5/2794	8/18253	0.00312334	1
12	GO:0034062	MF	RNA polymerase activity	12/2794	34/18253	0.003288	1
25	GO:0043130	MF	ubiquitin binding	25/2794	93/18253	0.00356727	1
3	GO:0034714	MF	type III transforming growth factor beta receptor binding	3/2794	3/18253	0.00358329	1
14	GO:0003678	MF	DNA helicase activity	14/2794	42/18253	0.00378214	1
72	GO:0008047	MF	enzyme activator activity	72/2794	341/18253	0.00381366	1
22	GO:0008565	MF	protein transporter activity	22/2794	78/18253	0.00386153	1
5	GO:0030594	MF	neurotransmitter receptor activity	5/2794	94/18253	0.00389479	1
34	GO:0015077	MF	monovalent inorganic cation transmembrane transporter activity	34/2794	344/18253	0.00395785	1
7	GO:0046703	MF	natural killer cell lectin-like receptor binding	7/2794	15/18253	0.00403933	1
18	GO:0003724	MF	RNA helicase activity	18/2794	61/18253	0.00404242	1
18	GO:0004004	MF	ATP-dependent RNA helicase activity	18/2794	61/18253	0.00404242	1
30	GO:0008757	MF	S-adenosylmethionine-dependent methyltransferase activity	30/2794	117/18253	0.00413677	1
10	GO:0016866	MF	intramolecular transferase activity	10/2794	27/18253	0.00478977	1
47	GO:0004175	MF	endopeptidase activity	47/2794	439/18253	0.00584652	1
81	GO:0016887	MF	ATPase activity	81/2794	397/18253	0.00587592	1
5	GO:0051959	MF	dynein light intermediate chain binding	5/2794	9/18253	0.00614385	1
5	GO:0016423	MF	tRNA (guanine) methyltransferase activity	5/2794	9/18253	0.00614385	1
39	GO:0008168	MF	methyltransferase activity	39/2794	167/18253	0.00655043	1
6	GO:0004553	MF	hydrolase activity, hydrolyzing O-glycosyl compounds	6/2794	100/18253	0.00749538	1
6	GO:0009982	MF	pseudouridine synthase activity	6/2794	13/18253	0.00831003	1
6	GO:0008320	MF	protein transmembrane transporter activity	6/2794	13/18253	0.00831003	1
138	GO:0016301	MF	kinase activity	138/2794	735/18253	0.00890355	1
31	GO:0016853	MF	isomerase activity	31/2794	129/18253	0.00938599	1
175	GO:0008270	MF	zinc ion binding	175/2794	957/18253	0.00977157	1
15	GO:0003725	MF	double-stranded RNA binding	15/2794	51/18253	0.00983676	1
3	GO:0051213	MF	dioxygenase activity	3/2794	67/18253	0.00988942	1
96	GO:0015075	MF	ion transmembrane transporter activity	96/2794	792/18253	0.0100365	1
19	GO:0003777	MF	microtubule motor activity	19/2794	70/18253	0.0112599	1
9	GO:0016798	MF	hydrolase activity, acting on glycosyl bonds	9/2794	122/18253	0.0113798	1
27	GO:0032182	MF	ubiquitin-like protein binding	27/2794	111/18253	0.0115996	1
21	GO:0008135	MF	translation factor activity, RNA binding	21/2794	80/18253	0.0116305	1
11	GO:0003899	MF	DNA-directed RNA polymerase activity	11/2794	33/18253	0.0119827	1
9	GO:0005080	MF	protein kinase C binding	9/2794	26/18253	0.0120095	1
3	GO:0038132	MF	neuregulin binding	3/2794	4/18253	0.0126891	1
3	GO:0070728	MF	leucine binding	3/2794	4/18253	0.0126891	1
3	GO:0005499	MF	vitamin D binding	3/2794	4/18253	0.0126891	1
3	GO:0008479	MF	queuine tRNA-ribosyltransferase activity	3/2794	4/18253	0.0126891	1
3	GO:0016803	MF	ether hydrolase activity	3/2794	4/18253	0.0126891	1
12	GO:0000049	MF	tRNA binding	12/2794	39/18253	0.0127655	1
4	GO:0016778	MF	diphosphotransferase activity	4/2794	7/18253	0.0129995	1
7	GO:0070840	MF	dynein complex binding	7/2794	18/18253	0.0131347	1
33	GO:0043177	MF	organic acid binding	33/2794	142/18253	0.0133271	1
33	GO:0031406	MF	carboxylic acid binding	33/2794	142/18253	0.0133271	1
395	GO:0016787	MF	hydrolase activity	395/2794	2316/18253	0.0134691	1
17	GO:0005125	MF	cytokine activity	17/2794	188/18253	0.0143065	1
12	GO:0050840	MF	extracellular matrix binding	12/2794	40/18253	0.0151644	1
9	GO:0015276	MF	ligand-gated ion channel activity	9/2794	121/18253	0.0152743	1
9	GO:0022834	MF	ligand-gated channel activity	9/2794	121/18253	0.0152743	1
22	GO:0042826	MF	histone deacetylase binding	22/2794	87/18253	0.0157469	1
20	GO:0016597	MF	amino acid binding	20/2794	77/18253	0.0159354	1
8	GO:0043015	MF	gamma-tubulin binding	8/2794	23/18253	0.0170198	1
29	GO:0005539	MF	glycosaminoglycan binding	29/2794	125/18253	0.0176618	1
119	GO:0022857	MF	transmembrane transporter activity	119/2794	943/18253	0.0178306	1
56	GO:0022890	MF	inorganic cation transmembrane transporter activity	56/2794	486/18253	0.0180307	1
6	GO:0022884	MF	macromolecule transmembrane transporter activity	6/2794	15/18253	0.0184451	1
6	GO:0017049	MF	GTP-Rho binding	6/2794	15/18253	0.0184451	1
6	GO:0071813	MF	lipoprotein particle binding	6/2794	15/18253	0.0184451	1
6	GO:0071814	MF	protein-lipid complex binding	6/2794	15/18253	0.0184451	1
12	GO:0015079	MF	potassium ion transmembrane transporter activity	12/2794	143/18253	0.0192424	1
9	GO:0015103	MF	inorganic anion transmembrane transporter activity	9/2794	116/18253	0.0197536	1
2327	GO:0003674	MF	molecular_function	2327/2794	14918/18253	0.0206524	1
48	GO:0048037	MF	cofactor binding	48/2794	230/18253	0.0211976	1
107	GO:0022891	MF	substrate-specific transmembrane transporter activity	107/2794	854/18253	0.0220256	1
4	GO:0034713	MF	type I transforming growth factor beta receptor binding	4/2794	8/18253	0.0228757	1
4	GO:0015450	MF	P-P-bond-hydrolysis-driven protein transmembrane transporter activity	4/2794	8/18253	0.0228757	1
4	GO:0035259	MF	glucocorticoid receptor binding	4/2794	8/18253	0.0228757	1
4	GO:0030159	MF	receptor signaling complex scaffold activity	4/2794	8/18253	0.0228757	1
4	GO:0043139	MF	5'-3' DNA helicase activity	4/2794	8/18253	0.0228757	1
2	GO:0044715	MF	8-oxo-dGDP phosphatase activity	2/2794	2/18253	0.0234235	1
2	GO:0070740	MF	tubulin-glutamic acid ligase activity	2/2794	2/18253	0.0234235	1
2	GO:0005314	MF	high-affinity glutamate transmembrane transporter activity	2/2794	2/18253	0.0234235	1
2	GO:0034617	MF	tetrahydrobiopterin binding	2/2794	2/18253	0.0234235	1
2	GO:0003870	MF	5-aminolevulinate synthase activity	2/2794	2/18253	0.0234235	1
2	GO:0005111	MF	type 2 fibroblast growth factor receptor binding	2/2794	2/18253	0.0234235	1
2	GO:0017116	MF	single-stranded DNA-dependent ATP-dependent DNA helicase activity	2/2794	2/18253	0.0234235	1
2	GO:0008176	MF	tRNA (guanine-N7-)-methyltransferase activity	2/2794	2/18253	0.0234235	1
2	GO:0003941	MF	L-serine ammonia-lyase activity	2/2794	2/18253	0.0234235	1
2	GO:0004809	MF	tRNA (guanine-N2-)-methyltransferase activity	2/2794	2/18253	0.0234235	1
2	GO:0047750	MF	cholestenol delta-isomerase activity	2/2794	2/18253	0.0234235	1
2	GO:0070538	MF	oleic acid binding	2/2794	2/18253	0.0234235	1
2	GO:0042781	MF	3'-tRNA processing endoribonuclease activity	2/2794	2/18253	0.0234235	1
2	GO:0030337	MF	DNA polymerase processivity factor activity	2/2794	2/18253	0.0234235	1
2	GO:0016749	MF	N-succinyltransferase activity	2/2794	2/18253	0.0234235	1
2	GO:0031403	MF	lithium ion binding	2/2794	2/18253	0.0234235	1
2	GO:0001026	MF	TFIIIB-type transcription factor activity	2/2794	2/18253	0.0234235	1
2	GO:0004152	MF	dihydroorotate dehydrogenase activity	2/2794	2/18253	0.0234235	1
2	GO:0043250	MF	sodium-dependent organic anion transmembrane transporter activity	2/2794	2/18253	0.0234235	1
7	GO:0070006	MF	metalloaminopeptidase activity	7/2794	20/18253	0.0242499	1
15	GO:0005200	MF	structural constituent of cytoskeleton	15/2794	56/18253	0.0242686	1
5	GO:0017154	MF	semaphorin receptor activity	5/2794	12/18253	0.0259086	1
12	GO:0017022	MF	myosin binding	12/2794	41/18253	0.0261556	1
3	GO:0004668	MF	protein-arginine deiminase activity	3/2794	5/18253	0.0281156	1
3	GO:0003916	MF	DNA topoisomerase activity	3/2794	5/18253	0.0281156	1
3	GO:0034618	MF	arginine binding	3/2794	5/18253	0.0281156	1
3	GO:0004826	MF	phenylalanine-tRNA ligase activity	3/2794	5/18253	0.0281156	1
3	GO:0070739	MF	protein-glutamic acid ligase activity	3/2794	5/18253	0.0281156	1
3	GO:0070087	MF	chromo shadow domain binding	3/2794	5/18253	0.0281156	1
9	GO:0004003	MF	ATP-dependent DNA helicase activity	9/2794	28/18253	0.0294733	1
10	GO:0051018	MF	protein kinase A binding	10/2794	34/18253	0.0306497	1
18	GO:0017171	MF	serine hydrolase activity	18/2794	185/18253	0.0312597	1
33	GO:0050662	MF	coenzyme binding	33/2794	152/18253	0.0315798	1
7	GO:0005035	MF	death receptor activity	7/2794	21/18253	0.0316915	1
7	GO:0005031	MF	tumor necrosis factor-activated receptor activity	7/2794	21/18253	0.0316915	1
9	GO:0008378	MF	galactosyltransferase activity	9/2794	29/18253	0.0331703	1
1	GO:0016655	MF	oxidoreductase activity, acting on NAD(P)H, quinone or similar compound as acceptor	1/2794	36/18253	0.0346283	1
6	GO:0001968	MF	fibronectin binding	6/2794	17/18253	0.0347894	1
6	GO:0070530	MF	K63-linked polyubiquitin binding	6/2794	17/18253	0.0347894	1
6	GO:0001530	MF	lipopolysaccharide binding	6/2794	17/18253	0.0347894	1
6	GO:0005112	MF	Notch binding	6/2794	17/18253	0.0347894	1
15	GO:0005244	MF	voltage-gated ion channel activity	15/2794	159/18253	0.0357669	1
15	GO:0022832	MF	voltage-gated channel activity	15/2794	159/18253	0.0357669	1
73	GO:0004674	MF	protein serine/threonine kinase activity	73/2794	378/18253	0.0359421	1
4	GO:0017110	MF	nucleoside-diphosphatase activity	4/2794	9/18253	0.0362613	1
4	GO:0004312	MF	fatty acid synthase activity	4/2794	9/18253	0.0362613	1
4	GO:0051010	MF	microtubule plus-end binding	4/2794	9/18253	0.0362613	1
16	GO:0008094	MF	DNA-dependent ATPase activity	16/2794	64/18253	0.0368891	1
5	GO:0050431	MF	transforming growth factor beta binding	5/2794	13/18253	0.0369077	1
5	GO:0048027	MF	mRNA 5'-UTR binding	5/2794	13/18253	0.0369077	1
122	GO:0016773	MF	phosphotransferase activity, alcohol group as acceptor	122/2794	669/18253	0.0374322	1
11	GO:0033293	MF	monocarboxylic acid binding	11/2794	38/18253	0.0378006	1
11	GO:0008408	MF	3'-5' exonuclease activity	11/2794	38/18253	0.0378006	1
2	GO:0022835	MF	transmitter-gated channel activity	2/2794	45/18253	0.0381655	1
2	GO:0022824	MF	transmitter-gated ion channel activity	2/2794	45/18253	0.0381655	1
18	GO:0008236	MF	serine-type peptidase activity	18/2794	182/18253	0.0387124	1
2	GO:0048029	MF	monosaccharide binding	2/2794	47/18253	0.0393615	1
16	GO:0004252	MF	serine-type endopeptidase activity	16/2794	166/18253	0.0396557	1
13	GO:0008235	MF	metalloexopeptidase activity	13/2794	48/18253	0.0411023	1
13	GO:0003743	MF	translation initiation factor activity	13/2794	48/18253	0.0411023	1
13	GO:0072341	MF	modified amino acid binding	13/2794	49/18253	0.0436076	1
9	GO:0097110	MF	scaffold protein binding	9/2794	31/18253	0.0438878	1
27	GO:0008083	MF	growth factor activity	27/2794	123/18253	0.0444335	1
17	GO:0050660	MF	flavin adenine dinucleotide binding	17/2794	70/18253	0.0448923	1
6	GO:0005249	MF	voltage-gated potassium channel activity	6/2794	83/18253	0.0452979	1
3	GO:0070567	MF	cytidylyltransferase activity	3/2794	6/18253	0.0498939	1
3	GO:0004749	MF	ribose phosphate diphosphokinase activity	3/2794	6/18253	0.0498939	1
3	GO:0009922	MF	fatty acid elongase activity	3/2794	6/18253	0.0498939	1
3	GO:0016801	MF	hydrolase activity, acting on ether bonds	3/2794	6/18253	0.0498939	1
3	GO:0008469	MF	histone-arginine N-methyltransferase activity	3/2794	6/18253	0.0498939	1
