# Supplementary material for: RNA-Seq based transcriptome analysis during bovine viral diarrhoea virus (BVDV) infection
Source: BMC Genomics. 2019 Oct 24;20:774. doi: 10.1186/s12864-019-6120-4 (PMC6813989; doi:10.1186/s12864-019-6120-4)
Supplement: Supplementary file 7 — Additional file 7. DEGs identified in comparison group MBV2h vs. MBV6h. [file 12864_2019_6120_MOESM7_ESM.xls]

## Sheet: 表达量差异详情表
Gene_id	Gene_name	FC(MBV2h/Mock)	Log2FC(MBV2h/Mock)	Pvalue	Padjust	Significant	Regulate	Mock1_Fpkm	Mock2_Fpkm	Mock3_Fpkm	MBV2h1_Fpkm	MBV2h2_Fpkm	MBV2h3_Fpkm	Mock_Fpkm	MBV2h_Fpkm
ENSBTAG00000003526	SYNE3	2.868	1.52	1.629e-09	5.962e-09	yes	up	0.308	0.596	0.444	1.376	1.549	1.399	0.449	1.441
ENSBTAG00000047036	-	0.498	-1.005	6.312e-13	2.891e-12	yes	down	11.702	13.409	11.533	6.111	5.683	4.051	12.215	5.282
ENSBTAG00000021939	ELAC2	0.496	-1.013	1.512e-81	6.719e-80	yes	down	42.668	41.18	38.506	18.275	20.408	20.227	40.785	19.637
ENSBTAG00000008756	ELF3	2.437	1.285	5.576e-62	1.613e-60	yes	up	21.906	20.991	19.802	56.379	45.011	48.624	20.9	50.005
ENSBTAG00000006368	N4BP3	0.421	-1.249	3.545e-19	2.309e-18	yes	down	6.385	6.704	5.418	1.906	2.474	2.143	6.169	2.174
ENSBTAG00000007838	MFSD3	0.363	-1.461	1.118e-12	5.036e-12	yes	down	5.086	6.38	4.953	1.818	1.8	1.742	5.473	1.787
ENSBTAG00000020268	RSF1	2.597	1.377	8.197e-16	4.451e-15	yes	up	0.881	0.715	0.803	2.25	2.183	1.928	0.8	2.12
ENSBTAG00000018981	TMEM236	0.496	-1.012	1.722e-16	9.734e-16	yes	down	9.148	7.885	7.773	3.763	3.621	4.384	8.269	3.923
ENSBTAG00000005333	MB	3.782	1.919	3.078e-15	1.613e-14	yes	up	1.398	1.181	0.877	5.542	5.16	4.061	1.152	4.921
ENSBTAG00000017277	RAB36	2.176	1.122	1.219e-10	4.862e-10	yes	up	2.477	2.361	1.838	4.775	4.013	5.431	2.225	4.74
ENSBTAG00000048271	MICAL3	2.041	1.029	4.381e-209	1.057e-206	yes	up	34.555	35.483	34.44	70.92	69.614	68.156	34.826	69.563
ENSBTAG00000015749	-	0.344	-1.541	3.039e-30	3.38e-29	yes	down	24.086	20.211	19.897	7.467	6.799	6.194	21.398	6.82
ENSBTAG00000012384	TFEB	2.19	1.131	6.788e-30	7.407e-29	yes	up	8.807	7.788	8.227	18.275	19.895	15.324	8.274	17.831
ENSBTAG00000006592	SGSM1	2.169	1.117	9.171e-08	2.93e-07	yes	up	0.44	0.412	0.391	0.943	1.026	0.842	0.414	0.937
ENSBTAG00000010423	LIFR	2.398	1.262	0.000223	0.0005116	yes	up	0.176	0.162	0.106	0.413	0.422	0.538	0.148	0.458
ENSBTAG00000001535	LIPH	0.335	-1.578	8.854e-05	0.0002125	yes	down	0.451	0.498	0.528	0.029	0.07	0	0.492	0.033
ENSBTAG00000020082	FAM71E1	0.482	-1.053	0.0001949	0.0004502	yes	down	4.767	5.86	4.341	2.024	1.821	2.29	4.989	2.045
ENSBTAG00000011505	RABEP1	2.045	1.032	5.302e-17	3.1e-16	yes	up	1.75	1.408	1.648	3.38	3.088	3.308	1.602	3.259
ENSBTAG00000009392	PLA1A	2.442	1.288	6.439e-06	1.73e-05	yes	up	0.605	0.52	0.813	1.769	2.042	1.497	0.646	1.769
ENSBTAG00000026586	PPP1R14C	0.438	-1.191	7.721e-37	1.072e-35	yes	down	43.108	24.197	26.508	11.221	12.895	10.656	31.271	11.591
ENSBTAG00000026232	TP53INP1	2.018	1.013	7.996e-25	6.911e-24	yes	up	8.41	11.015	9.294	20.86	19.372	19.503	9.573	19.912
ENSBTAG00000047947	Metazoa_SRP	4.544	2.184	5.76e-08	1.874e-07	yes	up	18.417	3.109	8.026	542.79	361.519	152.918	9.851	352.409
ENSBTAG00000038706	-	0.328	-1.61	1.877e-06	5.331e-06	yes	down	16.061	15.478	14.785	1.945	4.295	3.689	15.441	3.31
ENSBTAG00000026111	LBH	0.173	-2.531	6.242e-51	1.349e-49	yes	down	4.921	5.231	5.017	0.737	0.956	0.656	5.056	0.783
ENSBTAG00000044378	U6	0.468	-1.096	2.375e-05	6.023e-05	yes	down	9.104	8.708	9.083	2.506	4.365	4.081	8.965	3.651
ENSBTAG00000019110	PNRC1	3.123	1.643	1.244e-39	1.891e-38	yes	up	5.097	6.499	6.738	21.557	19.745	16.156	6.111	19.153
ENSBTAG00000038131	-	2.12	1.084	9.151e-05	0.0002192	yes	up	0.671	0.379	0.56	1.297	1.086	1.253	0.537	1.212
ENSBTAG00000000786	NQO2	0.347	-1.527	1.284e-63	3.934e-62	yes	down	49.966	53.17	50.429	16.743	15.047	14.473	51.188	15.421
ENSBTAG00000031889	-	3.297	1.721	8.414e-06	2.232e-05	yes	up	0.947	1.765	1.806	10.985	8.208	9.668	1.506	9.62
ENSBTAG00000002075	MME	0.356	-1.489	5.179e-08	1.692e-07	yes	down	0.859	0.823	0.834	0.236	0.292	0.215	0.839	0.248
ENSBTAG00000010371	CHAC1	2.689	1.427	3.5e-07	1.068e-06	yes	up	0.66	0.682	0.845	2.407	1.851	2.495	0.729	2.251
ENSBTAG00000007634	HOOK3	2.205	1.141	3.799e-53	8.7e-52	yes	up	6.143	5.036	5.682	10.464	10.461	9.375	5.62	10.1
ENSBTAG00000001829	SLC17A9	0.483	-1.049	6.289e-67	2.067e-65	yes	down	51.133	52.975	50.735	22.451	26.011	24.219	51.614	24.227
ENSBTAG00000006209	EXT1	0.491	-1.025	1.67e-177	2.594e-175	yes	down	241.001	246.658	241.648	122.848	118.287	112.592	243.102	117.909
ENSBTAG00000002034	MFSD2B	2.211	1.145	0.003814	0.007495	yes	up	0.121	0.368	0.232	0.403	1.388	0.998	0.24	0.93
ENSBTAG00000000829	-	0.484	-1.047	6.328e-06	1.702e-05	yes	down	2.532	2.48	2.503	1.179	1.197	0.91	2.505	1.095
ENSBTAG00000018517	VLDLR	2.277	1.187	2.497e-23	2.013e-22	yes	up	3.567	3.098	4.024	8.99	7.735	7.466	3.563	8.064
ENSBTAG00000008898	GBX2	0.474	-1.078	0.005083	0.0098	yes	down	0.705	1.311	1.193	0.255	0.382	0.333	1.07	0.323
ENSBTAG00000046556	SOX4	2.36	1.239	1.76e-19	1.166e-18	yes	up	3.49	3.379	2.851	7.615	8.258	7.858	3.24	7.91
ENSBTAG00000017738	EMID1	0.49	-1.029	0.01059	0.01939	yes	down	0.264	0.249	0.275	0.039	0.05	0.088	0.263	0.059
ENSBTAG00000007388	ZC3H12D	9.994	3.321	1.041e-20	7.333e-20	yes	up	0.033	0.011	0.032	0.501	0.976	1.086	0.025	0.854
ENSBTAG00000008902	-	2.512	1.329	1.577e-10	6.223e-10	yes	up	0.55	0.455	0.507	1.385	1.227	1.399	0.504	1.337
ENSBTAG00000001788	PDPN	0.298	-1.746	0	0	yes	down	606.24	593.644	586.836	176.102	175.056	167.557	595.573	172.905
ENSBTAG00000004832	KIF21A	2.116	1.081	6.331e-13	2.898e-12	yes	up	0.837	0.726	0.834	1.651	1.79	1.722	0.799	1.721
ENSBTAG00000008817	LAMA4	0.162	-2.63	6.683e-77	2.736e-75	yes	down	4.007	3.574	3.717	0.56	0.483	0.646	3.766	0.563
ENSBTAG00000018729	SPEN	2.007	1.005	9.972e-59	2.647e-57	yes	up	3.479	3.975	3.834	7.713	7.765	7.496	3.763	7.658
ENSBTAG00000021162	CKAP2	2.403	1.265	8.34e-79	3.532e-77	yes	up	15.323	13.734	14.3	33.78	37.206	32.39	14.452	34.459
ENSBTAG00000006797	MARCH3	0.386	-1.375	4.892e-71	1.758e-69	yes	down	42.91	43.541	41.178	14.05	15.932	17.526	42.543	15.836
ENSBTAG00000016711	PPIF	0.358	-1.48	2.206e-78	9.256e-77	yes	down	71.795	67.251	66.482	22.599	22.702	25.844	68.509	23.715
ENSBTAG00000016649	CCND2	0.35	-1.514	3.909e-06	1.072e-05	yes	down	2.224	3.542	2.725	0.452	0.855	0.861	2.83	0.723
ENSBTAG00000008932	SHISA7	0.45	-1.151	1.152e-24	9.854e-24	yes	down	4.095	3.953	4.15	1.778	1.609	1.732	4.066	1.706
ENSBTAG00000021347	CWH43	0.228	-2.136	2.387e-97	1.44e-95	yes	down	27.443	26.255	25.896	6.78	5.029	4.805	26.531	5.538
ENSBTAG00000019881	-	0.221	-2.18	6.185e-08	2.008e-07	yes	down	0.396	0.715	0.475	0	0	0	0.529	0
ENSBTAG00000046286	CCNB3	3.013	1.591	3.544e-22	2.687e-21	yes	up	1.156	0.888	0.94	3.38	3.38	2.476	0.995	3.079
ENSBTAG00000015924	CALB1	3.658	1.871	1.233e-29	1.328e-28	yes	up	1.431	1.267	1.088	4.844	4.627	4.795	1.262	4.755
ENSBTAG00000019368	IGFBP7	0.238	-2.068	0	0	yes	down	259.561	250.698	250.297	65.241	59.656	59.662	253.519	61.52
ENSBTAG00000024449	CENPF	7.356	2.879	2.017e-190	3.893e-188	yes	up	0.87	0.834	0.908	6.446	6.9	5.411	0.871	6.252
ENSBTAG00000023445	SIAH2	0.489	-1.032	7.554e-51	1.625e-49	yes	down	52.377	55.163	51.337	24.976	25.971	26.822	52.959	25.923
ENSBTAG00000030913	Mx1	0.296	-1.757	2.594e-94	1.472e-92	yes	down	23.216	22.735	22.009	6.799	6.84	5.666	22.653	6.435
ENSBTAG00000001824	SLC2A6	2.364	1.241	4.375e-68	1.47e-66	yes	up	15.907	15.705	15.662	33.593	39.167	36.96	15.758	36.573
ENSBTAG00000023026	-	8.92	3.157	7.214e-39	1.077e-37	yes	up	0.44	0.325	0.296	3.704	4.033	4.09	0.354	3.942
ENSBTAG00000003384	CEP162	2.749	1.459	3.967e-08	1.307e-07	yes	up	0.242	0.347	0.222	0.904	0.935	0.685	0.27	0.841
ENSBTAG00000010517	EVPL	2.025	1.018	0.009762	0.018	yes	up	0.044	0.065	0.011	0.108	0.151	0.117	0.04	0.125
ENSBTAG00000019341	NSRP1	2.085	1.06	1.171e-09	4.324e-09	yes	up	2.554	1.96	1.848	4.323	4.365	4.697	2.121	4.462
ENSBTAG00000011533	-	0.364	-1.459	1.343e-05	3.485e-05	yes	down	1.376	0.953	1.457	0.432	0.312	0.245	1.262	0.33
ENSBTAG00000015493	-	0.332	-1.591	7.124e-103	4.91e-101	yes	down	96.343	93.137	85.777	23.719	31.815	26.626	91.752	27.387
ENSBTAG00000031625	HRH3	0.46	-1.121	0.001994	0.004067	yes	down	1.101	1.181	2.186	0.432	0.664	0.362	1.489	0.486
ENSBTAG00000013698	TTC25	2.511	1.328	0.0009133	0.001945	yes	up	0.066	0.032	0.148	0.55	0.322	0.46	0.082	0.444
ENSBTAG00000013537	FER1L6	8.253	3.045	1.483e-26	1.401e-25	yes	up	0.176	0.108	0.042	1.552	1.338	1.164	0.109	1.351
ENSBTAG00000000163	DDIT4	2.282	1.19	1.973e-23	1.6e-22	yes	up	7.981	8.849	8.164	20.123	21.143	15.334	8.331	18.867
ENSBTAG00000014529	-	2.221	1.151	0.002776	0.005563	yes	up	0	0.011	0	0.108	0.161	0.098	0.004	0.122
ENSBTAG00000007204	KRT80	0.169	-2.567	0	0	yes	down	92.193	88.664	90.329	13.923	15.299	15.256	90.395	14.826
ENSBTAG00000009131	TTC37	2.321	1.215	2.287e-27	2.231e-26	yes	up	1.519	1.625	1.648	3.547	4.003	3.797	1.597	3.782
ENSBTAG00000005741	DLX2	3.209	1.682	1.22e-09	4.499e-09	yes	up	0.572	0.682	0.982	2.653	2.072	2.671	0.745	2.465
ENSBTAG00000004934	NEMF	2.329	1.22	9.032e-08	2.889e-07	yes	up	0.837	0.466	0.613	1.523	1.861	1.36	0.639	1.581
ENSBTAG00000005403	ADI1	0.459	-1.124	1.002e-26	9.515e-26	yes	down	257.238	243.354	228.087	94.128	105.975	119.344	242.893	106.482
ENSBTAG00000011802	COL6A1	2.102	1.072	0	0	yes	up	181.59	184.303	179.454	372.74	376.626	371.546	181.782	373.637
ENSBTAG00000016630	MEX3B	2.45	1.293	7.395e-06	1.971e-05	yes	up	0.594	0.931	0.771	2.152	2.454	1.84	0.765	2.149
ENSBTAG00000016194	FBXO32	2.904	1.538	1.444e-06	4.145e-06	yes	up	0.583	0.487	0.877	2.81	1.921	2.437	0.649	2.389
ENSBTAG00000024928	TNFRSF1B	2.784	1.477	1.486e-203	3.292e-201	yes	up	32.804	30.793	31.092	80.628	91.27	87.58	31.563	86.493
ENSBTAG00000006305	AK1	2.042	1.03	1.179e-63	3.629e-62	yes	up	36.8	42.209	38.981	65.123	72.239	65.964	39.33	67.775
ENSBTAG00000008143	STK17A	0.491	-1.026	1.891e-13	8.932e-13	yes	down	12.615	14.492	12.568	6.711	6.136	5.646	13.225	6.164
ENSBTAG00000017188	ISM1	0.398	-1.329	0.0007607	0.001636	yes	down	0.33	0.227	0.486	0.069	0.06	0.078	0.348	0.069
ENSBTAG00000047962	-	0.084	-3.58	1.023e-20	7.21e-20	yes	down	5.317	3.206	7.34	0	0	0	5.288	0
ENSBTAG00000039160	VAV1	0.36	-1.472	0.000258	0.0005867	yes	down	0.209	0.271	0.306	0.02	0.02	0.039	0.262	0.026
ENSBTAG00000004557	DHRS9	3.745	1.905	2.556e-09	9.209e-09	yes	up	0.363	0.238	0.433	1.847	1.67	1.791	0.345	1.769
ENSBTAG00000026953	-	2.11	1.077	3.356e-07	1.025e-06	yes	up	0.683	0.596	0.496	1.218	0.945	0.91	0.592	1.024
ENSBTAG00000011115	CH25H	0.142	-2.817	4.062e-47	7.85e-46	yes	down	8.762	10.831	8.512	0.992	1.237	1.067	9.368	1.099
ENSBTAG00000007241	SLAMF9	0.326	-1.615	8.897e-33	1.079e-31	yes	down	12.56	12.651	12.895	3.96	4.013	3.18	12.702	3.718
ENSBTAG00000006695	VCPIP1	2.346	1.23	6.843e-43	1.147e-41	yes	up	3.28	3.325	3.813	8.529	8.258	7.897	3.473	8.228
ENSBTAG00000008082	CEP350	2.415	1.272	4.251e-22	3.21e-21	yes	up	0.561	0.433	0.602	1.356	1.247	1.292	0.532	1.298
ENSBTAG00000009665	UTRN	3.143	1.652	1.2e-85	5.792e-84	yes	up	1.222	1.191	1.098	3.793	3.802	3.503	1.17	3.699
ENSBTAG00000007101	F3	0.186	-2.425	0	0	yes	down	82.583	81.071	86.358	15.19	14.816	14.884	83.337	14.963
ENSBTAG00000000222	ARID4B	2.743	1.456	4.681e-25	4.104e-24	yes	up	1.387	1.256	1.552	4.441	3.601	3.024	1.398	3.689
ENSBTAG00000001573	JMJD1C	2.231	1.158	4.759e-14	2.331e-13	yes	up	3.633	2.599	2.397	4.284	4.929	4.971	2.876	4.728
ENSBTAG00000009881	ENTPD6	0.339	-1.562	5.855e-26	5.324e-25	yes	down	13.661	13.008	13.318	3.95	4.526	4.169	13.329	4.215
ENSBTAG00000031773	-	2.359	1.238	0.001764	0.003623	yes	up	1.86	1.397	0.697	6.337	4.979	4.795	1.318	5.37
ENSBTAG00000010742	PKD2L1	2.161	1.112	0.0006975	0.001506	yes	up	0.429	0.173	0.285	0.747	0.664	0.9	0.296	0.77
ENSBTAG00000005304	SRM	0.462	-1.114	8.268e-117	7.16e-115	yes	down	237.412	225.732	221.318	96.486	101.238	108.766	228.154	102.163
ENSBTAG00000033304	C8orf4	28.601	4.838	6.155e-160	8.485e-158	yes	up	1.013	0.78	1.383	35.657	43.442	30.707	1.059	36.602
ENSBTAG00000013929	RRAD	5.533	2.468	1.201e-15	6.448e-15	yes	up	0.308	0.325	0.465	3.164	3.772	1.947	0.366	2.961
ENSBTAG00000008849	SORT1	2.264	1.179	2.495e-55	5.997e-54	yes	up	5.174	4.809	5.101	12.38	10.31	9.844	5.028	10.845
ENSBTAG00000021057	TMEM190	0.499	-1.003	3.401e-47	6.593e-46	yes	down	165.32	145.766	164.056	79.704	79.129	80.799	158.381	79.877
ENSBTAG00000016254	HDAC5	3.929	1.974	4.838e-285	2.514e-282	yes	up	11.746	11.936	11.892	48.98	44.84	44.818	11.858	46.213
ENSBTAG00000039292	-	0.336	-1.574	1.523e-11	6.408e-11	yes	down	5.427	4.029	4.488	1.71	1.237	1.096	4.648	1.348
ENSBTAG00000018986	ACSL4	3.676	1.878	2.209e-253	8.776e-251	yes	up	14.068	13.712	15.556	55.2	53.973	49.299	14.445	52.824
ENSBTAG00000005862	SMC4	2.73	1.449	4.089e-55	9.743e-54	yes	up	4.513	3.867	4.224	10.739	12.734	10.608	4.201	11.36
ENSBTAG00000021060	FTSJ3	0.499	-1.003	1.265e-46	2.401e-45	yes	down	29.304	28.832	29.085	13.598	14.132	14.414	29.074	14.048
ENSBTAG00000018206	NIPAL2	0.448	-1.158	4.516e-61	1.261e-59	yes	down	39.453	39.566	40.438	17.037	17.22	17.536	39.819	17.264
ENSBTAG00000020775	FIBP	0.456	-1.134	2.417e-23	1.953e-22	yes	down	91.786	92.151	89.59	33.986	44.941	43.751	91.176	40.893
ENSBTAG00000017468	NUCB2	2.365	1.242	5.303e-18	3.261e-17	yes	up	5.757	4.452	4.203	12.125	11.688	9.189	4.804	11.001
ENSBTAG00000030735	-	0.483	-1.049	0.004126	0.008078	yes	down	3.104	1.051	2.271	0	0	0	2.142	0
ENSBTAG00000014088	MBNL3	2.155	1.108	1.348e-21	9.916e-21	yes	up	1.277	1.072	1.426	2.84	2.535	2.28	1.258	2.552
ENSBTAG00000006287	NEDD9	0.263	-1.926	0	0	yes	down	68.735	70.457	69.186	18.56	17.994	15.931	69.459	17.495
ENSBTAG00000001737	ZCCHC6	2.74	1.454	1.605e-16	9.093e-16	yes	up	0.76	0.531	0.729	1.818	2.323	1.683	0.673	1.941
ENSBTAG00000040133	C3orf20	0.477	-1.069	0.007861	0.01471	yes	down	0.275	0.206	0.317	0.147	0	0.029	0.266	0.059
ENSBTAG00000045825	5_8S_rRNA	6.122	2.614	1.158e-15	6.223e-15	yes	up	8.179	3.563	3.052	16.242	24.291	8.562	4.931	16.365
ENSBTAG00000009482	AFF4	2.055	1.039	1.837e-41	2.972e-40	yes	up	2.807	2.686	2.756	6.072	4.868	5.177	2.75	5.372
ENSBTAG00000021029	PRR5L	0.399	-1.327	4.026e-05	9.988e-05	yes	down	0.727	1.148	0.919	0.275	0.231	0.342	0.931	0.283
ENSBTAG00000014315	PBLD	0.392	-1.352	0.0001808	0.0004194	yes	down	1.112	0.953	0.686	0.206	0.251	0.254	0.917	0.237
ENSBTAG00000005354	-	2.805	1.488	6.639e-216	1.759e-213	yes	up	18.042	18.077	17.362	48.479	48.783	49.162	17.827	48.808
ENSBTAG00000007569	TNFRSF11A	0.311	-1.687	2.301e-05	5.847e-05	yes	down	0.451	0.812	0.771	0.029	0.03	0.176	0.678	0.078
ENSBTAG00000000670	RRP9	0.489	-1.031	1.816e-61	5.143e-60	yes	down	63.495	66.525	65.046	29.162	32.75	30.629	65.022	30.847
ENSBTAG00000047158	LRFN1	0.386	-1.372	3.266e-12	1.431e-11	yes	down	3.776	3.683	2.725	1.12	1.187	1.282	3.395	1.196
ENSBTAG00000030876	-	0.354	-1.497	0.000102	0.0002428	yes	down	7.695	3.228	2.482	0.265	0.724	1.468	4.468	0.819
ENSBTAG00000033299	IGFALS	3.628	1.859	5.617e-08	1.829e-07	yes	up	0.286	0.238	0.106	1.012	1.257	1.135	0.21	1.135
ENSBTAG00000000706	ADAMTS1	7.711	2.947	4.222e-41	6.774e-40	yes	up	0.22	0.292	0.285	2.643	2.816	1.859	0.266	2.439
ENSBTAG00000014752	AKAP11	2.415	1.272	7.299e-68	2.447e-66	yes	up	2.62	2.318	2.735	6.504	6.035	5.803	2.558	6.114
ENSBTAG00000004322	FOS	0.133	-2.913	1.511e-221	4.344e-219	yes	down	36.096	40.877	40.882	5.04	5.301	4.364	39.285	4.902
ENSBTAG00000011313	CASP8AP2	2.221	1.151	1.479e-10	5.85e-10	yes	up	0.572	0.466	0.486	1.277	1.056	1.116	0.508	1.15
ENSBTAG00000018169	ITGB4	2.994	1.582	1.125e-05	2.943e-05	yes	up	0.066	0.054	0.032	0.206	0.312	0.196	0.051	0.238
ENSBTAG00000008203	SELENOW	0.323	-1.629	7.789e-216	2.024e-213	yes	down	451.422	453.056	438.316	135.317	149.437	159.484	447.598	148.079
ENSBTAG00000015505	FADS2	2.151	1.105	4.244e-95	2.471e-93	yes	up	19.407	19.442	18.239	40.147	40.063	40.023	19.029	40.078
ENSBTAG00000013980	SOD3	2.728	1.448	0	0	yes	up	94.395	92.433	93.117	243.338	248.684	248.787	93.315	246.936
ENSBTAG00000026531	-	0.416	-1.265	0.001278	0.002672	yes	down	0.297	0.206	0.264	0.138	0.02	0.049	0.256	0.069
ENSBTAG00000038920	VPS13C	3.123	1.643	2.017e-26	1.89e-25	yes	up	0.308	0.26	0.296	0.894	0.976	0.861	0.288	0.91
ENSBTAG00000016553	EME2	0.398	-1.328	2.285e-10	8.888e-10	yes	down	12.164	7.17	7.498	2.24	3.007	2.975	8.944	2.741
ENSBTAG00000015453	PCDHB16	2.479	1.31	0.001063	0.002247	yes	up	0.044	0.032	0.095	0.157	0.382	0.47	0.057	0.336
ENSBTAG00000013406	CSRP2	0.237	-2.078	2.224e-120	2.102e-118	yes	down	83.629	75.406	82.133	20.457	18.165	16.596	80.389	18.406
ENSBTAG00000003650	NR4A2	3.019	1.594	4.951e-10	1.874e-09	yes	up	0.33	0.303	0.349	1.12	1.147	1.086	0.327	1.118
ENSBTAG00000047401	5_8S_rRNA	0.102	-3.298	1.147e-18	7.262e-18	yes	down	0	0	0	0	0	0	0	0
ENSBTAG00000018307	SEMA3F	2.082	1.058	2.672e-91	1.405e-89	yes	up	25.902	25.681	24.523	50.022	54.567	51.266	25.369	51.952
ENSBTAG00000000562	-	0.489	-1.033	5.611e-99	3.51e-97	yes	down	117.16	111.29	108.082	53.156	55.603	50.826	112.177	53.195
ENSBTAG00000014592	AFG1L	2.007	1.005	0.0001051	0.0002499	yes	up	0.605	0.498	0.613	1.12	1.318	1.243	0.572	1.227
ENSBTAG00000019574	MAPK12	0.393	-1.349	2.671e-27	2.59e-26	yes	down	13.155	12.131	12.589	4.598	4.345	5.157	12.625	4.7
ENSBTAG00000003721	CHST1	5.457	2.448	1.203e-75	4.754e-74	yes	up	1.651	1.765	1.637	8.312	9.716	9.844	1.684	9.291
ENSBTAG00000010622	TRIM46	2.755	1.462	4.825e-17	2.827e-16	yes	up	1.244	0.931	1.035	3.203	2.867	3.073	1.07	3.048
ENSBTAG00000015222	RSRP1	2.266	1.18	2.044e-21	1.49e-20	yes	up	4.866	5.632	5.228	10.277	11.778	12.682	5.242	11.579
ENSBTAG00000003737	SLC51B	0.425	-1.236	4.798e-21	3.438e-20	yes	down	20.794	18.478	20.784	10.061	10.773	7.819	20.019	9.551
ENSBTAG00000013391	ANKH	2.304	1.204	6.527e-41	1.036e-39	yes	up	5.086	4.332	4.584	10.435	10.209	11.165	4.667	10.603
ENSBTAG00000045747	5_8S_rRNA	0.102	-3.298	1.147e-18	7.262e-18	yes	down	0	0	0	0	0	0	0	0
ENSBTAG00000007392	-	0.124	-3.011	1.781e-51	3.906e-50	yes	down	9.346	8.849	9.558	0.865	1.167	0.851	9.251	0.961
ENSBTAG00000014455	PDZD2	0.342	-1.547	3.744e-06	1.029e-05	yes	down	0.209	0.325	0.18	0.069	0.06	0.039	0.238	0.056
ENSBTAG00000018024	NR1D2	2.757	1.463	1.684e-34	2.185e-33	yes	up	7.717	6.856	7.604	21.302	18.98	19.15	7.392	19.811
ENSBTAG00000026181	UGT1A1	0.356	-1.489	4.132e-05	0.0001024	yes	down	0.804	0.65	0.475	0.098	0.211	0.147	0.643	0.152
ENSBTAG00000012503	MGAT3	0.365	-1.454	8.697e-16	4.719e-15	yes	down	6.187	6.26	5.703	2.211	2.193	1.673	6.05	2.026
ENSBTAG00000015058	CDH4	0.467	-1.1	1.156e-22	9.017e-22	yes	down	4.304	4.137	4.193	2.142	1.539	1.644	4.211	1.775
ENSBTAG00000024493	DHRS3	3.956	1.984	3.838e-16	2.127e-15	yes	up	1.321	2.838	2.07	10.946	8.087	9.228	2.076	9.42
ENSBTAG00000025219	-	3.845	1.943	6.066e-114	5.028e-112	yes	up	2.488	2.296	2.45	7.32	8.308	6.899	2.411	7.509
ENSBTAG00000046333	-	0.453	-1.142	0.001066	0.002253	yes	down	0.187	0.357	0.232	0.088	0.08	0.088	0.259	0.085
ENSBTAG00000021438	ZNF821	0.371	-1.429	6.058e-11	2.46e-10	yes	down	2.785	3.379	2.989	0.904	1.338	0.93	3.051	1.057
ENSBTAG00000014602	CAMTA1	2.053	1.038	3.879e-13	1.795e-12	yes	up	1.134	1.376	1.394	2.957	2.384	2.564	1.301	2.635
ENSBTAG00000014469	NBEAL1	2.49	1.316	6.271e-05	0.0001529	yes	up	0.033	0.097	0.106	0.354	0.272	0.166	0.079	0.264
ENSBTAG00000000354	PDE6G	2.176	1.122	0.005236	0.01007	yes	up	0.407	0.076	0.232	0.648	1.609	0.93	0.238	1.062
ENSBTAG00000019264	EDEM3	2.201	1.138	3.453e-19	2.252e-18	yes	up	1.145	1.007	1.215	2.614	2.515	2.27	1.122	2.466
ENSBTAG00000004104	RUNX2	4.078	2.028	9.387e-35	1.229e-33	yes	up	0.66	0.726	0.634	3.488	2.645	2.192	0.673	2.775
ENSBTAG00000012144	ZMYND19	0.464	-1.109	4.419e-40	6.784e-39	yes	down	90.002	88.274	83.084	36.973	43.462	35.384	87.12	38.606
ENSBTAG00000001523	YES1	2.041	1.029	1.866e-22	1.438e-21	yes	up	2.598	2.231	2.735	5.198	5.16	4.961	2.521	5.106
ENSBTAG00000008612	C1R	0.158	-2.661	1.447e-14	7.321e-14	yes	down	1.387	1.126	0.929	0.059	0.08	0.127	1.147	0.089
ENSBTAG00000011042	TMEM129	0.496	-1.011	4.259e-53	9.735e-52	yes	down	58.145	58.055	55.224	24.682	27.198	30.697	57.141	27.526
ENSBTAG00000000109	NPTXR	0.466	-1.103	6.157e-41	9.797e-40	yes	down	11.195	11.589	11.617	5.836	4.587	5.088	11.467	5.17
ENSBTAG00000007860	ASPM	4.979	2.316	1.526e-204	3.495e-202	yes	up	1.255	1.419	1.51	6.937	7.152	6.967	1.395	7.019
ENSBTAG00000015212	IFNAR2	0.47	-1.088	6.783e-62	1.958e-60	yes	down	36.206	35.689	38.147	15.426	17.15	17.77	36.681	16.782
ENSBTAG00000013611	SCLT1	2.9	1.536	4.084e-14	2.004e-13	yes	up	1.178	1.007	0.528	3.341	3.148	3.102	0.904	3.197
ENSBTAG00000012293	SPAG9	2.132	1.092	3.995e-45	7.13e-44	yes	up	4.568	4.452	4.425	9.541	10.36	8.337	4.482	9.413
ENSBTAG00000017450	KLHL24	5.979	2.58	2.072e-21	1.509e-20	yes	up	0.132	0.13	0.158	1.022	0.855	0.577	0.14	0.818
ENSBTAG00000015580	TLE3	2.029	1.021	1.138e-51	2.512e-50	yes	up	7.508	7.463	8.248	16.192	15.651	14.561	7.74	15.468
ENSBTAG00000026481	RGS8	2.135	1.094	0.006473	0.01228	yes	up	0.242	0.162	0.106	0.992	0.724	0.45	0.17	0.722
ENSBTAG00000011767	MPP5	2.18	1.124	9.41e-30	1.021e-28	yes	up	2.257	1.82	2.123	5.964	5.703	4.814	2.067	5.494
ENSBTAG00000002020	CREBRF	2.788	1.479	0.0002331	0.0005333	yes	up	0.044	0	0.021	0.344	0.201	0.127	0.022	0.224
ENSBTAG00000020223	CASQ1	0.498	-1.007	9.164e-05	0.0002195	yes	down	2.4	3.076	2.725	1.533	0.815	1.272	2.734	1.207
ENSBTAG00000019980	DGKI	0.313	-1.676	1.703e-09	6.224e-09	yes	down	1.442	1.159	1.341	0.295	0.533	0.176	1.314	0.335
ENSBTAG00000009145	SLC7A4	0.497	-1.008	5.562e-31	6.368e-30	yes	down	16.765	18.413	16.211	7.291	8.147	7.76	17.13	7.733
ENSBTAG00000006595	C16orf71	2.126	1.088	1.718e-12	7.658e-12	yes	up	1.475	1.581	1.415	3.233	2.877	3.073	1.49	3.061
ENSBTAG00000013664	FILIP1L	2.36	1.239	4.85e-85	2.315e-83	yes	up	16.798	17.915	18.017	44.863	39.298	40.218	17.577	41.46
ENSBTAG00000000447	FRA10AC1	2.27	1.183	3.507e-05	8.745e-05	yes	up	1.431	0.78	0.697	2.171	2.867	2.339	0.969	2.459
ENSBTAG00000004499	RGS3	2.838	1.505	7.029e-251	2.713e-248	yes	up	17.349	16.463	15.398	45.806	46.58	52.03	16.403	48.139
ENSBTAG00000000803	ZNF667	2.938	1.555	3.273e-06	9.04e-06	yes	up	0.22	0.141	0.222	0.54	0.624	0.822	0.194	0.662
ENSBTAG00000017951	-	2.717	1.442	7.666e-45	1.356e-43	yes	up	21.081	17.926	16.296	51.397	50.714	43.066	18.434	48.392
ENSBTAG00000007765	TFCP2L1	0.38	-1.397	2.122e-05	5.405e-05	yes	down	1.002	1.072	1.552	0.285	0.473	0.284	1.209	0.347
ENSBTAG00000013905	SMC3	2.755	1.462	6.671e-45	1.187e-43	yes	up	2.785	2.534	2.619	6.878	7.956	6.889	2.646	7.241
ENSBTAG00000014689	CSPP1	2.747	1.458	1.025e-39	1.563e-38	yes	up	2.136	2.307	2.186	5.62	6.437	6.096	2.21	6.051
ENSBTAG00000014439	KMO	2.761	1.465	0.0002598	0.0005902	yes	up	0.022	0.032	0	0.56	0.07	0.264	0.018	0.298
ENSBTAG00000010644	CHST11	2.454	1.295	5.459e-13	2.506e-12	yes	up	1.189	1.246	0.898	2.889	2.676	2.544	1.111	2.703
ENSBTAG00000020410	UFL1	2.046	1.033	2.867e-06	7.963e-06	yes	up	1.354	1.148	1.024	3.066	2.716	1.722	1.175	2.501
ENSBTAG00000008285	OXR1	2.142	1.099	2.802e-12	1.232e-11	yes	up	1.475	1.841	1.574	3.547	3.068	3.758	1.63	3.458
ENSBTAG00000007708	NLGN3	2.167	1.116	0.0003045	0.0006844	yes	up	0.264	0.13	0.296	0.688	0.503	0.528	0.23	0.573
ENSBTAG00000017421	SLC3A1	0.292	-1.778	5.272e-16	2.899e-15	yes	down	4.403	3.618	3.263	1.326	1.529	1.213	3.761	1.356
ENSBTAG00000015828	FKBP11	0.487	-1.037	1.176e-108	8.829e-107	yes	down	375.025	380.455	378.065	174.707	174.181	180.445	377.848	176.444
ENSBTAG00000046595	-	0.247	-2.02	3.697e-26	3.391e-25	yes	down	4.656	4.928	4.457	1.159	0.945	1.106	4.68	1.07
ENSBTAG00000023970	-	0.458	-1.126	5.813e-07	1.737e-06	yes	down	1.684	1.993	1.236	0.54	0.805	0.528	1.638	0.624
ENSBTAG00000025340	CDHR2	0.377	-1.408	0.0004545	0.001001	yes	down	0.143	0.13	0.116	0.01	0.02	0	0.13	0.01
ENSBTAG00000026995	PNN	2.283	1.191	1.499e-54	3.517e-53	yes	up	8.906	8.221	8.069	18.786	19.161	18.318	8.399	18.755
ENSBTAG00000004796	GRP	0.43	-1.216	3.012e-26	2.787e-25	yes	down	556.648	559.233	521.875	186.203	230.649	248.415	545.919	221.756
ENSBTAG00000003336	TPD52L1	0.355	-1.495	1.933e-05	4.948e-05	yes	down	1.398	1.202	1.436	0.531	0.141	0.284	1.345	0.319
ENSBTAG00000011895	PANK3	2.4	1.263	8.283e-14	3.999e-13	yes	up	1.486	1.538	1.795	4.294	3.601	3.855	1.606	3.917
ENSBTAG00000043969	CALN1	0.476	-1.072	1.907e-24	1.61e-23	yes	down	2.774	2.838	3.031	1.385	1.338	1.341	2.881	1.355
ENSBTAG00000046866	-	2.249	1.169	8.422e-12	3.597e-11	yes	up	0.837	0.877	0.95	1.769	2.052	2.055	0.888	1.959
ENSBTAG00000006951	LMO2	2.763	1.466	9.677e-18	5.879e-17	yes	up	2.73	2.859	2.376	8.804	6.196	7.457	2.655	7.486
ENSBTAG00000010956	SCARB2	0.408	-1.292	1.95e-188	3.56e-186	yes	down	154.444	146.036	154.709	64.691	59.666	58.605	151.73	60.987
ENSBTAG00000038330	-	0.377	-1.407	5.863e-16	3.212e-15	yes	down	738.701	568.895	509.783	186.969	214.234	239.227	605.793	213.477
ENSBTAG00000005129	CEP55	2.418	1.274	2.375e-35	3.168e-34	yes	up	7.43	7.322	7.921	18.57	18.316	17.301	7.558	18.062
ENSBTAG00000008494	TMEM171	0.269	-1.892	1.698e-102	1.142e-100	yes	down	54.512	54.968	51.094	11.859	14.705	15.216	53.525	13.927
ENSBTAG00000020100	-	2.747	1.458	1.693e-70	6.033e-69	yes	up	2.862	2.881	2.883	7.477	8.127	7.222	2.875	7.609
ENSBTAG00000027024	ARHGAP5	2.181	1.125	7.341e-21	5.219e-20	yes	up	1.354	1.116	1.457	3.242	2.836	2.897	1.309	2.992
ENSBTAG00000021577	ZFYVE16	2.108	1.076	8.666e-14	4.18e-13	yes	up	1.123	1.04	0.982	2.299	2.303	2.045	1.048	2.216
ENSBTAG00000006262	LIMS2	0.201	-2.314	2.685e-63	8.151e-62	yes	down	13.012	13.658	12.515	2.427	2.173	2.691	13.062	2.43
ENSBTAG00000005111	BMP2	2.035	1.025	7.877e-66	2.534e-64	yes	up	19.11	17.276	18.545	36.855	36.079	36.48	18.31	36.471
ENSBTAG00000032509	FAM166B	0.465	-1.104	0.005448	0.01044	yes	down	0.484	1.072	1.278	0.314	0.111	0.284	0.945	0.236
ENSBTAG00000017867	YPEL1	2.67	1.417	3.278e-13	1.524e-12	yes	up	1.574	1.148	1.204	4.009	3.611	3.259	1.309	3.626
ENSBTAG00000042461	snoR38	0.312	-1.682	7.193e-33	8.754e-32	yes	down	13.584	11.719	13.318	3.94	4.084	3.249	12.874	3.758
ENSBTAG00000018898	ARID4A	2.599	1.378	2.166e-12	9.593e-12	yes	up	0.815	0.693	0.782	2.014	1.8	2.3	0.763	2.038
ENSBTAG00000034945	-	0.408	-1.292	0.001093	0.002307	yes	down	0.154	0.357	0.148	0	0.04	0	0.22	0.013
ENSBTAG00000046054	RHOB	0.391	-1.356	2.03e-262	9.143e-260	yes	down	161.5	165.522	158.31	60.594	63.287	62.755	161.777	62.212
ENSBTAG00000036367	bta-mir-374b	2.184	1.127	4.938e-07	1.487e-06	yes	up	0.583	0.477	0.412	1.415	1.106	0.832	0.491	1.118
ENSBTAG00000018690	RPAP3	2.108	1.076	5.986e-17	3.486e-16	yes	up	3.71	3.13	3.739	7.055	7.353	7.789	3.526	7.399
ENSBTAG00000017020	S100G	0.083	-3.587	1.667e-28	1.712e-27	yes	down	22.302	22.951	17.288	0.639	0.614	1.037	20.847	0.763
ENSBTAG00000009562	ZNF593	0.437	-1.194	2.673e-62	7.816e-61	yes	down	126.968	126.54	117.988	50.483	52.082	52.538	123.832	51.701
ENSBTAG00000005122	KNG1	0.264	-1.919	1.724e-06	4.914e-06	yes	down	0.44	0.672	0.338	0	0	0	0.483	0
ENSBTAG00000009958	TRIM35	0.499	-1.003	2.816e-46	5.283e-45	yes	down	28.918	29.417	26.16	12.989	14.474	15.823	28.165	14.429
ENSBTAG00000019928	AQP11	0.492	-1.024	0.009945	0.01831	yes	down	1.013	1.603	0.94	0.609	0.141	0.225	1.185	0.325
ENSBTAG00000005301	KLHL32	3.84	1.941	3.318e-11	1.37e-10	yes	up	0.517	0.195	0.201	1.651	1.7	1.341	0.304	1.564
ENSBTAG00000004115	MYLIP	2.151	1.105	4.706e-24	3.915e-23	yes	up	3.765	4.192	3.464	8.519	8.238	7.564	3.807	8.107
ENSBTAG00000034147	OLFML2B	5.063	2.34	8.47e-154	1.122e-151	yes	up	4.018	5.112	3.992	22.324	22.45	22.076	4.374	22.283
ENSBTAG00000002416	-	2.791	1.481	0.0001898	0.0004392	yes	up	0.033	0	0	0.187	0.282	0.46	0.011	0.31
ENSBTAG00000009773	KREMEN1	0.341	-1.552	1.07e-51	2.369e-50	yes	down	137.514	134.685	132.89	47.32	35.949	38.398	135.03	40.556
ENSBTAG00000008833	APOM	0.355	-1.493	4.374e-28	4.443e-27	yes	down	32.936	31.443	30.31	9.796	11.547	10.48	31.563	10.608
ENSBTAG00000016169	ID1	2.065	1.046	8.809e-07	2.578e-06	yes	up	74.041	76.349	73.927	164.892	112.785	196.914	74.772	158.197
ENSBTAG00000021398	C6orf203	0.418	-1.259	2.741e-20	1.893e-19	yes	down	6.627	6.629	6.474	3.095	2.283	2.437	6.577	2.605
ENSBTAG00000019568	IFT74	2.144	1.1	2.953e-05	7.429e-05	yes	up	0.716	0.758	0.824	1.926	1.287	2.114	0.766	1.776
ENSBTAG00000003200	-	2.43	1.281	7.806e-09	2.725e-08	yes	up	0.286	0.292	0.296	0.933	0.624	0.675	0.291	0.744
ENSBTAG00000033563	-	2.068	1.048	0.006463	0.01226	yes	up	0.264	0.13	0.106	0.511	0.563	0.44	0.167	0.505
ENSBTAG00000001927	ATP6V1C2	0.156	-2.682	1.748e-15	9.279e-15	yes	down	7.992	7.56	6.685	0.678	0.764	0.205	7.412	0.549
ENSBTAG00000012519	XDH	0.244	-2.033	3.345e-305	1.883e-302	yes	down	37.637	37.151	37.281	8.99	9.445	8.151	37.356	8.862
ENSBTAG00000017882	LRRC3	0.381	-1.394	0.0005293	0.001158	yes	down	0.484	0.368	0.475	0.118	0.03	0.029	0.442	0.059
ENSBTAG00000019567	IL21R	0.417	-1.263	4.668e-07	1.41e-06	yes	down	1.75	1.484	1.331	0.55	0.694	0.421	1.522	0.555
ENSBTAG00000013493	BNIP2	2.576	1.365	3.85e-10	1.471e-09	yes	up	1.343	1.614	0.972	3.321	3.349	4.051	1.31	3.574
ENSBTAG00000039357	-	0.488	-1.035	5.236e-06	1.421e-05	yes	down	21.961	16.983	14.279	5.492	12.895	16.244	17.741	11.544
ENSBTAG00000040067	HIPK4	3.195	1.676	5.705e-37	7.996e-36	yes	up	2.125	2.762	2.461	7.801	8.399	7.212	2.449	7.804
ENSBTAG00000003097	DENND4C	2.091	1.064	9.758e-20	6.552e-19	yes	up	1.09	1.246	1.024	2.594	2.193	2.212	1.12	2.333
ENSBTAG00000006489	MYO5A	2.373	1.247	1.702e-50	3.616e-49	yes	up	2.532	2.361	2.197	5.335	4.868	4.795	2.363	4.999
ENSBTAG00000005288	GFRA3	2.141	1.098	8.867e-06	2.345e-05	yes	up	0.914	0.607	0.708	1.651	1.589	1.908	0.743	1.716
ENSBTAG00000002988	TMEM57	2.12	1.084	4.055e-20	2.779e-19	yes	up	3.457	3.325	3.348	6.357	8.107	6.889	3.377	7.118
ENSBTAG00000008717	SERPINE2	0.397	-1.334	7.052e-73	2.632e-71	yes	down	28.137	27.706	29.191	9.472	12.241	11.224	28.345	10.979
ENSBTAG00000044126	SNTB1	0.417	-1.262	0.0004768	0.001049	yes	down	3.699	3.358	2.809	0.383	0.835	1.585	3.289	0.934
ENSBTAG00000012451	-	2.069	1.049	2.757e-26	2.556e-25	yes	up	9.17	9.412	9.42	20.761	20.66	19.669	9.334	20.363
ENSBTAG00000000046	SURF2	0.439	-1.187	3.076e-58	8.053e-57	yes	down	68.338	65.528	67.654	23.935	25.347	27.067	67.173	25.45
ENSBTAG00000001538	-	0.43	-1.219	0.0009968	0.002114	yes	down	2.961	4.462	4.319	0.983	0.774	1.546	3.914	1.101
ENSBTAG00000007994	OSCP1	2.121	1.085	3.098e-05	7.766e-05	yes	up	1.442	1.419	0.813	3.056	2.776	2.534	1.225	2.789
ENSBTAG00000016567	HBQ1	0.391	-1.355	1.069e-05	2.805e-05	yes	down	10.48	12.315	10.624	2.24	2.847	4.991	11.14	3.359
ENSBTAG00000044010	EMB	0.431	-1.215	1.432e-18	9.025e-18	yes	down	7.849	7.138	7.488	3.046	2.615	2.916	7.492	2.859
ENSBTAG00000005833	ETNK1	2.551	1.351	6.214e-48	1.229e-46	yes	up	1.475	1.614	1.648	3.97	4.104	3.797	1.579	3.957
ENSBTAG00000010232	NDUFS5	0.493	-1.021	6.004e-47	1.147e-45	yes	down	329.286	344.82	317.941	153.72	157.786	143.984	330.682	151.83
ENSBTAG00000025442	HSPA1L	2.008	1.006	0.0002687	0.0006091	yes	up	0.716	0.422	0.602	1.474	1.328	1.008	0.58	1.27
ENSBTAG00000046580	DHX58	0.498	-1.006	0.009498	0.01755	yes	down	0.363	0.314	0.412	0.216	0.06	0.078	0.363	0.118
ENSBTAG00000033441	SHCBP1	2.117	1.082	2.547e-31	2.961e-30	yes	up	6.88	7.051	7.477	13.697	15.772	15.158	7.136	14.876
ENSBTAG00000048249	-	4.731	2.242	6.193e-16	3.383e-15	yes	up	2.334	1.646	2.271	12.498	11.346	13.338	2.084	12.394
ENSBTAG00000039117	TOGARAM1	2.201	1.138	1.772e-13	8.38e-13	yes	up	0.947	0.693	1.003	1.867	1.911	2.035	0.881	1.938
ENSBTAG00000005168	CROCC2	0.498	-1.007	0.00542	0.0104	yes	down	0.099	0.032	0.063	0	0	0	0.065	0
ENSBTAG00000003675	ADGRL1	0.425	-1.236	7.735e-17	4.483e-16	yes	down	2.73	3.358	3.316	1.376	0.996	1.419	3.135	1.264
ENSBTAG00000020056	COL12A1	0.227	-2.139	8.993e-62	2.574e-60	yes	down	1.75	1.82	1.848	0.403	0.412	0.372	1.806	0.396
ENSBTAG00000006832	SLC5A6	0.381	-1.394	3.249e-91	1.695e-89	yes	down	36.426	36.003	35.855	11.918	14.132	14.257	36.095	13.436
ENSBTAG00000006027	USP34	2.255	1.173	3.786e-48	7.545e-47	yes	up	1.739	1.592	1.5	3.714	3.691	3.591	1.61	3.665
ENSBTAG00000020292	C5H12orf57	0.462	-1.113	4.708e-83	2.149e-81	yes	down	222.21	224.194	204.357	92.596	97.315	98.648	216.92	96.186
ENSBTAG00000039552	PLK4	2.256	1.174	3.746e-25	3.3e-24	yes	up	3.027	2.664	2.651	6.151	6.568	5.94	2.781	6.22
ENSBTAG00000019730	PNISR	2.286	1.193	4.225e-19	2.744e-18	yes	up	1.816	1.82	1.848	4.205	4.748	3.63	1.828	4.194
ENSBTAG00000001002	TCF7	2.289	1.195	2.678e-40	4.134e-39	yes	up	6.627	6.358	6.516	16.595	14.213	14.59	6.5	15.133
ENSBTAG00000017797	-	2.661	1.412	3.487e-05	8.699e-05	yes	up	0.11	0.043	0.084	0.324	0.241	0.264	0.079	0.276
ENSBTAG00000018299	PIGH	0.447	-1.161	6.832e-26	6.191e-25	yes	down	27.884	26.46	28.473	9.953	12.573	12.888	27.606	11.805
ENSBTAG00000000421	EEA1	2.007	1.005	2.956e-12	1.299e-11	yes	up	0.66	0.682	0.623	1.474	1.418	1.272	0.655	1.388
ENSBTAG00000017391	HS3ST2	0.433	-1.206	1.734e-26	1.631e-25	yes	down	15.268	14.514	14.331	6.21	6.387	6.566	14.704	6.388
ENSBTAG00000045789	-	2.556	1.354	0.0006072	0.001318	yes	up	0.649	0.964	0.116	1.1	4.647	2.662	0.576	2.803
ENSBTAG00000009049	-	2.082	1.058	1.62e-27	1.593e-26	yes	up	6.649	6.087	6.432	13.038	13.73	12.555	6.389	13.108
ENSBTAG00000014567	MYLK	0.45	-1.152	9.128e-12	3.887e-11	yes	down	16.193	15.748	15.641	8.283	5.633	6.468	15.861	6.795
ENSBTAG00000006241	-	0.49	-1.029	2.733e-42	4.515e-41	yes	down	22.842	20.579	19.285	10.523	9.757	9.482	20.902	9.921
ENSBTAG00000010602	DDX56	0.468	-1.095	8.409e-62	2.422e-60	yes	down	62.108	62.766	59.976	24.249	29.873	29.777	61.617	27.966
ENSBTAG00000021999	CPT1A	0.387	-1.371	7.672e-161	1.068e-158	yes	down	34.962	35.342	34.725	13.785	12.905	12.829	35.01	13.173
ENSBTAG00000025931	NEU3	2.163	1.113	3.816e-36	5.223e-35	yes	up	4.029	4.17	4.974	9.717	8.459	8.797	4.391	8.991
ENSBTAG00000014484	TMEM26	2.354	1.235	0.001773	0.003639	yes	up	0.11	0.097	0.454	0.717	1.267	0.871	0.22	0.952
ENSBTAG00000021144	PSTPIP1	2.614	1.386	5.851e-11	2.379e-10	yes	up	1.728	1.592	1.331	5.109	3.802	3.816	1.55	4.242
ENSBTAG00000032121	SUGCT	0.374	-1.42	0.0004179	0.0009243	yes	down	0.264	0.607	0.76	0.079	0.04	0.039	0.544	0.053
ENSBTAG00000046252	-	3.696	1.886	2.653e-06	7.397e-06	yes	up	0	0.054	0.116	1.012	0.855	1.155	0.057	1.007
ENSBTAG00000008078	TRIM59	3.283	1.715	2.398e-45	4.342e-44	yes	up	1.519	1.43	1.447	5.158	4.808	4.658	1.465	4.875
ENSBTAG00000008333	ETV4	4.326	2.113	1.282e-55	3.115e-54	yes	up	2.884	2.567	2.197	10.454	11.708	11.694	2.549	11.285
ENSBTAG00000044033	EDIL3	0.183	-2.45	2.807e-19	1.839e-18	yes	down	1.827	1.484	1.162	0.147	0.111	0.147	1.491	0.135
ENSBTAG00000018164	FNDC4	0.224	-2.161	1.781e-12	7.929e-12	yes	down	3.236	3.856	3.707	0.619	0.553	0.499	3.6	0.557
ENSBTAG00000006510	YRDC	0.459	-1.123	7.225e-45	1.281e-43	yes	down	28.346	28.334	27.987	12.38	13.005	12.144	28.222	12.51
ENSBTAG00000004221	ESM1	20.807	4.379	3.747e-119	3.444e-117	yes	up	0.473	0.628	0.602	11.663	16.053	14.541	0.568	14.086
ENSBTAG00000021777	DOC2G	0.467	-1.1	1.484e-09	5.447e-09	yes	down	3.17	3.433	3.137	1.454	1.489	1.399	3.247	1.447
ENSBTAG00000013347	DMPK	3.613	1.853	1.853e-06	5.266e-06	yes	up	0.077	0.022	0.116	0.511	0.493	4.09	0.072	1.698
ENSBTAG00000020869	DDC	0.099	-3.333	1.425e-42	2.377e-41	yes	down	8.377	8.383	7.424	0.59	0.835	0.333	8.061	0.586
ENSBTAG00000001323	CENPC	2.403	1.265	5.284e-19	3.416e-18	yes	up	1.618	1.809	1.51	4.038	4.054	3.797	1.646	3.963
ENSBTAG00000007956	FRAT1	2.123	1.086	0.005701	0.0109	yes	up	0.66	0.314	0.232	1.798	1.388	0.861	0.402	1.349
ENSBTAG00000008762	-	2.532	1.34	3.04e-08	1.012e-07	yes	up	0.352	0.617	0.475	1.533	1.458	0.979	0.481	1.323
ENSBTAG00000011172	ALMS1	2.408	1.268	5.37e-19	3.468e-18	yes	up	0.627	0.52	0.581	1.474	1.539	1.204	0.576	1.406
ENSBTAG00000019704	HLTF	2.312	1.209	2.6e-33	3.217e-32	yes	up	2.697	2.199	2.313	5.257	5.774	5.451	2.403	5.494
ENSBTAG00000047380	CALCA	0.259	-1.948	2.07e-09	7.497e-09	yes	down	4.348	7.203	3.696	0.786	1.177	0.685	5.082	0.883
ENSBTAG00000019843	HAUS6	2.155	1.108	8.388e-21	5.946e-20	yes	up	1.948	1.516	1.542	3.527	3.933	3.131	1.669	3.53
ENSBTAG00000016991	EFNB2	2.788	1.479	9.356e-62	2.672e-60	yes	up	3.435	3.563	3.823	9.875	10.702	9.326	3.607	9.968
ENSBTAG00000023659	-	0.35	-1.514	2.709e-305	1.591e-302	yes	down	3839.67	3982.43	3886.66	1267.92	1287.82	1209.13	3902.92	1254.95
ENSBTAG00000012066	PECAM1	2.233	1.159	0.003935	0.007725	yes	up	0.033	0.011	0.021	0.108	0.171	0.137	0.022	0.139
ENSBTAG00000016963	ADAMTS6	2.059	1.042	0.009392	0.01736	yes	up	0.099	0	0.042	0.197	0.231	0.117	0.047	0.182
ENSBTAG00000021240	DCSTAMP	2.102	1.072	0.0004385	0.000968	yes	up	0.396	0.238	0.327	1.366	0.724	0.577	0.32	0.889
ENSBTAG00000046376	-	2.87	1.521	2.367e-05	6.004e-05	yes	up	0.352	0.661	0.412	1.975	1.629	1.321	0.475	1.642
ENSBTAG00000039329	RAET1G	0.467	-1.098	0.006413	0.01218	yes	down	1.079	0.531	0.76	0.059	0.06	0.362	0.79	0.16
ENSBTAG00000016911	ARHGAP23	2.364	1.241	1.092e-49	2.27e-48	yes	up	4.987	5.177	5.502	12.223	12.442	12.33	5.222	12.332
ENSBTAG00000004563	-	12.092	3.596	7.613e-56	1.863e-54	yes	up	0.716	0.661	1.457	24.131	14.383	16.401	0.945	18.305
ENSBTAG00000033089	HACD1	0.316	-1.66	5.799e-19	3.74e-18	yes	down	12.219	9.488	8.607	3.724	2.736	2.916	10.105	3.125
ENSBTAG00000011888	CCDC24	0.487	-1.039	0.006428	0.0122	yes	down	1.156	1.527	0.771	0.295	0.553	0.431	1.151	0.426
ENSBTAG00000019062	FCHSD2	2.725	1.446	1.049e-29	1.135e-28	yes	up	3.236	2.762	3.02	8.322	7.825	8.435	3.006	8.194
ENSBTAG00000005574	-	0.212	-2.236	0	0	yes	down	1380.95	1384.37	1353.37	305.111	269.444	272.331	1372.9	282.295
ENSBTAG00000005524	HBP1	2.635	1.398	1.848e-52	4.169e-51	yes	up	5.218	5.231	4.985	14.07	13.468	13.23	5.145	13.589
ENSBTAG00000003332	RPP40	0.461	-1.117	3.381e-12	1.479e-11	yes	down	8.696	9.726	10.371	3.242	4.758	4.511	9.598	4.17
ENSBTAG00000014103	SH3GL2	0.145	-2.782	5.201e-23	4.116e-22	yes	down	2.818	1.895	1.922	0.167	0.151	0.352	2.212	0.223
ENSBTAG00000030575	BHLHE41	3.992	1.997	8.511e-191	1.666e-188	yes	up	12.296	10.355	9.41	42.525	38.896	40.385	10.687	40.602
ENSBTAG00000001081	PALLD	0.448	-1.159	1.312e-210	3.344e-208	yes	down	251.602	254.889	249.146	111.451	107.514	114.608	251.879	111.191
ENSBTAG00000047598	-	0.391	-1.353	0.0007578	0.001631	yes	down	0.429	0.466	0.623	0.157	0.03	0.029	0.506	0.072
ENSBTAG00000008197	EPOR	2.635	1.398	7.629e-08	2.456e-07	yes	up	1.145	0.834	0.855	3.016	2.183	3.082	0.945	2.76
ENSBTAG00000013105	SYT3	0.481	-1.056	0.0002004	0.0004623	yes	down	1.112	1.17	1.299	0.452	0.392	0.636	1.194	0.493
ENSBTAG00000008953	TAP1	0.475	-1.075	7.45e-128	7.802e-126	yes	down	71.564	69.644	67.538	31.098	33.233	32.096	69.582	32.142
ENSBTAG00000021875	SLC41A2	2.163	1.113	2.999e-10	1.156e-09	yes	up	1.915	2.134	2.081	4.638	4.305	4.531	2.043	4.491
ENSBTAG00000037649	VIPR2	0.322	-1.637	1.569e-50	3.343e-49	yes	down	14.189	13.777	14.743	4.923	5.301	4.129	14.236	4.784
ENSBTAG00000015690	PLIN4	0.378	-1.403	7.657e-08	2.465e-07	yes	down	0.859	1.072	0.908	0.354	0.251	0.313	0.946	0.306
ENSBTAG00000008101	PCSK5	0.497	-1.009	1.271e-07	4.024e-07	yes	down	2.532	2.318	2.25	1.218	1.247	0.89	2.367	1.118
ENSBTAG00000001810	SCAF11	2.062	1.044	3.763e-34	4.828e-33	yes	up	3.732	3.141	3.284	6.436	7.695	6.517	3.386	6.883
ENSBTAG00000011798	STK38L	2.455	1.296	8.226e-13	3.737e-12	yes	up	0.98	0.661	0.824	2.122	1.841	2.241	0.822	2.068
ENSBTAG00000035064	C7orf57	3.331	1.736	2.672e-111	2.124e-109	yes	up	10.017	10.55	10.477	33.849	33.404	34.2	10.348	33.818
ENSBTAG00000006939	FGD3	0.433	-1.207	7.696e-74	2.954e-72	yes	down	29.92	28.908	28.737	11.545	11.356	13.083	29.188	11.995
ENSBTAG00000022067	FAM216A	2.61	1.384	9.382e-14	4.514e-13	yes	up	3.302	3.488	3.644	10.258	8.379	8.66	3.478	9.099
ENSBTAG00000011734	ANKRD1	0.25	-2	3.959e-105	2.815e-103	yes	down	33.145	30.565	30.838	8.273	6.779	7.496	31.516	7.516
ENSBTAG00000004321	SFXN2	0.37	-1.435	7.797e-97	4.661e-95	yes	down	34.213	50.863	34.429	21.498	15.641	23.612	39.835	20.25
ENSBTAG00000002317	PTN	0.177	-2.5	1.218e-186	2.137e-184	yes	down	63.22	59.376	61.941	10.533	10.199	10.363	61.512	10.365
ENSBTAG00000045887	DMTN	2.242	1.165	7.656e-14	3.71e-13	yes	up	2.51	2.426	2.429	6.613	4.707	5.177	2.455	5.499
ENSBTAG00000017048	CENPJ	2.192	1.132	2.628e-10	1.017e-09	yes	up	0.782	0.78	0.803	1.759	1.64	1.908	0.788	1.769
ENSBTAG00000015347	-	2.563	1.358	2.329e-13	1.093e-12	yes	up	0.969	1.083	1.584	3.714	4.607	4.022	1.212	4.114
ENSBTAG00000024387	PNPLA8	2.006	1.004	6.429e-09	2.257e-08	yes	up	1.057	0.964	1.003	2.23	2.454	1.986	1.008	2.223
ENSBTAG00000010581	MAGI1	2.063	1.045	6.917e-19	4.44e-18	yes	up	1.255	1.646	1.373	3.154	2.917	2.906	1.425	2.992
ENSBTAG00000020638	TIMP3	0.453	-1.141	5.911e-101	3.821e-99	yes	down	62.328	62.496	59.406	26.047	26.333	29.513	61.41	27.298
ENSBTAG00000005786	-	2.782	1.476	6.593e-11	2.671e-10	yes	up	0.727	0.271	0.887	1.12	1.921	1.341	0.628	1.461
ENSBTAG00000014832	TMEFF2	2.934	1.553	4.83e-06	1.316e-05	yes	up	0.209	0.433	0.507	1.503	1.881	1.889	0.383	1.758
ENSBTAG00000002751	VSTM5	0.253	-1.983	2.055e-96	1.218e-94	yes	down	9.071	10.235	10.054	1.454	2.364	2.123	9.787	1.98
ENSBTAG00000019382	PKDCC	0.221	-2.176	0	0	yes	down	164.946	172.518	166.168	32.758	36.794	37.146	167.877	35.566
ENSBTAG00000030425	ID3	3.222	1.688	5.906e-33	7.201e-32	yes	up	106.394	105.42	109.55	361.578	282.882	393.75	107.121	346.07
ENSBTAG00000033735	WASHC4	2.544	1.347	1.129e-30	1.281e-29	yes	up	1.288	1.278	1.415	3.292	3.53	3.445	1.327	3.422
ENSBTAG00000015821	AMPD3	0.416	-1.266	6.52e-119	5.951e-117	yes	down	31.406	30.912	31.324	12.675	11.939	11.811	31.214	12.142
ENSBTAG00000009242	ZNF638	2.123	1.086	3.563e-23	2.845e-22	yes	up	5.152	4.647	4.636	7.929	11.396	10.568	4.812	9.964
ENSBTAG00000004558	C15orf48	0.425	-1.233	2.343e-09	8.456e-09	yes	down	27.718	27.24	19.908	9.393	8.198	7.554	24.955	8.382
ENSBTAG00000002266	NPL	0.223	-2.165	3.047e-13	1.418e-12	yes	down	3.192	2.914	2.735	0.383	0.774	0.264	2.947	0.474
ENSBTAG00000012228	SEMA4A	3.347	1.743	1.092e-05	2.862e-05	yes	up	0	0.076	0.032	0.255	0.332	0.372	0.036	0.32
ENSBTAG00000009455	IL12RB2	11.15	3.479	8.275e-25	7.144e-24	yes	up	0.044	0.043	0.042	1.444	0.885	1.057	0.043	1.129
ENSBTAG00000021673	NDC80	2.39	1.257	7.319e-37	1.017e-35	yes	up	5.746	4.668	5.724	12.518	10.561	10.118	5.379	11.066
ENSBTAG00000046875	AP5B1	2.011	1.008	2.575e-37	3.662e-36	yes	up	8.355	8.253	8.481	17.175	16.093	16.293	8.363	16.52
ENSBTAG00000044968	U7	2.981	1.576	2.766e-13	1.292e-12	yes	up	2.389	1.711	2.418	6.691	7.614	6.341	2.173	6.882
ENSBTAG00000039470	-	0.406	-1.302	6.329e-05	0.0001542	yes	down	9.764	8.871	22.97	6.013	7.926	13.034	13.868	8.991
ENSBTAG00000017280	C3	0.017	-5.869	0	0	yes	down	19.958	19.983	18.704	0.246	0.322	0.284	19.548	0.284
ENSBTAG00000009035	CENPE	3.899	1.963	4.652e-41	7.437e-40	yes	up	0.539	0.444	0.444	1.837	2.183	1.644	0.476	1.888
ENSBTAG00000016804	LYST	2.329	1.22	8.487e-06	2.251e-05	yes	up	0.066	0.119	0.095	0.314	0.221	0.215	0.093	0.25
ENSBTAG00000018237	MYO16	0.226	-2.145	5.181e-08	1.692e-07	yes	down	0.275	0.162	0.169	0.029	0	0.01	0.202	0.013
ENSBTAG00000021435	MAFF	0.321	-1.639	2.851e-83	1.306e-81	yes	down	31.946	27.912	33.151	14.601	11.094	14.355	31.003	13.35
ENSBTAG00000003707	-	3.274	1.711	2.104e-05	5.362e-05	yes	up	0	0.065	0	0.737	0.453	0.215	0.022	0.468
ENSBTAG00000020035	RCAN1	0.462	-1.113	1.295e-164	1.841e-162	yes	down	436.417	419.956	426.762	205.707	188.937	182.206	427.712	192.283
ENSBTAG00000042974	SNORD24	0.42	-1.25	1.185e-33	1.488e-32	yes	down	29.348	26.742	27.48	10.366	11.386	11.87	27.857	11.207
ENSBTAG00000001836	-	0.412	-1.279	6.045e-61	1.684e-59	yes	down	28.731	29.602	26.139	11.535	10.431	11.038	28.157	11.001
ENSBTAG00000020296	UBR3	2.029	1.021	6.248e-14	3.045e-13	yes	up	1.013	0.834	0.877	1.818	1.861	1.84	0.908	1.84
ENSBTAG00000034033	LHFP	0.425	-1.235	4.501e-70	1.592e-68	yes	down	35.314	34.855	33.162	15.79	14.856	16.557	34.444	15.734
ENSBTAG00000016208	TGM2	3.451	1.787	4.502e-143	5.529e-141	yes	up	8.586	8.318	8.576	31.54	29.029	26.078	8.493	28.882
ENSBTAG00000004949	FDXACB1	0.426	-1.23	1.371e-07	4.329e-07	yes	down	3.567	2.946	2.271	1.1	1.338	0.9	2.928	1.113
ENSBTAG00000002779	GABRP	0.475	-1.075	9.797e-84	4.564e-82	yes	down	43.867	44.375	42.455	19.798	19.674	17.575	43.566	19.016
ENSBTAG00000015979	SEZ6	2.369	1.244	0.001069	0.002258	yes	up	0.055	0.065	0.063	0.187	0.282	0.215	0.061	0.228
ENSBTAG00000046158	-	0.082	-3.6	1.001e-21	7.405e-21	yes	down	1.167	0.866	1.362	0	0	0.02	1.132	0.007
ENSBTAG00000011252	-	2.008	1.006	8.835e-18	5.369e-17	yes	up	2.895	2.394	2.619	4.697	5.763	5.274	2.636	5.245
ENSBTAG00000012509	DYRK1B	2.562	1.357	1.392e-37	1.998e-36	yes	up	4.568	4.365	4.256	12.007	10.853	10.725	4.396	11.195
ENSBTAG00000007429	-	0.453	-1.142	2.127e-131	2.336e-129	yes	down	55.008	55.477	54.59	24.505	22.802	25.1	55.025	24.136
ENSBTAG00000019020	TAX1BP1	2.951	1.561	1.042e-32	1.261e-31	yes	up	1.893	1.776	1.848	5.188	6.176	5.069	1.839	5.478
ENSBTAG00000016819	FABP3	0.08	-3.649	0	0	yes	down	609.608	614.234	590.902	47.831	44.408	43.731	604.915	45.323
ENSBTAG00000031886	-	2.846	1.509	1.337e-33	1.671e-32	yes	up	8.586	6.964	5.798	19.671	16.898	15.657	7.116	17.409
ENSBTAG00000014835	SPARC	9.494	3.247	2.697e-176	4.14e-174	yes	up	2.631	2.567	3.686	31.717	28.174	26.558	2.961	28.816
ENSBTAG00000002287	CHD9	2.036	1.026	2.074e-16	1.167e-15	yes	up	0.771	0.693	0.792	1.464	1.76	1.409	0.752	1.544
ENSBTAG00000048102	-	2.065	1.046	2.5e-09	9.015e-09	yes	up	0.793	0.964	0.803	1.778	1.841	1.742	0.853	1.787
ENSBTAG00000005408	CLK1	2.124	1.087	2.677e-20	1.851e-19	yes	up	5.79	5.221	5.692	11.26	11.919	11.968	5.568	11.716
ENSBTAG00000001290	TUBD1	2.089	1.063	2.015e-06	5.701e-06	yes	up	1.31	1.105	0.866	2.309	2.615	2.221	1.094	2.382
ENSBTAG00000046324	-	0.463	-1.112	0.003399	0.006727	yes	down	0.528	0.607	0.792	0.088	0.201	0.303	0.642	0.197
ENSBTAG00000032895	-	2.286	1.193	0.0002076	0.0004781	yes	up	0.793	0.975	1.542	2.928	2.313	4.139	1.103	3.127
ENSBTAG00000011319	SLTM	2.844	1.508	1.76e-57	4.478e-56	yes	up	4.568	3.596	4.362	10.631	12.13	12.496	4.175	11.752
ENSBTAG00000032881	SLCO5A1	2.089	1.063	0.0002949	0.0006641	yes	up	0.572	0.964	0.486	1.385	4.798	1.292	0.674	2.492
ENSBTAG00000047154	-	4.85	2.278	1.732e-09	6.323e-09	yes	up	1.255	0.26	0.116	6.642	3.058	5.235	0.544	4.978
ENSBTAG00000016457	FXR1	2.219	1.15	3.251e-45	5.849e-44	yes	up	10.634	10.333	10.561	21.479	24.512	22.634	10.509	22.875
ENSBTAG00000008409	MYC	0.271	-1.882	2.064e-92	1.124e-90	yes	down	238.91	241.437	240.423	54.296	65.993	67.011	240.257	62.433
ENSBTAG00000017856	TSTD1	0.348	-1.524	6.338e-29	6.587e-28	yes	down	50.087	49.325	53.238	16.536	15.178	18.005	50.883	16.573
ENSBTAG00000046666	TTC9B	0.238	-2.074	5.379e-15	2.785e-14	yes	down	15.565	16.138	13.423	2.614	1.941	3.797	15.042	2.784
ENSBTAG00000008103	ALDH1A1	0.38	-1.397	5.353e-117	4.665e-115	yes	down	65.322	61.445	59.976	24.387	21.595	22.624	62.248	22.869
ENSBTAG00000033545	-	3.829	1.937	8.335e-12	3.563e-11	yes	up	2.4	0.953	1.457	7.733	8.65	5.813	1.603	7.399
ENSBTAG00000021107	STXBP5	2.088	1.062	2.166e-19	1.431e-18	yes	up	1.783	1.971	2.323	4.028	4.104	4.394	2.026	4.175
ENSBTAG00000009749	USP2	0.423	-1.241	6.844e-14	3.327e-13	yes	down	24.68	23.59	24.185	11.918	8.318	8.66	24.152	9.632
ENSBTAG00000000820	-	0.415	-1.27	3.099e-128	3.271e-126	yes	down	317.453	296.654	284.821	111.47	118.9	111.594	299.643	113.988
ENSBTAG00000001359	B3GNT7	2.418	1.274	1.593e-26	1.503e-25	yes	up	3.996	4.69	4.573	10.788	11.376	9.629	4.42	10.598
ENSBTAG00000017994	MAX	0.496	-1.011	3.527e-43	5.972e-42	yes	down	34.885	37.682	32.982	17.234	16.003	15.931	35.183	16.389
ENSBTAG00000012057	GIF	0.475	-1.075	0.003518	0.006951	yes	down	0.231	0.292	0.18	0	0	0	0.234	0
ENSBTAG00000004063	SERPINA5	0.064	-3.959	8.929e-81	3.904e-79	yes	down	8.366	7.961	8.523	0.599	0.382	0.254	8.283	0.412
ENSBTAG00000009430	MYRIP	2.16	1.111	0.002765	0.005541	yes	up	0	0	0	13.775	11.688	19.855	0	15.106
ENSBTAG00000018812	NOP56	0.439	-1.189	1.233e-238	4.166e-236	yes	down	373.946	358.435	353.415	150.075	161.487	148.476	361.932	153.346
ENSBTAG00000000191	SLC25A20	0.127	-2.981	1.557e-91	8.249e-90	yes	down	14.289	14.795	14.574	1.788	1.67	1.654	14.553	1.704
ENSBTAG00000000175	N4BP2	2.797	1.484	2.71e-18	1.689e-17	yes	up	0.495	0.477	0.433	1.857	1.529	1.037	0.468	1.474
ENSBTAG00000012219	CSPG4	2.242	1.165	0.0002977	0.0006698	yes	up	0.077	0.141	0.053	0.305	0.201	0.225	0.09	0.244
ENSBTAG00000002755	ANKRD12	2.331	1.221	5.16e-20	3.51e-19	yes	up	0.881	0.747	0.803	2.132	2.112	1.664	0.81	1.969
ENSBTAG00000000745	AQP1	5.021	2.328	4.571e-140	5.418e-138	yes	up	5.757	5.221	5.038	25.841	24.482	29.053	5.339	26.459
ENSBTAG00000018604	SEMA4G	2.036	1.026	2.914e-19	1.908e-18	yes	up	2.345	2.448	2.091	4.775	4.506	4.629	2.295	4.637
ENSBTAG00000018373	DPYSL2	2.693	1.429	2.77e-228	8.506e-226	yes	up	20.838	21.576	20.562	56.88	56.126	53.116	20.992	55.374
ENSBTAG00000018010	ABCA4	0.403	-1.311	0.001015	0.002149	yes	down	1.079	0.065	1.5	0.393	0.463	0.01	0.881	0.289
ENSBTAG00000014023	SIRT1	2.081	1.057	1.018e-15	5.493e-15	yes	up	2.158	1.733	2.397	4.107	4.607	4.335	2.096	4.35
ENSBTAG00000003806	ECM1	0.449	-1.156	1.206e-15	6.468e-15	yes	down	6.792	6.325	6.073	2.682	3.078	2.623	6.397	2.794
ENSBTAG00000030393	RDH13	0.496	-1.011	3.808e-43	6.43e-42	yes	down	19.451	18.684	19.168	8.725	9.777	9.101	19.101	9.201
ENSBTAG00000002056	MARS2	0.423	-1.24	3.415e-16	1.899e-15	yes	down	5.438	6.217	5.555	2.162	2.595	2.123	5.737	2.293
ENSBTAG00000031658	SEMA6B	2.294	1.198	5.838e-17	3.401e-16	yes	up	3.071	2.849	3.073	7.851	6.005	6.165	2.998	6.674
ENSBTAG00000005442	WDR78	2.648	1.405	0.0002798	0.0006324	yes	up	0.099	0.076	0.074	0.393	0.272	0.46	0.083	0.375
ENSBTAG00000037377	ABHD14B	0.451	-1.15	2.928e-210	7.324e-208	yes	down	254.244	256.785	242.725	109.083	111.035	109.921	251.251	110.013
ENSBTAG00000007566	CEP170	2.073	1.052	1.015e-21	7.5e-21	yes	up	3.556	3.423	3.549	6.092	5.552	6.732	3.509	6.125
ENSBTAG00000012377	ECHDC3	0.443	-1.176	2.988e-61	8.428e-60	yes	down	18.318	17.351	18.609	7.762	7.745	7.603	18.093	7.703
ENSBTAG00000014069	PDK4	0.225	-2.152	4.084e-21	2.948e-20	yes	down	1.849	1.571	1.954	0.422	0.352	0.235	1.791	0.336
ENSBTAG00000018134	AREG	0.359	-1.477	2.253e-08	7.576e-08	yes	down	3.908	2.968	4.15	0.894	1.68	0.773	3.675	1.116
ENSBTAG00000006125	PLK3	0.257	-1.958	1.287e-39	1.954e-38	yes	down	8.74	9.867	8.206	1.867	1.831	2.711	8.938	2.136
ENSBTAG00000005412	NEDD4L	0.483	-1.051	2.038e-195	4.173e-193	yes	down	144.273	142.711	140.409	66.754	64.736	64.868	142.464	65.453
ENSBTAG00000002299	SEL1L3	0.346	-1.533	5.769e-05	0.0001411	yes	down	0.429	0.249	0.412	0.118	0.04	0.039	0.363	0.066
ENSBTAG00000012745	-	0.339	-1.561	2.291e-38	3.36e-37	yes	down	124.645	130.439	124.409	33.692	43.985	44.358	126.498	40.678
ENSBTAG00000048229	-	0.466	-1.101	1.503e-16	8.538e-16	yes	down	32.32	31.692	27.005	14.119	13.136	12.604	30.339	13.286
ENSBTAG00000009995	CPEB4	3.458	1.79	1.045e-56	2.599e-55	yes	up	1.31	1.267	1.257	6.121	4.969	4.286	1.278	5.125
ENSBTAG00000014053	MAK	2.075	1.053	0.008604	0.01599	yes	up	0.033	0.022	0.084	0.157	0.241	0.225	0.046	0.208
ENSBTAG00000017950	SLC4A8	2.444	1.289	1.47e-29	1.576e-28	yes	up	1.09	1.061	1.267	3.046	2.615	2.652	1.139	2.771
ENSBTAG00000009065	MAP3K5	2.428	1.28	7.823e-20	5.282e-19	yes	up	1.167	1.029	1.457	3.115	3.078	2.76	1.218	2.984
ENSBTAG00000000546	TOB1	2.025	1.018	8.128e-36	1.104e-34	yes	up	14.564	14.47	14.49	28.484	30.98	28.026	14.508	29.163
ENSBTAG00000015700	ELOVL3	0.497	-1.009	0.005051	0.009746	yes	down	1.288	1.213	1.246	0.501	0.292	0.587	1.249	0.46
ENSBTAG00000012994	LOX	0.461	-1.118	3.506e-127	3.616e-125	yes	down	76.242	68.139	69.249	26.922	27.832	27.39	71.21	27.381
ENSBTAG00000001324	SLCO2A1	0.178	-2.492	0	0	yes	down	89.815	87.483	88.713	17.214	15.661	16.117	88.67	16.331
ENSBTAG00000001097	FKBP7	2.227	1.155	1.233e-07	3.908e-07	yes	up	2.994	3.683	4.055	8.499	6.719	9.619	3.577	8.279
ENSBTAG00000008842	JPH1	0.303	-1.724	9.208e-19	5.868e-18	yes	down	1.827	1.95	1.954	0.501	0.402	0.665	1.91	0.523
ENSBTAG00000001763	NR2C2AP	0.462	-1.114	1.236e-38	1.834e-37	yes	down	39.761	35.84	37.354	15.701	17.2	17.369	37.652	16.757
ENSBTAG00000017682	TET2	2.801	1.486	1.182e-24	1.009e-23	yes	up	0.572	0.552	0.602	1.435	1.74	1.644	0.575	1.606
ENSBTAG00000003878	ZUFSP	2.759	1.464	1.34e-15	7.169e-15	yes	up	1.288	1.668	2.049	5.06	4.114	5.137	1.668	4.77
ENSBTAG00000047837	-	2.017	1.012	3.639e-45	6.503e-44	yes	up	5.977	6.315	6.136	11.427	14.172	12.565	6.143	12.721
ENSBTAG00000045565	NHSL2	0.433	-1.206	7.234e-06	1.931e-05	yes	down	1.607	1.441	1.246	0.747	0.523	0.323	1.431	0.531
ENSBTAG00000015562	PLBD1	0.248	-2.014	4.278e-53	9.763e-52	yes	down	13.672	12.185	14.437	3.518	2.665	3.102	13.431	3.095
ENSBTAG00000001078	-	0.314	-1.673	1.068e-13	5.122e-13	yes	down	1.321	1.235	1.193	0.462	0.241	0.294	1.25	0.332
ENSBTAG00000016552	NME3	0.462	-1.113	0.005082	0.0098	yes	down	1.024	2.242	0.877	0.147	0.473	0.401	1.381	0.34
ENSBTAG00000021076	TNRC6B	2.029	1.021	6.427e-38	9.317e-37	yes	up	4.062	4.224	3.95	7.89	6.437	6.595	4.079	6.974
ENSBTAG00000016478	LINGO3	0.491	-1.025	9.438e-08	3.012e-07	yes	down	8.487	8.947	10.519	3.714	3.973	4.286	9.318	3.991
ENSBTAG00000043530	SNORA24	0.412	-1.281	1.974e-63	6.005e-62	yes	down	111.512	106.102	100.615	40.412	43.01	41.226	106.076	41.549
ENSBTAG00000008625	PLEKHF1	2.236	1.161	7.907e-60	2.154e-58	yes	up	19.462	18.326	18.081	39.263	43.905	39.876	18.623	41.015
ENSBTAG00000006367	CTGF	0.218	-2.2	3.238e-79	1.389e-77	yes	down	250.765	240.56	230.865	44.893	46.269	56.893	240.73	49.352
ENSBTAG00000021420	EPHA7	2.369	1.244	9.225e-10	3.433e-09	yes	up	1.618	0.921	1.669	2.702	2.142	2.153	1.403	2.332
ENSBTAG00000011075	PLPBP	0.446	-1.164	4.655e-82	2.096e-80	yes	down	46.487	44.191	44.631	19.582	20.087	18.876	45.103	19.515
ENSBTAG00000006323	SNX9	2.039	1.028	8.77e-108	6.475e-106	yes	up	28.258	29.374	28.705	57.666	59.093	54.261	28.779	57.007
ENSBTAG00000003221	ATF7IP	2.216	1.148	5.23e-31	6.003e-30	yes	up	2.367	2.361	2.123	5.109	4.979	5.333	2.284	5.14
ENSBTAG00000024490	ULBP27	0.498	-1.006	1.839e-14	9.233e-14	yes	down	4.789	6.51	5.207	1.523	2.142	1.683	5.502	1.783
ENSBTAG00000003174	NDUFAF4	0.451	-1.15	9.166e-22	6.808e-21	yes	down	47.236	41.104	35.01	16.448	18.035	18.074	41.117	17.519
ENSBTAG00000004594	MMP7	0.308	-1.701	8.661e-102	5.736e-100	yes	down	85.709	72.959	78.659	24.171	23.577	22.076	79.109	23.275
ENSBTAG00000013498	HTR2A	0.381	-1.394	0.0004117	0.0009111	yes	down	0.143	0.108	0.116	0.01	0	0	0.122	0.003
ENSBTAG00000008150	PKIA	0.408	-1.292	2.792e-15	1.467e-14	yes	down	5.911	5.741	6.727	2.466	2.082	2.466	6.126	2.338
ENSBTAG00000017469	CCDC88A	3.333	1.737	4.099e-47	7.912e-46	yes	up	0.881	1.256	0.919	3.095	2.535	2.701	1.019	2.777
ENSBTAG00000017460	-	0.485	-1.043	8.651e-12	3.692e-11	yes	down	62.779	50.051	50.535	26.686	27.288	18.837	54.455	24.27
ENSBTAG00000007981	GRK5	2.563	1.358	2.343e-23	1.895e-22	yes	up	2.994	2.448	2.566	7.291	6.115	7.134	2.669	6.847
ENSBTAG00000003508	CFAP69	2.015	1.011	0.01157	0.02105	yes	up	0.11	0.032	0.042	0.265	0.282	0.108	0.061	0.218
ENSBTAG00000045728	-	6.793	2.764	2.399e-209	5.892e-207	yes	up	15.984	18.077	16.507	126.68	109.606	104.274	16.856	113.52
ENSBTAG00000006157	HS6ST1	0.396	-1.338	1.522e-217	4.282e-215	yes	down	141.366	148.863	143.462	56.919	52.676	56.218	144.564	55.271
ENSBTAG00000044007	KLF12	2.668	1.416	1.025e-08	3.543e-08	yes	up	0.429	0.542	0.634	1.611	0.966	1.027	0.535	1.201
ENSBTAG00000005765	SYNGR1	0.28	-1.836	2.84e-14	1.407e-13	yes	down	8.773	8.762	8.375	1.847	2.374	1.849	8.637	2.023
ENSBTAG00000032031	ZBTB12	2.117	1.082	8.914e-07	2.608e-06	yes	up	2.279	1.711	1.954	3.527	4.416	5.108	1.981	4.35
ENSBTAG00000017713	KTN1	2.094	1.066	2.032e-18	1.273e-17	yes	up	1.86	1.625	1.912	3.704	3.842	3.562	1.799	3.703
ENSBTAG00000021600	KANSL1L	2.838	1.505	5.097e-07	1.532e-06	yes	up	0.187	0.401	0.37	1.081	0.966	1.282	0.319	1.11
ENSBTAG00000018643	PRC1	2.065	1.046	6.206e-87	3.049e-85	yes	up	23.678	23.2	23.762	48.086	48.914	49.016	23.547	48.672
ENSBTAG00000039275	ERAP2	2.091	1.064	2.494e-26	2.321e-25	yes	up	2.675	3.119	2.756	5.846	6.146	5.627	2.85	5.873
ENSBTAG00000043964	ARL5B	2.624	1.392	0.0002693	0.0006103	yes	up	0.286	0.444	0.623	2.407	1.69	1.81	0.451	1.969
ENSBTAG00000020330	BTG1	2.282	1.19	1.134e-60	3.126e-59	yes	up	18.075	16.582	18.366	40.609	40.596	37.302	17.674	39.502
ENSBTAG00000013822	GAS2L3	2.916	1.544	6.757e-45	1.2e-43	yes	up	1.728	1.527	1.552	5.07	4.506	5	1.602	4.859
ENSBTAG00000047536	PRRG1	0.401	-1.318	1.954e-28	2.004e-27	yes	down	5.196	6.336	5.819	2.407	1.841	1.761	5.784	2.003
ENSBTAG00000005010	MXD3	3.735	1.901	1.483e-113	1.214e-111	yes	up	17.096	16.777	18.176	70.96	64.132	62.118	17.35	65.737
ENSBTAG00000046612	ZNF292	2.313	1.21	1.829e-09	6.66e-09	yes	up	0.264	0.249	0.349	0.688	0.764	0.626	0.287	0.693
ENSBTAG00000010944	LRRC49	2.957	1.564	5.793e-08	1.883e-07	yes	up	0.308	0.292	0.338	1.032	1.207	1.086	0.313	1.108
ENSBTAG00000047254	ABCA2	0.385	-1.377	1.5e-35	2.023e-34	yes	down	3.853	6.141	8.396	2.535	3.098	1.35	6.13	2.328
ENSBTAG00000018870	OTOA	0.403	-1.311	1.263e-05	3.288e-05	yes	down	0.616	0.845	0.634	0.265	0.201	0.225	0.698	0.23
ENSBTAG00000000536	ZNF395	2.397	1.261	3.053e-34	3.935e-33	yes	up	3.357	3.033	2.587	7.674	6.81	6.889	2.992	7.124
ENSBTAG00000002313	ITPR2	2.511	1.328	2.982e-30	3.321e-29	yes	up	1.057	1.04	1.046	2.722	2.877	2.26	1.048	2.62
ENSBTAG00000009091	RNASEL	3.47	1.795	2.568e-36	3.53e-35	yes	up	1.607	1.603	1.732	6.22	5.824	5.451	1.647	5.832
ENSBTAG00000019605	OPA3	0.268	-1.901	3.344e-61	9.411e-60	yes	down	38.947	39.263	44.314	13.795	16.496	17.956	40.841	16.082
ENSBTAG00000023745	BANP	0.477	-1.067	1.362e-11	5.748e-11	yes	down	8.069	7.419	6.506	3.154	2.776	3.895	7.331	3.275
ENSBTAG00000038186	-	0.37	-1.436	2.948e-33	3.637e-32	yes	down	32.276	33.587	28.705	9.688	11.718	9.727	31.523	10.378
ENSBTAG00000004269	SGK1	0.496	-1.013	6.823e-143	8.23e-141	yes	down	173.136	167.233	167.414	85.492	81.916	77.315	169.261	81.574
ENSBTAG00000016223	SCRN1	2.467	1.303	1.276e-47	2.513e-46	yes	up	4.073	4.073	4.246	10.523	9.827	9.061	4.131	9.804
ENSBTAG00000019437	-	2.789	1.48	9.51e-66	3.052e-64	yes	up	7.904	7.463	8.618	23.945	22.169	19.943	7.995	22.019
ENSBTAG00000032038	-	2.222	1.152	2.813e-09	1.011e-08	yes	up	19.418	15.25	15.789	36.777	35.607	37.332	16.819	36.572
ENSBTAG00000013863	DUSP1	0.487	-1.039	5.095e-43	8.583e-42	yes	down	33.982	33.761	29.043	14.463	16.254	14.894	32.262	15.204
ENSBTAG00000011937	RITA1	0.31	-1.691	1.768e-185	3.024e-183	yes	down	68.305	68.659	65.447	19.504	21.646	20.051	67.47	20.4
ENSBTAG00000021143	DNMT3A	2.819	1.495	8.935e-62	2.563e-60	yes	up	4.194	2.307	4.341	8.204	7.504	10.754	3.614	8.821
ENSBTAG00000002006	THBS1	0.28	-1.834	0	0	yes	down	863.104	879.889	865.859	237.138	240.315	236.076	869.617	237.843
ENSBTAG00000007352	KCNC4	0.435	-1.202	0.0003949	0.0008756	yes	down	0.616	0.693	0.444	0.305	0.151	0.127	0.584	0.194
ENSBTAG00000030600	-	2.704	1.435	4.623e-41	7.401e-40	yes	up	3.633	4.083	5.175	12.076	11.507	11.674	4.297	11.752
ENSBTAG00000021467	IGFBP6	2.402	1.264	4.947e-181	8.151e-179	yes	up	136.083	134.133	135.762	302.586	322.904	319.937	135.326	315.142
ENSBTAG00000016716	RRS1	0.408	-1.292	2.715e-74	1.048e-72	yes	down	57.473	57.914	59.036	20.653	22.802	25.481	58.141	22.979
ENSBTAG00000003043	GNG2	2.412	1.27	1.632e-193	3.292e-191	yes	up	231.149	229.523	222.384	498.074	577.462	558.303	227.685	544.613
ENSBTAG00000000878	RB1CC1	2.227	1.155	1.024e-54	2.415e-53	yes	up	5.086	5.231	6.337	12.803	12.482	11.919	5.551	12.401
ENSBTAG00000014707	ISG15	0.256	-1.968	7.633e-11	3.083e-10	yes	down	9.291	8.546	10.793	2.103	2.273	0.812	9.543	1.729
ENSBTAG00000016021	GAA	0.297	-1.751	1.527e-107	1.121e-105	yes	down	32.133	31.984	33.119	10.739	8.892	8.181	32.412	9.271
ENSBTAG00000016401	OPTN	2.986	1.578	2.343e-108	1.739e-106	yes	up	13.87	12.023	13.74	38.899	39.791	37.616	13.211	38.769
ENSBTAG00000048293	U2	2.102	1.072	0.003549	0.007006	yes	up	0	0	0	78.81	119.715	33.731	0	77.419
ENSBTAG00000014786	PBRM1	2.007	1.005	2.048e-25	1.823e-24	yes	up	1.805	2.166	2.239	4.097	3.893	3.836	2.07	3.942
ENSBTAG00000008329	CYTIP	0.429	-1.222	0.002299	0.004651	yes	down	0.264	0.108	0.38	0.02	0.02	0.049	0.251	0.03
ENSBTAG00000009030	NOX5	4.897	2.292	2.598e-09	9.353e-09	yes	up	0.077	0.022	0.042	0.825	0.644	0.577	0.047	0.682
ENSBTAG00000033562	LHX1	2.151	1.105	0.002876	0.005751	yes	up	0	0	0	0.128	0.201	0.117	0	0.149
ENSBTAG00000010795	ATG14	2.313	1.21	1.184e-09	4.371e-09	yes	up	0.627	0.715	0.549	1.474	1.72	1.341	0.63	1.512
ENSBTAG00000038913	-	2.192	1.132	3.769e-09	1.34e-08	yes	up	11.085	5.004	7.245	22.53	26.665	20.882	7.778	23.359
ENSBTAG00000046924	SEMA3G	0.456	-1.133	0.004895	0.009474	yes	down	0.187	0.282	0.37	0.128	0.02	0	0.28	0.049
ENSBTAG00000010253	SYTL1	3.588	1.843	6.997e-31	7.984e-30	yes	up	1.717	1.441	1.552	5.463	6.115	5.832	1.57	5.803
ENSBTAG00000021013	TUBB4A	2.604	1.381	5.139e-29	5.361e-28	yes	up	4.392	5.253	4.932	12.459	14.524	10.999	4.859	12.661
ENSBTAG00000047605	-	2.192	1.132	0.004862	0.009414	yes	up	0.022	0.162	0.074	0.639	0.382	0.117	0.086	0.379
ENSBTAG00000004008	FAM199X	2.192	1.132	0.001383	0.002875	yes	up	0.374	0.314	0.253	0.747	0.865	1.067	0.314	0.893
ENSBTAG00000019421	DACT1	0.247	-2.017	1.122e-08	3.873e-08	yes	down	0.881	0.812	0.75	0.177	0.02	0.147	0.814	0.115
ENSBTAG00000009862	C14orf105	2.161	1.112	4.105e-23	3.266e-22	yes	up	4.557	4.116	3.717	8.853	7.654	6.899	4.13	7.802
ENSBTAG00000039705	HGH1	0.485	-1.044	3.278e-89	1.646e-87	yes	down	147.586	140.144	134.052	60.112	65.229	70.769	140.594	65.37
ENSBTAG00000018399	-	3.059	1.613	2.621e-05	6.62e-05	yes	up	0.033	0.054	0.011	0.157	0.312	0.137	0.033	0.202
ENSBTAG00000006918	TLK1	2.034	1.024	3.877e-22	2.931e-21	yes	up	4.161	3.553	4.531	9.069	8.489	8.318	4.082	8.625
ENSBTAG00000019234	BMP6	0.445	-1.168	1.218e-05	3.174e-05	yes	down	2.466	1.982	2.535	0.698	1.137	0.851	2.328	0.895
ENSBTAG00000005363	GGN	2.001	1.001	0.005578	0.01068	yes	up	0.099	0.238	0.158	0.442	0.553	0.303	0.165	0.433
ENSBTAG00000040551	ZBTB1	2.239	1.163	2.836e-32	3.394e-31	yes	up	3.831	3.607	3.549	9.226	7.695	7.652	3.662	8.191
ENSBTAG00000011982	BATF3	0.403	-1.31	4.066e-33	4.993e-32	yes	down	39.816	42.913	44.409	14.335	17.079	18.475	42.379	16.63
ENSBTAG00000018474	IL6R	0.349	-1.519	1.708e-10	6.723e-10	yes	down	1.761	2.188	1.69	0.639	0.573	0.499	1.88	0.57
ENSBTAG00000000672	FAM105A	0.254	-1.979	7.573e-17	4.391e-16	yes	down	2.499	2.34	2.323	0.295	0.553	0.685	2.387	0.511
ENSBTAG00000039212	-	0.464	-1.107	9.421e-10	3.501e-09	yes	down	8.168	6.044	4.774	2.299	3.068	2.848	6.329	2.738
ENSBTAG00000039154	-	0.376	-1.41	6.399e-05	0.0001558	yes	down	1.882	2.047	1.912	0.796	0.282	0.401	1.947	0.493
ENSBTAG00000045955	TSSK1B	2.043	1.031	0.0001347	0.0003163	yes	up	0.837	0.802	0.708	2.397	4.154	1.644	0.782	2.732
ENSBTAG00000012180	BMF	10.868	3.442	3.317e-77	1.366e-75	yes	up	2.014	2.329	2.239	27.6	20.891	20.873	2.194	23.121
ENSBTAG00000009277	RGS17	2.038	1.027	4.683e-06	1.277e-05	yes	up	2.972	1.744	2.123	3.783	5.22	4.854	2.28	4.619
ENSBTAG00000010487	SMIM3	0.418	-1.258	8.806e-35	1.154e-33	yes	down	20.706	20.449	18.746	8.086	8.198	7.721	19.967	8.002
ENSBTAG00000009121	STAG2	2.344	1.229	1.204e-45	2.219e-44	yes	up	2.554	2.816	2.556	6.524	6.679	5.91	2.642	6.371
ENSBTAG00000007577	UBXN7	2.178	1.123	7.519e-23	5.916e-22	yes	up	2.807	1.668	1.806	3.35	3.712	3.895	2.094	3.652
ENSBTAG00000019036	ARHGAP28	3.926	1.973	1.642e-65	5.219e-64	yes	up	1.761	1.495	1.415	6.632	6.025	4.462	1.557	5.706
ENSBTAG00000031561	RSRC1	2.101	1.071	7.551e-13	3.437e-12	yes	up	8.421	4.755	7.699	12.518	11.959	12.163	6.958	12.213
ENSBTAG00000013425	COPS2	2.256	1.174	4.58e-23	3.64e-22	yes	up	5.977	4.625	5.333	12.754	14.293	13.064	5.312	13.37
ENSBTAG00000009714	ARHGAP33	2.082	1.058	1.325e-16	7.551e-16	yes	up	2.048	2.285	1.827	4.706	3.923	4.208	2.053	4.279
ENSBTAG00000033221	CCDC152	0.484	-1.046	0.004688	0.009099	yes	down	1.035	0.769	0.929	0.098	0.422	0.421	0.911	0.314
ENSBTAG00000008096	EDN1	0.372	-1.426	1.797e-21	1.312e-20	yes	down	7.243	7.495	7.266	3.036	2.223	2.417	7.335	2.559
ENSBTAG00000020263	TIMP4	3.396	1.764	6.951e-38	1.007e-36	yes	up	4.458	3.78	3.622	13.274	14.625	11.831	3.953	13.243
ENSBTAG00000040518	-	2.062	1.044	1.473e-66	4.795e-65	yes	up	43.603	46.921	45.719	86.612	91.813	95.781	45.414	91.402
ENSBTAG00000018809	RANGRF	0.446	-1.164	4.083e-09	1.448e-08	yes	down	12.549	13.496	10.234	5.404	5.723	4.012	12.093	5.046
ENSBTAG00000000713	AGFG2	0.422	-1.245	5.968e-98	3.665e-96	yes	down	71.542	68.572	75.226	33.397	26.594	27.879	71.78	29.29
ENSBTAG00000012262	FBXO10	0.41	-1.287	2.055e-20	1.426e-19	yes	down	2.994	2.827	2.714	1.15	1.096	1.067	2.845	1.104
ENSBTAG00000002082	MARCKS	2.286	1.193	2.515e-15	1.325e-14	yes	up	2.136	2.145	2.492	5.561	5.039	4.961	2.258	5.187
ENSBTAG00000017685	JUP	2.204	1.14	3.162e-189	6.016e-187	yes	up	50.494	52.466	51.422	113.052	111.91	107.807	51.461	110.923
ENSBTAG00000005523	XYLT1	2.031	1.022	8.604e-55	2.032e-53	yes	up	6.649	7.105	7.351	15.623	13.126	13.582	7.035	14.11
ENSBTAG00000022396	-	0.168	-2.573	6.753e-11	2.734e-10	yes	down	5.152	6.39	5.154	0.275	0	0	5.565	0.092
ENSBTAG00000017833	RNF19A	2.648	1.405	6.275e-86	3.039e-84	yes	up	7.353	6.38	6.537	17.99	18.477	16.303	6.757	17.59
ENSBTAG00000006631	GLI1	3.087	1.626	1.409e-22	1.092e-21	yes	up	1.244	0.888	0.929	3.272	2.867	3.493	1.02	3.211
ENSBTAG00000008635	-	0.388	-1.367	5.245e-147	6.622e-145	yes	down	190.991	196.769	181.619	76.236	69.292	67.98	189.793	71.169
ENSBTAG00000009230	FBLN7	0.081	-3.634	1.5e-101	9.791e-100	yes	down	8.906	9.856	9.167	0.737	0.624	0.92	9.31	0.76
ENSBTAG00000002583	DNALI1	3.813	1.931	5.18e-27	4.974e-26	yes	up	0.969	0.953	0.961	4.087	3.862	5.323	0.961	4.424
ENSBTAG00000001640	EPB41L1	3.926	1.973	1.37e-180	2.204e-178	yes	up	3.247	3.228	3.823	13.205	14.544	14.903	3.433	14.217
ENSBTAG00000017258	ACSL3	3.643	1.865	4.679e-204	1.054e-201	yes	up	10.381	10.311	10.656	37.985	37.789	35.727	10.449	37.167
ENSBTAG00000015630	RLIM	2.551	1.351	5.068e-33	6.201e-32	yes	up	1.508	1.332	1.479	3.852	3.42	3.219	1.44	3.497
ENSBTAG00000024015	PTPRM	0.448	-1.158	3.64e-20	2.504e-19	yes	down	3.71	4.332	3.971	1.425	2.303	1.566	4.004	1.765
ENSBTAG00000019497	ILDR2	2.222	1.152	1.938e-49	3.992e-48	yes	up	7.453	6.401	7.108	15.524	16.154	13.406	6.987	15.028
ENSBTAG00000015606	KAZN	0.489	-1.031	1.415e-23	1.154e-22	yes	down	8.025	7.625	8.1	3.655	4.114	3.493	7.917	3.754
ENSBTAG00000000240	AKAP7	0.439	-1.187	5.97e-05	0.0001458	yes	down	1.475	1.332	0.993	0.472	0.433	0.479	1.267	0.461
ENSBTAG00000003253	NPPC	2.101	1.071	0.003621	0.007137	yes	up	0	0	0	0.481	0.503	0.538	0	0.507
ENSBTAG00000011562	STK32C	2.045	1.032	8.352e-07	2.449e-06	yes	up	2.576	2.101	2.566	5.316	4.919	4.971	2.414	5.069
ENSBTAG00000004237	BTC	0.405	-1.304	2.809e-05	7.078e-05	yes	down	0.727	0.65	0.782	0.324	0.121	0.235	0.72	0.227
ENSBTAG00000030340	-	0.259	-1.951	2.322e-266	1.121e-263	yes	down	42.062	43.855	41.093	10.739	9.847	10.529	42.337	10.372
ENSBTAG00000008169	C18orf54	2.418	1.274	1.358e-10	5.392e-10	yes	up	0.66	0.628	0.972	1.769	1.619	1.801	0.753	1.73
ENSBTAG00000038277	-	2.797	1.484	0.0001128	0.0002676	yes	up	0.594	0.336	0.56	1.955	2.997	2.368	0.497	2.44
ENSBTAG00000046368	-	2.382	1.252	0.000997	0.002114	yes	up	0.187	0	0	3.4	1.951	2.006	0.062	2.452
ENSBTAG00000008609	SEPT8	0.423	-1.241	7.549e-200	1.594e-197	yes	down	128.344	125.847	129.151	58.01	53.742	54.828	127.781	55.527
ENSBTAG00000003313	TNFRSF9	2.148	1.103	0.005865	0.01119	yes	up	0.077	0.076	0.222	0.56	0.493	0.489	0.125	0.514
ENSBTAG00000007196	TAGLN	0.062	-4.023	4.429e-186	7.671e-184	yes	down	45.64	51.015	46.162	2.722	2.263	2.789	47.606	2.591
ENSBTAG00000020735	SMG1	2.244	1.166	3.463e-51	7.509e-50	yes	up	1.695	1.592	1.912	3.97	3.973	3.591	1.733	3.845
ENSBTAG00000003449	KCP	0.343	-1.542	6.203e-07	1.847e-06	yes	down	0.561	0.433	0.433	0.147	0.111	0.137	0.476	0.132
ENSBTAG00000015541	DLC1	0.399	-1.327	4.903e-75	1.909e-73	yes	down	18.648	19.193	18.556	6.367	8.359	7.359	18.799	7.362
ENSBTAG00000045628	C15orf61	0.41	-1.287	9.799e-17	5.655e-16	yes	down	45.431	36.154	41.97	14.414	13.549	18.622	41.185	15.528
ENSBTAG00000010798	SLC23A1	0.22	-2.183	1.898e-34	2.454e-33	yes	down	3.457	3.726	3.042	0.816	0.493	0.714	3.408	0.674
ENSBTAG00000014453	PLK1	2.208	1.143	1.897e-130	2.067e-128	yes	up	45.772	45.751	46.078	95.917	98.21	102.865	45.867	98.997
ENSBTAG00000004925	-	2.565	1.359	1.397e-11	5.887e-11	yes	up	0.506	0.487	0.644	1.484	1.338	1.321	0.546	1.381
ENSBTAG00000005439	FAM102B	2.811	1.491	4.127e-61	1.157e-59	yes	up	2.048	2.188	2.492	6.396	6.196	5.783	2.243	6.125
ENSBTAG00000027134	DYNC1I1	0.409	-1.29	1.286e-14	6.528e-14	yes	down	5.988	4.614	6.073	1.945	1.76	2.075	5.558	1.927
ENSBTAG00000004593	TOP2B	2.318	1.213	7.209e-71	2.577e-69	yes	up	5.427	5.296	5.428	12.4	11.969	12.007	5.384	12.125
ENSBTAG00000025494	PAQR8	2.025	1.018	1.784e-44	3.137e-43	yes	up	6.539	6.423	6.949	13.225	13.8	12.398	6.637	13.141
ENSBTAG00000014215	-	0.489	-1.031	5.577e-92	3.002e-90	yes	down	123.919	124.428	123.67	51.427	60.059	60.729	124.006	57.405
ENSBTAG00000016305	ATP13A4	0.078	-3.684	8.541e-111	6.708e-109	yes	down	8.047	8.102	7.995	0.658	0.332	0.636	8.048	0.542
ENSBTAG00000019746	CCDC66	2.309	1.207	5.063e-07	1.523e-06	yes	up	0.44	0.325	0.349	0.943	1.066	0.89	0.371	0.966
ENSBTAG00000039442	SEC62	2.069	1.049	1.438e-36	1.982e-35	yes	up	6.946	8.275	7.551	16.752	16.596	16.714	7.591	16.687
ENSBTAG00000047482	PRRT4	0.451	-1.149	0.004247	0.0083	yes	down	0.22	0.282	0.222	0.049	0.04	0.059	0.241	0.049
ENSBTAG00000006608	GGT5	2.31	1.208	9.814e-10	3.64e-09	yes	up	1.376	1.603	1.637	3.92	3.742	3.337	1.539	3.666
ENSBTAG00000025149	RPAIN	0.492	-1.024	0.0001219	0.000288	yes	down	5.702	6.401	5.935	3.272	2.857	1.566	6.013	2.565
ENSBTAG00000009705	SERPINF1	0.255	-1.973	5.56e-07	1.667e-06	yes	down	0.848	1.018	0.94	0.039	0	0.196	0.935	0.078
ENSBTAG00000006945	-	2.886	1.529	1.602e-76	6.517e-75	yes	up	10.017	9.781	12.187	32.719	32.971	31.793	10.662	32.494
ENSBTAG00000006167	KIAA1107	2.54	1.345	0.0004917	0.001081	yes	up	0.077	0.097	0.032	0.187	0.181	0.695	0.069	0.354
ENSBTAG00000047788	-	2.028	1.02	0.01081	0.01977	yes	up	0.055	0.097	0.116	0.295	0.221	0.47	0.089	0.329
ENSBTAG00000016512	TTC21B	2.383	1.253	2.514e-24	2.116e-23	yes	up	2.103	1.603	1.996	4.274	4.536	4.746	1.901	4.519
ENSBTAG00000008575	CGNL1	2.936	1.554	3.841e-37	5.434e-36	yes	up	1.475	1.668	1.236	4.687	4.325	4.159	1.46	4.39
ENSBTAG00000004034	SESN3	7.906	2.983	1.316e-170	1.975e-168	yes	up	1.233	1.343	0.676	6.269	6.991	4.834	1.084	6.031
ENSBTAG00000014191	QSOX1	0.471	-1.085	1.645e-153	2.158e-151	yes	down	125.085	123.648	117.946	55.082	53.179	55.993	122.226	54.751
ENSBTAG00000006568	-	2.422	1.276	8.594e-05	0.0002064	yes	up	0.429	0.737	0.507	1.621	1.458	1.712	0.558	1.597
ENSBTAG00000010158	-	2.799	1.485	7.868e-50	1.645e-48	yes	up	1.75	1.787	1.943	4.962	5.472	4.951	1.827	5.128
ENSBTAG00000045904	PIM3	0.351	-1.512	4.228e-143	5.24e-141	yes	down	70.749	74.692	67.591	23.001	25.226	24.366	71.011	24.198
ENSBTAG00000006044	KLHL5	2.255	1.173	5.941e-23	4.688e-22	yes	up	4.172	3.206	3.369	7.91	7.866	8.386	3.582	8.054
ENSBTAG00000008771	MYEF2	2.532	1.34	6.095e-41	9.711e-40	yes	up	4.877	5.383	5.64	13.441	13.247	12.751	5.3	13.146
ENSBTAG00000003225	IMP4	0.44	-1.183	2.454e-109	1.873e-107	yes	down	129.962	130.374	121.357	50.65	56.699	55.562	127.231	54.304
ENSBTAG00000010444	ERBB3	0.386	-1.374	3.317e-28	3.385e-27	yes	down	4.458	4.246	4.383	1.975	1.388	1.448	4.362	1.604
ENSBTAG00000005138	BCL9L	2.135	1.094	1.246e-109	9.621e-108	yes	up	12.197	12.586	12.884	26.696	25.498	24.337	12.556	25.51
ENSBTAG00000009585	CDH16	0.281	-1.83	1.407e-26	1.333e-25	yes	down	4.678	4.95	4.784	1.611	0.976	1.086	4.804	1.224
ENSBTAG00000020269	MISP	2.006	1.004	0.004103	0.008037	yes	up	0.143	0.184	0.243	0.442	0.583	0.401	0.19	0.475
ENSBTAG00000003455	ANKRD6	2.687	1.426	3.052e-15	1.6e-14	yes	up	0.749	0.812	0.993	2.584	2.223	2.251	0.851	2.353
ENSBTAG00000000245	NHSL1	2.21	1.144	3.37e-47	6.542e-46	yes	up	3.269	3.509	3.274	7.605	7.815	6.791	3.351	7.404
ENSBTAG00000005102	PHTF2	2.231	1.158	9.484e-11	3.806e-10	yes	up	0.594	0.791	0.855	1.749	2.002	1.83	0.747	1.86
ENSBTAG00000014773	HMMR	3.036	1.602	1.041e-45	1.921e-44	yes	up	2.851	2.285	2.704	7.399	8.701	7.672	2.613	7.924
ENSBTAG00000011100	CTSC	0.263	-1.926	8.68e-281	4.343e-278	yes	down	90.465	90.711	88.153	23.817	23.014	21.763	89.776	22.865
ENSBTAG00000018254	CDKN1B	2.007	1.005	3.312e-24	2.77e-23	yes	up	7.1	6.423	5.798	13.49	12.271	12.379	6.44	12.713
ENSBTAG00000037488	JRKL	2.261	1.177	1.65e-06	4.709e-06	yes	up	1.09	1.668	1.003	3.282	2.826	2.985	1.254	3.031
ENSBTAG00000045661	Metazoa_SRP	5.326	2.413	1.848e-09	6.726e-09	yes	up	35.666	11.167	6.875	732.363	495.899	285.551	17.903	504.604
ENSBTAG00000010501	SELENOV	0.474	-1.078	5.831e-05	0.0001425	yes	down	0.837	0.921	0.644	0.344	0.251	0.401	0.801	0.332
ENSBTAG00000003889	PER1	0.435	-1.201	1.115e-43	1.915e-42	yes	down	8.476	8.665	9.241	3.783	3.752	3.503	8.794	3.679
ENSBTAG00000016486	-	0.492	-1.023	4.266e-73	1.601e-71	yes	down	58.673	58.976	57.051	28.956	24.06	24.914	58.233	25.977
ENSBTAG00000012351	-	0.486	-1.042	4.387e-72	1.602e-70	yes	down	71.399	73.262	69.946	42.898	33.203	37.361	71.536	37.821
ENSBTAG00000026936	-	2.155	1.108	5.897e-05	0.0001441	yes	up	0.352	0.314	0.38	1.042	0.724	0.734	0.349	0.833
ENSBTAG00000021284	RSPH1	2.294	1.198	3.158e-11	1.307e-10	yes	up	2.642	2.448	2.281	6.17	5.492	6.654	2.457	6.105
ENSBTAG00000013489	CYP27A1	0.375	-1.416	1.849e-93	1.036e-91	yes	down	43.625	42.101	42.91	15.534	16.456	14.825	42.879	15.605
ENSBTAG00000006679	MITF	2.302	1.203	5.098e-11	2.079e-10	yes	up	0.572	1.018	0.739	1.808	1.489	1.605	0.776	1.634
ENSBTAG00000021307	BNIP3L	2.121	1.085	2.169e-29	2.301e-28	yes	up	16.193	17.579	16.074	38.732	32.126	32.909	16.615	34.589
ENSBTAG00000014417	-	2.427	1.279	2e-100	1.28e-98	yes	up	13.133	15.575	15.599	33.711	30.97	32.028	14.769	32.236
ENSBTAG00000018848	FBXL3	2.13	1.091	1.265e-05	3.292e-05	yes	up	0.572	0.498	0.306	0.855	1.257	1.106	0.459	1.073
ENSBTAG00000002613	MIS18BP1	2.27	1.183	8.732e-22	6.489e-21	yes	up	3.28	3.098	3.284	7.742	8.308	7.094	3.221	7.715
ENSBTAG00000017835	C5orf63	0.434	-1.205	6.403e-08	2.075e-07	yes	down	11.867	8.307	8.143	4.932	3.168	3.053	9.439	3.718
ENSBTAG00000024904	KIAA1683	3.366	1.751	1.336e-05	3.468e-05	yes	up	0	0.011	0.032	0.108	0.191	0.323	0.014	0.207
ENSBTAG00000001057	ARFGAP3	2.181	1.125	7.576e-51	1.627e-49	yes	up	14.333	12.586	11.913	25.733	29.682	27.703	12.944	27.706
ENSBTAG00000047883	-	2.405	1.266	0.001346	0.002801	yes	up	0.154	0.011	0	0.403	0.382	1.135	0.055	0.64
ENSBTAG00000018223	CHI3L1	0.376	-1.411	0.0003683	0.0008185	yes	down	0.484	0.596	0.56	0.029	0.06	0.196	0.547	0.095
ENSBTAG00000004225	TSR1	0.498	-1.005	1.426e-73	5.425e-72	yes	down	48.766	51.242	50.566	22.943	25.126	24.924	50.191	24.331
ENSBTAG00000013745	ITGA5	3.528	1.819	0	0	yes	up	69.406	69.915	72.069	239.723	252.818	238.013	70.463	243.518
ENSBTAG00000046350	PKP1	0.492	-1.024	6.336e-18	3.875e-17	yes	down	3.622	3.358	3.58	1.621	1.7	1.507	3.52	1.609
ENSBTAG00000017500	KCNK12	2.102	1.072	1.256e-19	8.376e-19	yes	up	14.465	10.333	10.92	21.763	28.143	26.979	11.906	25.628
ENSBTAG00000032364	-	3.112	1.638	1.235e-43	2.117e-42	yes	up	3.324	5.643	4.425	11.28	10.441	11.381	4.464	11.034
ENSBTAG00000017788	AKT3	2.215	1.147	6.277e-40	9.615e-39	yes	up	2.884	3.748	3.443	8.597	6.81	5.803	3.358	7.07
ENSBTAG00000032719	TFRC	0.492	-1.022	6.518e-100	4.134e-98	yes	down	33.641	35.212	35.358	17.774	17.129	16.763	34.737	17.222
ENSBTAG00000025181	CCDC85C	2.807	1.489	7.831e-118	7.053e-116	yes	up	8.08	7.723	8.132	22.402	22.631	20.559	7.978	21.864
ENSBTAG00000006697	RICTOR	2.815	1.493	5.367e-12	2.322e-11	yes	up	0.22	0.206	0.169	0.688	0.624	0.489	0.198	0.6
ENSBTAG00000001142	GNE	2.085	1.06	4.078e-30	4.516e-29	yes	up	2.444	2.145	2.059	6.161	5.371	5.372	2.216	5.635
ENSBTAG00000009798	DCDC2	2.034	1.024	2.877e-25	2.539e-24	yes	up	6.11	6.78	8.1	14.08	12.925	12.251	6.997	13.085
ENSBTAG00000014411	TMEM263	2.486	1.314	3.402e-76	1.368e-74	yes	up	7.199	6.899	6.548	17.293	16.838	16.303	6.882	16.811
ENSBTAG00000002321	AMT	2.164	1.114	6.569e-13	2.999e-12	yes	up	1.178	1.126	1.426	3.35	2.967	2.554	1.243	2.957
ENSBTAG00000024688	PHIP	2.338	1.225	1.336e-22	1.038e-21	yes	up	1.024	0.834	0.877	2.496	2.354	1.781	0.912	2.21
ENSBTAG00000000668	SLC22A5	0.483	-1.051	7.569e-36	1.029e-34	yes	down	17.261	17.611	15.926	9.285	8.047	7.241	16.933	8.191
ENSBTAG00000047567	VEGFB	2.215	1.147	9.121e-39	1.357e-37	yes	up	24.174	25.551	20.636	51.22	56.287	50.395	23.454	52.634
ENSBTAG00000031165	TRPM7	2.362	1.24	1.762e-17	1.058e-16	yes	up	0.947	0.682	0.729	1.995	1.841	1.771	0.786	1.869
ENSBTAG00000033523	-	2.015	1.011	0.0008792	0.001876	yes	up	0.55	0.607	0.486	1.7	1.217	0.822	0.548	1.246
ENSBTAG00000004869	-	2.474	1.307	3.413e-36	4.681e-35	yes	up	6.043	6.304	5.777	13.775	15.269	13.935	6.041	14.326
ENSBTAG00000011809	NUDT8	0.246	-2.022	3.823e-20	2.624e-19	yes	down	9.137	7.192	6.632	1.218	2.042	1.174	7.654	1.478
ENSBTAG00000003696	BICDL1	2.393	1.259	2.234e-53	5.14e-52	yes	up	9.038	8.318	8.069	19.366	20.137	19.591	8.475	19.698
ENSBTAG00000038112	-	0.36	-1.472	5.5e-31	6.308e-30	yes	down	10.381	9.791	9.494	3.35	3.541	3.249	9.889	3.38
ENSBTAG00000007851	IL24	0.277	-1.853	3.653e-06	1.005e-05	yes	down	2.983	3.726	2.165	0.138	0.302	0.157	2.958	0.199
ENSBTAG00000039162	-	2.36	1.239	9.112e-05	0.0002184	yes	up	0.187	0.227	0.243	0.491	0.694	0.656	0.219	0.614
ENSBTAG00000017574	LMNA	2.4	1.263	2.548e-247	9.302e-245	yes	up	303.23	315.056	305.384	686.763	755.113	750.285	307.89	730.72
ENSBTAG00000014981	OTUB2	2.178	1.123	1.673e-10	6.589e-10	yes	up	1.376	1.657	1.288	2.653	3.802	3.112	1.44	3.189
ENSBTAG00000020661	ABCA1	5.067	2.341	6.009e-79	2.553e-77	yes	up	0.683	0.563	0.718	3.793	3.37	2.769	0.655	3.311
ENSBTAG00000020426	TFAP2B	2.442	1.288	1.677e-71	6.043e-70	yes	up	9.874	9.629	10.202	23.483	24.532	24.307	9.902	24.107
ENSBTAG00000004840	C1S	0.11	-3.19	7.579e-18	4.618e-17	yes	down	0.936	0.672	1.024	0.049	0.02	0	0.877	0.023
ENSBTAG00000048155	-	0.474	-1.076	0.004554	0.008858	yes	down	1.288	0.986	0.898	0.452	0.352	0.235	1.057	0.346
ENSBTAG00000007619	PUSL1	0.397	-1.333	9.866e-53	2.233e-51	yes	down	45.849	50.224	51.411	17.568	18.407	19.786	49.161	18.587
ENSBTAG00000003349	JAKMIP2	4.513	2.174	6.393e-08	2.073e-07	yes	up	0	0.011	0	0.314	0.211	0.245	0.004	0.257
ENSBTAG00000010179	COL5A3	0.218	-2.196	6.31e-14	3.074e-13	yes	down	0.826	0.574	0.708	0.088	0.191	0.049	0.703	0.109
ENSBTAG00000000037	CWC27	0.42	-1.25	3.078e-07	9.427e-07	yes	down	0.76	10.712	1.32	2.496	2.474	2.466	4.264	2.479
ENSBTAG00000001173	PLXNA2	0.208	-2.266	1.195e-121	1.162e-119	yes	down	12.098	12.293	11.754	2.142	2.122	2.828	12.048	2.364
ENSBTAG00000012630	PAMR1	0.378	-1.403	5.637e-06	1.524e-05	yes	down	0.804	0.78	0.961	0.236	0.332	0.186	0.848	0.251
ENSBTAG00000021693	RPP25	0.336	-1.573	1.546e-26	1.459e-25	yes	down	3.864	4.506	4.647	1.326	2.193	1.223	4.339	1.581
ENSBTAG00000005658	ECE2	0.409	-1.289	4.315e-61	1.207e-59	yes	down	85.423	82.75	79.24	29.015	34.058	34.034	82.471	32.369
ENSBTAG00000027444	-	2.013	1.009	4.065e-23	3.236e-22	yes	up	4.855	4.733	4.457	10.042	8.992	7.672	4.682	8.902
ENSBTAG00000020054	TNFRSF21	0.43	-1.216	1.995e-48	3.993e-47	yes	down	12.285	11.817	11.818	4.982	5.25	4.726	11.973	4.986
ENSBTAG00000046467	PTP4A3	0.321	-1.641	3.637e-05	9.058e-05	yes	down	0.462	0.866	0.824	0.187	0.07	0	0.717	0.086
ENSBTAG00000047664	GNAZ	0.432	-1.21	2.671e-19	1.756e-18	yes	down	17.272	18.196	16.349	7.241	7.735	5.92	17.272	6.965
ENSBTAG00000045787	CDS1	2.224	1.153	2.1e-10	8.189e-10	yes	up	1.035	1.072	1.721	2.142	3.199	2.075	1.276	2.472
ENSBTAG00000006801	TMEM106A	2.848	1.51	3.346e-15	1.747e-14	yes	up	2.048	1.289	1.193	4.657	4.516	3.807	1.51	4.327
ENSBTAG00000019636	SCARA5	0.468	-1.095	0.003044	0.006066	yes	down	0.055	0.076	0.116	0	0	0	0.082	0
ENSBTAG00000037704	-	2.158	1.11	0.005766	0.01102	yes	up	0.132	0	0.253	0.599	0.684	0.479	0.128	0.587
ENSBTAG00000045750	DDX3Y	2.341	1.227	2.422e-33	3.004e-32	yes	up	2.884	3.054	2.524	7.251	6.789	7.261	2.821	7.1
ENSBTAG00000002294	SIM1	2.393	1.259	1.961e-10	7.681e-10	yes	up	0.638	0.39	0.57	1.533	1.267	1.194	0.533	1.331
ENSBTAG00000009786	SCIN	2.318	1.213	9.711e-129	1.033e-126	yes	up	24.141	25.789	24.259	56.615	55.774	55.64	24.73	56.01
ENSBTAG00000043202	SNORD50	0.261	-1.94	6.452e-52	1.434e-50	yes	down	27.344	27.349	22.939	5.345	7.353	6.273	25.877	6.324
ENSBTAG00000021176	CRISPLD2	2.469	1.304	5.689e-10	2.145e-09	yes	up	0.583	0.466	0.56	1.405	1.277	1.458	0.536	1.38
ENSBTAG00000014239	CCNB1	2.099	1.07	1.057e-105	7.558e-104	yes	up	78.433	72.027	70.854	143.953	155.06	153.77	73.771	150.928
ENSBTAG00000004575	FAM126A	2.942	1.557	3.291e-26	3.031e-25	yes	up	0.892	1.018	0.834	2.23	2.927	2.466	0.915	2.541
ENSBTAG00000007870	FKBP14	2.16	1.111	1.381e-08	4.727e-08	yes	up	1.2	0.899	1.014	2.545	2.404	1.957	1.038	2.302
ENSBTAG00000008348	NOL4L	2.034	1.024	5.695e-26	5.184e-25	yes	up	3.016	3.303	3.168	5.876	6.357	6.517	3.162	6.25
ENSBTAG00000032477	HECTD1	2.442	1.288	1.372e-72	5.051e-71	yes	up	2.62	2.556	2.535	6.396	6.769	6.057	2.57	6.407
ENSBTAG00000019630	RGL1	0.474	-1.076	1.291e-08	4.435e-08	yes	down	1.761	1.679	2.07	1.012	0.684	1.36	1.837	1.019
ENSBTAG00000002103	PLCG2	4.362	2.125	1.982e-135	2.27e-133	yes	up	2.84	2.643	2.26	11.84	11.064	11.312	2.581	11.405
ENSBTAG00000039861	-	0.032	-4.988	2.269e-89	1.148e-87	yes	down	11.36	11.557	11.839	0.138	0.302	0.215	11.585	0.218
ENSBTAG00000031863	-	0.45	-1.151	1.305e-06	3.759e-06	yes	down	4.095	4.917	4.288	1.405	1.69	2.251	4.433	1.782
ENSBTAG00000000827	TAOK1	2.565	1.359	9.716e-14	4.668e-13	yes	up	0.903	1.018	1.024	2.633	2.575	2.583	0.982	2.597
ENSBTAG00000015572	YTHDC1	2.17	1.118	8.127e-34	1.027e-32	yes	up	6.308	5.805	5.365	13.186	12.965	11.312	5.826	12.488
ENSBTAG00000002625	MAP3K7	2.325	1.217	2.935e-30	3.272e-29	yes	up	2.598	2.87	2.429	5.797	7.624	5.822	2.632	6.414
ENSBTAG00000005359	TGFB2	0.327	-1.614	1.251e-67	4.152e-66	yes	down	15.521	14.059	14.458	4.854	4.768	4.129	14.679	4.584
ENSBTAG00000016910	EEF1AKMT3	0.404	-1.308	9.217e-34	1.163e-32	yes	down	15.698	13.42	13.476	5.208	6.216	5.04	14.198	5.488
ENSBTAG00000031194	PHLDA2	0.315	-1.665	1.884e-14	9.45e-14	yes	down	11.195	13.766	11.86	3.39	3.189	3.601	12.274	3.393
ENSBTAG00000001444	TNXB	2.922	1.547	3.631e-17	2.139e-16	yes	up	0.286	0.509	0.993	3.262	4.868	2.016	0.596	3.382
ENSBTAG00000010641	APH1B	2.256	1.174	5.798e-08	1.884e-07	yes	up	0.616	0.477	0.57	1.179	1.469	1.106	0.554	1.251
ENSBTAG00000015801	EFNB1	2.16	1.111	1.623e-94	9.292e-93	yes	up	26.232	26.926	26.519	53.991	60.109	54.3	26.559	56.133
ENSBTAG00000008167	TTC3	2.341	1.227	3.098e-16	1.73e-15	yes	up	0.76	0.596	0.655	1.533	1.72	1.487	0.67	1.58
ENSBTAG00000011661	CEP152	2.4	1.263	4.085e-09	1.449e-08	yes	up	0.341	0.531	0.401	1.13	1.076	1.047	0.424	1.084
ENSBTAG00000010510	DHX29	2.058	1.041	5.317e-16	2.922e-15	yes	up	1.948	1.603	2.271	3.93	4.003	3.992	1.941	3.975
ENSBTAG00000013953	CALD1	0.429	-1.222	6.922e-95	3.997e-93	yes	down	28.742	30.002	29.814	13.795	12.422	12.212	29.519	12.81
ENSBTAG00000047122	5S_rRNA	0.176	-2.508	4.066e-10	1.55e-09	yes	down	0	0	0	0	0	0	0	0
ENSBTAG00000014059	ATP2B4	2.073	1.052	1.841e-129	1.974e-127	yes	up	16.644	16.702	17.236	35.5	35.003	32.322	16.861	34.275
ENSBTAG00000020418	CA5B	2.54	1.345	5.321e-24	4.416e-23	yes	up	2.422	3.087	2.44	7.31	8.721	8.044	2.65	8.025
ENSBTAG00000010085	SLC7A2	0.44	-1.185	2.616e-38	3.834e-37	yes	down	5.768	5.307	5.407	2.476	2.525	2.016	5.494	2.339
ENSBTAG00000017255	ATAD2B	2.241	1.164	0.0002581	0.0005868	yes	up	0.121	0.195	0.148	0.403	0.593	0.284	0.155	0.427
ENSBTAG00000019754	CAVIN3	0.42	-1.252	3.992e-20	2.738e-19	yes	down	34.191	25.388	22.928	10.16	11.366	11.097	27.502	10.874
ENSBTAG00000001082	SH2D5	0.382	-1.387	5.809e-28	5.826e-27	yes	down	5.944	6.239	6.896	2.456	2.555	1.84	6.36	2.284
ENSBTAG00000001617	G2E3	2.809	1.49	5.055e-26	4.617e-25	yes	up	1.013	1.083	0.792	3.125	2.756	2.495	0.963	2.792
ENSBTAG00000017680	NOS3	0.443	-1.174	0.0003494	0.0007789	yes	down	5.746	2.827	3.992	1.661	1.137	0.92	4.188	1.239
ENSBTAG00000006420	BMPR2	2.036	1.026	3.889e-25	3.423e-24	yes	up	3.743	3.13	3.686	7.104	7.162	5.676	3.52	6.647
ENSBTAG00000005586	GATM	0.1	-3.326	3.432e-246	1.22e-243	yes	down	27.994	28.713	28.863	2.731	2.434	2.848	28.523	2.671
ENSBTAG00000044023	CDK6	2.213	1.146	1.876e-31	2.195e-30	yes	up	5.504	6.347	4.668	8.145	7.715	7.682	5.506	7.847
ENSBTAG00000045507	ZNF469	0.462	-1.114	1.361e-51	2.994e-50	yes	down	8.895	6.661	11.723	3.056	5.059	4.002	9.093	4.039
ENSBTAG00000004075	IDI1	2.485	1.313	1.793e-73	6.806e-72	yes	up	21.279	18.814	19.453	52.547	52.615	46.158	19.849	50.44
ENSBTAG00000000898	F2RL2	0.224	-2.161	0	0	yes	down	96.916	95.552	97.331	19.209	23.084	20.559	96.6	20.951
ENSBTAG00000012267	ZFC3H1	3.588	1.843	5.821e-31	6.653e-30	yes	up	0.627	0.552	0.496	2.26	2.132	1.791	0.558	2.061
ENSBTAG00000016928	-	2.222	1.152	0.00212	0.004309	yes	up	0.209	0.282	0.137	0.933	0.523	0.499	0.209	0.652
ENSBTAG00000048042	-	2.024	1.017	0.01055	0.01935	yes	up	0	0	0.042	0.079	0.111	0.068	0.014	0.086
ENSBTAG00000024162	SLC19A1	0.453	-1.144	1.024e-74	3.966e-73	yes	down	27.113	27.219	26.741	12.115	12	12.017	27.024	12.044
ENSBTAG00000004458	MORN3	0.148	-2.758	6.194e-46	1.151e-44	yes	down	8.674	7.896	9.009	0.639	1.328	0.949	8.526	0.972
ENSBTAG00000046912	Metazoa_SRP	4.544	2.184	5.76e-08	1.874e-07	yes	up	18.417	3.109	8.026	542.79	361.519	152.918	9.851	352.409
ENSBTAG00000014374	CARD6	2.478	1.309	1.11e-12	5.005e-12	yes	up	0.738	0.747	1.024	2.329	1.881	2.202	0.836	2.137
ENSBTAG00000010635	RAB3A	2.461	1.299	3.486e-11	1.436e-10	yes	up	2.169	2.61	2.081	6.259	4.858	6.302	2.287	5.806
ENSBTAG00000020512	GJB1	0.31	-1.69	1.507e-05	3.893e-05	yes	down	0.473	1.181	0.665	0.118	0.131	0.068	0.773	0.106
ENSBTAG00000028923	U1	0.11	-3.178	4.641e-16	2.563e-15	yes	down	0	0	0	0	0	0	0	0
ENSBTAG00000000697	RRP8	0.434	-1.203	1.722e-98	1.067e-96	yes	down	19.231	17.991	19.675	7.575	7.453	6.713	18.966	7.247
ENSBTAG00000006366	NFATC4	2.864	1.518	5.568e-16	3.055e-15	yes	up	0.991	1.354	1.13	3.685	3.098	3.581	1.158	3.455
ENSBTAG00000002497	ELOVL2	0.313	-1.674	5.993e-06	1.614e-05	yes	down	2.554	1.614	2.091	0.462	0.352	0.284	2.086	0.366
ENSBTAG00000020436	KIF27	2.36	1.239	2.192e-08	7.381e-08	yes	up	0.418	0.498	0.285	0.973	1.056	1.096	0.4	1.042
ENSBTAG00000019900	LNPEP	2.617	1.388	1.733e-79	7.503e-78	yes	up	2.73	2.859	2.566	7.91	6.095	5.431	2.718	6.479
ENSBTAG00000015904	RORA	0.449	-1.155	0.002272	0.004599	yes	down	0.583	0.617	0.613	0.206	0.191	0.108	0.604	0.168
ENSBTAG00000013057	CBLB	2.637	1.399	1.619e-26	1.525e-25	yes	up	2.367	2.025	2.271	6.465	5.462	5.588	2.221	5.838
ENSBTAG00000007236	PCM1	2.78	1.475	1.737e-47	3.401e-46	yes	up	1.475	1.256	1.341	3.911	4.225	3.601	1.357	3.912
ENSBTAG00000018706	-	0.433	-1.209	3.817e-148	4.865e-146	yes	down	132.769	126.789	122.36	54.08	52.193	54.633	127.306	53.635
ENSBTAG00000020860	CHD1	2.375	1.248	2.954e-35	3.928e-34	yes	up	1.563	1.462	1.468	3.753	3.49	3.415	1.498	3.553
ENSBTAG00000015590	ICK	2.065	1.046	1.515e-40	2.367e-39	yes	up	4.623	4.668	4.319	8.666	9.274	9.6	4.537	9.18
ENSBTAG00000001406	MAB21L3	2.801	1.486	6.769e-06	1.814e-05	yes	up	0.088	0.141	0.201	0.442	0.352	0.705	0.143	0.5
ENSBTAG00000034384	VWA3B	2.204	1.14	0.0001207	0.0002855	yes	up	0.22	0.271	0.19	0.56	0.412	0.763	0.227	0.578
ENSBTAG00000019017	IFITM1	0.283	-1.822	9.244e-22	6.862e-21	yes	down	26.563	24.327	22.928	5.443	5.653	6.958	24.606	6.018
ENSBTAG00000030671	HOOK1	2.186	1.128	0.0006092	0.001322	yes	up	0.264	0.249	0.349	0.884	0.614	0.744	0.287	0.747
ENSBTAG00000031788	-	2.187	1.129	0.005068	0.009775	yes	up	0	0.162	0.053	0.383	0.191	0.548	0.072	0.374
ENSBTAG00000013393	GEMIN4	0.414	-1.272	4.361e-100	2.779e-98	yes	down	28.819	29.504	28.536	11.368	11.457	12.271	28.953	11.699
ENSBTAG00000007554	IFI6	0.365	-1.454	1.611e-34	2.093e-33	yes	down	63.308	67.196	65.584	24.112	24.291	18.26	65.363	22.221
ENSBTAG00000010100	MED20	0.452	-1.145	1.23e-36	1.7e-35	yes	down	15.94	15.943	17.616	6.721	7.443	7.466	16.5	7.21
ENSBTAG00000019748	FAM208A	2.011	1.008	1.901e-33	2.367e-32	yes	up	2.774	2.903	2.862	5.709	5.623	6.184	2.846	5.839
ENSBTAG00000017642	BMP3	0.44	-1.184	4.842e-72	1.763e-70	yes	down	17.668	18.218	20.467	8.391	7.584	8.866	18.784	8.28
ENSBTAG00000013793	NEDD4	2.014	1.01	5.063e-09	1.786e-08	yes	up	0.671	0.726	0.95	1.503	1.961	1.732	0.782	1.732
ENSBTAG00000021582	NCAPG	2.423	1.277	1.052e-68	3.599e-67	yes	up	8.179	7.777	8.037	18.993	20.398	18.191	7.998	19.194
ENSBTAG00000017676	TPK1	0.337	-1.57	1.875e-09	6.819e-09	yes	down	3.093	2.784	2.418	1.081	0.573	0.675	2.765	0.776
ENSBTAG00000027357	FGF22	0.494	-1.016	4.224e-10	1.608e-09	yes	down	15.742	14.221	17.7	5.895	9.103	6.576	15.888	7.191
ENSBTAG00000031044	MIGA1	2.042	1.03	2.322e-08	7.794e-08	yes	up	0.627	0.715	0.708	1.248	1.257	1.409	0.683	1.305
ENSBTAG00000001154	DGAT2	0.398	-1.329	0.0003534	0.0007872	yes	down	0.561	0.455	0.517	0.177	0.171	0.039	0.511	0.129
ENSBTAG00000008739	SAMD11	4.176	2.062	5.071e-63	1.526e-61	yes	up	1.728	1.895	1.637	7.458	6.659	8.102	1.753	7.406
ENSBTAG00000017085	AGA	0.476	-1.07	2.573e-22	1.962e-21	yes	down	31.208	27.154	27.839	13.933	12.201	12.995	28.734	13.043
ENSBTAG00000014728	TAPBPL	2.071	1.05	1.128e-68	3.849e-67	yes	up	16.699	16.442	16.053	32.454	35.355	31.989	16.398	33.266
ENSBTAG00000010667	PIK3IP1	3.104	1.634	4.14e-20	2.836e-19	yes	up	1.409	2.036	1.785	6.848	4.979	5	1.743	5.609
ENSBTAG00000040575	KCTD5	0.431	-1.214	1.378e-30	1.554e-29	yes	down	20.255	16.247	16.76	6.328	8.157	7.574	17.754	7.353
ENSBTAG00000010180	URB2	0.474	-1.078	1.692e-90	8.723e-89	yes	down	20.453	22.691	21.164	9.03	9.384	9.423	21.436	9.279
ENSBTAG00000014803	CPZ	0.277	-1.851	2.369e-27	2.306e-26	yes	down	7.243	7.257	6.516	1.778	1.267	2.26	7.005	1.768
ENSBTAG00000009512	EPS8L1	0.284	-1.814	5.186e-19	3.354e-18	yes	down	2.851	2.979	2.683	0.668	0.855	0.626	2.838	0.716
ENSBTAG00000018771	DNAAF1	0.373	-1.422	0.0003662	0.0008139	yes	down	0.154	0.292	0.264	0.039	0	0	0.237	0.013
ENSBTAG00000007802	BCLAF1	2.183	1.126	7.556e-58	1.944e-56	yes	up	7.706	6.423	6.506	15.151	15.369	14.13	6.878	14.883
ENSBTAG00000021454	SNX32	2.076	1.054	1.003e-22	7.85e-22	yes	up	680.864	921.654	736.265	1165.35	1535.53	1373.61	779.594	1358.17
ENSBTAG00000011417	CNTRL	3.593	1.845	3.681e-32	4.389e-31	yes	up	0.66	0.433	0.623	2.309	2.142	2.456	0.572	2.302
ENSBTAG00000010185	-	0.453	-1.141	2.626e-62	7.695e-61	yes	down	25.605	25.8	22.622	10.405	9.817	10.608	24.676	10.277
ENSBTAG00000010888	VSIR	3.329	1.735	1.169e-60	3.21e-59	yes	up	3.335	3.488	3.633	10.11	11.044	10.529	3.485	10.561
ENSBTAG00000043412	SNORA71	0.391	-1.353	2.995e-40	4.619e-39	yes	down	35.831	33.067	29.772	10.415	12.664	12.183	32.89	11.754
ENSBTAG00000017040	LY6E	0.48	-1.058	4.398e-256	1.857e-253	yes	down	2355.1	2426.75	2370.4	1105.25	1096.11	1128.02	2384.08	1109.79
ENSBTAG00000006419	TNNT1	0.399	-1.325	1.897e-05	4.864e-05	yes	down	4.271	3.921	3.084	1.307	1.479	0.744	3.759	1.177
ENSBTAG00000038321	LIPE	2.726	1.447	5.036e-20	3.431e-19	yes	up	1.365	1.625	1.299	3.852	4.194	3.836	1.43	3.961
ENSBTAG00000027075	-	0.487	-1.037	3.767e-07	1.147e-06	yes	down	30.955	30.284	38.432	12.252	13.649	17.262	33.224	14.388
ENSBTAG00000011789	-	2.574	1.364	1.651e-35	2.221e-34	yes	up	1.783	2.08	1.975	5.443	5.2	4.355	1.946	4.999
ENSBTAG00000018382	SMS	0.311	-1.683	4.124e-255	1.688e-252	yes	down	170.703	159.12	158.648	52.655	52.937	48.546	162.824	51.379
ENSBTAG00000002316	NIPA1	2.269	1.182	0.002923	0.005843	yes	up	0.253	0.054	0.412	1.002	1.368	0.656	0.24	1.009
ENSBTAG00000013196	STK17B	2.028	1.02	1.042e-25	9.393e-25	yes	up	5.68	4.885	4.848	12.586	9.847	9.433	5.138	10.622
ENSBTAG00000008858	-	0.144	-2.794	4.174e-20	2.858e-19	yes	down	2.18	3.054	3.211	0.177	0.251	0.342	2.815	0.257
ENSBTAG00000001714	MFSD9	0.494	-1.018	8.582e-59	2.291e-57	yes	down	32.21	29.287	32.686	15.387	15.228	15.52	31.394	15.378
ENSBTAG00000000988	BRCA2	2.282	1.19	1.013e-15	5.47e-15	yes	up	0.66	0.498	0.56	1.435	1.348	1.164	0.573	1.316
ENSBTAG00000001343	DEPDC1	2.323	1.216	6.586e-26	5.971e-25	yes	up	3.897	3.26	3.739	8.027	9.636	8.308	3.632	8.657
ENSBTAG00000002144	ADRB2	0.463	-1.11	0.005067	0.009775	yes	down	0.782	0.769	0.718	0.403	0.091	0.088	0.756	0.194
ENSBTAG00000008133	-	0.45	-1.153	2.298e-31	2.684e-30	yes	down	23.029	21.348	21.809	8.42	9.938	10.02	22.062	9.459
ENSBTAG00000016563	GOLGA4	2.307	1.206	4.887e-30	5.394e-29	yes	up	1.398	1.3	1.32	2.977	3.41	2.965	1.339	3.117
ENSBTAG00000005816	IRF9	0.465	-1.106	2.561e-23	2.062e-22	yes	down	15.94	16.463	14.585	6.947	6.689	7.368	15.663	7.001
ENSBTAG00000048228	-	0.4	-1.322	9.891e-59	2.631e-57	yes	down	76.947	74.009	78.786	34.822	28.425	30.893	76.581	31.38
ENSBTAG00000013861	SLC8A1	2.266	1.18	0.00224	0.004537	yes	up	0	0	0.021	0.128	0.08	0.186	0.007	0.131
ENSBTAG00000025308	STON2	2.152	1.106	3.09e-23	2.475e-22	yes	up	0.991	1.051	1.088	2.221	2.273	2.153	1.043	2.216
ENSBTAG00000023064	CCDC187	4.317	2.11	2.263e-08	7.606e-08	yes	up	0.132	0	0.063	0.796	0.473	0.45	0.065	0.573
ENSBTAG00000020527	IDH1	0.497	-1.008	9.196e-113	7.44e-111	yes	down	120.462	117.28	113.5	59.464	56.448	53.83	117.081	56.581
ENSBTAG00000023784	TMEM88B	2.148	1.103	0.004963	0.009595	yes	up	0.099	0.108	0.106	0.648	0.322	0.147	0.104	0.372
ENSBTAG00000033642	-	2.204	1.14	0.001327	0.002765	yes	up	0.44	0.52	0.655	1.189	1.851	0.939	0.538	1.326
ENSBTAG00000010273	EREG	0.255	-1.972	1.343e-41	2.183e-40	yes	down	5.779	6.044	6.305	1.945	2.313	1.742	6.043	2
ENSBTAG00000046123	UTY	2.347	1.231	1.247e-08	4.292e-08	yes	up	0.705	1.051	1.151	2.574	2.163	1.664	0.969	2.134
ENSBTAG00000047400	IL11	0.282	-1.828	1.547e-102	1.045e-100	yes	down	53.411	56.008	54.537	15.74	19.775	14.375	54.652	16.63
ENSBTAG00000009742	DOK7	0.312	-1.681	8.566e-14	4.134e-13	yes	down	4.15	3.195	3.263	0.658	1.257	1.184	3.536	1.033
ENSBTAG00000047908	Metazoa_SRP	15.412	3.946	1.874e-34	2.424e-33	yes	up	7.75	2.47	4.573	209.106	161.015	96.495	4.931	155.539
ENSBTAG00000010408	IKBKE	2.338	1.225	1.274e-38	1.887e-37	yes	up	4.029	3.91	4.995	10.553	10.209	9.668	4.311	10.143
ENSBTAG00000010568	ZBED5	2.42	1.275	1.319e-19	8.782e-19	yes	up	2.51	2.87	2.851	7.448	6.679	5.353	2.744	6.493
ENSBTAG00000002612	-	2.586	1.371	3.843e-07	1.17e-06	yes	up	0.495	0.249	0.211	0.963	0.805	1.301	0.318	1.023
ENSBTAG00000045965	bta-mir-2904-3	2.282	1.19	0.002365	0.00478	yes	up	245.074	87.559	59.945	529.231	476.878	335.888	130.859	447.332
ENSBTAG00000039524	-	5.385	2.429	9.532e-82	4.25e-80	yes	up	1.574	1.462	2.292	7.919	9.586	8.543	1.776	8.683
ENSBTAG00000026437	ULBP3	0.288	-1.795	4.654e-11	1.903e-10	yes	down	7.739	5.437	6.009	1.356	1.479	1.536	6.395	1.457
ENSBTAG00000004136	NFE2L3	0.483	-1.05	4.482e-37	6.321e-36	yes	down	18.395	18.705	20.89	8.538	9.706	9.042	19.33	9.095
ENSBTAG00000011079	-	0.297	-1.752	1.242e-264	5.785e-262	yes	down	143.436	151.333	145.912	39.656	44.016	43.154	146.894	42.275
ENSBTAG00000008465	ACCS	0.459	-1.125	8.858e-30	9.643e-29	yes	down	17.613	18.056	17.13	6.662	8.278	8.161	17.6	7.7
ENSBTAG00000000363	BDP1	2.417	1.273	1.415e-14	7.162e-14	yes	up	0.561	0.563	0.475	1.425	1.348	1.204	0.533	1.326
ENSBTAG00000000664	SLC22A15	2.334	1.223	2.747e-18	1.71e-17	yes	up	2.323	1.408	1.32	3.665	3.541	3.356	1.684	3.521
ENSBTAG00000009078	-	7.595	2.925	3.673e-38	5.348e-37	yes	up	2.323	5.34	3.717	36.993	29.974	34.386	3.793	33.784
ENSBTAG00000047706	ING2	2.029	1.021	7.749e-17	4.489e-16	yes	up	4.007	4.43	4.045	7.605	9.234	8.308	4.161	8.382
ENSBTAG00000007173	PDGFRA	3.492	1.804	5.774e-26	5.253e-25	yes	up	0.506	0.509	0.401	1.995	1.68	1.468	0.472	1.714
ENSBTAG00000046351	-	2.973	1.572	9.749e-08	3.109e-07	yes	up	2700.45	1747.16	1169.09	7554.91	7916.16	5309.98	1872.23	6927.02
ENSBTAG00000006789	FGD5	0.47	-1.088	0.0003238	0.0007257	yes	down	0.396	0.314	0.359	0.128	0.171	0.117	0.356	0.139
ENSBTAG00000004010	PAPPA	2.753	1.461	1.327e-12	5.958e-12	yes	up	0.165	0.249	0.211	0.717	0.583	0.587	0.208	0.629
ENSBTAG00000047319	-	0.453	-1.144	0.000102	0.0002429	yes	down	90.234	45.166	43.163	21.095	22.531	22.526	59.521	22.051
ENSBTAG00000006013	NT5DC3	0.441	-1.18	3.006e-21	2.174e-20	yes	down	14.366	16.171	16.539	7.703	5.623	6.458	15.692	6.595
ENSBTAG00000006910	ASRGL1	0.457	-1.131	2.909e-239	1.008e-236	yes	down	423.131	411.497	412.04	193.346	192.497	189.448	415.556	191.764
ENSBTAG00000044853	snoU85	2.83	1.501	0.0001853	0.0004292	yes	up	1.794	0	0.866	19.238	9.224	4.012	0.887	10.825
ENSBTAG00000040058	ORC5	0.486	-1.04	9.965e-15	5.094e-14	yes	down	8.223	7.376	8.026	3.4	4.295	3.268	7.875	3.654
ENSBTAG00000001051	OSCAR	0.47	-1.088	0.003181	0.006324	yes	down	0.671	0.704	0.232	0	0	0	0.536	0
ENSBTAG00000008457	SLU7	2.597	1.377	2.338e-19	1.541e-18	yes	up	2.367	1.744	2.281	6.023	5.411	5.353	2.131	5.596
ENSBTAG00000017115	TMEM41A	0.434	-1.205	2.504e-52	5.63e-51	yes	down	24.812	24.132	23.53	9.953	10.068	10.441	24.158	10.154
ENSBTAG00000000951	JAKMIP3	2.252	1.171	2.84e-14	1.407e-13	yes	up	1.299	1.256	1.288	2.997	2.917	3.112	1.281	3.009
ENSBTAG00000014262	BZW2	0.49	-1.03	3.295e-158	4.497e-156	yes	down	209.914	201.394	197.534	95.7	99.779	94.137	202.947	96.539
ENSBTAG00000007983	-	2.249	1.169	1.066e-15	5.746e-15	yes	up	5.416	6.217	5.787	11.81	14.353	12.33	5.807	12.831
ENSBTAG00000014420	AGER	2.537	1.343	6.958e-13	3.173e-12	yes	up	0.859	0.823	0.771	1.513	2.354	2.084	0.818	1.984
ENSBTAG00000013491	EML1	2.403	1.265	3.143e-09	1.125e-08	yes	up	1.079	1.202	1.32	2.525	3.601	8.249	1.2	4.792
ENSBTAG00000046362	-	2.166	1.115	4.249e-08	1.396e-07	yes	up	1.255	1.495	1.616	3.174	3.319	2.779	1.455	3.091
ENSBTAG00000005947	PLAU	2.215	1.147	2.331e-134	2.602e-132	yes	up	125.823	122.034	122.73	246.217	291.321	265.207	123.529	267.582
ENSBTAG00000007731	-	2.006	1.004	3.6e-12	1.572e-11	yes	up	9.148	7.116	6.094	15.062	14.534	15.579	7.453	15.058
ENSBTAG00000020042	KLHL28	2.052	1.037	0.002252	0.004561	yes	up	0.319	0.325	0.264	0.816	0.744	0.695	0.303	0.752
ENSBTAG00000001112	SMOX	2.228	1.156	5.454e-29	5.686e-28	yes	up	5.603	5.773	5.946	12.459	13.257	11.987	5.774	12.568
ENSBTAG00000033608	-	3.361	1.749	2.875e-15	1.509e-14	yes	up	1.332	0.769	1.267	3.802	4.355	4.149	1.123	4.102
ENSBTAG00000001229	SLC25A22	0.461	-1.116	2.383e-64	7.469e-63	yes	down	42.646	45.133	42.688	17.932	19.383	21.283	43.489	19.533
ENSBTAG00000047794	DNAH1	0.37	-1.436	1.606e-07	5.04e-07	yes	down	0.209	0.292	0.243	0.079	0.101	0.049	0.248	0.076
ENSBTAG00000000564	-	2.283	1.191	1.653e-08	5.629e-08	yes	up	1.992	2.708	2.841	6.75	5.683	5.382	2.514	5.938
ENSBTAG00000005828	MERTK	2.344	1.229	0.0002224	0.0005103	yes	up	0.22	0.152	0.243	0.943	0.493	0.372	0.205	0.603
ENSBTAG00000017335	-	0.442	-1.179	9.495e-07	2.771e-06	yes	down	4.029	3.044	3.422	1.621	1.428	1.155	3.498	1.401
ENSBTAG00000003727	SH3KBP1	2.079	1.056	5.693e-78	2.359e-76	yes	up	15.268	14.33	14.764	31.953	31.614	32.899	14.787	32.155
ENSBTAG00000004223	SRR	0.47	-1.089	1.081e-43	1.858e-42	yes	down	22.853	22.886	23.541	9.56	11.436	10.108	23.093	10.368
ENSBTAG00000005448	-	2.628	1.394	4.422e-15	2.297e-14	yes	up	1.167	0.921	1.088	3.066	2.595	2.906	1.059	2.856
ENSBTAG00000012213	WAPL	2.059	1.042	1.88e-48	3.768e-47	yes	up	5.834	5.242	6.168	12.095	12.151	12.163	5.748	12.136
ENSBTAG00000027789	PPIG	2.56	1.356	5.859e-30	6.43e-29	yes	up	3.181	2.74	2.957	7.31	7.815	7.613	2.959	7.579
ENSBTAG00000004150	NRG1	0.176	-2.505	2.004e-17	1.199e-16	yes	down	5.449	6.271	7.076	0.511	0.563	1.37	6.265	0.815
ENSBTAG00000017810	EFHC1	2.583	1.369	1.199e-24	1.022e-23	yes	up	4.007	3.249	3.232	8.46	8.469	10.167	3.496	9.032
ENSBTAG00000024595	HECA	2.965	1.568	1.101e-12	4.968e-12	yes	up	1.255	1.885	1.267	5.237	3.933	4.824	1.469	4.665
ENSBTAG00000001244	PLAT	2.147	1.102	1.157e-91	6.181e-90	yes	up	22.644	23.623	23.044	48.931	49.869	46.853	23.104	48.551
ENSBTAG00000022292	TIMM8A	0.382	-1.389	4.995e-64	1.544e-62	yes	down	49.008	48.058	46.184	16.517	18.769	17.281	47.75	17.522
ENSBTAG00000046885	RXFP4	2.965	1.568	9.547e-05	0.0002282	yes	up	0.11	0	0.158	0.55	1.127	0.92	0.089	0.866
ENSBTAG00000012068	BRIP1	2.101	1.071	7.241e-06	1.933e-05	yes	up	0.297	0.357	0.412	0.648	0.986	0.793	0.355	0.809
ENSBTAG00000013556	UNC13D	2.16	1.111	0.005612	0.01074	yes	up	0.011	0.032	0.011	0.079	0.161	0.059	0.018	0.1
ENSBTAG00000018528	USP45	2.17	1.118	0.0002921	0.000659	yes	up	0.341	0.325	0.359	0.648	0.915	1.018	0.342	0.86
ENSBTAG00000021168	SIRT4	0.462	-1.115	1.785e-14	8.977e-14	yes	down	10.975	11.589	11.195	4.814	5.834	3.66	11.253	4.769
ENSBTAG00000011727	ETAA1	2.313	1.21	2.24e-16	1.259e-15	yes	up	1.838	2.675	1.933	5.139	4.919	4.971	2.149	5.01
ENSBTAG00000019164	RHOBTB1	2.297	1.2	1.617e-11	6.785e-11	yes	up	0.87	0.812	1.151	1.945	1.921	2.133	0.944	2
ENSBTAG00000015086	HSD11B1	2.089	1.063	2.977e-32	3.556e-31	yes	up	13.188	13.008	10.92	24.898	27.6	26.147	12.372	26.215
ENSBTAG00000044125	-	0.452	-1.145	0.003689	0.007266	yes	down	1.409	0.672	1.046	0.54	0.151	0.157	1.042	0.283
ENSBTAG00000003960	CCP110	2.39	1.257	1.955e-11	8.173e-11	yes	up	0.484	0.509	0.729	1.828	1.7	1.419	0.574	1.649
ENSBTAG00000006587	ZNF367	2.085	1.06	9.459e-16	5.124e-15	yes	up	5.658	5.665	6.907	12.724	12.472	12.555	6.077	12.584
ENSBTAG00000015952	ADAP1	0.498	-1.006	6.218e-84	2.907e-82	yes	down	49.603	44.148	45.951	24.77	22.822	22.947	46.567	23.513
ENSBTAG00000009226	SCUBE3	0.38	-1.396	3.025e-64	9.439e-63	yes	down	8.928	9.466	9.737	3.93	3.49	2.632	9.377	3.351
ENSBTAG00000013879	DGKH	2.088	1.062	1.009e-06	2.934e-06	yes	up	0.716	0.975	0.792	1.769	1.921	1.771	0.828	1.82
ENSBTAG00000017249	SBSPON	0.409	-1.289	2.558e-15	1.347e-14	yes	down	14.454	13.571	13.064	5.954	3.722	5.959	13.696	5.212
ENSBTAG00000047789	Metazoa_SRP	3.26	1.705	2.295e-05	5.833e-05	yes	up	0	2.567	1.288	25.694	17.783	9.345	1.285	17.607
ENSBTAG00000008533	GLCCI1	2.043	1.031	4.845e-10	1.836e-09	yes	up	1.178	1.484	1.574	3.793	3.038	3.131	1.412	3.321
ENSBTAG00000017527	CRYBG1	2.088	1.062	1.768e-30	1.985e-29	yes	up	3.17	2.794	3.496	6.377	6.759	6.39	3.153	6.509
ENSBTAG00000003165	ADAMTS9	3.782	1.919	1.677e-10	6.605e-10	yes	up	0.143	0.097	0.074	0.55	0.433	0.519	0.105	0.501
ENSBTAG00000012128	AASS	2.59	1.373	3.491e-13	1.621e-12	yes	up	0.771	0.65	0.919	2.309	2.505	1.947	0.78	2.254
ENSBTAG00000020244	EFNA1	2.187	1.129	1.69e-53	3.909e-52	yes	up	22.148	21.781	22.928	51.142	48.089	44.309	22.286	47.847
ENSBTAG00000021661	APAF1	2.118	1.083	1.057e-14	5.388e-14	yes	up	1.211	1.029	1.362	2.633	2.867	2.691	1.201	2.73
ENSBTAG00000015651	-	0.416	-1.266	4.356e-13	2.012e-12	yes	down	3.875	3.282	3.506	1.415	1.338	1.36	3.554	1.371
ENSBTAG00000039708	C9orf172	0.498	-1.007	0.0001368	0.000321	yes	down	1.057	0.953	1.003	0.462	0.422	0.44	1.004	0.441
ENSBTAG00000013792	UBALD2	3.411	1.77	4.666e-182	7.782e-180	yes	up	44.275	38.006	37.978	129.923	143.573	128.885	40.086	134.127
ENSBTAG00000010909	SLC30A1	2.003	1.002	1.435e-13	6.831e-13	yes	up	9.841	9.683	11.807	26.136	19.393	16.763	10.444	20.764
ENSBTAG00000011279	MATN4	0.474	-1.078	1.167e-05	3.049e-05	yes	down	1.552	1.495	1.732	0.619	0.674	0.724	1.593	0.672
ENSBTAG00000018629	CWF19L2	2.408	1.268	3.774e-10	1.444e-09	yes	up	0.771	0.661	1.003	1.621	2.062	2.28	0.812	1.988
ENSBTAG00000042484	SNORD22	0.311	-1.683	2.683e-25	2.372e-24	yes	down	47.478	33.815	37.956	10.592	11.477	13.69	39.75	11.92
ENSBTAG00000002795	NKTR	2.301	1.202	1.166e-18	7.382e-18	yes	up	0.881	0.91	0.887	2.171	2.344	1.977	0.893	2.164
ENSBTAG00000037945	CASKIN1	0.388	-1.366	0.0001928	0.0004457	yes	down	0.275	0.325	0.253	0.059	0.101	0.049	0.284	0.07
ENSBTAG00000014101	TSR3	0.498	-1.006	5.925e-26	5.384e-25	yes	down	47.379	42.718	36.33	20.339	19.574	21.362	42.142	20.425
ENSBTAG00000003403	PADI2	2.882	1.527	1.97e-10	7.71e-10	yes	up	0.616	0.877	0.729	2.201	2.203	2.642	0.741	2.349
ENSBTAG00000020481	GXYLT2	2.141	1.098	4.189e-06	1.146e-05	yes	up	4.194	2.805	7.667	6.426	8.208	3.259	4.889	5.964
ENSBTAG00000002888	TMTC2	0.339	-1.562	1.077e-16	6.191e-16	yes	down	1.541	1.462	1.605	0.501	0.463	0.47	1.536	0.478
ENSBTAG00000015582	HMOX1	0.123	-3.018	0	0	yes	down	906.333	915.611	937.189	109.083	114.686	106.055	919.711	109.941
ENSBTAG00000031572	IFT80	2.738	1.453	2.962e-19	1.938e-18	yes	up	1.222	1.202	1.288	3.518	3.742	3.131	1.237	3.464
ENSBTAG00000019588	-	2.542	1.346	5.119e-13	2.352e-12	yes	up	2.972	3.206	4.784	10.189	10.028	8.464	3.654	9.56
ENSBTAG00000000087	HSD17B12	2.066	1.047	5.601e-37	7.858e-36	yes	up	8.63	8.286	9.389	19.13	17.743	16.567	8.768	17.813
ENSBTAG00000002981	PIMREG	2.056	1.04	5.143e-89	2.573e-87	yes	up	47.786	50.094	48.486	94.728	99.739	99.088	48.789	97.852
ENSBTAG00000010820	WNT11	2.562	1.357	1.122e-12	5.051e-12	yes	up	1.178	1.798	1.447	4.431	4.013	3.552	1.474	3.999
ENSBTAG00000000290	ATP11B	2.073	1.052	5.329e-23	4.21e-22	yes	up	2.818	2.264	2.968	6.416	5.763	5.108	2.683	5.762
ENSBTAG00000012184	-	2.149	1.104	5.955e-82	2.673e-80	yes	up	100.614	95.238	96.158	194.899	208.078	191.62	97.337	198.199
ENSBTAG00000019454	ANGEL1	0.442	-1.177	1.122e-14	5.71e-14	yes	down	5.999	5.535	4.995	2.407	2.364	2.123	5.51	2.298
ENSBTAG00000026716	IBTK	2.034	1.024	5.527e-18	3.396e-17	yes	up	1.552	1.636	1.405	2.997	3.299	3.171	1.531	3.156
ENSBTAG00000037559	CYP2C18	2.49	1.316	4.996e-05	0.0001229	yes	up	0.22	0.368	0.517	1.081	0.996	1.35	0.368	1.142
ENSBTAG00000046763	FAM107A	3.29	1.718	9.758e-61	2.713e-59	yes	up	5.042	5.286	3.971	15.937	15.178	15.207	4.766	15.441
ENSBTAG00000016075	EMC8	0.491	-1.025	2.523e-12	1.114e-11	yes	down	101.858	77.681	73.875	37.101	38.121	42.41	84.471	39.211
ENSBTAG00000045657	bta-mir-2904-3	2.894	1.533	1.471e-06	4.219e-06	yes	up	1447.15	836.142	620.938	3868.73	3803.1	2678.29	968.077	3450.04
ENSBTAG00000023411	-	0.161	-2.636	1.96e-42	3.249e-41	yes	down	4.7	4.419	4.689	0.658	0.493	0.851	4.603	0.667
ENSBTAG00000011839	HMGCS1	3.301	1.723	1.968e-206	4.585e-204	yes	up	20.97	18.835	18.799	67.649	68.92	58.958	19.535	65.176
ENSBTAG00000045518	5S_rRNA	0.176	-2.508	4.066e-10	1.55e-09	yes	down	0	0	0	0	0	0	0	0
ENSBTAG00000019262	TOP2A	2.39	1.257	1.183e-101	7.759e-100	yes	up	9.17	9.087	9.843	21.626	23.476	20.98	9.367	22.027
ENSBTAG00000047281	C15orf62	2.124	1.087	5.976e-21	4.265e-20	yes	up	3.974	5.676	2.851	9.816	10.008	10.363	4.167	10.062
ENSBTAG00000020580	TCN1	0.414	-1.272	0.001537	0.003176	yes	down	0.451	0.217	0.56	0.029	0.07	0.039	0.409	0.046
ENSBTAG00000006110	-	3.16	1.66	6.724e-12	2.888e-11	yes	up	0.782	1.278	0.507	2.338	1.549	4.932	0.856	2.94
ENSBTAG00000007247	NUF2	2.761	1.465	1.293e-27	1.279e-26	yes	up	3.864	3.325	3.306	9.865	9.545	9.619	3.498	9.676
ENSBTAG00000007807	-	2.127	1.089	7.043e-22	5.269e-21	yes	up	6.043	5.773	5.576	13.166	11.798	11.576	5.797	12.18
ENSBTAG00000009624	SGSM3	0.476	-1.071	1.227e-65	3.927e-64	yes	down	40.367	43.119	40.459	17.401	20.439	19.454	41.315	19.098
ENSBTAG00000006307	HSD17B11	2.405	1.266	8.912e-08	2.852e-07	yes	up	1.398	0.986	1.056	2.987	2.505	3.308	1.147	2.933
ENSBTAG00000031430	CD83	2.051	1.036	0.009953	0.01832	yes	up	0.121	0.054	0.084	0.373	0.402	0.254	0.086	0.343
ENSBTAG00000007545	PHLPP2	2.018	1.013	1.148e-25	1.034e-24	yes	up	2.169	1.798	1.975	4.107	3.762	3.63	1.981	3.833
ENSBTAG00000042099	SNORD12	0.326	-1.618	5.701e-197	1.185e-194	yes	down	386.87	345.394	347.712	107.629	119.594	110.156	359.992	112.46
ENSBTAG00000018240	CYP2S1	0.376	-1.411	1.104e-29	1.192e-28	yes	down	13.023	14.795	13.032	4.264	5.542	4.814	13.617	4.873
ENSBTAG00000004305	RGS16	2.928	1.55	8.322e-43	1.393e-41	yes	up	4.855	4.787	3.527	12.911	13.036	12.437	4.39	12.795
ENSBTAG00000007589	SMAD9	3.681	1.88	2.312e-19	1.525e-18	yes	up	0.484	0.39	0.475	1.896	1.277	1.908	0.45	1.694
ENSBTAG00000011200	ZNF644	2.225	1.154	3.235e-14	1.597e-13	yes	up	1.068	0.964	0.993	2.564	2.032	2.172	1.008	2.256
ENSBTAG00000046144	DEFB7	2.007	1.005	0.005475	0.01049	yes	up	0	0	0	1.896	2.957	0.607	0	1.82
ENSBTAG00000007703	NMT2	0.478	-1.066	1.046e-57	2.686e-56	yes	down	27.818	25.28	26.107	12.842	12.02	11.713	26.402	12.192
ENSBTAG00000012104	FOXA3	0.47	-1.089	2.347e-22	1.795e-21	yes	down	13.276	12.586	13.613	4.991	6.639	6.253	13.158	5.961
ENSBTAG00000021543	MDFIC	3.143	1.652	3.744e-38	5.445e-37	yes	up	1.904	1.636	1.933	5.316	5.663	6.351	1.824	5.777
ENSBTAG00000038148	SOWAHB	0.476	-1.071	4.169e-05	0.0001032	yes	down	1.662	2.036	1.7	0.953	0.402	0.9	1.799	0.752
ENSBTAG00000021505	USP36	0.444	-1.172	2.523e-76	1.021e-74	yes	down	17.657	17.655	18.598	7.438	8.449	6.987	17.97	7.625
ENSBTAG00000039847	-	0.404	-1.307	0.001096	0.002312	yes	down	0.44	0.152	0.243	0.079	0.03	0.039	0.278	0.049
ENSBTAG00000000393	SSPN	2.036	1.026	0.001003	0.002125	yes	up	2.169	1.094	2.514	6.092	4.114	3.063	1.926	4.423
ENSBTAG00000001146	HIVEP2	2.313	1.21	1.796e-30	2.016e-29	yes	up	1.761	1.982	1.869	4.431	4.858	3.64	1.871	4.31
ENSBTAG00000003261	AURKC	0.498	-1.006	2.39e-13	1.121e-12	yes	down	15.114	12.283	14.807	5.876	6.608	6.879	14.068	6.454
ENSBTAG00000008406	TREX1	2.665	1.414	3.597e-50	7.57e-49	yes	up	11.636	11.882	13.053	30.459	36.492	29.415	12.19	32.122
ENSBTAG00000017594	ZHX3	0.468	-1.094	2.486e-42	4.116e-41	yes	down	6.605	6.921	6.822	3.488	2.766	3.034	6.783	3.096
ENSBTAG00000007166	CAMKK1	2.18	1.124	1.313e-18	8.292e-18	yes	up	2.301	2.069	2.059	4.982	4.546	4.198	2.143	4.575
ENSBTAG00000048114	-	0.461	-1.117	6.574e-114	5.415e-112	yes	down	143.744	147.758	192.602	70.174	68.407	76.19	161.368	71.59
ENSBTAG00000006844	LEF1	0.483	-1.05	1.536e-62	4.521e-61	yes	down	34.103	33.728	31.894	16.418	16.093	13.935	33.242	15.482
ENSBTAG00000019146	OSBP2	2.184	1.127	0.005043	0.009733	yes	up	0.044	0.022	0	0.049	0.191	0.157	0.022	0.132
ENSBTAG00000023744	YPEL5	2.157	1.109	6.962e-13	3.174e-12	yes	up	5.57	5.546	6.358	13.962	9.656	12.075	5.825	11.898
ENSBTAG00000013303	ACSS2	3.643	1.865	5.346e-217	1.444e-214	yes	up	15.676	14.763	16.211	58.216	57.051	51.726	15.55	55.664
ENSBTAG00000009289	MS4A8	0.493	-1.02	5.87e-30	6.437e-29	yes	down	27.928	27.457	28.673	12.419	12.935	13.612	28.019	12.989
ENSBTAG00000005726	HNRNPA2B1	2.274	1.185	8.561e-286	4.626e-283	yes	up	182.713	170.027	174.395	365.941	375.128	365.939	175.712	369.003
ENSBTAG00000017409	DLX3	2.233	1.159	8.596e-09	2.989e-08	yes	up	1.321	1.105	0.95	2.859	2.223	2.681	1.125	2.588
ENSBTAG00000006555	ZMYM1	2.088	1.062	1.23e-19	8.214e-19	yes	up	1.618	1.636	1.943	3.891	3.671	3.386	1.732	3.649
ENSBTAG00000005708	-	2.645	1.403	1.774e-27	1.741e-26	yes	up	5.57	4.289	4.647	9.531	15.238	9.12	4.835	11.296
ENSBTAG00000038434	ATRX	2.317	1.212	6.226e-17	3.619e-16	yes	up	0.616	0.531	0.539	1.267	1.609	1.164	0.562	1.347
ENSBTAG00000021490	WDR4	0.485	-1.044	6.153e-109	4.644e-107	yes	down	51.98	53.268	51.052	20.005	22.048	20.647	52.1	20.9
ENSBTAG00000009058	TMEM177	0.49	-1.03	1.618e-26	1.525e-25	yes	down	20.574	18.825	22.653	9.727	9.706	9.189	20.684	9.541
ENSBTAG00000010082	COL15A1	2.852	1.512	1.373e-233	4.416e-231	yes	up	18.207	18.099	17.975	53.687	49.206	49.123	18.094	50.672
ENSBTAG00000038888	ZBTB9	0.35	-1.514	5.803e-54	1.347e-52	yes	down	19.628	17.59	19.802	5.827	6.347	6.869	19.007	6.348
ENSBTAG00000020927	HSD17B8	0.404	-1.308	2.037e-45	3.708e-44	yes	down	57.407	59.095	51.327	20.408	20.972	23.505	55.943	21.628
ENSBTAG00000030973	-	2.493	1.318	1.246e-08	4.287e-08	yes	up	1.343	1.289	1.679	3.989	4.325	3.259	1.437	3.858
ENSBTAG00000000242	-	0.426	-1.23	3.493e-05	8.712e-05	yes	down	4.789	3.628	4.742	1.503	1.247	1.83	4.386	1.527
ENSBTAG00000006039	ARHGDIB	4.362	2.125	0	0	yes	up	132.142	124.461	122.012	518.757	548.625	548.42	126.205	538.601
ENSBTAG00000039195	NHS	2.759	1.464	1.41e-30	1.588e-29	yes	up	0.892	0.888	0.813	2.643	1.891	2.221	0.864	2.252
ENSBTAG00000031439	CDC14A	2.151	1.105	0.001406	0.002919	yes	up	0.286	0.412	0.169	0.904	0.704	0.705	0.289	0.771
ENSBTAG00000031891	NLGN1	3.926	1.973	3.056e-08	1.017e-07	yes	up	0.088	0.217	0.158	1.14	1.076	0.842	0.154	1.019
ENSBTAG00000008105	RBM38	0.493	-1.019	2.535e-35	3.375e-34	yes	down	31.472	31.334	31.314	15.033	15.943	15.314	31.373	15.43
ENSBTAG00000044412	bta-mir-2381	2.848	1.51	1.33e-05	3.454e-05	yes	up	0.209	0.379	0.528	1.435	1.157	1.83	0.372	1.474
ENSBTAG00000013982	UACA	4.078	2.028	7.356e-167	1.057e-164	yes	up	4.172	3.943	4.214	18.727	17.723	16.195	4.11	17.548
ENSBTAG00000021570	PLEKHG4	8.688	3.119	3.274e-16	1.823e-15	yes	up	0	0	0.021	0.442	0.382	0.528	0.007	0.451
ENSBTAG00000034712	RAB33A	2.89	1.531	4.663e-05	0.000115	yes	up	0.187	0.206	0.137	0.737	0.855	0.939	0.177	0.844
ENSBTAG00000014389	SP4	2.395	1.26	0.000123	0.0002903	yes	up	0.143	0.303	0.317	0.747	0.815	0.705	0.254	0.756
ENSBTAG00000004035	SDK1	0.375	-1.414	8.728e-102	5.752e-100	yes	down	11.515	11.297	11.163	4.323	4.194	3.885	11.325	4.134
ENSBTAG00000007485	GRHL1	0.492	-1.024	2.779e-13	1.298e-12	yes	down	3.93	4.322	4.045	2.191	1.931	1.634	4.099	1.919
ENSBTAG00000012739	C1QBP	0.435	-1.201	2.697e-19	1.772e-18	yes	down	463.387	374.075	342.316	147.235	168.035	170.248	393.259	161.839
ENSBTAG00000038442	WDR87	2.637	1.399	4.125e-05	0.0001022	yes	up	0.055	0.065	0.042	0.157	0.282	0.147	0.054	0.195
ENSBTAG00000020172	DENND2D	0.462	-1.114	3.648e-09	1.299e-08	yes	down	2.125	2.145	2.028	1.13	1.308	1.135	2.099	1.191
ENSBTAG00000031579	SGO2	4.064	2.023	5.688e-39	8.51e-38	yes	up	0.572	0.726	0.56	2.407	2.927	2.525	0.619	2.62
ENSBTAG00000018004	SH3GL3	0.418	-1.259	8.636e-81	3.788e-79	yes	down	65.531	64.131	61.233	24.78	24.15	24.268	63.632	24.399
ENSBTAG00000021980	RASSF8	2.079	1.056	6.772e-37	9.442e-36	yes	up	7.816	9.098	10.286	21.459	19.262	19.953	9.067	20.225
ENSBTAG00000001117	ANKRD50	2.043	1.031	2.293e-35	3.061e-34	yes	up	3.005	2.751	2.894	5.738	5.884	5.372	2.883	5.665
ENSBTAG00000018868	METTL9	0.474	-1.078	6.595e-119	5.98e-117	yes	down	144.57	136.494	127.873	63.355	62.231	63.567	136.312	63.051
ENSBTAG00000004631	KIAA0586	3.01	1.59	2.687e-20	1.857e-19	yes	up	0.517	0.65	0.655	1.857	1.911	1.918	0.607	1.895
ENSBTAG00000000736	LRP8	2.207	1.142	3.947e-55	9.421e-54	yes	up	8.058	9.141	9.547	20.349	20.408	20.55	8.915	20.436
ENSBTAG00000008419	PDE2A	3.55	1.828	4.833e-07	1.457e-06	yes	up	0.055	0.043	0.074	0.295	0.362	0.391	0.057	0.349
ENSBTAG00000036061	-	0.395	-1.339	0.0002791	0.000631	yes	down	2.081	2.513	1.394	0.236	0.553	0.714	1.996	0.501
ENSBTAG00000005504	TP53INP2	5.191	2.376	2.595e-148	3.339e-146	yes	up	3.512	3.845	3.929	19.268	19.694	16.528	3.762	18.497
ENSBTAG00000046375	-	0.342	-1.55	2.124e-78	8.94e-77	yes	down	186.004	170.222	169.421	57.803	56.488	54.163	175.216	56.151
ENSBTAG00000015195	NPC1	2.111	1.078	1.453e-63	4.44e-62	yes	up	11.834	11.221	11.828	25.576	24.764	21.411	11.628	23.917
ENSBTAG00000017375	C4orf32	0.394	-1.342	6.747e-08	2.18e-07	yes	down	2.345	1.484	1.605	0.639	0.674	0.548	1.811	0.62
ENSBTAG00000008274	MUC5B	0.369	-1.44	0.0002348	0.0005366	yes	down	0.055	0.054	0.042	0.02	0	0.01	0.05	0.01
ENSBTAG00000038938	-	2.685	1.425	0.0002948	0.000664	yes	up	0.022	0.097	0.148	0.334	0.543	0.646	0.089	0.508
ENSBTAG00000003965	LIPT1	0.483	-1.05	2.603e-05	6.577e-05	yes	down	3.093	3.358	3.908	1.258	1.891	1.311	3.453	1.487
ENSBTAG00000009632	LARP7	2.27	1.183	3.654e-26	3.356e-25	yes	up	6.297	5.286	5.555	12.282	13.871	12.858	5.713	13.004
ENSBTAG00000004448	CKAP5	2.094	1.066	1.468e-114	1.24e-112	yes	up	12.219	12.337	11.554	24.721	24.874	24.268	12.037	24.621
ENSBTAG00000011538	KIF1A	0.461	-1.116	0.0006788	0.001467	yes	down	0.253	0.325	0.401	0.098	0.091	0.176	0.326	0.122
ENSBTAG00000018312	-	3.896	1.962	4.2e-07	1.272e-06	yes	up	0.363	0.412	0.422	5.974	3.108	5.499	0.399	4.86
ENSBTAG00000026497	A4GALT	0.462	-1.114	2.784e-19	1.825e-18	yes	down	12.263	13.409	12.98	7.801	4.858	5.568	12.884	6.076
ENSBTAG00000020233	CCDC186	3.251	1.701	1.027e-10	4.109e-10	yes	up	0.319	0.152	0.169	0.894	0.634	0.89	0.213	0.806
ENSBTAG00000002631	SCNN1A	0.16	-2.643	4.935e-32	5.853e-31	yes	down	4.337	4.419	3.908	0.442	0.402	0.793	4.221	0.546
ENSBTAG00000016554	C3orf52	0.386	-1.374	0.0003452	0.0007702	yes	down	1.068	2.253	1.637	0.305	0.201	0.479	1.653	0.328
ENSBTAG00000047972	C1orf106	0.353	-1.501	0.0001781	0.0004133	yes	down	0.484	0.628	0.211	0	0.03	0.039	0.441	0.023
ENSBTAG00000013078	DNAH11	0.33	-1.6	6.095e-28	6.105e-27	yes	down	0.66	16.507	0.686	2.063	2.313	2.662	5.951	2.346
ENSBTAG00000040504	TRAV16	0.414	-1.274	0.0007242	0.001561	yes	down	11.448	5.654	6.516	2.731	2.454	0.548	7.873	1.911
ENSBTAG00000016412	CDKN2B	3.038	1.603	6.466e-07	1.92e-06	yes	up	0.451	0.758	0.877	2.122	3.028	3.454	0.695	2.868
ENSBTAG00000031998	CXCL16	0.489	-1.031	2.226e-91	1.175e-89	yes	down	105.106	103.524	103.034	52.046	48.914	49.339	103.888	50.1
ENSBTAG00000046981	-	2.107	1.075	1.158e-24	9.899e-24	yes	up	4.513	4.787	4.425	9.934	9.988	8.67	4.575	9.531
ENSBTAG00000046103	PCDHGB1	2.372	1.246	0.0003385	0.0007562	yes	up	0.462	0.26	0.116	1.002	0.815	0.744	0.279	0.854
ENSBTAG00000016275	AMDHD1	2.685	1.425	2.914e-05	7.333e-05	yes	up	0.462	0.108	0.433	1.415	1.287	0.881	0.334	1.194
ENSBTAG00000006914	PRR3	0.491	-1.025	5.278e-34	6.726e-33	yes	down	21.51	22.041	21.724	9.658	10.089	9.893	21.758	9.88
ENSBTAG00000019414	CLK4	2.132	1.092	3.657e-06	1.006e-05	yes	up	1.563	0.845	1.119	3.242	2.183	2.486	1.176	2.637
ENSBTAG00000002117	KIF18A	2.574	1.364	1.668e-13	7.916e-13	yes	up	0.947	0.823	1.067	2.535	2.756	2.251	0.946	2.514
ENSBTAG00000014861	SLC20A2	2.201	1.138	5.405e-17	3.157e-16	yes	up	2.103	1.668	2.176	4.146	4.868	4.071	1.982	4.362
ENSBTAG00000014979	MFSD12	0.497	-1.008	7.341e-94	4.132e-92	yes	down	125.295	128.122	124.589	56.408	58.409	64.418	126.002	59.745
ENSBTAG00000020505	SBNO1	2.142	1.099	1.165e-24	9.958e-24	yes	up	1.343	1.451	1.489	3.026	3.651	3.131	1.428	3.269
ENSBTAG00000016562	SEC63	2.003	1.002	1.252e-24	1.066e-23	yes	up	4.899	5.296	6.009	10.769	9.968	11.322	5.401	10.686
ENSBTAG00000023938	-	2.317	1.212	2.374e-87	1.171e-85	yes	up	25.803	25.258	23.065	59.906	62.815	57.412	24.709	60.044
ENSBTAG00000009198	ASB9	0.287	-1.802	9.132e-08	2.919e-07	yes	down	1.761	1.126	1.415	0.295	0.332	0.196	1.434	0.274
ENSBTAG00000045907	-	0.464	-1.109	0.005864	0.01119	yes	down	5.35	1.971	2.218	0.432	0.231	0.959	3.18	0.541
ENSBTAG00000019915	GSN	2.526	1.337	1.429e-188	2.645e-186	yes	up	33.443	33.49	34.683	84.539	82.71	84.067	33.872	83.772
ENSBTAG00000001765	HAPLN4	0.286	-1.804	3.527e-57	8.89e-56	yes	down	8.355	9.293	10.213	2.162	2.223	2.515	9.287	2.3
ENSBTAG00000021118	CYP26A1	0.251	-1.995	6.238e-07	1.856e-06	yes	down	0.528	0.487	0.686	0.029	0.03	0.029	0.567	0.029
ENSBTAG00000007125	AFMID	0.296	-1.756	2.145e-06	6.046e-06	yes	down	1.057	1.311	1.764	0.108	0.121	0.44	1.377	0.223
ENSBTAG00000020074	NKPD1	2.681	1.423	0.0001249	0.0002945	yes	up	0.187	0.076	0.063	0.432	0.573	0.342	0.109	0.449
ENSBTAG00000001153	TLE2	0.476	-1.07	4.943e-05	0.0001217	yes	down	1.431	1.321	1.426	0.54	0.513	0.685	1.393	0.579
ENSBTAG00000020420	AP1S2	2.167	1.116	7.44e-15	3.825e-14	yes	up	7.045	5.275	5.999	9.01	10.471	7.711	6.106	9.064
ENSBTAG00000034449	-	0.493	-1.019	0.00931	0.01722	yes	down	1.178	1.116	1.183	0	0	0.46	1.159	0.153
ENSBTAG00000008554	NINJ2	2.032	1.023	0.01044	0.01915	yes	up	0.22	0	0.053	0.629	0.513	0.362	0.091	0.501
ENSBTAG00000001785	TGM3	0.128	-2.961	2.502e-14	1.245e-13	yes	down	0.826	0.39	1.067	0.029	0	0	0.761	0.01
ENSBTAG00000004337	PDE1B	4.727	2.241	2.718e-257	1.185e-254	yes	up	7.43	8.123	7.667	37.042	36.944	34.925	7.74	36.304
ENSBTAG00000009188	GART	0.492	-1.022	2.521e-111	2.015e-109	yes	down	48.117	46.877	48.011	22.481	23.024	23.123	47.668	22.876
ENSBTAG00000004761	FOXH1	2.124	1.087	0.0003237	0.0007256	yes	up	1.167	0.942	1.077	1.552	2.887	3.249	1.062	2.563
ENSBTAG00000002425	SCN9A	2.189	1.13	6.811e-06	1.825e-05	yes	up	0.286	0.206	0.222	0.56	0.654	0.47	0.238	0.561
ENSBTAG00000038584	OLFM1	2.086	1.061	1.237e-16	7.069e-16	yes	up	5.328	5.459	5.703	11.024	11.346	11.018	5.497	11.129
ENSBTAG00000014291	WNT2B	0.43	-1.216	5.254e-11	2.141e-10	yes	down	4.139	3.943	4.51	1.336	1.68	2.016	4.197	1.677
ENSBTAG00000004154	SKIL	2.099	1.07	1.804e-12	8.027e-12	yes	up	1.805	0.953	1.331	3.036	2.434	2.623	1.363	2.698
ENSBTAG00000045567	PRR15	0.289	-1.79	7.946e-31	9.044e-30	yes	down	15.092	12.12	10.149	3.753	3.349	2.867	12.454	3.323
ENSBTAG00000017425	GJB2	0.4	-1.321	1.207e-21	8.898e-21	yes	down	7.662	7.831	7.34	2.957	2.525	3.171	7.611	2.884
ENSBTAG00000015778	SASS6	2.364	1.241	1.425e-09	5.237e-09	yes	up	1.035	0.823	0.718	2.093	2.263	1.977	0.859	2.111
ENSBTAG00000047264	-	2.127	1.089	2.019e-07	6.279e-07	yes	up	6391.74	5568.21	3908.31	12840	12538.3	9568.97	5289.42	11649.1
ENSBTAG00000017883	LRRC38	2.569	1.361	1.373e-53	3.181e-52	yes	up	5.856	5.925	5.281	13.314	18.306	14.169	5.687	15.263
ENSBTAG00000046486	-	0.218	-2.195	2.07e-17	1.238e-16	yes	down	20.046	25.02	19.718	2.81	4.577	3.503	21.595	3.63
ENSBTAG00000020873	-	0.418	-1.259	3.781e-191	7.513e-189	yes	down	84.686	82.436	82.007	32.218	34.058	32.948	83.043	33.075
ENSBTAG00000021338	OAF	0.392	-1.351	0.0001063	0.0002526	yes	down	1.838	1.56	1.964	0.531	0.674	0.264	1.787	0.49
ENSBTAG00000009611	PHF21A	2.235	1.16	1.219e-16	6.97e-16	yes	up	1.772	1.592	1.299	4.038	3.42	2.867	1.554	3.442
ENSBTAG00000018993	ITGB7	2.67	1.417	0.0002079	0.0004787	yes	up	0.099	0.032	0.158	0.305	0.513	0.489	0.096	0.436
ENSBTAG00000007592	RARG	2.696	1.431	3.286e-55	7.872e-54	yes	up	5.933	5.892	5.523	14.247	14.715	16.753	5.783	15.238
ENSBTAG00000008307	PLCH1	9.177	3.198	1.73e-178	2.717e-176	yes	up	0.738	0.726	0.644	6.76	6.518	6.37	0.703	6.549
ENSBTAG00000012052	PADI4	0.142	-2.813	1.154e-50	2.474e-49	yes	down	4.26	4.538	4.52	0.599	0.664	0.499	4.439	0.587
ENSBTAG00000043589	SNORA79	0.352	-1.507	5.235e-26	4.779e-25	yes	down	6.363	5.946	5.893	1.985	1.891	2.163	6.067	2.013
ENSBTAG00000010549	IFRD1	0.449	-1.154	6.033e-49	1.224e-47	yes	down	28.412	27.316	28.04	13.314	12.291	10.774	27.923	12.126
ENSBTAG00000001592	INSIG1	2.817	1.494	5.188e-92	2.804e-90	yes	up	13.881	13.864	13.191	42.23	35.023	36.069	13.645	37.774
ENSBTAG00000000476	THPO	2.121	1.085	0.0003325	0.0007443	yes	up	0.87	0.856	0.613	1.729	2.132	1.781	0.78	1.881
ENSBTAG00000010994	CTSF	0.42	-1.253	2.05e-79	8.821e-78	yes	down	49.801	46.823	43.754	18.835	18.789	19.317	46.793	18.98
ENSBTAG00000046553	SECISBP2L	3.396	1.764	1.36e-11	5.74e-11	yes	up	1.728	0.888	2.45	7.33	6.457	4.511	1.689	6.099
ENSBTAG00000007665	NPR3	0.393	-1.349	9.726e-05	0.0002323	yes	down	1.2	1.126	0.866	0.354	0.221	0.313	1.064	0.296
ENSBTAG00000033726	GRIP1	0.402	-1.313	9.574e-05	0.0002287	yes	down	0.638	0.552	0.95	0.118	0.171	0.352	0.713	0.214
ENSBTAG00000019269	COL6A2	2.821	1.496	0	0	yes	up	54.534	54.6	53.09	145.948	150.453	152.801	54.075	149.734
ENSBTAG00000018852	APC	2.388	1.256	3.967e-38	5.763e-37	yes	up	1.233	1.484	1.288	3.125	3.39	3.043	1.335	3.186
ENSBTAG00000044048	LMBR1L	2.031	1.022	6.8e-09	2.384e-08	yes	up	3.203	2.751	2.809	7.045	5.592	5.294	2.921	5.977
ENSBTAG00000021484	TSPAN18	3.84	1.941	6.595e-55	1.563e-53	yes	up	8.267	9.781	9.368	34.537	34.098	31.862	9.139	33.499
ENSBTAG00000001017	SLK	2.166	1.115	9.751e-14	4.683e-13	yes	up	0.958	0.856	1.225	2.496	2.132	1.771	1.013	2.133
ENSBTAG00000002467	FAM173A	0.458	-1.128	2.347e-07	7.259e-07	yes	down	77.123	49.899	42.529	21.066	21.324	21.783	56.517	21.391
ENSBTAG00000004266	DDX25	0.499	-1.004	3.62e-102	2.421e-100	yes	down	136.6	137.783	134.242	65.448	70.741	61.962	136.208	66.05
ENSBTAG00000002966	DNAJC13	2.624	1.392	2.831e-52	6.353e-51	yes	up	1.805	1.668	1.669	4.461	4.607	4.306	1.714	4.458
ENSBTAG00000000582	-	0.475	-1.074	0.00719	0.01356	yes	down	0.793	0.802	0.306	0	0.251	0.059	0.634	0.103
ENSBTAG00000007534	GGH	0.408	-1.292	2.586e-18	1.612e-17	yes	down	7.981	8.578	7.699	3.095	3.088	3.151	8.086	3.111
ENSBTAG00000031962	RAB20	0.252	-1.989	0	0	yes	down	182.768	190.184	185.304	44.598	42.859	45.141	186.085	44.199
ENSBTAG00000010630	ABHD18	2.02	1.014	6.543e-05	0.0001591	yes	up	0.594	0.487	0.623	1.886	1.529	1.096	0.568	1.504
ENSBTAG00000048255	5_8S_rRNA	0.102	-3.298	1.147e-18	7.262e-18	yes	down	0	0	0	0	0	0	0	0
ENSBTAG00000008204	CARNMT1	0.488	-1.035	8.472e-73	3.144e-71	yes	down	42.183	38.84	38.78	17.627	16.083	18.886	39.934	17.532
ENSBTAG00000003541	ZNF614	2.681	1.423	1.07e-08	3.696e-08	yes	up	0.374	0.433	0.275	1.248	1.358	0.89	0.361	1.165
ENSBTAG00000020649	CIITA	3.776	1.917	1.885e-50	3.997e-49	yes	up	1.321	1.311	1.542	5.817	5.462	4.668	1.391	5.316
ENSBTAG00000011866	PCBD1	0.409	-1.289	1.308e-33	1.639e-32	yes	down	42.15	44.419	37.999	15.809	15.792	16.88	41.523	16.16
ENSBTAG00000003923	GPBAR1	5.344	2.418	2.18e-80	9.501e-79	yes	up	5.812	4.506	4.267	23.562	26.313	29.141	4.862	26.339
ENSBTAG00000045909	FAM174A	0.495	-1.015	1.157e-15	6.223e-15	yes	down	6.099	6.423	6.263	2.899	3.018	2.985	6.262	2.967
ENSBTAG00000019387	NIFK	0.497	-1.008	2.475e-50	5.24e-49	yes	down	57.958	52.325	54.632	24.495	27.258	27.644	54.972	26.466
ENSBTAG00000004394	PKIB	0.434	-1.204	1.55e-19	1.029e-18	yes	down	11.404	10.019	10.117	4.765	4.064	4.09	10.513	4.306
ENSBTAG00000019772	OXTR	0.495	-1.015	3.843e-10	1.468e-09	yes	down	2.147	1.744	1.531	1.081	0.855	0.44	1.807	0.792
ENSBTAG00000021026	-	2.053	1.038	1.388e-27	1.37e-26	yes	up	6.858	7.744	7.298	17.509	13.297	14.796	7.3	15.201
ENSBTAG00000020445	ZNF398	2.239	1.163	2.805e-24	2.355e-23	yes	up	1.937	2.415	2.313	4.176	4.466	4.501	2.222	4.381
ENSBTAG00000011237	PKHD1	0.272	-1.878	8.038e-50	1.678e-48	yes	down	3.446	3.401	3.58	1.051	0.855	0.705	3.476	0.87
ENSBTAG00000021910	TBL1XR1	2.407	1.267	1.107e-78	4.673e-77	yes	up	7.32	7.495	7.329	16.644	16.114	15.324	7.381	16.027
ENSBTAG00000008862	GOLGB1	3.465	1.793	3.892e-73	1.465e-71	yes	up	0.892	0.899	0.834	2.889	3.229	2.906	0.875	3.008
ENSBTAG00000015133	CCR7	3.43	1.778	9.634e-06	2.539e-05	yes	up	0	0	0.021	0.206	0.443	0.294	0.007	0.314
ENSBTAG00000017719	AKAP6	4.763	2.252	5.662e-21	4.045e-20	yes	up	0.099	0.119	0.148	0.678	0.634	0.734	0.122	0.682
ENSBTAG00000019585	MYOM1	6.639	2.731	2.293e-15	1.211e-14	yes	up	0.022	0.076	0.011	0.481	0.382	0.528	0.036	0.464
ENSBTAG00000034985	-	0.435	-1.2	3.316e-11	1.37e-10	yes	down	231.039	212.529	213.893	67.344	95.253	109.255	219.154	90.617
ENSBTAG00000044157	-	0.371	-1.43	1.239e-63	3.805e-62	yes	down	12.758	13.376	12.948	4.402	5.432	4.12	13.027	4.651
ENSBTAG00000001936	PCK1	3.392	1.762	7.536e-06	2.007e-05	yes	up	0.099	0.032	0.021	0.354	0.593	0.294	0.051	0.414
ENSBTAG00000032613	SCG5	2.732	1.45	2.809e-10	1.085e-09	yes	up	6.231	5.686	7.171	19.484	21.475	13.621	6.363	18.193
ENSBTAG00000011017	ABI2	2.138	1.096	1.966e-10	7.696e-10	yes	up	1.475	1.538	1.172	2.751	2.937	2.838	1.395	2.842
ENSBTAG00000016580	TEF	2.601	1.379	3.486e-93	1.93e-91	yes	up	12.175	12.109	11.1	34.802	30.225	28.437	11.795	31.155
ENSBTAG00000001174	MRPL15	0.463	-1.11	1.164e-115	9.955e-114	yes	down	150.294	146.101	146.06	60.869	69.685	68.587	147.485	66.38
ENSBTAG00000001410	GRAMD1B	2.782	1.476	1.341e-120	1.276e-118	yes	up	7.034	8.968	8.702	21.017	19.694	19.718	8.235	20.143
ENSBTAG00000016684	ZNF202	0.449	-1.156	1.78e-20	1.24e-19	yes	down	7.838	7.019	7.435	2.928	2.987	3.327	7.431	3.081
ENSBTAG00000011765	GABARAPL1	3.034	1.601	1.659e-217	4.574e-215	yes	up	31.637	33.728	31.778	98.982	96.772	92.522	32.381	96.092
ENSBTAG00000022715	-	0.228	-2.136	3.899e-222	1.145e-219	yes	down	139.22	112.579	128.021	28.268	37.789	20.471	126.607	28.843
ENSBTAG00000018460	ADAMTS16	0.25	-1.999	3.249e-75	1.272e-73	yes	down	74.602	78.645	71.984	19.916	15.128	18.475	75.077	17.84
ENSBTAG00000012385	NFX1	0.478	-1.064	4.677e-69	1.624e-67	yes	down	27.487	27.5	26.551	13.677	12.965	11.645	27.179	12.762
ENSBTAG00000002258	APOA1	0.363	-1.463	0.0001388	0.0003254	yes	down	2.268	1.376	1.225	0.187	0.412	0.342	1.623	0.314
ENSBTAG00000004999	KIAA1551	2.176	1.122	6.286e-46	1.167e-44	yes	up	8.928	7.322	8.797	13.618	12.995	12.418	8.349	13.01
ENSBTAG00000034064	MGC133764	2.691	1.428	0.000337	0.0007532	yes	up	0.033	0.108	0.127	0.59	0.563	0.558	0.089	0.57
ENSBTAG00000007446	NGF	0.274	-1.868	4.618e-10	1.755e-09	yes	down	5.24	3.412	3.052	0.825	0.935	0.616	3.901	0.792
ENSBTAG00000003323	NOL6	0.434	-1.204	4.932e-158	6.663e-156	yes	down	43.724	44.928	43.068	18.442	18.568	18.7	43.907	18.57
ENSBTAG00000017664	HGF	2.882	1.527	1.386e-31	1.625e-30	yes	up	1.376	2.22	1.943	5.286	4.677	4.492	1.846	4.818
ENSBTAG00000017949	-	0.408	-1.295	0.001285	0.002683	yes	down	0.594	1.246	0.454	0.255	0.091	0	0.765	0.115
ENSBTAG00000018634	SH3BGRL2	0.487	-1.038	1.159e-41	1.889e-40	yes	down	17.899	16.604	16.708	8.352	8.56	7.202	17.07	8.038
ENSBTAG00000016975	H2AFZ	2.015	1.011	4.919e-126	4.996e-124	yes	up	233.703	220.197	219.258	430.642	441.161	436.189	224.386	435.997
ENSBTAG00000003458	CDCA7	0.452	-1.145	1.31e-92	7.194e-91	yes	down	45.464	44.852	44.409	20.457	19.694	18.915	44.908	19.689
ENSBTAG00000016041	B3GNT8	2.227	1.155	1.178e-44	2.075e-43	yes	up	11.812	11.654	12.62	27.973	25.729	26.871	12.029	26.858
ENSBTAG00000008228	BEND6	2.259	1.176	6.079e-06	1.636e-05	yes	up	2.158	1.668	1.595	4.942	4.888	3.376	1.807	4.402
ENSBTAG00000010255	-	2.296	1.199	1.787e-37	2.558e-36	yes	up	2.994	3.368	3.749	8.391	8.117	6.84	3.37	7.783
ENSBTAG00000009498	PTEN	2.296	1.199	3.791e-33	4.66e-32	yes	up	4.954	4.029	5.185	9	9.877	7.721	4.723	8.866
ENSBTAG00000008470	MPHOSPH9	2.043	1.031	1.431e-16	8.14e-16	yes	up	1.871	1.636	1.521	3.537	3.46	3.102	1.676	3.366
ENSBTAG00000004901	-	2.164	1.114	2.911e-07	8.94e-07	yes	up	0.594	0.823	0.517	1.435	1.348	1.262	0.645	1.348
ENSBTAG00000012567	TERT	0.417	-1.263	0.0009726	0.002065	yes	down	0.352	0.282	0.211	0.059	0.08	0.068	0.282	0.069
ENSBTAG00000013148	CLDN1	0.268	-1.899	2.201e-10	8.566e-10	yes	down	2.961	2.589	3.707	0.54	0.845	0.45	3.086	0.612
ENSBTAG00000009443	GCNT3	0.317	-1.657	3.182e-06	8.802e-06	yes	down	0.418	0.487	0.475	0.118	0.02	0.137	0.46	0.092
ENSBTAG00000002914	GALNT18	0.328	-1.609	6.126e-72	2.219e-70	yes	down	22.148	20.796	20.573	7.173	6.065	6.772	21.172	6.67
ENSBTAG00000002280	KIF5B	2.467	1.303	1.494e-98	9.302e-97	yes	up	12.362	10.528	10.994	26.411	29.22	27.204	11.295	27.612
ENSBTAG00000021427	HOXB3	2.267	1.181	6.703e-19	4.31e-18	yes	up	3.457	3.607	2.64	6.829	5.844	6.087	3.235	6.253
ENSBTAG00000000604	GPNMB	0.441	-1.181	2.501e-43	4.26e-42	yes	down	17.921	18.608	17.954	8.45	6.86	7.897	18.161	7.736
ENSBTAG00000017223	MEST	0.495	-1.014	0.002969	0.005929	yes	down	0.649	0.758	0.75	0.167	0.282	0.401	0.719	0.283
ENSBTAG00000047676	-	0.31	-1.69	1.295e-20	9.064e-20	yes	down	6.781	7.073	7.551	2.211	2.364	1.458	7.135	2.011
ENSBTAG00000008065	CDPF1	0.498	-1.006	2.082e-40	3.237e-39	yes	down	65.124	67.218	63.366	30.243	32.68	34.005	65.236	32.309
ENSBTAG00000037686	SRPX2	0.208	-2.267	4.73e-17	2.772e-16	yes	down	2.433	2.589	2.735	0.206	0.543	0.499	2.586	0.416
ENSBTAG00000000425	-	0.297	-1.752	7.249e-06	1.934e-05	yes	down	207.459	310.41	56.449	0	0	0	191.439	0
ENSBTAG00000016782	SLC39A10	2.301	1.202	5.82e-18	3.568e-17	yes	up	2.224	2.415	3.01	5.836	6.246	5.607	2.55	5.896
ENSBTAG00000014324	ANTXR2	3.141	1.651	2.817e-91	1.475e-89	yes	up	4.8	4.874	5.238	15.829	15.651	15.275	4.971	15.585
ENSBTAG00000004399	LRRN3	4.662	2.221	3.463e-08	1.146e-07	yes	up	0	0	0	0.462	0.402	0.362	0	0.409
ENSBTAG00000000130	TNFSF13	2.846	1.509	4.14e-08	1.362e-07	yes	up	0.683	0.607	0.465	1.798	1.861	2.075	0.585	1.911
ENSBTAG00000047957	-	8	3	4.406e-248	1.653e-245	yes	up	23.723	21.576	23.53	195.498	177.52	169.113	22.943	180.71
ENSBTAG00000008134	BDNF	0.439	-1.188	4.429e-08	1.454e-07	yes	down	4.491	4.625	4.404	1.523	1.841	2.055	4.507	1.806
ENSBTAG00000042440	SNORA9	0.318	-1.651	1.304e-167	1.914e-165	yes	down	358.722	372.624	375.742	104.622	112.423	120.851	369.029	112.632
ENSBTAG00000012779	FAM49A	3.143	1.652	5.129e-28	5.167e-27	yes	up	2.367	2.946	2.418	6.613	8.811	6.556	2.577	7.327
ENSBTAG00000006347	UTP4	0.476	-1.07	5.989e-85	2.849e-83	yes	down	61.381	61.51	61.275	26.529	30.386	28.358	61.389	28.424
ENSBTAG00000007002	IDUA	0.497	-1.008	1.264e-65	4.036e-64	yes	down	52.894	54.481	52.436	20.84	20.489	22.047	53.27	21.125
ENSBTAG00000016230	BRWD3	2.373	1.247	6.495e-08	2.101e-07	yes	up	0.297	0.379	0.38	0.874	1.036	0.783	0.352	0.898
ENSBTAG00000006242	USP9Y	2.346	1.23	3.536e-76	1.418e-74	yes	up	9.038	7.246	6.548	16.359	15.58	14.972	7.611	15.637
ENSBTAG00000007067	ZC3H13	2.196	1.135	3.938e-30	4.364e-29	yes	up	2.554	1.906	2.207	4.589	5.019	4.805	2.222	4.804
ENSBTAG00000005773	PGM2	2.476	1.308	5.037e-38	7.309e-37	yes	up	4.447	3.921	4.383	11.653	10.38	9.551	4.25	10.528
ENSBTAG00000018753	TMEM163	0.331	-1.594	1.802e-24	1.526e-23	yes	down	8.509	9.423	9.083	2.555	2.625	3.024	9.005	2.735
ENSBTAG00000037527	OAS1X	0.398	-1.328	0.000552	0.001204	yes	down	0.517	0.379	0.327	0	0	0	0.408	0
ENSBTAG00000048148	5_8S_rRNA	0.102	-3.298	1.147e-18	7.262e-18	yes	down	0	0	0	0	0	0	0	0
ENSBTAG00000004899	ABLIM1	2.071	1.05	3.814e-20	2.62e-19	yes	up	8.058	8.383	8.607	19.376	17.663	15.901	8.349	17.647
ENSBTAG00000018167	KLHL31	0.268	-1.899	1.89e-24	1.597e-23	yes	down	3.633	3.758	3.211	0.845	0.895	0.822	3.534	0.854
ENSBTAG00000009812	-	4.928	2.301	6.955e-85	3.297e-83	yes	up	5.526	5.123	4.921	28.641	25.79	22.556	5.19	25.662
ENSBTAG00000007489	NCOA3	2.258	1.175	9.094e-38	1.31e-36	yes	up	3.236	3.184	3.506	7.9	9.163	6.331	3.309	7.798
ENSBTAG00000020282	DCTD	0.472	-1.084	4.41e-19	2.861e-18	yes	down	11.085	11.362	11.237	4.883	4.848	5.421	11.228	5.051
ENSBTAG00000007689	LPIN1	3.229	1.691	6.622e-49	1.341e-47	yes	up	4.106	2.697	3.38	12.017	10.833	8.836	3.394	10.562
ENSBTAG00000003362	HSP90B1	2.77	1.47	0	0	yes	up	105.348	97.318	104.924	277.708	287.579	268.113	102.53	277.8
ENSBTAG00000016038	GCC2	2.387	1.255	3.693e-10	1.414e-09	yes	up	0.506	0.477	0.655	1.307	1.619	1.145	0.546	1.357
ENSBTAG00000019076	-	2.216	1.148	7.54e-40	1.152e-38	yes	up	4.733	5.242	4.488	11.073	11.034	10.656	4.821	10.921
ENSBTAG00000046405	-	5.315	2.41	1.703e-41	2.761e-40	yes	up	1.398	0.899	1.215	5.473	6.981	6.498	1.171	6.317
ENSBTAG00000021357	ZNF518A	2.299	1.201	1.782e-13	8.428e-13	yes	up	1.035	0.823	0.877	2.083	2.132	2.153	0.912	2.123
ENSBTAG00000008129	CLSTN3	0.394	-1.342	4.296e-06	1.175e-05	yes	down	0.605	0.704	0.623	0.187	0.221	0.225	0.644	0.211
ENSBTAG00000011896	GRIP2	0.012	-6.353	1.412e-139	1.658e-137	yes	down	9.643	9.618	9.642	0.02	0.06	0.088	9.634	0.056
ENSBTAG00000018569	CUL4B	2.035	1.025	3.862e-17	2.274e-16	yes	up	1.849	1.755	1.785	3.547	3.772	3.161	1.796	3.493
ENSBTAG00000047381	bta-mir-2904-3	2.473	1.306	2.222e-06	6.25e-06	yes	up	867.122	585.369	424.491	1840.61	1890.66	1400.64	625.661	1710.64
ENSBTAG00000006570	SEC22C	2.912	1.542	1.608e-18	1.012e-17	yes	up	1.53	1.451	1.331	5.208	4.436	4.951	1.437	4.865
ENSBTAG00000019539	MFAP3L	0.366	-1.449	0.0002891	0.0006526	yes	down	0.385	0.726	0.496	0	0.091	0	0.536	0.03
ENSBTAG00000004403	CD320	0.49	-1.028	6.15e-130	6.647e-128	yes	down	651.483	662.465	651.565	304.561	297.256	330.613	655.171	310.81
ENSBTAG00000001598	MAP7	2.9	1.536	9.491e-106	6.82e-104	yes	up	6.781	7.051	6.527	20.044	19.533	18.563	6.786	19.38
ENSBTAG00000016107	PCYT1B	2.868	1.52	5.971e-36	8.14e-35	yes	up	1.893	1.982	1.764	6.789	5.2	5.098	1.88	5.696
ENSBTAG00000032519	CAMKMT	0.434	-1.204	7.867e-05	0.0001897	yes	down	3.137	3.13	3.105	1.169	1.237	0.851	3.124	1.086
ENSBTAG00000006470	TTBK2	2.025	1.018	7.716e-06	2.053e-05	yes	up	0.616	0.444	0.634	1.307	1.056	1.213	0.565	1.192
ENSBTAG00000015241	EPHX2	0.445	-1.169	0.001132	0.002383	yes	down	1.365	2.35	2.102	0.639	0.724	0.714	1.939	0.692
ENSBTAG00000007275	TREM2	0.242	-2.044	4.783e-08	1.567e-07	yes	down	1.86	2.643	1.785	0.452	0.181	0.059	2.096	0.231
ENSBTAG00000024814	B4GALNT4	0.344	-1.539	2.07e-27	2.024e-26	yes	down	4.568	4.235	4.404	1.405	1.298	1.575	4.402	1.426
ENSBTAG00000042458	RNase_MRP	3.992	1.997	6.114e-07	1.822e-06	yes	up	8.685	0	1.721	292.613	169.434	103.257	3.469	188.435
ENSBTAG00000009844	CYR61	0.289	-1.789	0	0	yes	down	1316.38	1330.67	1306.87	350.82	381.867	381.165	1317.97	371.284
ENSBTAG00000037765	TNFAIP8L1	2.546	1.348	8.327e-53	1.891e-51	yes	up	6.957	6.466	7.192	15.907	18.286	17.614	6.872	17.269
ENSBTAG00000043250	7SK	7.215	2.851	1.388e-14	7.028e-14	yes	up	56.824	43.595	26.234	980.094	658.754	364.618	42.218	667.822
ENSBTAG00000015089	LGALS1	2.726	1.447	1.454e-127	1.511e-125	yes	up	144.085	157.777	144.011	378.007	378.849	395.589	148.624	384.148
ENSBTAG00000008291	PROCR	2.813	1.492	8.627e-22	6.418e-21	yes	up	3.875	3.574	3.644	9.649	12.241	9.707	3.698	10.532
ENSBTAG00000020471	SAMD15	2.075	1.053	0.008768	0.01628	yes	up	0.022	0.054	0.18	0.285	0.402	0.333	0.085	0.34
ENSBTAG00000017566	TUFT1	0.422	-1.245	2.452e-117	2.151e-115	yes	down	68.526	67.283	66.228	29.182	27.922	29.141	67.346	28.748
ENSBTAG00000003074	SLC16A6	0.3	-1.736	2.46e-55	5.924e-54	yes	down	9.489	15.304	9.452	2.79	2.474	2.525	11.415	2.596
ENSBTAG00000002069	BOLA	0.494	-1.017	4.964e-234	1.636e-231	yes	down	1305.59	1325.79	1290.26	648.886	637.259	626.156	1307.21	637.434
ENSBTAG00000005443	MIER1	2.139	1.097	2.861e-21	2.073e-20	yes	up	1.915	2.145	2.102	4.323	4.396	4.413	2.054	4.377
ENSBTAG00000020626	ERCC6L2	2.73	1.449	1.677e-14	8.437e-14	yes	up	0.396	0.52	0.517	1.307	1.298	1.448	0.478	1.351
ENSBTAG00000016779	CLIP1	2.544	1.347	4.88e-37	6.867e-36	yes	up	2.565	1.787	2.345	5.935	5.371	5.646	2.232	5.651
ENSBTAG00000011456	NT5C3B	0.424	-1.239	1.214e-62	3.59e-61	yes	down	84.388	90.797	85.397	32.277	40.405	34.621	86.861	35.768
ENSBTAG00000003339	ZBTB10	2.083	1.059	3.31e-18	2.054e-17	yes	up	3.512	3.249	3.76	7.782	7.232	6.762	3.507	7.259
ENSBTAG00000007450	C2	0.293	-1.771	1.015e-05	2.669e-05	yes	down	0.33	0.455	0.084	0	0.02	0	0.29	0.007
ENSBTAG00000024822	SETX	2.347	1.231	4.243e-29	4.44e-28	yes	up	1.288	1.181	1.362	2.84	3.329	2.789	1.277	2.986
ENSBTAG00000016691	-	2.161	1.112	1.764e-09	6.433e-09	yes	up	2.301	2.036	2.154	4.559	4.969	4.863	2.164	4.797
ENSBTAG00000014915	ETV5	2.351	1.233	1.208e-52	2.728e-51	yes	up	5.449	4.874	4.953	11.29	12.422	11.664	5.092	11.792
ENSBTAG00000045902	EPHB2	0.47	-1.089	4.159e-64	1.292e-62	yes	down	41.181	43.747	41.442	21.439	16.456	20.011	42.123	19.302
ENSBTAG00000012193	TTC28	0.394	-1.344	1.488e-67	4.914e-66	yes	down	11.889	13.181	11.702	4.087	3.832	4.345	12.257	4.088
ENSBTAG00000008428	UPP1	3.023	1.596	1.428e-89	7.279e-88	yes	up	24.999	25.432	27.1	71.746	85.718	77.795	25.844	78.42
ENSBTAG00000035745	-	3.247	1.699	1.92e-05	4.913e-05	yes	up	0	0	0	3.105	1.539	1.253	0	1.966
ENSBTAG00000038674	ZNF677	2.369	1.244	1.056e-05	2.773e-05	yes	up	0.341	0.39	0.296	0.983	0.905	0.861	0.342	0.916
ENSBTAG00000033160	FAM114A1	2.367	1.243	5.322e-27	5.103e-26	yes	up	2.51	2.816	2.471	6.996	6.528	6.028	2.599	6.517
ENSBTAG00000020283	DUSP5	0.449	-1.156	2.926e-13	1.365e-12	yes	down	12.384	10.994	9.621	3.704	5.301	4.912	11	4.639
ENSBTAG00000003298	LZTS2	2.196	1.135	1.003e-84	4.736e-83	yes	up	26.827	29.439	26.899	57.401	58.007	63.577	27.722	59.662
ENSBTAG00000006108	MMP11	2.325	1.217	1.415e-25	1.268e-24	yes	up	6.198	5.838	6.558	13.038	15.611	14.209	6.198	14.286
ENSBTAG00000001059	IDH3G	0.461	-1.116	1.282e-109	9.842e-108	yes	down	128.74	127.049	121.991	54.659	57.413	56.188	125.927	56.087
ENSBTAG00000013249	-	2.693	1.429	3.751e-34	4.817e-33	yes	up	2.07	1.765	1.711	5.325	4.285	4.55	1.849	4.72
ENSBTAG00000007884	SREBF1	2.302	1.203	5.366e-187	9.538e-185	yes	up	55.855	60.037	58.836	126.159	138.444	134.208	58.243	132.937
ENSBTAG00000025129	MNT	2.245	1.167	1.533e-09	5.617e-09	yes	up	3.677	3.921	3.802	11.309	10.38	6.664	3.8	9.451
ENSBTAG00000004118	ALAS1	0.293	-1.773	0	0	yes	down	242.542	241.318	235.934	70.812	68.85	64.995	239.931	68.219
ENSBTAG00000040406	-	2.222	1.152	0.0001097	0.0002604	yes	up	0.462	0.552	0.496	1.749	1.066	0.949	0.503	1.255
ENSBTAG00000032458	-	2.382	1.252	0.000997	0.002114	yes	up	0.187	0	0	3.4	1.951	2.006	0.062	2.452
ENSBTAG00000009383	KIF11	2.086	1.061	9.888e-50	2.062e-48	yes	up	9.544	8.405	9.452	18.609	18.447	18.837	9.134	18.631
ENSBTAG00000015182	STARD10	2.236	1.161	4.763e-56	1.172e-54	yes	up	28.247	28.107	28.092	65.615	61.929	55.102	28.149	60.882
ENSBTAG00000011356	CAMSAP3	0.442	-1.177	7.489e-13	3.41e-12	yes	down	2.279	2.285	2.25	0.894	0.895	1.027	2.271	0.939
ENSBTAG00000016484	ATP11C	2.004	1.003	2.125e-07	6.589e-07	yes	up	0.594	0.791	0.56	1.032	1.619	1.282	0.648	1.311
ENSBTAG00000007062	IGFBP5	12.764	3.674	1.258e-25	1.131e-24	yes	up	0.066	0.184	0.063	3.979	5.763	4.315	0.104	4.686
ENSBTAG00000008611	IGFBP4	2.11	1.077	2.078e-47	4.051e-46	yes	up	27.19	27.489	26.022	47.703	59.757	59.535	26.9	55.665
ENSBTAG00000011041	ZFYVE1	2.175	1.121	1.945e-49	4e-48	yes	up	6.957	6.445	6.484	14.483	14.192	14.698	6.629	14.458
ENSBTAG00000004066	PARP8	2.007	1.005	0.004393	0.008565	yes	up	0.143	0.195	0.19	0.501	0.473	0.342	0.176	0.439
ENSBTAG00000014189	RGS6	2.339	1.226	0.001573	0.003249	yes	up	0	0	0.032	0.364	0.322	0.127	0.011	0.271
ENSBTAG00000040061	ZBTB38	2.097	1.068	4.376e-58	1.141e-56	yes	up	4.326	4.484	5.09	9.501	10.863	9.697	4.633	10.02
ENSBTAG00000006046	-	0.493	-1.019	0.004397	0.008571	yes	down	5.075	3.022	2.207	1.661	1.036	1.517	3.435	1.405
ENSBTAG00000020569	CACNA2D1	2.78	1.475	6.237e-96	3.68e-94	yes	up	4.469	4.376	4.478	12.508	11.959	11.488	4.441	11.985
ENSBTAG00000004216	MAP3K2	2.049	1.035	1.104e-17	6.687e-17	yes	up	0.837	0.585	0.708	1.405	1.448	1.331	0.71	1.395
ENSBTAG00000045494	bta-mir-2904-3	2.801	1.486	5.213e-05	0.0001281	yes	up	296.504	153.098	86.147	755.837	844.321	575.467	178.583	725.208
ENSBTAG00000003399	SMARCA5	2.149	1.104	2.092e-94	1.193e-92	yes	up	16.831	15.51	15.747	33.466	34.923	32.87	16.029	33.753
ENSBTAG00000008854	RFX1	2.105	1.074	8.513e-33	1.034e-31	yes	up	8.267	8.622	8.438	17.401	17.582	17.829	8.442	17.604
ENSBTAG00000012499	RPGRIP1L	2.144	1.1	3.252e-06	8.985e-06	yes	up	0.429	0.39	0.412	0.933	1.076	0.724	0.41	0.911
ENSBTAG00000045952	5_8S_rRNA	2.341	1.227	0.0002825	0.0006381	yes	up	111.204	56.116	51.369	226.458	228.164	137.115	72.896	197.246
ENSBTAG00000047293	NRIP1	2.953	1.562	4.407e-106	3.184e-104	yes	up	2.983	3.174	3.654	9.511	9.364	9.492	3.27	9.456
ENSBTAG00000040282	NOG	0.346	-1.531	5.746e-06	1.55e-05	yes	down	5.273	4.831	3.158	1.513	0.815	0.832	4.421	1.053
ENSBTAG00000010647	NTRK2	0.471	-1.085	0.00703	0.01328	yes	down	0.198	0.26	0.243	0	0.111	0.02	0.234	0.044
ENSBTAG00000008962	MRPL50	0.481	-1.055	4.44e-21	3.195e-20	yes	down	46.256	42.068	44.092	17.155	22.792	20.667	44.139	20.205
ENSBTAG00000007680	THSD7A	0.496	-1.012	0.0001221	0.0002884	yes	down	0.517	0.552	0.539	0.265	0.231	0.205	0.536	0.234
ENSBTAG00000018936	LSS	2.645	1.403	5.056e-202	1.102e-199	yes	up	19.749	20.428	20.848	52.979	51.016	51.609	20.342	51.868
ENSBTAG00000009552	ATP2B1	2.208	1.143	3.386e-114	2.823e-112	yes	up	15.488	14.806	15.504	32.837	34.711	33.525	15.266	33.691
ENSBTAG00000034875	ALPK1	2.133	1.093	4.507e-05	0.0001113	yes	up	0.264	0.347	0.296	0.717	0.734	0.577	0.302	0.676
ENSBTAG00000006515	ESPN	0.449	-1.154	0.001378	0.002865	yes	down	0.627	0.477	0.444	0.088	0.251	0.166	0.516	0.168
ENSBTAG00000020003	KLHL14	4.167	2.059	1.461e-22	1.131e-21	yes	up	8.223	3.498	3.728	8.656	7.876	9.639	5.15	8.724
ENSBTAG00000008758	KIF20A	2.133	1.093	1.365e-148	1.773e-146	yes	up	55.327	54.686	55.815	118.161	110.843	116.917	55.276	115.307
ENSBTAG00000005280	ADA	0.388	-1.365	3.636e-77	1.493e-75	yes	down	64.001	63.73	62.722	26.047	21.173	23.994	63.484	23.738
ENSBTAG00000048125	ENTPD2	0.343	-1.545	9.498e-68	3.168e-66	yes	down	24.933	26.753	24.227	8.764	8.167	8.063	25.304	8.331
ENSBTAG00000018245	SLC1A3	0.147	-2.769	3.053e-15	1.6e-14	yes	down	0.473	0.726	0.718	0.039	0.03	0.049	0.639	0.039
ENSBTAG00000046882	5_8S_rRNA	0.102	-3.298	1.147e-18	7.262e-18	yes	down	0	0	0	0	0	0	0	0
ENSBTAG00000018966	PLCE1	2.511	1.328	2.006e-24	1.693e-23	yes	up	0.771	0.639	0.697	2.054	1.71	1.722	0.702	1.829
ENSBTAG00000006374	NHP2	0.498	-1.005	8.932e-57	2.226e-55	yes	down	222.331	216.428	215.752	95.258	116.205	101.965	218.17	104.476
ENSBTAG00000043442	SNORD65	0.399	-1.327	3.902e-68	1.318e-66	yes	down	99.381	97.881	95.609	37.75	40.736	41.667	97.624	40.051
ENSBTAG00000011527	NT5C	0.441	-1.181	5.353e-71	1.918e-69	yes	down	268.786	254.109	243.042	95.602	104.175	121.076	255.312	106.951
ENSBTAG00000043553	GPX3	0.066	-3.929	1.304e-102	8.91e-101	yes	down	10.414	10.311	11.681	0.511	0.583	0.636	10.802	0.577
ENSBTAG00000008180	SPDL1	2.466	1.302	1.582e-49	3.273e-48	yes	up	8.201	6.964	6.822	17.018	18.226	18.103	7.329	17.782
ENSBTAG00000003474	RAB15	2.069	1.049	9.033e-168	1.341e-165	yes	up	71.113	69.308	67.939	145.437	137.186	138.563	69.453	140.395
ENSBTAG00000011590	GLIPR1	0.499	-1.003	5.197e-58	1.35e-56	yes	down	89.661	85.014	85.893	42.839	41.058	41.54	86.856	41.812
ENSBTAG00000020344	SLC44A3	0.447	-1.163	4.689e-19	3.037e-18	yes	down	6.704	6.726	7.277	3.193	2.223	2.486	6.902	2.634
ENSBTAG00000004249	TANC2	2.372	1.246	2.668e-07	8.214e-07	yes	up	0.209	0.292	0.264	0.737	0.614	0.607	0.255	0.653
ENSBTAG00000013081	PSPH	3.745	1.905	1.195e-134	1.345e-132	yes	up	16.975	15.673	16.602	59.277	64.977	57.04	16.417	60.431
ENSBTAG00000012065	DNAJC3	2.129	1.09	6.249e-32	7.386e-31	yes	up	11.305	11.015	12.251	23.788	26.162	22.458	11.524	24.136
ENSBTAG00000000843	NDRG2	0.256	-1.966	1.947e-18	1.222e-17	yes	down	8.509	11.708	8.671	2.378	1.539	2.446	9.629	2.121
ENSBTAG00000038710	-	2.236	1.161	7.657e-09	2.674e-08	yes	up	1.024	1.256	1.584	3.036	3.299	2.525	1.288	2.953
ENSBTAG00000018497	CAVIN2	3.623	1.857	3.453e-06	9.52e-06	yes	up	0.011	0.032	0.011	0.246	0.262	0.333	0.018	0.28
ENSBTAG00000011413	CCDC107	0.342	-1.547	1.634e-14	8.227e-14	yes	down	25.044	14.774	14.564	4.716	5.804	5.783	18.127	5.434
ENSBTAG00000025021	-	2.479	1.31	0.0002259	0.0005176	yes	up	0.077	0.076	0.127	0.334	0.262	0.333	0.093	0.31
ENSBTAG00000005754	PPM1K	7.081	2.824	8.701e-22	6.469e-21	yes	up	0.143	0.076	0.095	0.884	1.348	1.106	0.105	1.113
ENSBTAG00000017242	FADS6	0.139	-2.852	3.006e-85	1.44e-83	yes	down	19.22	20.709	20.9	2.771	2.132	2.711	20.276	2.538
ENSBTAG00000008008	TLR2	2.056	1.04	0.008806	0.01634	yes	up	0.11	0.032	0.021	0.197	0.211	0.166	0.054	0.191
ENSBTAG00000013926	FCGRT	0.428	-1.226	8.886e-139	1.035e-136	yes	down	152.892	148.582	153.421	62.343	60.904	66.698	151.632	63.315
ENSBTAG00000044427	RNaseP_nuc	7.648	2.935	2.647e-14	1.314e-13	yes	up	15.621	11.189	5.27	376.346	277.702	135.569	10.693	263.206
ENSBTAG00000046339	VASN	2.473	1.306	2.028e-122	2.015e-120	yes	up	34.059	36.923	36.172	80.225	91.119	91.681	35.718	87.675
ENSBTAG00000035493	-	0.304	-1.719	8.729e-12	3.724e-11	yes	down	32.386	29.417	42.984	5.738	8.69	11.097	34.929	8.508
ENSBTAG00000027962	-	0.315	-1.668	2.033e-05	5.19e-05	yes	down	1.156	1.895	1.056	0	0.251	0.401	1.369	0.217
ENSBTAG00000015732	PSMC6	2.092	1.065	9.19e-30	9.988e-29	yes	up	18.395	15.369	15.071	29.182	35.697	35.443	16.278	33.441
ENSBTAG00000023814	ECT2	2.661	1.412	3.08e-51	6.7e-50	yes	up	3.798	3.423	4.256	10.494	10.179	9.56	3.826	10.078
ENSBTAG00000040190	CCDC88B	4.179	2.063	5.954e-57	1.49e-55	yes	up	1.211	1.419	1.352	6.161	5.452	5.304	1.327	5.639
ENSBTAG00000000081	COL4A3BP	2.069	1.049	3.197e-13	1.486e-12	yes	up	2.95	3.087	2.851	6.367	6.327	5.646	2.963	6.113
ENSBTAG00000000088	ALCAM	2.497	1.32	5.629e-90	2.88e-88	yes	up	9.863	8.925	9.494	24.78	25.035	22.869	9.427	24.228
ENSBTAG00000025443	FNIP1	2.944	1.558	2.451e-37	3.494e-36	yes	up	1.541	1.386	1.721	4.864	4.104	4.178	1.549	4.382
ENSBTAG00000007442	AKAP9	2.603	1.38	2.98e-21	2.156e-20	yes	up	0.473	0.325	0.433	1.061	1.247	0.939	0.41	1.082
ENSBTAG00000010023	-	2.422	1.276	3.73e-19	2.427e-18	yes	up	4.557	4.116	4.425	11.201	9.817	10.735	4.366	10.584
ENSBTAG00000001662	EHD3	0.461	-1.116	2.197e-101	1.427e-99	yes	down	91.863	92.942	93.93	45.738	38.544	41.099	92.912	41.794
ENSBTAG00000012088	FBLN1	2.007	1.005	2.115e-32	2.54e-31	yes	up	8.84	9.261	8.702	18.049	17.361	17.183	8.934	17.531
ENSBTAG00000008816	TRIM2	2.286	1.193	1.767e-21	1.291e-20	yes	up	1.211	1.094	1.162	2.879	2.736	2.378	1.156	2.664
ENSBTAG00000021687	JADE2	2.563	1.358	1.639e-46	3.1e-45	yes	up	2.323	2.036	2.64	6.554	5.421	5.734	2.333	5.903
ENSBTAG00000000140	EPHX1	2.834	1.503	0.0001514	0.0003535	yes	up	0.066	0.087	0.084	0.462	0.433	0.616	0.079	0.504
ENSBTAG00000030820	NT5M	2.147	1.102	0.005244	0.01009	yes	up	0.605	0.379	0.56	0.963	0.785	3.405	0.515	1.718
ENSBTAG00000006599	INHBE	5.653	2.499	1.573e-96	9.362e-95	yes	up	4.998	3.813	4.657	24.524	26.997	25.53	4.489	25.684
ENSBTAG00000010069	EGR1	0.244	-2.034	1.36e-38	2.013e-37	yes	down	6.099	5.296	5.513	1.631	1.127	1.027	5.636	1.262
ENSBTAG00000012894	SAMD9	2.435	1.284	0.0001817	0.0004215	yes	up	0.077	0.13	0.095	0.246	0.332	0.372	0.101	0.317
ENSBTAG00000013184	CEP120	2.817	1.494	1.36e-06	3.912e-06	yes	up	3335.24	2097.41	1521.54	8956.35	8832.17	5730.39	2318.07	7839.64
ENSBTAG00000032331	SLC48A1	0.454	-1.138	4.623e-36	6.315e-35	yes	down	14.057	13.951	13.18	6.21	5.804	6.038	13.729	6.017
ENSBTAG00000001545	SLC34A2	0.269	-1.897	1.431e-227	4.296e-225	yes	down	79.512	80.475	76.272	22.225	17.522	20.266	78.753	20.004
ENSBTAG00000018143	C1orf116	0.383	-1.386	1.1e-10	4.399e-10	yes	down	2.939	3.358	4.573	1.287	1.398	1.067	3.623	1.251
ENSBTAG00000024604	-	2.055	1.039	1.693e-09	6.189e-09	yes	up	0.44	0.477	0.496	1.032	1.096	0.822	0.471	0.983
ENSBTAG00000045632	bta-mir-2904-3	2.928	1.55	5.297e-06	1.436e-05	yes	up	57.628	33.587	20.52	150.202	161.88	112.181	37.245	141.421
ENSBTAG00000011473	MYL9	0.348	-1.521	4.832e-231	1.518e-228	yes	down	692.819	709.082	691.813	245.529	220.027	251.957	697.905	239.171
ENSBTAG00000001609	MAP2K6	0.402	-1.315	4.055e-23	3.23e-22	yes	down	13.529	13.073	11.364	4.589	5.049	4.717	12.655	4.785
ENSBTAG00000010734	NOP16	0.347	-1.525	1.03e-119	9.53e-118	yes	down	170.34	153.488	157.201	52.439	51.026	56.639	160.343	53.368
ENSBTAG00000001252	HIVEP1	2.645	1.403	2.324e-19	1.532e-18	yes	up	0.649	0.607	0.739	1.975	2.022	1.39	0.665	1.796
ENSBTAG00000030521	IER5L	3.114	1.639	1.224e-19	8.178e-19	yes	up	4.051	3.618	2.947	9.845	10.249	14.052	3.539	11.382
ENSBTAG00000001518	ISG20L2	0.407	-1.298	1.496e-111	1.203e-109	yes	down	63.594	63.297	64.623	24.131	25.116	26.685	63.838	25.311
ENSBTAG00000012371	CPD	2.249	1.169	1.38e-83	6.384e-82	yes	up	15.654	15.835	16.211	37.543	34.571	33.065	15.9	35.06
ENSBTAG00000008464	ABCB9	0.244	-2.038	1.107e-38	1.645e-37	yes	down	7.287	7.571	7.213	1.493	1.348	1.644	7.357	1.495
ENSBTAG00000024958	FAM214A	2.799	1.485	2.42e-06	6.782e-06	yes	up	0.242	0.108	0.201	1.051	0.473	0.91	0.184	0.811
ENSBTAG00000019122	EFCAB5	2.062	1.044	0.005882	0.01122	yes	up	0.022	0.087	0.158	0.334	0.282	0.176	0.089	0.264
ENSBTAG00000036113	RSPH14	0.403	-1.312	4.101e-17	2.409e-16	yes	down	11.944	13.669	11.554	5.021	4.476	4.482	12.389	4.66
ENSBTAG00000044044	CLOCK	2.173	1.12	5.261e-12	2.28e-11	yes	up	0.903	0.769	0.581	1.071	1.871	1.507	0.751	1.483
ENSBTAG00000037799	-	2.334	1.223	0.001233	0.002583	yes	up	0	0	0	0.108	0.141	0.068	0	0.106
ENSBTAG00000012182	DIRAS3	2.238	1.162	0.0004581	0.001009	yes	up	0.374	0.325	0.634	1.297	1.378	0.969	0.444	1.215
ENSBTAG00000014199	TBX21	3.313	1.728	1.658e-05	4.27e-05	yes	up	0	0.022	0	0.157	0.201	0.323	0.007	0.227
