# Supplementary material for: RNA-Seq based transcriptome analysis during bovine viral diarrhoea virus (BVDV) infection
Source: BMC Genomics. 2019 Oct 24;20:774. doi: 10.1186/s12864-019-6120-4 (PMC6813989; doi:10.1186/s12864-019-6120-4)
Supplement: Supplementary file 8 — Additional file 8. DEGs identified in comparison group MBV6h vs. MBV12h. [file 12864_2019_6120_MOESM8_ESM.xls]

## Sheet: 表达量差异详情表
Gene_id	Gene_name	FC(MBV6h/Mock)	Log2FC(MBV6h/Mock)	Pvalue	Padjust	Significant	Regulate	Mock1_Fpkm	Mock2_Fpkm	Mock3_Fpkm	MBV6h1_Fpkm	MBV6h2_Fpkm	MBV6h3_Fpkm	Mock_Fpkm	MBV6h_Fpkm
ENSBTAG00000003526	SYNE3	2.275	1.186	6.664e-05	0.0001767	yes	up	0.308	0.596	0.444	1.319	1.12	0.911	0.449	1.117
ENSBTAG00000047739	-	2.042	1.03	3.312e-32	7.195e-31	yes	up	49.382	46.054	47.187	89.69	111.603	109.617	47.541	103.637
ENSBTAG00000012673	CDK18	2.029	1.021	8.908e-10	4.078e-09	yes	up	2.323	3.065	2.133	5.534	5.284	4.509	2.507	5.109
ENSBTAG00000021939	ELAC2	0.352	-1.507	3.16e-76	2.84e-74	yes	down	42.668	41.18	38.506	15.57	13.079	12.922	40.785	13.857
ENSBTAG00000006529	PDSS1	0.45	-1.151	9.609e-14	6.377e-13	yes	down	10.161	11.828	10.519	3.565	4.327	4.667	10.836	4.186
ENSBTAG00000008756	ELF3	3.593	1.845	7.02e-89	9.059e-87	yes	up	21.906	20.991	19.802	68.35	85.069	69.79	20.9	74.403
ENSBTAG00000018518	RASL10B	0.454	-1.139	3.396e-40	1.077e-38	yes	down	68.416	74.702	73.431	38.508	30.127	29.796	72.183	32.81
ENSBTAG00000020268	RSF1	2.635	1.398	1.502e-11	8.239e-11	yes	up	0.881	0.715	0.803	1.649	2.434	2.417	0.8	2.167
ENSBTAG00000019871	TRMT2A	0.42	-1.251	7.366e-36	1.868e-34	yes	down	57.176	57.145	56.681	27.657	21.685	19.235	57.001	22.859
ENSBTAG00000010718	RALGPS2	2.427	1.279	3.7e-29	6.773e-28	yes	up	6.286	4.939	6.337	9.243	8.925	11.202	5.854	9.79
ENSBTAG00000005333	MB	5.202	2.379	7.754e-23	9.899e-22	yes	up	1.398	1.181	0.877	6.409	7.003	6.526	1.152	6.646
ENSBTAG00000017277	RAB36	2.786	1.478	2.446e-17	2.175e-16	yes	up	2.477	2.361	1.838	6.997	5.486	5.42	2.225	5.968
ENSBTAG00000003877	ZCCHC24	3.167	1.663	1.368e-05	3.971e-05	yes	up	0.451	0.238	0.655	2.215	2.135	1.404	0.448	1.918
ENSBTAG00000048271	MICAL3	2.286	1.193	2.241e-109	4.427e-107	yes	up	34.555	35.483	34.44	80.963	78.104	76.214	34.826	78.427
ENSBTAG00000015749	-	0.338	-1.563	2.139e-22	2.678e-21	yes	down	24.086	20.211	19.897	5.317	8.075	6.787	21.398	6.726
ENSBTAG00000012384	TFEB	2.595	1.376	2.075e-34	4.982e-33	yes	up	8.807	7.788	8.227	23.669	18.961	20.955	8.274	21.195
ENSBTAG00000006592	SGSM1	2.462	1.3	1.085e-08	4.512e-08	yes	up	0.44	0.412	0.391	1.267	0.927	0.976	0.414	1.057
ENSBTAG00000010423	LIFR	2.069	1.049	0.009287	0.01758	yes	up	0.176	0.162	0.106	0.361	0.232	0.549	0.148	0.381
ENSBTAG00000000579	NIPBL	2.149	1.104	6.37e-12	3.6e-11	yes	up	1.277	1.137	1.31	2.061	3.159	3.737	1.241	2.986
ENSBTAG00000013133	TBC1D10C	2.9	1.536	1.852e-08	7.523e-08	yes	up	0.286	0.487	0.507	1.175	1.314	1.32	0.427	1.27
ENSBTAG00000001535	LIPH	0.294	-1.766	0.0001547	0.0003915	yes	down	0.451	0.498	0.528	0.031	0.068	0	0.492	0.033
ENSBTAG00000001673	C2CD5	2.094	1.066	1.15e-17	1.052e-16	yes	up	4.833	4.733	5.397	8.697	10.422	11.751	4.988	10.29
ENSBTAG00000011505	RABEP1	2.702	1.434	2.315e-18	2.242e-17	yes	up	1.75	1.408	1.648	3.411	4.472	5.225	1.602	4.369
ENSBTAG00000009392	PLA1A	2.058	1.041	0.001444	0.003158	yes	up	0.605	0.52	0.813	1.618	1.594	1.255	0.646	1.489
ENSBTAG00000019094	NLE1	0.414	-1.272	6.083e-31	1.222e-29	yes	down	36.701	37.086	36.742	17.631	14.025	12.588	36.843	14.748
ENSBTAG00000047947	Metazoa_SRP	14.006	3.808	5.892e-31	1.185e-29	yes	up	18.417	3.109	8.026	211.819	139.74	198.743	9.851	183.434
ENSBTAG00000038706	-	0.254	-1.978	1.782e-07	6.501e-07	yes	down	16.061	15.478	14.785	2.267	2.222	2.928	15.441	2.472
ENSBTAG00000026111	LBH	0.112	-3.156	8.522e-52	4.191e-50	yes	down	4.921	5.231	5.017	0.69	0.338	0.446	5.056	0.491
ENSBTAG00000044378	U6	0.463	-1.111	3.672e-05	0.0001006	yes	down	9.104	8.708	9.083	3.771	3.767	3.57	8.965	3.703
ENSBTAG00000019110	PNRC1	4.249	2.087	6.332e-47	2.62e-45	yes	up	5.097	6.499	6.738	21.846	31.064	26.179	6.111	26.363
ENSBTAG00000038131	-	2.132	1.092	0.0003205	0.0007742	yes	up	0.671	0.379	0.56	1.164	1.285	1.329	0.537	1.259
ENSBTAG00000000786	NQO2	0.412	-1.279	1.073e-39	3.269e-38	yes	down	49.966	53.17	50.429	18.868	17.348	16.502	51.188	17.573
ENSBTAG00000011957	CREBL2	2.523	1.335	9.741e-13	5.914e-12	yes	up	1.222	1.289	1.648	2.875	4.028	3.802	1.386	3.568
ENSBTAG00000031889	-	3.015	1.592	0.0003446	0.0008284	yes	up	0.947	1.765	1.806	6.791	8.23	8.869	1.506	7.963
ENSBTAG00000001034	IL18R1	2.076	1.054	6.284e-10	2.93e-09	yes	up	1.288	0.758	0.908	1.834	1.642	1.85	0.985	1.775
ENSBTAG00000002919	UNC5CL	2.155	1.108	0.01733	0.03099	yes	up	0.033	0.227	0.032	0.443	0.493	0.316	0.097	0.417
ENSBTAG00000010371	CHAC1	2.924	1.548	3.688e-07	1.299e-06	yes	up	0.66	0.682	0.845	2.968	1.961	2.343	0.729	2.424
ENSBTAG00000039962	DCTPP1	0.439	-1.187	2.089e-57	1.205e-55	yes	down	354.429	356.225	335.546	154.331	153.804	134.104	348.733	147.413
ENSBTAG00000007634	HOOK3	2.227	1.155	1.771e-27	2.918e-26	yes	up	6.143	5.036	5.682	8.81	10.355	11.416	5.62	10.194
ENSBTAG00000001829	SLC17A9	0.418	-1.257	5.479e-42	1.894e-40	yes	down	51.133	52.975	50.735	24.133	20.043	18.584	51.614	20.92
ENSBTAG00000032775	-	0.444	-1.172	0.00848	0.01615	yes	down	2.323	3.347	4.626	1.113	0.164	1.599	3.432	0.959
ENSBTAG00000018517	VLDLR	3.247	1.699	1.231e-32	2.729e-31	yes	up	3.567	3.098	4.024	9.727	12.045	13.145	3.563	11.639
ENSBTAG00000021842	-	0.462	-1.115	0.01256	0.02311	yes	down	0.594	0.433	0.877	0.124	0.357	0.214	0.635	0.232
ENSBTAG00000046308	-	0.289	-1.792	2.103e-11	1.139e-10	yes	down	3.732	3.379	3.527	0.907	0.686	0.902	3.546	0.832
ENSBTAG00000046556	SOX4	3.006	1.588	4.098e-27	6.586e-26	yes	up	3.49	3.379	2.851	8.872	10.925	8.981	3.24	9.593
ENSBTAG00000017738	EMID1	0.443	-1.176	0.01123	0.02088	yes	down	0.264	0.249	0.275	0.062	0.048	0.056	0.263	0.055
ENSBTAG00000007388	ZC3H12D	17.741	4.149	1.953e-29	3.647e-28	yes	up	0.033	0.011	0.032	1.226	1.275	1.19	0.025	1.23
ENSBTAG00000032846	ERICH2	0.491	-1.027	0.01178	0.02182	yes	down	1.948	3.704	3.401	0.958	1.323	0.865	3.018	1.049
ENSBTAG00000014733	NOP2	0.001	-9.723	6.328e-208	4.852e-205	yes	down	78.642	78.699	81.014	0	0	0	79.452	0
ENSBTAG00000014124	MLLT3	2.786	1.478	1.642e-10	8.083e-10	yes	up	0.947	0.888	0.75	2.092	2.627	2.798	0.862	2.506
ENSBTAG00000021452	TRANK1	2.331	1.221	1.115e-36	2.96e-35	yes	up	1.882	2.21	2.154	4.596	4.888	4.36	2.082	4.615
ENSBTAG00000008902	-	3.076	1.621	7.472e-12	4.194e-11	yes	up	0.55	0.455	0.507	1.226	1.864	1.711	0.504	1.6
ENSBTAG00000001788	PDPN	0.354	-1.498	7.199e-192	4.468e-189	yes	down	606.24	593.644	586.836	209.027	205.22	202.918	595.573	205.722
ENSBTAG00000008817	LAMA4	0.127	-2.975	7.783e-75	6.545e-73	yes	down	4.007	3.574	3.717	0.381	0.512	0.428	3.766	0.44
ENSBTAG00000021162	CKAP2	2.37	1.245	1.918e-19	1.992e-18	yes	up	15.323	13.734	14.3	25.328	36.502	41.054	14.452	34.295
ENSBTAG00000011597	PDS5B	2.101	1.071	7.527e-08	2.874e-07	yes	up	1.277	0.996	0.929	1.927	1.913	3.142	1.067	2.327
ENSBTAG00000006797	MARCH3	0.261	-1.939	1.511e-95	2.29e-93	yes	down	42.91	43.541	41.178	10.232	10.277	11.519	42.543	10.676
ENSBTAG00000018156	KRTCAP3	2.333	1.222	0.008922	0.01693	yes	up	0.154	0.076	0.074	0.495	0.966	0.586	0.101	0.682
ENSBTAG00000016711	PPIF	0.307	-1.706	1.247e-55	6.664e-54	yes	down	71.795	67.251	66.482	23.381	21.801	17.134	68.509	20.772
ENSBTAG00000016649	CCND2	0.341	-1.553	2.312e-05	6.501e-05	yes	down	2.224	3.542	2.725	0.412	0.734	1.013	2.83	0.72
ENSBTAG00000037795	-	2.61	1.384	0.002855	0.005963	yes	up	0	0.022	0.021	0.124	0.348	0.26	0.014	0.244
ENSBTAG00000021347	CWH43	0.225	-2.152	6.745e-84	7.033e-82	yes	down	27.443	26.255	25.896	4.586	6.182	5.69	26.531	5.486
ENSBTAG00000000133	CD68	0.466	-1.101	2.608e-05	7.275e-05	yes	down	3.633	3.314	3.358	1.535	1.236	1.58	3.435	1.45
ENSBTAG00000019881	-	0.378	-1.403	0.002633	0.005529	yes	down	0.396	0.715	0.475	0	0.232	0	0.529	0.077
ENSBTAG00000046286	CCNB3	2.532	1.34	1.168e-10	5.85e-10	yes	up	1.156	0.888	0.94	1.865	2.869	3.031	0.995	2.588
ENSBTAG00000015924	CALB1	4.986	2.318	2.393e-30	4.698e-29	yes	up	1.431	1.267	1.088	4.998	8.432	6.563	1.262	6.664
ENSBTAG00000019368	IGFBP7	0.296	-1.757	1.389e-160	5.658e-158	yes	down	259.561	250.698	250.297	73.615	78.703	74.838	253.519	75.719
ENSBTAG00000001492	FYB	2.736	1.452	0.0007887	0.001792	yes	up	0.077	0.087	0.053	0.206	0.338	0.409	0.072	0.318
ENSBTAG00000024449	CENPF	7.27	2.862	4.054e-30	7.863e-29	yes	up	0.87	0.834	0.908	4.926	7.341	9.111	0.871	7.126
ENSBTAG00000013225	NBN	2.028	1.02	2.319e-11	1.249e-10	yes	up	3.952	3.845	4.024	6.543	8.075	9.241	3.94	7.953
ENSBTAG00000013042	EXOC5	2.092	1.065	2.748e-09	1.205e-08	yes	up	2.565	2.015	2.345	3.607	4.81	6.145	2.308	4.854
ENSBTAG00000030913	Mx1	0.304	-1.719	6.302e-69	4.64e-67	yes	down	23.216	22.735	22.009	7.141	6.771	6.061	22.653	6.658
ENSBTAG00000001824	SLC2A6	2.672	1.418	1.806e-41	6.114e-40	yes	up	15.907	15.705	15.662	49.42	38.009	37.791	15.758	41.74
ENSBTAG00000023026	-	5.318	2.411	4.372e-16	3.522e-15	yes	up	0.44	0.325	0.296	1.989	2.202	2.603	0.354	2.265
ENSBTAG00000003384	CEP162	3.053	1.61	9.582e-08	3.614e-07	yes	up	0.242	0.347	0.222	0.639	0.995	1.181	0.27	0.938
ENSBTAG00000011533	-	0.327	-1.612	1.692e-05	4.854e-05	yes	down	1.376	0.953	1.457	0.361	0.367	0.186	1.262	0.305
ENSBTAG00000015498	ELOVL4	0.469	-1.091	5.323e-08	2.063e-07	yes	down	3.776	3.834	3.908	1.546	1.565	1.952	3.839	1.688
ENSBTAG00000015493	-	0.377	-1.406	2.185e-52	1.099e-50	yes	down	96.343	93.137	85.777	33.397	37.652	26.3	91.752	32.45
ENSBTAG00000006245	WDR83	0.495	-1.014	6.363e-38	1.776e-36	yes	down	105.469	108.604	105.727	54.655	52.691	46.827	106.6	51.391
ENSBTAG00000013698	TTC25	3.605	1.85	3.777e-05	0.0001034	yes	up	0.066	0.032	0.148	0.969	0.657	0.493	0.082	0.706
ENSBTAG00000013537	FER1L6	9.829	3.297	1.463e-26	2.284e-25	yes	up	0.176	0.108	0.042	1.834	1.285	1.543	0.109	1.554
ENSBTAG00000014435	TCF19	0.456	-1.134	1.839e-46	7.492e-45	yes	down	41.611	44.061	40.819	19.105	18.778	17.059	42.164	18.314
ENSBTAG00000000163	DDIT4	5.514	2.463	2.07e-136	6.131e-134	yes	up	7.981	8.849	8.164	44.866	48.412	44.103	8.331	45.794
ENSBTAG00000014529	-	2.293	1.197	0.00776	0.01489	yes	up	0	0.011	0	0.113	0.048	0.186	0.004	0.116
ENSBTAG00000007204	KRT80	0.262	-1.932	6.309e-65	4.328e-63	yes	down	92.193	88.664	90.329	29.069	20.323	18.909	90.395	22.767
ENSBTAG00000018395	KIAA1217	2.289	1.195	4.334e-63	2.839e-61	yes	up	13.452	12.629	12.378	29.533	29.605	30.047	12.82	29.728
ENSBTAG00000009131	TTC37	2.532	1.34	1.145e-19	1.208e-18	yes	up	1.519	1.625	1.648	3.267	4.347	4.658	1.597	4.091
ENSBTAG00000005741	DLX2	4.011	2.004	5.519e-12	3.143e-11	yes	up	0.572	0.682	0.982	2.834	2.357	2.919	0.745	2.703
ENSBTAG00000006538	PTHLH	0.45	-1.151	8.77e-21	1.001e-19	yes	down	26.75	31.118	31.768	12.571	12.402	11.955	29.879	12.309
ENSBTAG00000004934	NEMF	2.652	1.407	1.718e-08	7.002e-08	yes	up	0.837	0.466	0.613	1.443	1.951	1.989	0.639	1.794
ENSBTAG00000012063	E2F4	0.494	-1.017	1.841e-34	4.436e-33	yes	down	97.818	96.462	90.667	51.976	42.346	42.774	94.982	45.699
ENSBTAG00000005403	ADI1	0.479	-1.063	2.125e-53	1.095e-51	yes	down	257.238	243.354	228.087	108.836	118.663	110.546	242.893	112.682
ENSBTAG00000001987	SWAP70	2.056	1.04	1.649e-30	3.262e-29	yes	up	32.65	31.302	31.387	56.407	65.847	71.222	31.78	64.492
ENSBTAG00000016630	MEX3B	2.091	1.064	0.001171	0.002591	yes	up	0.594	0.931	0.771	1.566	1.71	2.017	0.765	1.764
ENSBTAG00000016194	FBXO32	3.782	1.919	1.527e-08	6.245e-08	yes	up	0.583	0.487	0.877	2.36	3.854	3.068	0.649	3.094
ENSBTAG00000024928	TNFRSF1B	3.359	1.748	2.065e-88	2.613e-86	yes	up	32.804	30.793	31.092	125.251	99.596	97.763	31.563	107.537
ENSBTAG00000006305	AK1	2.18	1.124	3.071e-42	1.079e-40	yes	up	36.8	42.209	38.981	82.457	79.486	74.633	39.33	78.859
ENSBTAG00000045601	KCTD21	2.065	1.046	0.0002098	0.0005217	yes	up	2.719	2.21	3.2	6.255	6.298	5.132	2.71	5.895
ENSBTAG00000017188	ISM1	0.329	-1.602	0.0004899	0.001151	yes	down	0.33	0.227	0.486	0.021	0.019	0.102	0.348	0.047
ENSBTAG00000047962	-	0.066	-3.927	3.328e-19	3.413e-18	yes	down	5.317	3.206	7.34	0	0	0	5.288	0
ENSBTAG00000039160	VAV1	0.371	-1.429	0.002166	0.004609	yes	down	0.209	0.271	0.306	0.072	0	0.037	0.262	0.036
ENSBTAG00000000462	CCDC102A	2.355	1.236	1.427e-21	1.702e-20	yes	up	5.933	4.354	4.689	11.417	12.026	11.584	4.992	11.676
ENSBTAG00000026953	-	2.768	1.469	7.974e-07	2.701e-06	yes	up	0.683	0.596	0.496	1.041	0.927	2.65	0.592	1.539
ENSBTAG00000011115	CH25H	0.142	-2.812	2.782e-40	8.867e-39	yes	down	8.762	10.831	8.512	0.917	1.372	1.143	9.368	1.144
ENSBTAG00000013749	RHOQ	2.144	1.1	1.418e-24	1.979e-23	yes	up	11.867	9.141	9.917	19.053	22.776	21.252	10.308	21.027
ENSBTAG00000016377	IPP	2.462	1.3	7.145e-14	4.803e-13	yes	up	1.255	1.224	1.267	2.875	3.062	3.403	1.249	3.113
ENSBTAG00000021082	TMEM125	2.167	1.116	0.01204	0.02225	yes	up	0	0.032	0	0.33	0.251	0.056	0.011	0.212
ENSBTAG00000007241	SLAMF9	0.274	-1.87	2.941e-29	5.437e-28	yes	down	12.56	12.651	12.895	3.555	3.159	2.287	12.702	3
ENSBTAG00000007402	ZFAND2A	2.13	1.091	6.887e-25	9.864e-24	yes	up	7.508	8.156	6.368	16.961	15.716	12.894	7.344	15.19
ENSBTAG00000020736	CD40	0.409	-1.291	2.041e-28	3.575e-27	yes	down	27.994	28.313	27.839	11.799	11.118	11.416	28.049	11.444
ENSBTAG00000006695	VCPIP1	2.107	1.075	9.71e-19	9.617e-18	yes	up	3.28	3.325	3.813	5.946	7.273	7.781	3.473	7
ENSBTAG00000008082	CEP350	2.755	1.462	1.913e-12	1.129e-11	yes	up	0.561	0.433	0.602	1.03	1.439	2.073	0.532	1.514
ENSBTAG00000009665	UTRN	3.628	1.859	5.445e-49	2.406e-47	yes	up	1.222	1.191	1.098	3.586	4.521	5.02	1.17	4.376
ENSBTAG00000021097	PELI3	2.44	1.287	0.005519	0.01092	yes	up	0.143	0.13	0	0.453	0.609	0.353	0.091	0.472
ENSBTAG00000033506	-	3.256	1.703	3.3e-06	1.034e-05	yes	up	0.407	0.379	0.528	1.494	2.27	1.757	0.438	1.84
ENSBTAG00000007101	F3	0.159	-2.654	9.219e-199	6.324e-196	yes	down	82.583	81.071	86.358	11.335	13.764	13.099	83.337	12.733
ENSBTAG00000000222	ARID4B	3.265	1.707	2.479e-18	2.395e-17	yes	up	1.387	1.256	1.552	3.462	4.801	6.099	1.398	4.787
ENSBTAG00000008674	-	0.389	-1.361	1.222e-60	7.618e-59	yes	down	83.937	79.013	82.387	34.582	29.982	28.141	81.779	30.902
ENSBTAG00000018650	HEPACAM	2.121	1.085	9.193e-06	2.724e-05	yes	up	0.727	0.531	0.686	1.298	1.671	1.469	0.648	1.479
ENSBTAG00000001573	JMJD1C	2.148	1.103	3.663e-10	1.745e-09	yes	up	3.633	2.599	2.397	3.844	4.743	4.081	2.876	4.223
ENSBTAG00000009881	ENTPD6	0.4	-1.323	1.938e-11	1.053e-10	yes	down	13.661	13.008	13.318	6.925	3.642	4.323	13.329	4.963
ENSBTAG00000010742	PKD2L1	3.494	1.805	4.422e-08	1.727e-07	yes	up	0.429	0.173	0.285	1.401	1.304	1.088	0.296	1.264
ENSBTAG00000011466	NAXD	0.492	-1.024	2.092e-30	4.119e-29	yes	down	98.292	99.029	93.983	49.802	41.863	46.595	97.101	46.087
ENSBTAG00000046776	-	0.492	-1.023	0.015	0.02715	yes	down	0.55	0.227	0.517	0	0	0	0.431	0
ENSBTAG00000005304	SRM	0.309	-1.695	2.055e-103	3.619e-101	yes	down	237.412	225.732	221.318	76.614	64.978	62.836	228.154	68.143
ENSBTAG00000031261	REPS2	2.13	1.091	2.709e-05	7.546e-05	yes	up	0.969	1.191	1.109	1.793	2.772	2.696	1.09	2.42
ENSBTAG00000017509	MYPN	0.42	-1.25	0.007415	0.01428	yes	down	0.088	0.119	0.243	0.01	0.029	0.009	0.15	0.016
ENSBTAG00000033304	C8orf4	22.943	4.52	1.152e-122	2.73e-120	yes	up	1.013	0.78	1.383	25.277	28.852	29.638	1.059	27.922
ENSBTAG00000013929	RRAD	10.823	3.436	2.24e-29	4.171e-28	yes	up	0.308	0.325	0.465	4.153	7.244	5.308	0.366	5.568
ENSBTAG00000004383	FNBP1L	2.18	1.124	1.993e-19	2.061e-18	yes	up	5.779	5.177	5.745	9.532	12.373	13.294	5.567	11.733
ENSBTAG00000027610	-	0.45	-1.153	1.573e-06	5.14e-06	yes	down	47.115	45.859	35.242	12.767	22.033	15.841	42.739	16.88
ENSBTAG00000008849	SORT1	2.83	1.501	2.484e-72	1.999e-70	yes	up	5.174	4.809	5.101	14.138	14.122	14.029	5.028	14.096
ENSBTAG00000021057	TMEM190	0.437	-1.194	4.78e-30	9.189e-29	yes	down	165.32	145.766	164.056	74.162	70.222	58.894	158.381	67.759
ENSBTAG00000016254	HDAC5	4.8	2.263	1.144e-255	1.491e-252	yes	up	11.746	11.936	11.892	56.531	57.356	55.259	11.858	56.382
ENSBTAG00000039292	-	0.336	-1.575	2.264e-10	1.102e-09	yes	down	5.427	4.029	4.488	1.267	1.285	1.599	4.648	1.384
ENSBTAG00000018986	ACSL4	4.38	2.131	1.076e-76	9.804e-75	yes	up	14.068	13.712	15.556	51.45	66.987	73.211	14.445	63.883
ENSBTAG00000006048	DCAKD	0.464	-1.108	2.302e-16	1.894e-15	yes	down	13.793	15.619	13.877	6.306	6.385	6.136	14.43	6.276
ENSBTAG00000005862	SMC4	2.934	1.553	1.88e-21	2.224e-20	yes	up	4.513	3.867	4.224	9.171	11.833	16.353	4.201	12.452
ENSBTAG00000021060	FTSJ3	0.399	-1.325	6.996e-42	2.4e-40	yes	down	29.304	28.832	29.085	12.654	10.306	10.812	29.074	11.257
ENSBTAG00000018970	XPO5	0.378	-1.403	4.077e-66	2.842e-64	yes	down	30.151	28.93	29.486	12.396	10.345	9.91	29.522	10.884
ENSBTAG00000018206	NIPAL2	0.389	-1.362	3.441e-49	1.536e-47	yes	down	39.453	39.566	40.438	15.343	15.976	13.294	39.819	14.871
ENSBTAG00000020775	FIBP	0.433	-1.206	3.144e-09	1.373e-08	yes	down	91.786	92.151	89.59	48.39	30.687	32.194	91.176	37.09
ENSBTAG00000018289	TMEM150A	0.469	-1.093	8.004e-16	6.292e-15	yes	down	9.247	8.762	7.921	4.07	3.912	3.561	8.643	3.848
ENSBTAG00000017468	NUCB2	2.393	1.259	2.346e-12	1.374e-11	yes	up	5.757	4.452	4.203	8.79	11.156	13.666	4.804	11.204
ENSBTAG00000002455	KLHL8	2.116	1.081	1.654e-07	6.068e-07	yes	up	1.101	1.603	1.109	2.659	2.569	3.068	1.271	2.765
ENSBTAG00000010344	SLC16A14	0.479	-1.062	1.264e-07	4.7e-07	yes	down	4.26	3.932	4.024	1.577	1.999	1.831	4.072	1.802
ENSBTAG00000005847	ROCK2	2.105	1.074	9.723e-11	4.905e-10	yes	up	3.082	3.26	2.978	5.018	6.568	8.423	3.107	6.67
ENSBTAG00000006287	NEDD9	0.299	-1.741	6.761e-107	1.277e-104	yes	down	68.735	70.457	69.186	23.072	19.28	18.426	69.459	20.259
ENSBTAG00000021430	UPK3B	2.803	1.487	1.591e-09	7.132e-09	yes	up	0.881	0.856	0.887	2.823	3.062	2.324	0.875	2.736
ENSBTAG00000001737	ZCCHC6	2.834	1.503	3.303e-12	1.914e-11	yes	up	0.76	0.531	0.729	1.35	2.299	2.38	0.673	2.01
ENSBTAG00000011124	LHX3	2.105	1.074	0.0208	0.03665	yes	up	0	0.097	0.095	0.268	0.338	0.177	0.064	0.261
ENSBTAG00000045825	5_8S_rRNA	4.115	2.041	1.102e-07	4.129e-07	yes	up	8.179	3.563	3.052	2022.11	9.292	15.665	4.931	682.354
ENSBTAG00000009482	AFF4	2.178	1.123	3.604e-19	3.69e-18	yes	up	2.807	2.686	2.756	4.452	5.66	6.87	2.75	5.661
ENSBTAG00000005354	-	2.533	1.341	3.39e-85	3.777e-83	yes	up	18.042	18.077	17.362	43.99	44.993	45.256	17.827	44.746
ENSBTAG00000007569	TNFRSF11A	0.443	-1.175	0.009434	0.01784	yes	down	0.451	0.812	0.771	0.134	0.029	0.279	0.678	0.147
ENSBTAG00000000670	RRP9	0.321	-1.641	8.993e-38	2.499e-36	yes	down	63.495	66.525	65.046	25.792	16.411	17.599	65.022	19.934
ENSBTAG00000020963	RASSF1	0.475	-1.073	2.934e-26	4.52e-25	yes	down	35.336	37.107	33.362	18.321	14.75	15.962	35.268	16.344
ENSBTAG00000047158	LRFN1	0.48	-1.06	3.991e-07	1.4e-06	yes	down	3.776	3.683	2.725	1.741	1.536	1.311	3.395	1.529
ENSBTAG00000013485	ZFYVE19	2.354	1.235	2.721e-15	2.043e-14	yes	up	3.853	3.726	3.274	8.388	8.645	8.562	3.618	8.532
ENSBTAG00000033299	IGFALS	6.471	2.694	1.966e-14	1.381e-13	yes	up	0.286	0.238	0.106	2.38	1.478	2.157	0.21	2.005
ENSBTAG00000003813	BCS1L	0.487	-1.039	4.886e-20	5.263e-19	yes	down	47.885	51.502	48.76	28.77	21.279	19.309	49.382	23.119
ENSBTAG00000016740	ACLY	2.866	1.519	7.123e-136	2.018e-133	yes	up	23.954	24.533	23.72	71.132	67.112	66.276	24.069	68.173
ENSBTAG00000000706	ADAMTS1	4.611	2.205	4.596e-16	3.695e-15	yes	up	0.22	0.292	0.285	1.195	1.217	1.841	0.266	1.418
ENSBTAG00000016494	RELT	0.456	-1.133	4.163e-07	1.457e-06	yes	down	5.185	4.311	3.707	1.721	1.207	2.584	4.401	1.837
ENSBTAG00000014752	AKAP11	2.31	1.208	2.138e-20	2.363e-19	yes	up	2.62	2.318	2.735	5.07	6.037	7.279	2.558	6.129
ENSBTAG00000007570	NDUFAF6	0.498	-1.005	8.428e-26	1.273e-24	yes	down	16.413	15.662	16.824	7.419	7.814	7.967	16.3	7.733
ENSBTAG00000018362	TMEM109	0.428	-1.223	1.273e-51	6.144e-50	yes	down	225.502	226.652	223.968	108.022	88.43	85.074	225.374	93.842
ENSBTAG00000011551	CPNE9	2.111	1.078	0.01321	0.02418	yes	up	0.165	0.13	0.148	0.443	0.435	0.418	0.148	0.432
ENSBTAG00000004322	FOS	0.161	-2.637	7.416e-146	2.612e-143	yes	down	36.096	40.877	40.882	6.08	6.481	5.522	39.285	6.028
ENSBTAG00000014272	MUT	2.043	1.031	6.588e-12	3.717e-11	yes	up	3.578	2.892	3.929	6.43	7.206	7.735	3.466	7.124
ENSBTAG00000011313	CASP8AP2	2.378	1.25	2.215e-08	8.908e-08	yes	up	0.572	0.466	0.486	0.886	1.352	1.525	0.508	1.254
ENSBTAG00000018169	ITGB4	2.208	1.143	0.007184	0.01388	yes	up	0.066	0.054	0.032	0.175	0.203	0.112	0.051	0.163
ENSBTAG00000008203	SELENOW	0.264	-1.919	2.187e-130	5.937e-128	yes	down	451.422	453.056	438.316	140.811	123.706	110.509	447.598	125.009
ENSBTAG00000000076	RECK	2.029	1.021	0.0001284	0.0003286	yes	up	0.605	0.845	0.486	1.206	1.42	1.497	0.645	1.374
ENSBTAG00000047142	-	2.828	1.5	7.711e-18	7.153e-17	yes	up	1.288	1.224	1.278	3.411	3.97	3.44	1.263	3.607
ENSBTAG00000000824	TSEN54	0.473	-1.08	1.803e-27	2.967e-26	yes	down	37.13	38.71	38.516	20.238	15.831	16.409	38.119	17.493
ENSBTAG00000004427	OSBPL8	2.228	1.156	6.036e-14	4.093e-13	yes	up	1.442	1.332	1.257	2.988	2.811	4.053	1.344	3.284
ENSBTAG00000032017	INHBB	2.207	1.142	1.03e-84	1.119e-82	yes	up	58.993	61.218	58.92	124.654	135.895	138.715	59.71	133.088
ENSBTAG00000015505	FADS2	2.403	1.265	6.063e-66	4.181e-64	yes	up	19.407	19.442	18.239	48.143	43.911	43.053	19.029	45.036
ENSBTAG00000013980	SOD3	2.969	1.57	2.507e-132	6.953e-130	yes	up	94.395	92.433	93.117	285.971	280.088	248.908	93.315	271.656
ENSBTAG00000026531	-	0.476	-1.071	0.01275	0.02342	yes	down	0.297	0.206	0.264	0.103	0.097	0.065	0.256	0.088
ENSBTAG00000038920	VPS13C	3.593	1.845	3.044e-18	2.913e-17	yes	up	0.308	0.26	0.296	0.742	1.091	1.385	0.288	1.073
ENSBTAG00000007486	CEL	2.155	1.108	0.0177	0.03161	yes	up	0.077	0.13	0	0.319	0.155	0.474	0.069	0.316
ENSBTAG00000015352	MTMR4	2.158	1.11	5.264e-26	8.007e-25	yes	up	2.587	2.556	2.492	5.358	5.216	5.541	2.545	5.372
ENSBTAG00000037941	QTRT1	0.499	-1.003	6.533e-25	9.378e-24	yes	down	64.926	65.355	61.92	36.138	27.645	29.712	64.067	31.165
ENSBTAG00000015453	PCDHB16	2.495	1.319	0.004045	0.008209	yes	up	0.044	0.032	0.095	0.216	0.396	0.279	0.057	0.297
ENSBTAG00000013406	CSRP2	0.214	-2.227	3.285e-102	5.353e-100	yes	down	83.629	75.406	82.133	17.992	15.899	14.903	80.389	16.265
ENSBTAG00000022895	PQLC1	0.414	-1.271	3.516e-23	4.551e-22	yes	down	67.425	74.93	75.153	37.962	25.974	24.041	72.503	29.326
ENSBTAG00000003650	NR4A2	2.518	1.332	4.658e-06	1.432e-05	yes	up	0.33	0.303	0.349	0.979	0.976	0.827	0.327	0.927
ENSBTAG00000001917	C11orf16	2.504	1.324	0.003727	0.007616	yes	up	0	0.022	0	0.185	0.213	0.149	0.007	0.182
ENSBTAG00000047401	5_8S_rRNA	6.16	2.623	4.933e-09	2.12e-08	yes	up	0	0	0	2006.38	0	0	0	668.793
ENSBTAG00000007163	SLC44A1	2.058	1.041	9.778e-25	1.379e-23	yes	up	16.886	16.81	21.249	28.595	35.189	38.535	18.315	34.106
ENSBTAG00000018307	SEMA3F	2.091	1.064	6.519e-40	2.018e-38	yes	up	25.902	25.681	24.523	57.798	49.552	48.008	25.369	51.786
ENSBTAG00000000562	-	0.414	-1.271	2.187e-75	1.863e-73	yes	down	117.16	111.29	108.082	45.69	47.456	42.448	112.177	45.198
ENSBTAG00000011928	ZBTB20	2.155	1.108	0.01379	0.02516	yes	up	0.077	0.119	0.074	0.464	0.27	0.186	0.09	0.307
ENSBTAG00000019574	MAPK12	0.331	-1.596	1.288e-26	2.018e-25	yes	down	13.155	12.131	12.589	4.122	3.313	4.397	12.625	3.944
ENSBTAG00000000413	NRTN	3.97	1.989	1.167e-08	4.837e-08	yes	up	1.211	0.942	0.824	3.267	4.955	6.164	0.992	4.795
ENSBTAG00000003721	CHST1	8.754	3.13	3.128e-121	7.153e-119	yes	up	1.651	1.765	1.637	16.137	14.653	14.168	1.684	14.986
ENSBTAG00000005647	GPR132	3.165	1.662	0.0003562	0.000854	yes	up	0	0	0.053	0.474	0.647	0.437	0.018	0.519
ENSBTAG00000007722	MOCS3	0.488	-1.036	3.953e-42	1.381e-40	yes	down	30.173	28.399	28.367	14.138	13.166	13.006	28.98	13.437
ENSBTAG00000010622	TRIM46	4.429	2.147	1.536e-36	4.061e-35	yes	up	1.244	0.931	1.035	5.554	5.525	4.871	1.07	5.317
ENSBTAG00000015222	RSRP1	2.166	1.115	6.34e-16	5.033e-15	yes	up	4.866	5.632	5.228	10.397	11.147	11.863	5.242	11.136
ENSBTAG00000020681	FNDC3A	2.079	1.056	3.106e-18	2.97e-17	yes	up	2.741	2.794	3.211	4.699	6.346	6.443	2.915	5.829
ENSBTAG00000011738	TFR2	0.484	-1.047	0.02513	0.04355	yes	down	0.253	0.097	0.127	0.041	0.029	0.028	0.159	0.033
ENSBTAG00000017674	SCNN1D	2.247	1.168	0.01173	0.02172	yes	up	0.033	0.087	0.148	0.567	0.319	0.26	0.089	0.382
ENSBTAG00000015051	POLRMT	0.496	-1.011	6.423e-27	1.022e-25	yes	down	41.6	42.566	41.494	24.185	18.497	18.249	41.887	20.31
ENSBTAG00000039812	-	2.139	1.097	0.002322	0.00491	yes	up	0.649	0.509	0.401	0.979	1.603	1.283	0.52	1.288
ENSBTAG00000019989	PXK	2.166	1.115	4.7e-17	4.084e-16	yes	up	5.306	5.741	5.154	10.212	11.736	12.653	5.4	11.534
ENSBTAG00000025550	PRR22	0.492	-1.024	0.02047	0.03614	yes	down	0.484	0.986	0.771	0.319	0.328	0.112	0.747	0.253
ENSBTAG00000027728	NUDT12	2.301	1.202	4.524e-09	1.957e-08	yes	up	0.881	1.018	0.877	1.886	2.086	2.566	0.925	2.179
ENSBTAG00000045747	5_8S_rRNA	6.16	2.623	4.933e-09	2.12e-08	yes	up	0	0	0	2006.38	0	0	0	668.793
ENSBTAG00000007392	-	0.105	-3.248	1.394e-49	6.332e-48	yes	down	9.346	8.849	9.558	0.783	0.918	0.772	9.251	0.824
ENSBTAG00000014455	PDZD2	0.204	-2.291	3.171e-08	1.255e-07	yes	down	0.209	0.325	0.18	0.031	0	0.046	0.238	0.026
ENSBTAG00000011463	MID1IP1	2.196	1.135	1.031e-33	2.407e-32	yes	up	28.247	34.194	31.546	76.13	63.944	63.096	31.329	67.723
ENSBTAG00000018024	NR1D2	2.013	1.009	3.412e-12	1.976e-11	yes	up	7.717	6.856	7.604	14.385	15.648	15.637	7.392	15.223
ENSBTAG00000046744	PALM3	2.599	1.378	7.009e-12	3.941e-11	yes	up	1.244	1.083	1.098	2.71	3.245	2.705	1.142	2.887
ENSBTAG00000009491	WDR74	0.441	-1.18	6.962e-29	1.259e-27	yes	down	49.327	46.856	48.011	24.308	18.826	17.719	48.065	20.284
ENSBTAG00000026181	UGT1A1	0.472	-1.083	0.005189	0.01032	yes	down	0.804	0.65	0.475	0.319	0.232	0.167	0.643	0.239
ENSBTAG00000012503	MGAT3	0.358	-1.483	1.107e-14	7.913e-14	yes	down	6.187	6.26	5.703	2.051	2.106	1.897	6.05	2.018
ENSBTAG00000015058	CDH4	0.395	-1.341	8.941e-27	1.413e-25	yes	down	4.304	4.137	4.193	1.875	1.903	1.45	4.211	1.743
ENSBTAG00000017722	F5	0.492	-1.023	2.155e-13	1.391e-12	yes	down	2.928	2.686	3.042	1.113	1.545	1.534	2.885	1.397
ENSBTAG00000024493	DHRS3	8.078	3.014	2.345e-40	7.547e-39	yes	up	1.321	2.838	2.07	18.249	21.55	18.333	2.076	19.377
ENSBTAG00000025659	ZNF618	2.018	1.013	6.42e-16	5.084e-15	yes	up	1.376	1.3	1.436	2.679	2.521	3.691	1.371	2.964
ENSBTAG00000031231	IRF1	2.089	1.063	2.345e-37	6.435e-36	yes	up	25.253	25.702	23.446	57.396	48.151	47.887	24.8	51.145
ENSBTAG00000015016	CALCOCO1	2.286	1.193	3.912e-39	1.141e-37	yes	up	8.058	8.329	9.093	19.877	19.579	18.138	8.493	19.198
ENSBTAG00000025219	-	3.678	1.879	7.193e-42	2.461e-40	yes	up	2.488	2.296	2.45	5.111	8.172	8.079	2.411	7.121
ENSBTAG00000046333	-	0.457	-1.13	0.006924	0.01343	yes	down	0.187	0.357	0.232	0.113	0.019	0.13	0.259	0.087
ENSBTAG00000007887	GRIN2A	2.329	1.22	8.321e-35	2.027e-33	yes	up	2.994	3.044	3.232	6.554	6.105	6.452	3.09	6.37
ENSBTAG00000014602	CAMTA1	2.565	1.359	3.358e-14	2.319e-13	yes	up	1.134	1.376	1.394	2.586	3.332	4.091	1.301	3.336
ENSBTAG00000014469	NBEAL1	2.977	1.574	5.946e-06	1.799e-05	yes	up	0.033	0.097	0.106	0.289	0.299	0.325	0.079	0.304
ENSBTAG00000002824	DPEP3	2.222	1.152	0.01372	0.02504	yes	up	0.066	0.065	0.063	0.422	0.377	0.167	0.065	0.322
ENSBTAG00000000354	PDE6G	3.023	1.596	0.0004504	0.001065	yes	up	0.407	0.076	0.232	2.411	1.082	1.013	0.238	1.502
ENSBTAG00000019264	EDEM3	2.452	1.294	1.611e-14	1.139e-13	yes	up	1.145	1.007	1.215	2.174	2.859	3.3	1.122	2.778
ENSBTAG00000004104	RUNX2	3.727	1.898	2.87e-27	4.648e-26	yes	up	0.66	0.726	0.634	2.865	3.081	2.25	0.673	2.732
ENSBTAG00000043015	U6	0.427	-1.228	0.00228	0.00483	yes	down	5.328	4.202	3.559	1.432	0.773	1.785	4.363	1.33
ENSBTAG00000001523	YES1	2.018	1.013	3.738e-11	1.968e-10	yes	up	2.598	2.231	2.735	4.225	4.868	6.173	2.521	5.089
ENSBTAG00000008612	C1R	0.254	-1.977	1.339e-08	5.501e-08	yes	down	1.387	1.126	0.929	0.258	0.232	0.167	1.147	0.219
ENSBTAG00000010465	-	0.488	-1.036	2.466e-32	5.384e-31	yes	down	124.733	114.16	114.978	61.477	52.392	52.712	117.957	55.527
ENSBTAG00000011042	TMEM129	0.482	-1.052	1.435e-42	5.153e-41	yes	down	58.145	58.055	55.224	29.512	25.423	25.566	57.141	26.834
ENSBTAG00000000109	NPTXR	0.418	-1.26	5.738e-43	2.095e-41	yes	down	11.195	11.589	11.617	5.132	4.414	4.425	11.467	4.657
ENSBTAG00000017545	FCHO2	2.13	1.091	1.295e-11	7.146e-11	yes	up	1.904	1.95	2.44	3.308	4.627	4.778	2.098	4.238
ENSBTAG00000007860	ASPM	5.109	2.353	8.28e-75	6.918e-73	yes	up	1.255	1.419	1.51	5.75	7.727	8.19	1.395	7.222
ENSBTAG00000001257	AGTPBP1	2.486	1.314	0.0009565	0.002147	yes	up	0.11	0.141	0.074	0.237	0.29	0.502	0.108	0.343
ENSBTAG00000013611	SCLT1	3.184	1.671	2.454e-10	1.19e-09	yes	up	1.178	1.007	0.528	2.401	3.767	4.909	0.904	3.692
ENSBTAG00000012293	SPAG9	2.249	1.169	1.2e-20	1.355e-19	yes	up	4.568	4.452	4.425	8.305	10.19	11.109	4.482	9.868
ENSBTAG00000017450	KLHL24	7.989	2.998	4.555e-25	6.604e-24	yes	up	0.132	0.13	0.158	0.763	1.043	1.246	0.14	1.017
ENSBTAG00000011767	MPP5	2.481	1.311	2.475e-20	2.722e-19	yes	up	2.257	1.82	2.123	4.472	5.998	6.508	2.067	5.659
ENSBTAG00000002020	CREBRF	4.344	2.119	4.52e-06	1.393e-05	yes	up	0.044	0	0.021	0.165	0.377	0.316	0.022	0.286
ENSBTAG00000020223	CASQ1	0.487	-1.037	0.0001118	0.0002882	yes	down	2.4	3.076	2.725	1.381	1.265	1.004	2.734	1.217
ENSBTAG00000019980	DGKI	0.358	-1.482	5.494e-08	2.128e-07	yes	down	1.442	1.159	1.341	0.453	0.473	0.325	1.314	0.417
ENSBTAG00000006665	ERP29	0.447	-1.161	2.882e-43	1.073e-41	yes	down	90.047	86.552	88.639	42.279	37.043	35.569	88.413	38.297
ENSBTAG00000006595	C16orf71	2.221	1.151	8.351e-13	5.096e-12	yes	up	1.475	1.581	1.415	3.184	3.448	3.356	1.49	3.329
ENSBTAG00000021102	GALM	2.32	1.214	3.078e-75	2.605e-73	yes	up	48.359	43.866	46.49	104.313	105.633	105.954	46.238	105.3
ENSBTAG00000013664	FILIP1L	2.418	1.274	4.544e-24	6.157e-23	yes	up	16.798	17.915	18.017	32.171	46.625	47.106	17.577	41.967
ENSBTAG00000000447	FRA10AC1	2.533	1.341	5.571e-05	0.0001493	yes	up	1.431	0.78	0.697	1.659	3.265	3.477	0.969	2.8
ENSBTAG00000004499	RGS3	2.916	1.544	1.495e-120	3.361e-118	yes	up	17.349	16.463	15.398	52.192	55.898	49.003	16.403	52.364
ENSBTAG00000000803	ZNF667	2.526	1.337	0.0005778	0.001342	yes	up	0.22	0.141	0.222	0.371	0.522	0.725	0.194	0.539
ENSBTAG00000017951	-	3.766	1.913	5.139e-68	3.742e-66	yes	up	21.081	17.926	16.296	71.184	67.267	62.408	18.434	66.953
ENSBTAG00000013905	SMC3	2.828	1.5	1.086e-15	8.423e-15	yes	up	2.785	2.534	2.619	4.843	8.481	9.594	2.646	7.639
ENSBTAG00000014689	CSPP1	2.272	1.184	1.14e-12	6.872e-12	yes	up	2.136	2.307	2.186	3.73	6.095	5.336	2.21	5.054
ENSBTAG00000043950	LCA5	2.245	1.167	0.0007808	0.001775	yes	up	0.33	0.401	0.349	0.948	0.869	0.948	0.36	0.922
ENSBTAG00000014439	KMO	7.76	2.956	1.878e-11	1.022e-10	yes	up	0.022	0.032	0	0.443	0.744	0.809	0.018	0.665
ENSBTAG00000006541	ATP2A1	2.042	1.03	0.0127	0.02335	yes	up	0.231	0.141	0.053	0.289	0.377	0.446	0.142	0.371
ENSBTAG00000000991	MRPL32	0.44	-1.185	2.842e-22	3.524e-21	yes	down	53.929	52.694	51.105	22.763	19.685	23.511	52.576	21.986
ENSBTAG00000010644	CHST11	2.606	1.382	8.077e-13	4.937e-12	yes	up	1.189	1.246	0.898	3.019	3.458	3.031	1.111	3.169
ENSBTAG00000020410	UFL1	2.87	1.521	2.746e-11	1.471e-10	yes	up	1.354	1.148	1.024	2.576	3.719	4.304	1.175	3.533
ENSBTAG00000026309	ZHX2	2.069	1.049	3.133e-26	4.816e-25	yes	up	5.163	5.643	6.484	12.87	11.794	11.472	5.763	12.045
ENSBTAG00000008285	OXR1	2.621	1.39	4.825e-12	2.757e-11	yes	up	1.475	1.841	1.574	3.174	4.298	5.457	1.63	4.31
ENSBTAG00000017421	SLC3A1	0.428	-1.224	3.162e-07	1.122e-06	yes	down	4.403	3.618	3.263	1.762	2.367	3.217	3.761	2.449
ENSBTAG00000018765	SEMA5B	3.143	1.652	1.865e-17	1.68e-16	yes	up	0.947	0.607	0.718	2.082	2.763	2.547	0.757	2.464
ENSBTAG00000015828	FKBP11	0.414	-1.274	1.294e-62	8.434e-61	yes	down	375.025	380.455	378.065	159.184	156.141	134.922	377.848	150.082
ENSBTAG00000039441	RGS9BP	2.694	1.43	0.002192	0.004659	yes	up	0.088	0.097	0.496	0.34	1.632	2.919	0.227	1.63
ENSBTAG00000019783	SPSB2	2.432	1.282	3.236e-11	1.721e-10	yes	up	2.389	3.444	3.116	7.399	7.66	6.061	2.983	7.04
ENSBTAG00000046561	LCORL	2.296	1.199	0.0005987	0.001388	yes	up	0.143	0.152	0.169	0.34	0.609	0.307	0.155	0.419
ENSBTAG00000046595	-	0.179	-2.486	2.336e-28	4.07e-27	yes	down	4.656	4.928	4.457	0.649	0.647	0.892	4.68	0.729
ENSBTAG00000025340	CDHR2	0.312	-1.679	0.0003251	0.0007844	yes	down	0.143	0.13	0.116	0	0	0.019	0.13	0.006
ENSBTAG00000003336	TPD52L1	0.27	-1.889	1.912e-06	6.184e-06	yes	down	1.398	1.202	1.436	0.206	0.106	0.372	1.345	0.228
ENSBTAG00000003936	PNKD	2.321	1.215	5.847e-69	4.33e-67	yes	up	78.323	70.825	73.431	98.099	96.167	94.472	74.193	96.246
ENSBTAG00000011895	PANK3	2.884	1.528	1.338e-13	8.776e-13	yes	up	1.486	1.538	1.795	3.493	5.187	5.69	1.606	4.79
ENSBTAG00000012212	CYP26B1	3.326	1.734	1.122e-06	3.737e-06	yes	up	0.451	0.357	0.327	2.123	1.42	1.302	0.378	1.615
ENSBTAG00000033319	CD200	0.461	-1.117	7.008e-05	0.0001855	yes	down	1.75	1.787	1.785	0.608	0.628	0.753	1.774	0.663
ENSBTAG00000046866	-	2.624	1.392	2.137e-14	1.497e-13	yes	up	0.837	0.877	0.95	2.483	2.057	2.222	0.888	2.254
ENSBTAG00000006951	LMO2	3.283	1.715	1.088e-20	1.233e-19	yes	up	2.73	2.859	2.376	7.43	8.925	10.431	2.655	8.929
ENSBTAG00000010956	SCARB2	0.451	-1.148	1.705e-57	9.878e-56	yes	down	154.444	146.036	154.709	65.228	61.191	65.021	151.73	63.813
ENSBTAG00000038330	-	0.448	-1.16	1.84e-27	3.024e-26	yes	down	738.701	568.895	509.783	238.704	294.876	269.668	605.793	267.749
ENSBTAG00000007791	KCNQ5	0.403	-1.31	0.004372	0.008814	yes	down	0.495	0.325	0.243	0.093	0.077	0.046	0.354	0.072
ENSBTAG00000005129	CEP55	2.195	1.134	1.171e-16	9.88e-16	yes	up	7.43	7.322	7.921	14.2	16.575	18.649	7.558	16.475
ENSBTAG00000039652	PTGDR2	2.546	1.348	2.877e-11	1.538e-10	yes	up	3.005	3.834	2.862	9.697	7.602	7.977	3.234	8.425
ENSBTAG00000008494	TMEM171	0.178	-2.494	3.142e-124	8.031e-122	yes	down	54.512	54.968	51.094	9.078	10.026	7.986	53.525	9.03
ENSBTAG00000000308	ITCH	2.003	1.002	8.097e-14	5.409e-13	yes	up	3.864	3.488	3.876	5.935	7.863	8.516	3.743	7.438
ENSBTAG00000002390	CCDC184	3.036	1.602	0.0005023	0.001178	yes	up	0.088	0.022	0.053	0.402	0.338	0.437	0.054	0.392
ENSBTAG00000020100	-	2.551	1.351	2.718e-24	3.736e-23	yes	up	2.862	2.881	2.883	5.966	6.858	8.571	2.875	7.132
ENSBTAG00000021577	ZFYVE16	2.318	1.213	6.863e-11	3.522e-10	yes	up	1.123	1.04	0.982	1.865	2.637	2.919	1.048	2.474
ENSBTAG00000006262	LIMS2	0.277	-1.854	4.082e-33	9.302e-32	yes	down	13.012	13.658	12.515	4.256	3.014	2.947	13.062	3.406
ENSBTAG00000004782	PTPRCAP	0.466	-1.102	0.0004211	0.0009987	yes	down	3.302	3.964	4.256	1.855	1.14	1.646	3.841	1.547
ENSBTAG00000017867	YPEL1	2.648	1.405	3.931e-11	2.066e-10	yes	up	1.574	1.148	1.204	3.967	3.593	3.198	1.309	3.586
ENSBTAG00000016950	B3GAT3	0.407	-1.296	9.695e-58	5.666e-56	yes	down	124.744	131.653	121.315	55.129	48.586	45.674	125.904	49.796
ENSBTAG00000042461	snoR38	0.337	-1.569	1.201e-23	1.596e-22	yes	down	13.584	11.719	13.318	3.637	4.057	4.602	12.874	4.099
ENSBTAG00000018898	ARID4A	2.842	1.507	2.736e-10	1.321e-09	yes	up	0.815	0.693	0.782	1.618	2.106	2.994	0.763	2.239
ENSBTAG00000034945	-	0.366	-1.452	0.001768	0.00381	yes	down	0.154	0.357	0.148	0	0.039	0	0.22	0.013
ENSBTAG00000046054	RHOB	0.476	-1.07	3.353e-39	9.821e-38	yes	down	161.5	165.522	158.31	86.733	70.406	68.191	161.777	75.11
ENSBTAG00000012827	-	0.448	-1.16	0.0002573	0.0006308	yes	down	2.014	2.524	2.197	0.546	0.831	0.8	2.245	0.726
ENSBTAG00000022155	FSTL1	0.496	-1.012	5.45e-67	3.903e-65	yes	down	232.007	225.916	227.802	118.09	106.889	107.274	228.575	110.751
ENSBTAG00000036367	bta-mir-374b	2.856	1.514	1.336e-10	6.648e-10	yes	up	0.583	0.477	0.412	1.092	1.806	1.543	0.491	1.48
ENSBTAG00000018690	RPAP3	2.025	1.018	6.307e-09	2.686e-08	yes	up	3.71	3.13	3.739	5.575	7.322	8.59	3.526	7.162
ENSBTAG00000017020	S100G	0.095	-3.395	9.3e-24	1.243e-22	yes	down	22.302	22.951	17.288	1.133	1.449	0.911	20.847	1.164
ENSBTAG00000009562	ZNF593	0.352	-1.506	3.753e-43	1.382e-41	yes	down	126.968	126.54	117.988	47.627	42.259	34.816	123.832	41.567
ENSBTAG00000034393	-	2.065	1.046	1.924e-17	1.731e-16	yes	up	4.866	5.535	5.354	9.841	11.63	10.905	5.252	10.792
ENSBTAG00000005122	KNG1	0.221	-2.179	3.136e-06	9.852e-06	yes	down	0.44	0.672	0.338	0	0	0	0.483	0
ENSBTAG00000001209	PHLDB2	2.546	1.348	1.184e-43	4.459e-42	yes	up	21.598	22.117	21.925	46.432	58.226	61.404	21.88	55.354
ENSBTAG00000019928	AQP11	0.498	-1.005	0.02385	0.04154	yes	down	1.013	1.603	0.94	0.35	0.589	0.26	1.185	0.4
ENSBTAG00000018969	POLR1C	0.445	-1.169	2.116e-30	4.159e-29	yes	down	85.192	83.638	80.972	42.3	33.257	30.781	83.267	35.446
ENSBTAG00000001557	CCL28	2.144	1.1	9.303e-05	0.0002425	yes	up	0.98	1.506	0.602	1.041	2.589	2.222	1.029	1.951
ENSBTAG00000011951	MRTO4	0.409	-1.291	4.352e-47	1.812e-45	yes	down	150.657	153.629	151.245	70.009	55.985	54.209	151.844	60.068
ENSBTAG00000043996	SAMD12	0.462	-1.113	1.477e-05	4.266e-05	yes	down	4.711	5.318	5.006	2.762	1.932	1.646	5.012	2.113
ENSBTAG00000004955	SYTL5	0.471	-1.087	0.01745	0.03119	yes	down	0.176	0.087	0.253	0	0	0.056	0.172	0.019
ENSBTAG00000005301	KLHL32	4.604	2.203	2.022e-11	1.097e-10	yes	up	0.517	0.195	0.201	1.865	1.333	2.38	0.304	1.859
ENSBTAG00000005976	HSD17B7	2.25	1.17	1.492e-18	1.459e-17	yes	up	5.196	4.473	5.048	9.851	11.079	11.825	4.906	10.918
ENSBTAG00000034147	OLFML2B	3.986	1.995	1.853e-68	1.357e-66	yes	up	4.018	5.112	3.992	18.404	16.933	16.585	4.374	17.307
ENSBTAG00000009773	KREMEN1	0.416	-1.264	9.284e-88	1.152e-85	yes	down	137.514	134.685	132.89	52.883	55.85	53.707	135.03	54.147
ENSBTAG00000037456	AHDC1	2.252	1.171	3.186e-25	4.66e-24	yes	up	3.479	3.607	4.193	9.243	8.384	7.633	3.76	8.42
ENSBTAG00000012900	TMEM229B	0.46	-1.119	2.5e-31	5.123e-30	yes	down	87.107	87.851	84.52	47.133	35.836	33.412	86.493	38.794
ENSBTAG00000008833	APOM	0.37	-1.434	7.072e-22	8.566e-21	yes	down	32.936	31.443	30.31	11.438	10.065	10.877	31.563	10.793
ENSBTAG00000005290	CLDN2	2.13	1.091	7.102e-07	2.421e-06	yes	up	1.2	1.159	1.077	1.978	2.753	2.78	1.145	2.504
ENSBTAG00000016169	ID1	3.297	1.721	9.174e-104	1.638e-101	yes	up	74.041	76.349	73.927	266.114	229.793	229.422	74.772	241.776
ENSBTAG00000017941	NSUN5	0.499	-1.002	3.828e-20	4.158e-19	yes	down	31.924	29.991	30.384	17.847	13.581	13.266	30.766	14.898
ENSBTAG00000008346	-	2.055	1.039	3.603e-07	1.272e-06	yes	up	0.407	0.422	0.57	0.701	1.352	1.19	0.466	1.081
ENSBTAG00000003073	NAA40	0.464	-1.108	4.864e-20	5.244e-19	yes	down	46.619	48.686	49.31	23.566	19.541	20.973	48.205	21.36
ENSBTAG00000021398	C6orf203	0.476	-1.072	1.909e-14	1.344e-13	yes	down	6.627	6.629	6.474	2.834	2.936	3.245	6.577	3.005
ENSBTAG00000019568	IFT74	2.652	1.407	9.41e-08	3.551e-07	yes	up	0.716	0.758	0.824	1.906	2.27	2.352	0.766	2.176
ENSBTAG00000003200	-	2.192	1.132	1.145e-06	3.809e-06	yes	up	0.286	0.292	0.296	0.701	0.638	0.623	0.291	0.654
ENSBTAG00000021205	PLPP7	2.415	1.272	0.00135	0.002962	yes	up	0.264	0.552	0.095	0.814	0.898	1.116	0.304	0.943
ENSBTAG00000011146	RAB8B	3.165	1.662	9.581e-14	6.362e-13	yes	up	0.528	0.379	0.57	1.711	1.922	1.32	0.492	1.651
ENSBTAG00000012584	GJB3	0.425	-1.234	9.007e-16	7.038e-15	yes	down	18.615	19.117	18.609	10.088	5.699	7.084	18.78	7.624
ENSBTAG00000008576	PLEKHD1	2.462	1.3	1.397e-22	1.759e-21	yes	up	2.587	2.242	2.418	7.924	6.964	5.959	2.416	6.949
ENSBTAG00000001927	ATP6V1C2	0.118	-3.083	1.263e-54	6.613e-53	yes	down	7.992	7.56	6.685	0.721	0.695	0.511	7.412	0.642
ENSBTAG00000012237	AEBP1	0.494	-1.018	0.02897	0.04949	yes	down	0.11	0.087	0.137	0.031	0.019	0.019	0.111	0.023
ENSBTAG00000012519	XDH	0.202	-2.308	3.952e-207	2.861e-204	yes	down	37.637	37.151	37.281	8.017	7.08	6.87	37.356	7.322
ENSBTAG00000015554	TMF1	2.178	1.123	1.462e-08	5.987e-08	yes	up	1.453	1.83	1.774	2.298	3.506	3.951	1.686	3.252
ENSBTAG00000006877	MMP16	2.006	1.004	4.296e-11	2.246e-10	yes	up	2.422	2.697	3.443	5.43	5.863	5.875	2.854	5.723
ENSBTAG00000017882	LRRC3	0.309	-1.693	0.0002782	0.0006784	yes	down	0.484	0.368	0.475	0.031	0.087	0	0.442	0.039
ENSBTAG00000000400	KRT85	0.459	-1.122	0.01295	0.02375	yes	down	0.319	0.412	0.296	0.113	0.155	0.019	0.342	0.096
ENSBTAG00000013493	BNIP2	2.623	1.391	9.079e-09	3.805e-08	yes	up	1.343	1.614	0.972	3.04	3.825	3.988	1.31	3.618
ENSBTAG00000015433	APC2	2.004	1.003	0.0007593	0.001731	yes	up	0.253	0.152	0.148	0.392	0.386	0.4	0.184	0.393
ENSBTAG00000040067	HIPK4	3.633	1.861	2.342e-38	6.665e-37	yes	up	2.125	2.762	2.461	9.645	8.21	8.943	2.449	8.933
ENSBTAG00000003097	DENND4C	2.734	1.451	7.367e-27	1.168e-25	yes	up	1.09	1.246	1.024	2.556	3.265	3.254	1.12	3.025
ENSBTAG00000006489	MYO5A	2.706	1.436	8.286e-29	1.488e-27	yes	up	2.532	2.361	2.197	4.668	5.448	6.498	2.363	5.538
ENSBTAG00000008717	SERPINE2	0.396	-1.338	4.978e-43	1.823e-41	yes	down	28.137	27.706	29.191	12.51	11.301	9.975	28.345	11.262
ENSBTAG00000044126	SNTB1	0.352	-1.507	0.0001674	0.0004218	yes	down	3.699	3.358	2.809	1.185	0.734	0.456	3.289	0.792
ENSBTAG00000015509	NAMPT	2.12	1.084	8.726e-09	3.664e-08	yes	up	2.84	3.087	2.492	5.049	6.018	6.926	2.806	5.998
ENSBTAG00000012451	-	2.215	1.147	1.97e-24	2.735e-23	yes	up	9.17	9.412	9.42	25.432	19.888	19.7	9.334	21.673
ENSBTAG00000011554	SURF6	0.465	-1.105	1.529e-42	5.476e-41	yes	down	51.991	54.34	54.294	25.287	23.327	23.892	53.542	24.169
ENSBTAG00000000046	SURF2	0.305	-1.713	3.894e-62	2.488e-60	yes	down	68.338	65.528	67.654	18.95	15.271	15.042	67.173	16.421
ENSBTAG00000001538	-	0.338	-1.563	0.000203	0.0005057	yes	down	2.961	4.462	4.319	1	0.618	0.809	3.914	0.809
ENSBTAG00000011832	ALDH18A1	0.497	-1.008	2.271e-40	7.327e-39	yes	down	55.91	57.004	56.29	30.409	26.853	24.878	56.401	27.38
ENSBTAG00000021766	HBEGF	0.408	-1.292	4.781e-26	7.289e-25	yes	down	26.331	26.742	25.832	12.953	8.964	9.436	26.302	10.451
ENSBTAG00000007994	OSCP1	2.474	1.307	2.384e-06	7.622e-06	yes	up	1.442	1.419	0.813	3.71	3.081	2.984	1.225	3.258
ENSBTAG00000016567	HBQ1	0.498	-1.006	0.001271	0.002795	yes	down	10.48	12.315	10.624	5.657	4.569	4.007	11.14	4.744
ENSBTAG00000005833	ETNK1	2.663	1.413	3.691e-22	4.543e-21	yes	up	1.475	1.614	1.648	3.215	4.482	4.806	1.579	4.168
ENSBTAG00000025442	HSPA1L	2.377	1.249	2.593e-05	7.234e-05	yes	up	0.716	0.422	0.602	1.432	1.227	1.85	0.58	1.503
ENSBTAG00000046580	DHX58	0.451	-1.15	0.007292	0.01407	yes	down	0.363	0.314	0.412	0.165	0.097	0.112	0.363	0.125
ENSBTAG00000033441	SHCBP1	2.073	1.052	4.255e-13	2.674e-12	yes	up	6.88	7.051	7.477	11.232	15.918	17.041	7.136	14.73
ENSBTAG00000048249	-	4.19	2.067	4.072e-11	2.133e-10	yes	up	2.334	1.646	2.271	8.986	12.798	9.399	2.084	10.394
ENSBTAG00000039117	TOGARAM1	2.643	1.402	6.302e-13	3.9e-12	yes	up	0.947	0.693	1.003	1.783	2.492	3.133	0.881	2.469
ENSBTAG00000017266	ITGA6	2.042	1.03	1.369e-39	4.111e-38	yes	up	123.467	121.19	126.944	224.216	240.572	261.998	123.867	242.262
ENSBTAG00000000012	TTC33	2.157	1.109	5.1e-06	1.561e-05	yes	up	1.442	1.332	1.584	2.112	2.444	3.124	1.453	2.56
ENSBTAG00000003675	ADGRL1	0.463	-1.11	8.982e-13	5.476e-12	yes	down	2.73	3.358	3.316	1.34	1.275	1.562	3.135	1.392
ENSBTAG00000020056	COL12A1	0.19	-2.398	4.546e-56	2.522e-54	yes	down	1.75	1.82	1.848	0.289	0.367	0.325	1.806	0.327
ENSBTAG00000006832	SLC5A6	0.329	-1.603	1.981e-43	7.421e-42	yes	down	36.426	36.003	35.855	14.962	10.712	9.631	36.095	11.768
ENSBTAG00000006027	USP34	2.486	1.314	1.413e-23	1.87e-22	yes	up	1.739	1.592	1.5	3.205	4.337	4.593	1.61	4.045
ENSBTAG00000020292	C5H12orf57	0.49	-1.028	1.692e-38	4.858e-37	yes	down	222.21	224.194	204.357	102.994	110.241	94.277	216.92	102.504
ENSBTAG00000019730	PNISR	2.457	1.297	1.341e-13	8.789e-13	yes	up	1.816	1.82	1.848	3.555	4.878	5.346	1.828	4.593
ENSBTAG00000007105	-	0.389	-1.361	3.316e-30	6.46e-29	yes	down	30.79	31.779	30.088	14.828	9.814	10.273	30.886	11.638
ENSBTAG00000001002	TCF7	3.8	1.926	1.296e-93	1.877e-91	yes	up	6.627	6.358	6.516	23.886	26.534	23.948	6.5	24.789
ENSBTAG00000027321	CCDC18	2.061	1.043	0.002064	0.004406	yes	up	0.154	0.206	0.169	0.361	0.396	0.465	0.176	0.407
ENSBTAG00000038738	PXMP4	2.293	1.197	3.931e-10	1.867e-09	yes	up	2.895	2.599	2.471	6.729	6.114	5.68	2.655	6.174
ENSBTAG00000017797	-	2.433	1.283	0.001063	0.002367	yes	up	0.11	0.043	0.084	0.175	0.299	0.26	0.079	0.245
ENSBTAG00000018299	PIGH	0.382	-1.387	1.252e-29	2.365e-28	yes	down	27.884	26.46	28.473	9.439	11.224	9.687	27.606	10.117
ENSBTAG00000000421	EEA1	3.027	1.598	3.366e-17	2.967e-16	yes	up	0.66	0.682	0.623	1.597	1.884	2.724	0.655	2.068
ENSBTAG00000017391	HS3ST2	0.258	-1.956	7.373e-23	9.421e-22	yes	down	15.268	14.514	14.331	5.06	2.656	2.789	14.704	3.502
ENSBTAG00000045789	-	3.301	1.723	5.958e-05	0.0001591	yes	up	0.649	0.964	0.116	3.37	2.898	3.347	0.576	3.205
ENSBTAG00000009715	PDCD11	0.458	-1.127	1.061e-43	4.01e-42	yes	down	43.867	43.184	42.624	22.155	17.841	17.803	43.225	19.266
ENSBTAG00000014992	GPR37L1	2.495	1.319	0.00479	0.009585	yes	up	0.11	0	0.021	0.268	0.299	0.307	0.044	0.291
ENSBTAG00000009049	-	2.007	1.005	1.2e-18	1.181e-17	yes	up	6.649	6.087	6.432	13.561	12.663	11.816	6.389	12.68
ENSBTAG00000010602	DDX56	0.441	-1.181	6.97e-28	1.177e-26	yes	down	62.108	62.766	59.976	32.562	23.81	22.572	61.617	26.315
ENSBTAG00000000648	ADAMTS5	2.048	1.034	0.0258	0.04453	yes	up	0.022	0.054	0	0.155	0.145	0.084	0.025	0.128
ENSBTAG00000015290	BAIAP2L2	3.792	1.923	4.396e-07	1.533e-06	yes	up	0.242	0.206	0.116	1.216	0.715	1.078	0.188	1.003
ENSBTAG00000016627	WASF1	2.151	1.105	0.007675	0.01474	yes	up	0.154	0.162	0.127	0.505	0.473	0.27	0.148	0.416
ENSBTAG00000021144	PSTPIP1	4.544	2.184	2.48e-29	4.605e-28	yes	up	1.728	1.592	1.331	7.605	7.708	6.861	1.55	7.391
ENSBTAG00000014588	RSL1D1	0.418	-1.26	2.926e-61	1.834e-59	yes	down	101.165	95.996	95.62	43.537	37.188	37.995	97.594	39.573
ENSBTAG00000046252	-	7.16	2.84	1.456e-10	7.206e-10	yes	up	0	0.054	0.116	1.978	2.067	1.404	0.057	1.816
ENSBTAG00000008078	TRIM59	3.528	1.819	1.286e-24	1.801e-23	yes	up	1.519	1.43	1.447	4.709	5.544	6.638	1.465	5.63
ENSBTAG00000008333	ETV4	2.464	1.301	4.087e-12	2.35e-11	yes	up	2.884	2.567	2.197	7.821	5.351	5.848	2.549	6.34
ENSBTAG00000007439	TENM4	0.496	-1.013	7.921e-06	2.365e-05	yes	down	0.881	0.791	0.676	0.474	0.261	0.353	0.783	0.363
ENSBTAG00000044033	EDIL3	0.201	-2.314	8.587e-16	6.722e-15	yes	down	1.827	1.484	1.162	0.216	0.241	0.195	1.491	0.217
ENSBTAG00000018164	FNDC4	0.27	-1.887	4.981e-09	2.139e-08	yes	down	3.236	3.856	3.707	0.68	0.995	0.632	3.6	0.769
ENSBTAG00000006510	YRDC	0.405	-1.305	1.908e-39	5.679e-38	yes	down	28.346	28.334	27.987	11.912	10.364	10.849	28.222	11.042
ENSBTAG00000030338	GJA9	2.16	1.111	0.01622	0.02916	yes	up	0	0.032	0.063	0.196	0.328	0.232	0.032	0.252
ENSBTAG00000004221	ESM1	18.948	4.244	4.016e-78	3.793e-76	yes	up	0.473	0.628	0.602	16.858	9.688	12.281	0.568	12.942
ENSBTAG00000035373	-	2.218	1.149	0.005329	0.01057	yes	up	0.275	0.184	0.444	0.927	0.86	0.846	0.301	0.878
ENSBTAG00000005183	MVK	2.219	1.15	1.55e-48	6.734e-47	yes	up	25.825	29.017	27.079	61.796	59.694	57.332	27.307	59.607
ENSBTAG00000013347	DMPK	2.696	1.431	0.001814	0.003901	yes	up	0.077	0.022	0.116	8.007	0.415	0.214	0.072	2.879
ENSBTAG00000020869	DDC	0.098	-3.358	2.418e-39	7.114e-38	yes	down	8.377	8.383	7.424	0.721	0.502	0.623	8.061	0.615
ENSBTAG00000011087	ARID2	2.042	1.03	1.082e-10	5.433e-10	yes	up	1.827	1.96	2.133	3.452	3.622	4.992	1.973	4.022
ENSBTAG00000012243	POLR1E	0.467	-1.098	1.675e-29	3.136e-28	yes	down	31.439	31.291	31.673	14.643	13.822	14.187	31.468	14.217
ENSBTAG00000012463	ZMAT3	2.333	1.222	5.531e-09	2.371e-08	yes	up	0.418	0.769	0.824	1.401	1.632	1.766	0.67	1.6
ENSBTAG00000001323	CENPC	2.405	1.266	2.155e-11	1.166e-10	yes	up	1.618	1.809	1.51	2.999	4.327	4.713	1.646	4.013
ENSBTAG00000008567	DLEC1	2.13	1.091	0.01464	0.02654	yes	up	0.022	0.043	0.053	0.113	0.145	0.121	0.039	0.126
ENSBTAG00000039067	PCDHB15	2.537	1.343	0.004072	0.008257	yes	up	0.022	0.032	0.021	0.155	0.184	0.279	0.025	0.206
ENSBTAG00000021374	FARSA	0.434	-1.204	4.568e-40	1.435e-38	yes	down	112.261	113.597	109.487	55.129	45.118	41.091	111.782	47.113
ENSBTAG00000011172	ALMS1	2.235	1.16	5.084e-10	2.388e-09	yes	up	0.627	0.52	0.581	0.989	1.343	1.59	0.576	1.307
ENSBTAG00000009811	BOP1	0.405	-1.305	2.48e-56	1.393e-54	yes	down	113.648	117.02	105.917	50.327	42.307	39.855	112.195	44.163
ENSBTAG00000021466	COL3A1	3.755	1.909	2.675e-08	1.067e-07	yes	up	0.11	0.173	0.137	0.443	0.676	0.595	0.14	0.571
ENSBTAG00000006471	OSBPL11	2.315	1.211	2.24e-06	7.189e-06	yes	up	0.671	0.682	0.623	1.103	1.748	1.962	0.659	1.604
ENSBTAG00000019704	HLTF	2.418	1.274	6.316e-06	1.909e-05	yes	up	2.697	2.199	2.313	4.153	6.307	8.33	2.403	6.263
ENSBTAG00000047380	CALCA	0.257	-1.961	8.483e-08	3.221e-07	yes	down	4.348	7.203	3.696	0.804	1.439	0.521	5.082	0.921
ENSBTAG00000016991	EFNB2	2.097	1.068	1.438e-22	1.807e-21	yes	up	3.435	3.563	3.823	7.419	7.283	7.772	3.607	7.491
ENSBTAG00000026384	-	3.35	1.744	5.065e-09	2.174e-08	yes	up	0.264	0.282	0.507	1.072	1.594	1.506	0.351	1.391
ENSBTAG00000008121	-	0.48	-1.06	0.0121	0.02235	yes	down	0.253	0.823	0.063	0	0	0	0.38	0
ENSBTAG00000004926	LRR1	0.495	-1.014	1.145e-07	4.278e-07	yes	down	5.933	5.047	5.143	2.185	3.091	2.296	5.374	2.524
ENSBTAG00000023659	-	0.253	-1.983	1.648e-236	1.534e-233	yes	down	3839.67	3982.43	3886.66	902.428	909.212	929.905	3902.92	913.848
ENSBTAG00000019075	METAP1D	0.482	-1.053	2.57e-11	1.378e-10	yes	down	11.878	10.874	11.913	6.265	5.052	4.676	11.555	5.331
ENSBTAG00000030584	SLC35A4	0.449	-1.154	1.77e-49	7.981e-48	yes	down	92.083	95.032	94.543	47.184	37.825	37.828	93.886	40.946
ENSBTAG00000012066	PECAM1	2.988	1.579	0.000683	0.001568	yes	up	0.033	0.011	0.021	0.103	0.222	0.232	0.022	0.186
ENSBTAG00000016963	ADAMTS6	2.757	1.463	0.001307	0.002872	yes	up	0.099	0	0.042	0.134	0.328	0.288	0.047	0.25
ENSBTAG00000046376	-	2.542	1.346	0.001099	0.002444	yes	up	0.352	0.661	0.412	1.608	1.787	0.958	0.475	1.451
ENSBTAG00000019299	GRHPR	0.482	-1.053	2.001e-34	4.812e-33	yes	down	175.327	176.06	171.279	93.266	75.603	74.996	174.222	81.288
ENSBTAG00000039329	RAET1G	0.379	-1.4	0.002677	0.005615	yes	down	1.079	0.531	0.76	0	0.174	0.158	0.79	0.111
ENSBTAG00000016911	ARHGAP23	2.437	1.285	1.04e-32	2.325e-31	yes	up	4.987	5.177	5.502	13.952	12.344	10.924	5.222	12.407
ENSBTAG00000015381	ARHGAP18	2.5	1.322	1.861e-27	3.051e-26	yes	up	6.528	6.228	5.312	13.118	13.204	15.907	6.023	14.076
ENSBTAG00000004563	-	12.244	3.614	9.3e-50	4.268e-48	yes	up	0.716	0.661	1.457	20.083	14.344	16.232	0.945	16.886
ENSBTAG00000033089	HACD1	0.497	-1.009	4.197e-08	1.642e-07	yes	down	12.219	9.488	8.607	4.039	5.631	5.002	10.105	4.891
ENSBTAG00000019062	FCHSD2	2.523	1.335	1.48e-20	1.657e-19	yes	up	3.236	2.762	3.02	7.883	7.322	7.549	3.006	7.585
ENSBTAG00000013736	PROM1	0.431	-1.213	0.006952	0.01348	yes	down	0.22	0.336	0.317	0.134	0.029	0.056	0.291	0.073
ENSBTAG00000018667	RCL1	0.361	-1.471	2.844e-41	9.504e-40	yes	down	29.348	31.421	26.941	11.541	9.321	9.622	29.237	10.161
ENSBTAG00000005574	-	0.209	-2.256	0	0	yes	down	1380.95	1384.37	1353.37	293.194	278.089	266.655	1372.9	279.313
ENSBTAG00000006428	ZNF354A	2.886	1.529	7.188e-07	2.448e-06	yes	up	0.583	0.357	0.75	1.618	1.613	2.278	0.563	1.836
ENSBTAG00000005524	HBP1	2.691	1.428	7.71e-25	1.097e-23	yes	up	5.218	5.231	4.985	10.82	14.923	15.516	5.145	13.753
ENSBTAG00000003332	RPP40	0.398	-1.33	1.248e-12	7.501e-12	yes	down	8.696	9.726	10.371	4.503	2.82	3.412	9.598	3.578
ENSBTAG00000003291	RIMKLB	2.349	1.232	6.212e-42	2.136e-40	yes	up	8.091	8.221	8.153	20.094	20.507	23.269	8.155	21.29
ENSBTAG00000014103	SH3GL2	0.184	-2.443	1.727e-17	1.561e-16	yes	down	2.818	1.895	1.922	0.319	0.425	0.242	2.212	0.329
ENSBTAG00000030575	BHLHE41	4.704	2.234	4.308e-123	1.08e-120	yes	up	12.296	10.355	9.41	46.721	56.352	60.372	10.687	54.482
ENSBTAG00000005565	CLN6	0.449	-1.155	3.355e-25	4.903e-24	yes	down	13.958	15.001	13.782	6.729	5.641	5.559	14.247	5.976
ENSBTAG00000047598	-	0.3	-1.738	0.0001889	0.0004729	yes	down	0.429	0.466	0.623	0.031	0.097	0	0.506	0.043
ENSBTAG00000008197	EPOR	5.238	2.389	8.474e-24	1.135e-22	yes	up	1.145	0.834	0.855	5.997	5.342	5.104	0.945	5.481
ENSBTAG00000013105	SYT3	0.416	-1.267	4.147e-05	0.000113	yes	down	1.112	1.17	1.299	0.402	0.435	0.437	1.194	0.425
ENSBTAG00000012054	ALDH3B2	2.776	1.473	3.444e-12	1.993e-11	yes	up	0.782	0.802	0.697	2.422	1.99	2.138	0.76	2.183
ENSBTAG00000008953	TAP1	0.418	-1.26	3.214e-84	3.434e-82	yes	down	71.564	69.644	67.538	28.358	29.644	27.053	69.582	28.352
ENSBTAG00000011285	TRMT1L	2.56	1.356	5.338e-19	5.389e-18	yes	up	1.893	2.058	2.683	5.771	5.371	5.968	2.211	5.703
ENSBTAG00000018759	-	2.261	1.177	0.002346	0.004953	yes	up	0.451	0.628	0.422	1.834	1.024	1.116	0.5	1.325
ENSBTAG00000037649	VIPR2	0.364	-1.459	1.149e-32	2.556e-31	yes	down	14.189	13.777	14.743	4.668	5.419	4.658	14.236	4.915
ENSBTAG00000015690	PLIN4	0.453	-1.141	2.318e-05	6.514e-05	yes	down	0.859	1.072	0.908	0.422	0.406	0.344	0.946	0.391
ENSBTAG00000014514	-	2.706	1.436	0.00211	0.004498	yes	up	0	0.065	0.032	0.309	0.454	0.26	0.032	0.341
ENSBTAG00000008101	PCSK5	0.462	-1.113	4.051e-08	1.587e-07	yes	down	2.532	2.318	2.25	1.247	0.947	1.032	2.367	1.075
ENSBTAG00000001810	SCAF11	2.104	1.073	3.551e-14	2.449e-13	yes	up	3.732	3.141	3.284	5.482	7.022	8.72	3.386	7.075
ENSBTAG00000011798	STK38L	2.942	1.557	2.115e-16	1.743e-15	yes	up	0.98	0.661	0.824	2.288	2.637	2.529	0.822	2.485
ENSBTAG00000035064	C7orf57	2.516	1.331	3.092e-33	7.108e-32	yes	up	10.017	10.55	10.477	22.855	28.736	25.352	10.348	25.648
ENSBTAG00000002527	ZSWIM4	2.427	1.279	3.221e-37	8.784e-36	yes	up	3.225	3.65	3.105	7.43	6.848	6.573	3.327	6.95
ENSBTAG00000019010	EIF2B3	0.388	-1.365	1.657e-26	2.584e-25	yes	down	11.834	12.672	11.85	4.328	3.825	4.546	12.119	4.233
ENSBTAG00000022067	FAM216A	3.099	1.632	1.097e-15	8.496e-15	yes	up	3.302	3.488	3.644	8.986	12.586	11.202	3.478	10.925
ENSBTAG00000020018	FRK	2.749	1.459	7.647e-07	2.596e-06	yes	up	1.134	0.693	0.686	2.236	2.019	3.384	0.838	2.546
ENSBTAG00000047653	-	3.123	1.643	0.000344	0.0008271	yes	up	0	0	0	0.69	0.541	1.441	0	0.891
ENSBTAG00000011734	ANKRD1	0.252	-1.99	1.924e-62	1.235e-60	yes	down	33.145	30.565	30.838	6.224	7.959	8.488	31.516	7.557
ENSBTAG00000004321	SFXN2	0.256	-1.967	3.416e-96	5.301e-94	yes	down	34.213	50.863	34.429	9.429	12.074	8.627	39.835	10.043
ENSBTAG00000002317	PTN	0.17	-2.555	1.087e-106	2.024e-104	yes	down	63.22	59.376	61.941	8.244	10.075	11.435	61.512	9.918
ENSBTAG00000001522	MTERF3	0.497	-1.008	2.445e-24	3.372e-23	yes	down	30.393	28.063	31.24	13.602	15.184	14.54	29.899	14.442
ENSBTAG00000038050	ZNF420	2.083	1.059	0.003336	0.006883	yes	up	0.22	0.152	0.253	0.505	0.415	0.595	0.208	0.505
ENSBTAG00000015131	SLC29A1	0.412	-1.281	2.329e-39	6.867e-38	yes	down	304.87	306.121	301.899	148.169	107.584	108.566	304.297	121.44
ENSBTAG00000045887	DMTN	4.167	2.059	6.3e-52	3.122e-50	yes	up	2.51	2.426	2.429	9.666	10.345	10.431	2.455	10.147
ENSBTAG00000017048	CENPJ	2.183	1.126	9.876e-07	3.313e-06	yes	up	0.782	0.78	0.803	1.216	1.932	2.185	0.788	1.778
ENSBTAG00000002534	-	0.442	-1.178	4.874e-41	1.621e-39	yes	down	38.749	38.061	37.418	16.384	15.851	16.669	38.076	16.301
ENSBTAG00000015347	-	4.006	2.002	5.203e-28	8.843e-27	yes	up	0.969	1.083	1.584	5.286	5.767	3.849	1.212	4.967
ENSBTAG00000001806	IQCD	2.178	1.123	3.167e-10	1.523e-09	yes	up	2.631	2.61	2.038	6.317	8.056	7.558	2.426	7.31
ENSBTAG00000047793	TSSC4	0.449	-1.156	3.029e-34	7.206e-33	yes	down	69.065	77.107	69.576	34.129	29.76	26.756	71.916	30.215
ENSBTAG00000024387	PNPLA8	2.53	1.339	5.258e-11	2.731e-10	yes	up	1.057	0.964	1.003	2.102	2.415	3.784	1.008	2.767
ENSBTAG00000010581	MAGI1	2.195	1.134	1.968e-15	1.493e-14	yes	up	1.255	1.646	1.373	2.411	2.898	3.449	1.425	2.919
ENSBTAG00000020638	TIMP3	0.422	-1.244	1.427e-25	2.129e-24	yes	down	62.328	62.496	59.406	33.387	23.018	20.508	61.41	25.638
ENSBTAG00000005786	-	3.238	1.695	9.219e-10	4.216e-09	yes	up	0.727	0.271	0.887	1.401	2.048	2.185	0.628	1.878
ENSBTAG00000014832	TMEFF2	3.829	1.937	2.514e-07	9.026e-07	yes	up	0.209	0.433	0.507	1	1.777	2.882	0.383	1.886
ENSBTAG00000047834	-	2.102	1.072	8.224e-18	7.597e-17	yes	up	11.944	11.319	10.646	19.197	25.037	26.282	11.303	23.505
ENSBTAG00000016752	ASB10	2.672	1.418	0.001643	0.003562	yes	up	0	0	0	0.247	0.338	0.26	0	0.282
ENSBTAG00000036016	FAM111B	3.191	1.674	4.218e-06	1.304e-05	yes	up	0.11	0.173	0.127	0.422	0.58	0.641	0.137	0.548
ENSBTAG00000002751	VSTM5	0.321	-1.639	1.127e-55	6.044e-54	yes	down	9.071	10.235	10.054	3.586	3.999	3.328	9.787	3.638
ENSBTAG00000005140	-	0.44	-1.186	5.383e-10	2.522e-09	yes	down	14.674	14.34	13.909	5.523	5.38	6.656	14.308	5.853
ENSBTAG00000001748	TRIM45	2.133	1.093	1.403e-05	4.067e-05	yes	up	0.705	0.758	0.824	1.783	1.574	1.748	0.762	1.702
ENSBTAG00000019382	PKDCC	0.305	-1.712	7.812e-123	1.921e-120	yes	down	164.946	172.518	166.168	54.325	46.21	48.612	167.877	49.716
ENSBTAG00000018478	RPL7L1	0.437	-1.193	1.105e-77	1.029e-75	yes	down	233.416	243.484	236.895	98.903	100.214	98.637	237.932	99.251
ENSBTAG00000030425	ID3	4.13	2.046	1.125e-233	9.779e-231	yes	up	106.394	105.42	109.55	425.339	445.299	425.358	107.121	431.999
ENSBTAG00000033735	WASHC4	3.104	1.634	3.099e-26	4.769e-25	yes	up	1.288	1.278	1.415	3.421	4.153	5.048	1.327	4.207
ENSBTAG00000002728	ARID1B	2.086	1.061	1e-25	1.502e-24	yes	up	5.438	6.26	6.125	10.655	10.799	11.937	5.941	11.13
ENSBTAG00000015821	AMPD3	0.391	-1.355	1.028e-55	5.538e-54	yes	down	31.406	30.912	31.324	15.199	11.997	11.193	31.214	12.796
ENSBTAG00000008665	DIXDC1	2.19	1.131	1.437e-21	1.712e-20	yes	up	2.125	2.08	2.133	4.864	4.897	5.206	2.113	4.989
ENSBTAG00000009242	ZNF638	2.081	1.057	4.983e-10	2.343e-09	yes	up	5.152	4.647	4.636	6.873	10.026	12.448	4.812	9.782
ENSBTAG00000008021	-	2.645	1.403	0.002281	0.00483	yes	up	0.396	0.487	0.127	1.257	2.453	1.72	0.337	1.81
ENSBTAG00000004558	C15orf48	0.397	-1.331	4.483e-09	1.94e-08	yes	down	27.718	27.24	19.908	8.738	9.997	7.038	24.955	8.591
ENSBTAG00000033679	HLCS	0.478	-1.066	1.9e-11	1.034e-10	yes	down	3.005	3.282	3.126	1.937	1.178	1.618	3.138	1.578
ENSBTAG00000002266	NPL	0.253	-1.985	4.269e-10	2.02e-09	yes	down	3.192	2.914	2.735	0.886	0.551	0.325	2.947	0.587
ENSBTAG00000012228	SEMA4A	3.528	1.819	6.618e-05	0.0001755	yes	up	0	0.076	0.032	0.309	0.425	0.214	0.036	0.316
ENSBTAG00000009455	IL12RB2	16.427	4.038	1.755e-28	3.091e-27	yes	up	0.044	0.043	0.042	1.092	1.661	1.729	0.043	1.494
ENSBTAG00000021673	NDC80	2.454	1.295	6.368e-21	7.313e-20	yes	up	5.746	4.668	5.724	9.346	13.378	13.815	5.379	12.18
ENSBTAG00000046875	AP5B1	2.184	1.127	1.233e-22	1.557e-21	yes	up	8.355	8.253	8.481	21.33	17.792	15.293	8.363	18.138
ENSBTAG00000044968	U7	2.803	1.487	4.301e-10	2.034e-09	yes	up	2.389	1.711	2.418	6.945	6.143	6.099	2.173	6.396
ENSBTAG00000015931	TTC4	0.482	-1.054	5.468e-40	1.701e-38	yes	down	31.891	34.172	31.039	16.25	14.247	14.215	32.367	14.904
ENSBTAG00000017894	CAD	0.368	-1.441	8.084e-76	7.119e-74	yes	down	59.378	63.395	60.716	24.329	21.009	20.192	61.163	21.843
ENSBTAG00000010503	TIMM9	0.463	-1.11	2.35e-18	2.274e-17	yes	down	29.282	25.28	25.706	13.252	11.514	10.933	26.756	11.9
ENSBTAG00000039470	-	0.477	-1.069	0.003962	0.008059	yes	down	9.764	8.871	22.97	13.53	13.523	7.149	13.868	11.401
ENSBTAG00000011476	-	2.224	1.153	1.491e-20	1.668e-19	yes	up	4.634	4.647	4.584	8.893	11.668	10.05	4.622	10.204
ENSBTAG00000002554	TCAF1	2.13	1.091	0.0004117	0.0009782	yes	up	0.187	0.227	0.169	0.35	0.531	0.483	0.194	0.455
ENSBTAG00000017280	C3	0.016	-5.995	8.668e-308	1.883e-304	yes	down	19.958	19.983	18.704	0.309	0.135	0.325	19.548	0.256
ENSBTAG00000015569	ENKUR	2.461	1.299	0.00539	0.01068	yes	up	0.121	0.032	0.032	0.185	13.137	1.562	0.062	4.961
ENSBTAG00000009035	CENPE	3.658	1.871	2.293e-08	9.209e-08	yes	up	0.539	0.444	0.444	1.216	2.222	2.966	0.476	2.135
ENSBTAG00000016804	LYST	3.38	1.757	5.501e-10	2.575e-09	yes	up	0.066	0.119	0.095	0.289	0.357	0.456	0.093	0.367
ENSBTAG00000018237	MYO16	0.272	-1.878	1.234e-05	3.6e-05	yes	down	0.275	0.162	0.169	0.031	0.039	0.019	0.202	0.03
ENSBTAG00000012561	ORMDL1	0.488	-1.035	1.068e-16	9.052e-16	yes	down	12.659	11.73	12.029	5.06	5.728	5.922	12.139	5.57
ENSBTAG00000021435	MAFF	0.287	-1.799	1.73e-37	4.787e-36	yes	down	31.946	27.912	33.151	15.189	18.951	6.396	31.003	13.512
ENSBTAG00000003707	-	11.408	3.512	3.703e-16	3.009e-15	yes	up	0	0.065	0	1.886	1.265	1.218	0.022	1.456
ENSBTAG00000020035	RCAN1	0.499	-1.004	1.605e-49	7.262e-48	yes	down	436.417	419.956	426.762	191.241	223.138	208.784	427.712	207.721
ENSBTAG00000023172	ITSN2	2.378	1.25	6.661e-15	4.834e-14	yes	up	1.541	1.386	1.743	3.071	3.535	4.527	1.557	3.711
ENSBTAG00000038619	-	2.105	1.074	6.132e-17	5.286e-16	yes	up	3.082	2.697	2.915	5.029	6.269	6.48	2.898	5.926
ENSBTAG00000042974	SNORD24	0.326	-1.619	3.73e-29	6.818e-28	yes	down	29.348	26.742	27.48	10.83	7.36	7.577	27.857	8.589
ENSBTAG00000001836	-	0.345	-1.534	5.356e-52	2.665e-50	yes	down	28.731	29.602	26.139	8.697	7.515	9.706	28.157	8.639
ENSBTAG00000020296	UBR3	2.393	1.259	4.203e-12	2.41e-11	yes	up	1.013	0.834	0.877	1.628	2.405	2.557	0.908	2.197
ENSBTAG00000034033	LHFP	0.459	-1.125	1.464e-40	4.735e-39	yes	down	35.314	34.855	33.162	20.083	19.473	15.442	34.444	18.333
ENSBTAG00000016208	TGM2	3.389	1.761	5.116e-103	8.89e-101	yes	up	8.586	8.318	8.576	28.523	30.658	26.291	8.493	28.491
ENSBTAG00000004949	FDXACB1	0.493	-1.02	2.472e-05	6.922e-05	yes	down	3.567	2.946	2.271	1.381	1.314	1.302	2.928	1.332
ENSBTAG00000015979	SEZ6	2.099	1.07	0.01425	0.02592	yes	up	0.055	0.065	0.063	0.144	0.193	0.205	0.061	0.181
ENSBTAG00000046158	-	0.071	-3.813	1.725e-19	1.799e-18	yes	down	1.167	0.866	1.362	0.021	0.019	0	1.132	0.013
ENSBTAG00000002878	CHRD	0.355	-1.493	1.913e-07	6.952e-07	yes	down	1.035	1.051	1.109	0.371	0.299	0.316	1.065	0.329
ENSBTAG00000011252	-	2.089	1.063	3.943e-10	1.872e-09	yes	up	2.895	2.394	2.619	4.184	5.438	6.917	2.636	5.513
ENSBTAG00000012509	DYRK1B	3.387	1.76	1.418e-54	7.395e-53	yes	up	4.568	4.365	4.256	14.808	15.754	14.084	4.396	14.882
ENSBTAG00000019020	TAX1BP1	3.432	1.779	6.198e-21	7.124e-20	yes	up	1.893	1.776	1.848	4.503	6.897	8.19	1.839	6.53
ENSBTAG00000004976	CDCA7L	0.49	-1.03	2.819e-29	5.22e-28	yes	down	61.48	60.665	57.431	33.211	25.8	26.021	59.859	28.344
ENSBTAG00000037988	ZSCAN31	2.053	1.038	0.02454	0.04261	yes	up	0.11	0.076	0.095	0.216	0.203	0.549	0.094	0.323
ENSBTAG00000016819	FABP3	0.089	-3.496	0	0	yes	down	609.608	614.234	590.902	45.762	51.281	55.352	604.915	50.798
ENSBTAG00000031886	-	4.127	2.045	1.048e-41	3.567e-40	yes	up	8.586	6.964	5.798	21.578	24.815	27.853	7.116	24.749
ENSBTAG00000015450	CPEB3	3.22	1.687	9.522e-07	3.204e-06	yes	up	0.066	0.108	0.116	0.412	0.367	0.4	0.097	0.393
ENSBTAG00000014835	SPARC	13.15	3.717	4.418e-188	2.618e-185	yes	up	2.631	2.567	3.686	38.518	44.181	37.744	2.961	40.148
ENSBTAG00000002287	CHD9	2.302	1.203	4.058e-12	2.334e-11	yes	up	0.771	0.693	0.792	1.443	1.642	2.259	0.752	1.781
ENSBTAG00000048102	-	2.013	1.009	6.492e-07	2.222e-06	yes	up	0.793	0.964	0.803	1.577	1.632	2.008	0.853	1.739
ENSBTAG00000017845	BAG1	0.467	-1.097	3.792e-56	2.112e-54	yes	down	139.99	137.209	137.22	68.298	61.577	58.708	138.14	62.861
ENSBTAG00000005958	PTK2B	2.014	1.01	5.672e-22	6.902e-21	yes	up	9.203	8.589	8.66	20.31	16.942	15.386	8.817	17.546
ENSBTAG00000015788	CCDC171	2.022	1.016	0.01574	0.02835	yes	up	4.822	5.459	3.728	12.778	0.184	6.526	4.67	6.496
ENSBTAG00000005453	FGD4	2.148	1.103	0.0002035	0.0005068	yes	up	0.561	0.433	0.359	0.845	0.995	1.274	0.451	1.038
ENSBTAG00000011274	ENO2	2.442	1.288	7.671e-07	2.604e-06	yes	up	0.98	0.585	0.855	2.164	1.99	1.999	0.807	2.051
ENSBTAG00000001290	TUBD1	2.592	1.374	3.649e-09	1.586e-08	yes	up	1.31	1.105	0.866	2.772	2.946	3.17	1.094	2.963
ENSBTAG00000007111	STEAP3	0.309	-1.692	1.388e-25	2.072e-24	yes	down	15.345	15.998	15.06	5.843	3.671	3.998	15.468	4.504
ENSBTAG00000018025	IQCG	2.289	1.195	0.0001636	0.000413	yes	up	0.815	0.563	0.454	1.309	1.797	1.543	0.611	1.55
ENSBTAG00000026290	PIK3C3	2.118	1.083	3.418e-10	1.637e-09	yes	up	3.611	3.174	3.464	5.204	7.814	8.757	3.416	7.258
ENSBTAG00000019246	-	2.201	1.138	1.855e-25	2.748e-24	yes	up	17.261	16.496	16.465	29.491	36.889	39.845	16.741	35.408
ENSBTAG00000007596	GEM	2.378	1.25	3.512e-24	4.793e-23	yes	up	5.581	4.712	4.362	11.459	11.765	11.435	4.885	11.553
ENSBTAG00000032895	-	2.013	1.009	0.004632	0.009298	yes	up	0.793	0.975	1.542	2.298	2.83	2.817	1.103	2.648
ENSBTAG00000005998	NOCT	0.39	-1.36	7.416e-14	4.97e-13	yes	down	5.757	6.315	4.985	2.545	2.019	1.748	5.686	2.104
ENSBTAG00000000811	DDX49	0.493	-1.02	1.206e-26	1.891e-25	yes	down	33.024	33.403	31.134	17.775	15.194	13.796	32.52	15.588
ENSBTAG00000012626	B4GALT5	2.325	1.217	3.525e-83	3.59e-81	yes	up	22.787	22.15	22.242	51.172	48.238	53.595	22.393	51.002
ENSBTAG00000045530	SCARNA2	2.027	1.019	0.02412	0.04195	yes	up	0.319	0	0.296	2.36	0.889	2.073	0.205	1.774
ENSBTAG00000011319	SLTM	2.825	1.498	1.12e-22	1.42e-21	yes	up	4.568	3.596	4.362	8.862	12.972	13.936	4.175	11.923
ENSBTAG00000016457	FXR1	2.221	1.151	1.218e-18	1.198e-17	yes	up	10.634	10.333	10.561	18.321	25.297	26.086	10.509	23.235
ENSBTAG00000008409	MYC	0.299	-1.742	6.003e-14	4.073e-13	yes	down	238.91	241.437	240.423	87.702	53.734	52.461	240.257	64.632
ENSBTAG00000000132	EIF4A1	0.493	-1.019	1.424e-73	1.174e-71	yes	down	1498.48	1436.24	1413.91	722.573	668.263	697.489	1449.55	696.108
ENSBTAG00000017856	TSTD1	0.41	-1.288	2.307e-14	1.609e-13	yes	down	50.087	49.325	53.238	18.053	26.524	15.665	50.883	20.081
ENSBTAG00000046666	TTC9B	0.232	-2.107	5.558e-14	3.781e-13	yes	down	15.565	16.138	13.423	2.937	2.424	3.114	15.042	2.825
ENSBTAG00000008103	ALDH1A1	0.463	-1.111	4.429e-31	9.006e-30	yes	down	65.322	61.445	59.976	23.814	31.064	28.922	62.248	27.933
ENSBTAG00000033545	-	3.959	1.985	7.723e-11	3.935e-10	yes	up	2.4	0.953	1.457	7.728	7.331	7.103	1.603	7.387
ENSBTAG00000021107	STXBP5	2.572	1.363	6.606e-19	6.623e-18	yes	up	1.783	1.971	2.323	4.441	4.917	6.182	2.026	5.18
ENSBTAG00000009749	USP2	0.499	-1.004	5.517e-26	8.362e-25	yes	down	24.68	23.59	24.185	11.459	13.359	11.556	24.152	12.125
ENSBTAG00000001359	B3GNT7	2.425	1.278	3.993e-21	4.643e-20	yes	up	3.996	4.69	4.573	9.923	11.214	10.979	4.42	10.705
ENSBTAG00000008173	TRIM13	0.436	-1.196	1.201e-30	2.383e-29	yes	down	23.293	23.709	24.407	10.645	9.292	9.706	23.803	9.881
ENSBTAG00000006338	MYCL	2.996	1.583	1.505e-08	6.159e-08	yes	up	0.528	0.531	0.412	1.288	1.874	2.027	0.49	1.73
ENSBTAG00000017994	MAX	0.488	-1.036	7.609e-24	1.022e-22	yes	down	34.885	37.682	32.982	18.641	15.049	14.921	35.183	16.204
ENSBTAG00000012057	GIF	0.45	-1.153	0.01003	0.01884	yes	down	0.231	0.292	0.18	0	0.039	0	0.234	0.013
ENSBTAG00000004063	SERPINA5	0.076	-3.716	5.66e-69	4.215e-67	yes	down	8.366	7.961	8.523	0.546	0.705	0.353	8.283	0.535
ENSBTAG00000031829	-	0.489	-1.032	1.969e-28	3.464e-27	yes	down	26.508	25.41	25.315	14.055	11.301	11.333	25.744	12.23
ENSBTAG00000005475	-	2.063	1.045	8.519e-16	6.673e-15	yes	up	3.754	3.639	3.823	9.037	7.534	6.443	3.739	7.671
ENSBTAG00000011786	CLUH	0.438	-1.19	8.625e-41	2.853e-39	yes	down	62.845	64.304	64.137	32.068	25.133	24.896	63.762	27.366
ENSBTAG00000025450	SYNE2	2.081	1.057	1.095e-12	6.627e-12	yes	up	1.684	1.202	0.94	1.731	2.222	2.65	1.275	2.201
ENSBTAG00000006618	HLF	0.337	-1.571	1.759e-05	5.033e-05	yes	down	2.62	3.975	2.492	0.886	0.464	0.93	3.029	0.76
ENSBTAG00000024326	-	0.461	-1.118	0.0001847	0.0004629	yes	down	5.548	5.416	4.647	2.257	1.632	2.659	5.204	2.183
ENSBTAG00000018812	NOP56	0.33	-1.6	1.074e-152	3.999e-150	yes	down	373.946	358.435	353.415	123.149	111.747	110.416	361.932	115.104
ENSBTAG00000000191	SLC25A20	0.104	-3.262	3.974e-86	4.752e-84	yes	down	14.289	14.795	14.574	1.37	1.256	1.497	14.553	1.374
ENSBTAG00000000175	N4BP2	3.331	1.736	5.885e-18	5.502e-17	yes	up	0.495	0.477	0.433	1.123	1.874	1.887	0.468	1.628
ENSBTAG00000012219	CSPG4	3.769	1.914	1.61e-09	7.212e-09	yes	up	0.077	0.141	0.053	0.402	0.444	0.381	0.09	0.409
ENSBTAG00000017103	MAP3K13	2.155	1.108	0.001337	0.002937	yes	up	0.297	0.184	0.211	0.453	0.628	0.614	0.231	0.565
ENSBTAG00000002755	ANKRD12	2.583	1.369	9.16e-13	5.582e-12	yes	up	0.881	0.747	0.803	1.577	2.26	2.798	0.81	2.212
ENSBTAG00000000745	AQP1	4.894	2.291	1.88e-58	1.124e-56	yes	up	5.757	5.221	5.038	33.634	24.071	21.168	5.339	26.291
ENSBTAG00000008798	DRC3	2.042	1.03	0.01855	0.03299	yes	up	0.121	0.141	0.137	0.453	0.328	0.372	0.133	0.384
ENSBTAG00000001644	MDN1	0.474	-1.077	6.447e-32	1.369e-30	yes	down	4.084	4.192	4.235	2.133	1.71	1.952	4.17	1.932
ENSBTAG00000018604	SEMA4G	2.516	1.331	2.063e-25	3.044e-24	yes	up	2.345	2.448	2.091	6.389	5.651	5.271	2.295	5.77
ENSBTAG00000018373	DPYSL2	3.497	1.806	1.321e-187	7.486e-185	yes	up	20.838	21.576	20.562	70.885	73.439	72.988	20.992	72.437
ENSBTAG00000018806	PSRC1	2.021	1.015	5.002e-30	9.601e-29	yes	up	19.892	19.908	20.795	43.877	38.656	38.46	20.198	40.331
ENSBTAG00000008079	NRBP2	0.494	-1.016	3.423e-30	6.659e-29	yes	down	20.035	18.9	18.651	10.057	8.693	8.934	19.195	9.228
ENSBTAG00000001950	RDH11	2.799	1.485	1.864e-27	3.052e-26	yes	up	12.88	16.832	15.303	36.746	41.448	47.143	15.005	41.779
ENSBTAG00000001920	POLQ	2.052	1.037	0.0001968	0.0004915	yes	up	0.264	0.574	2.376	1.02	3.265	2.659	1.071	2.315
ENSBTAG00000037533	-	2.333	1.222	9.204e-05	0.0002401	yes	up	0.121	0.238	0.253	0.453	0.676	0.483	0.204	0.537
ENSBTAG00000018010	ABCA4	0.413	-1.275	0.005004	0.009975	yes	down	1.079	0.065	1.5	1.185	0.454	0.8	0.881	0.813
ENSBTAG00000031327	TRMT61A	0.398	-1.328	3.276e-44	1.256e-42	yes	down	152.54	162.196	157.149	71.627	54.584	54.144	157.295	60.118
ENSBTAG00000002056	MARS2	0.475	-1.074	2.688e-11	1.441e-10	yes	down	5.438	6.217	5.555	2.834	2.453	2.529	5.737	2.605
ENSBTAG00000031658	SEMA6B	2.349	1.232	1.214e-15	9.35e-15	yes	up	3.071	2.849	3.073	7.594	7.399	5.922	2.998	6.972
ENSBTAG00000005442	WDR78	2.239	1.163	0.009705	0.01827	yes	up	0.099	0.076	0.074	0.196	0.27	0.381	0.083	0.282
ENSBTAG00000037377	ABHD14B	0.446	-1.164	7.245e-76	6.423e-74	yes	down	254.244	256.785	242.725	116.266	108.879	102.096	251.251	109.08
ENSBTAG00000007566	CEP170	2.091	1.064	2.329e-13	1.499e-12	yes	up	3.556	3.423	3.549	5.791	5.882	7.298	3.509	6.324
ENSBTAG00000014069	PDK4	0.309	-1.694	7.3e-13	4.488e-12	yes	down	1.849	1.571	1.954	0.392	0.473	0.623	1.791	0.496
ENSBTAG00000018134	AREG	0.303	-1.724	1.304e-07	4.84e-07	yes	down	3.908	2.968	4.15	1.278	1.111	0.297	3.675	0.895
ENSBTAG00000006125	PLK3	0.437	-1.194	3.71e-12	2.142e-11	yes	down	8.74	9.867	8.206	4.936	3.439	2.789	8.938	3.721
ENSBTAG00000046431	-	3.755	1.909	2.758e-56	1.543e-54	yes	up	7.056	6.975	9.019	27.369	25.558	25.491	7.683	26.139
ENSBTAG00000002299	SEL1L3	0.34	-1.558	0.0002871	0.0006986	yes	down	0.429	0.249	0.412	0.062	0.029	0.121	0.363	0.071
ENSBTAG00000012745	-	0.309	-1.695	9.377e-56	5.072e-54	yes	down	124.645	130.439	124.409	46.607	33.295	32.836	126.498	37.579
ENSBTAG00000048229	-	0.31	-1.691	1.583e-15	1.208e-14	yes	down	32.32	31.692	27.005	8.47	12.103	5.076	30.339	8.55
ENSBTAG00000009995	CPEB4	3.406	1.768	3.596e-32	7.786e-31	yes	up	1.31	1.267	1.257	3.545	4.762	6.192	1.278	4.833
ENSBTAG00000014053	MAK	2.619	1.389	0.002942	0.006134	yes	up	0.033	0.022	0.084	0.433	0.193	0.167	0.046	0.264
ENSBTAG00000017950	SLC4A8	2.142	1.099	3.749e-17	3.29e-16	yes	up	1.09	1.061	1.267	2.638	2.299	2.361	1.139	2.433
ENSBTAG00000043570	-	2.126	1.088	2.818e-21	3.295e-20	yes	up	57.264	43.325	39.488	87.186	102.349	103.862	46.692	97.799
ENSBTAG00000009065	MAP3K5	2.57	1.362	1.586e-14	1.123e-13	yes	up	1.167	1.029	1.457	2.525	3.564	3.468	1.218	3.186
ENSBTAG00000019321	CCDC57	2.073	1.052	1.12e-08	4.65e-08	yes	up	1.497	1.246	1.405	3.72	3.033	2.343	1.383	3.032
ENSBTAG00000015700	ELOVL3	0.234	-2.096	2.146e-06	6.899e-06	yes	down	1.288	1.213	1.246	0.134	0	0.214	1.249	0.116
ENSBTAG00000001324	SLCO2A1	0.211	-2.246	1.207e-251	1.43e-248	yes	down	89.815	87.483	88.713	16.425	19.077	18.714	88.67	18.072
ENSBTAG00000000283	CSF1	2.011	1.008	2.261e-37	6.217e-36	yes	up	10.865	10.365	9.304	20.372	18.362	17.933	10.178	18.889
ENSBTAG00000001097	FKBP7	2.094	1.066	2.822e-05	7.847e-05	yes	up	2.994	3.683	4.055	6.492	10.461	6.47	3.577	7.808
ENSBTAG00000005652	ALG3	0.438	-1.192	3.485e-26	5.35e-25	yes	down	53.07	57.99	52.51	27.905	20.555	20.573	54.523	23.011
ENSBTAG00000020809	SLC36A2	2.844	1.508	1.027e-05	3.025e-05	yes	up	0.363	0.574	0.993	1.525	2.511	2.055	0.643	2.03
ENSBTAG00000008842	JPH1	0.258	-1.952	1.966e-21	2.323e-20	yes	down	1.827	1.95	1.954	0.443	0.435	0.465	1.91	0.448
ENSBTAG00000020374	THSD1	0.47	-1.088	2.515e-18	2.426e-17	yes	down	12.384	12.889	10.329	6.162	5.032	4.825	11.867	5.34
ENSBTAG00000002951	CD244	0.449	-1.154	0.01346	0.02461	yes	down	0.473	0.325	0.359	0.072	0	0.102	0.386	0.058
ENSBTAG00000046716	-	0.492	-1.023	0.015	0.02715	yes	down	0.55	0.227	0.517	0	0	0	0.431	0
ENSBTAG00000001763	NR2C2AP	0.414	-1.271	5.394e-28	9.154e-27	yes	down	39.761	35.84	37.354	17.487	14.122	13.359	37.652	14.989
ENSBTAG00000017682	TET2	2.169	1.117	2.617e-10	1.265e-09	yes	up	0.572	0.552	0.602	1.041	1.343	1.311	0.575	1.232
ENSBTAG00000003878	ZUFSP	2.328	1.219	1.969e-07	7.143e-07	yes	up	1.288	1.668	2.049	2.926	4.144	5.039	1.668	4.036
ENSBTAG00000009218	ANLN	2.027	1.019	3.413e-15	2.539e-14	yes	up	13.936	13.127	13.328	20.413	27.732	32.157	13.464	26.767
ENSBTAG00000044158	LDLRAD3	0.482	-1.054	1.354e-31	2.814e-30	yes	down	19.264	21.695	19.306	10.263	9.196	11.416	20.088	10.292
ENSBTAG00000015562	PLBD1	0.237	-2.079	1.085e-46	4.447e-45	yes	down	13.672	12.185	14.437	2.751	3.419	2.733	13.431	2.968
ENSBTAG00000016137	ZNF608	0.384	-1.381	0.002886	0.006025	yes	down	0.055	0.065	0.127	0	0.01	0.009	0.082	0.006
ENSBTAG00000016158	ACAN	2.11	1.077	8.34e-22	1.007e-20	yes	up	2.983	2.578	3.073	6.708	5.322	6.015	2.878	6.015
ENSBTAG00000016552	NME3	0.466	-1.103	0.01514	0.02736	yes	down	1.024	2.242	0.877	0.381	0.638	0.139	1.381	0.386
ENSBTAG00000040555	FBXL19	2.393	1.259	5.414e-53	2.756e-51	yes	up	11.713	13.951	13.729	34.252	34.203	31.627	13.131	33.361
ENSBTAG00000029925	bta-mir-125b-1	2.072	1.051	5.98e-12	3.392e-11	yes	up	2.785	2.372	1.859	4.678	4.627	4.983	2.339	4.763
ENSBTAG00000021076	TNRC6B	2.266	1.18	1.844e-39	5.501e-38	yes	up	4.062	4.224	3.95	8.316	7.727	9.12	4.079	8.388
ENSBTAG00000043530	SNORA24	0.343	-1.544	3.249e-60	2.013e-58	yes	down	111.512	106.102	100.615	35.994	37.333	31.999	106.076	35.109
ENSBTAG00000006367	CTGF	0.191	-2.391	6.92e-160	2.733e-157	yes	down	250.765	240.56	230.865	52.141	42.153	38.488	240.73	44.261
ENSBTAG00000021420	EPHA7	2.886	1.529	8.079e-13	4.937e-12	yes	up	1.618	0.921	1.669	3.256	4.859	3.152	1.403	3.756
ENSBTAG00000008819	BTBD16	0.474	-1.077	0.02058	0.03631	yes	down	0.341	0.379	0.053	0.031	0.029	0.074	0.258	0.045
ENSBTAG00000011075	PLPBP	0.427	-1.228	2.889e-45	1.131e-43	yes	down	46.487	44.191	44.631	20.011	19.734	16.427	45.103	18.724
ENSBTAG00000021566	PAX2	2.665	1.414	2.702e-85	3.036e-83	yes	up	14.652	13.571	14.69	37.653	38.453	34.667	14.304	36.924
ENSBTAG00000006323	SNX9	2.263	1.178	4.326e-76	3.862e-74	yes	up	28.258	29.374	28.705	64.444	64.041	65.309	28.779	64.598
ENSBTAG00000014187	PPM1N	2.304	1.204	2.967e-05	8.234e-05	yes	up	1.97	1.755	2.302	3.823	6.008	4.853	2.009	4.895
ENSBTAG00000001877	-	2.904	1.538	0.0005643	0.001313	yes	up	0.506	0.043	0.169	1.267	1.516	1.06	0.239	1.281
ENSBTAG00000003174	NDUFAF4	0.318	-1.653	9.7e-29	1.734e-27	yes	down	47.236	41.104	35.01	13.736	10.896	12.169	41.117	12.267
ENSBTAG00000004594	MMP7	0.322	-1.633	4.592e-60	2.81e-58	yes	down	85.709	72.959	78.659	23.937	22.941	26.449	79.109	24.442
ENSBTAG00000013498	HTR2A	0.355	-1.494	0.001342	0.002948	yes	down	0.143	0.108	0.116	0.01	0.01	0	0.122	0.007
ENSBTAG00000015529	CHCHD4	0.413	-1.275	1.247e-40	4.073e-39	yes	down	84.091	79.761	76.452	36.983	29.847	29.108	80.101	31.979
ENSBTAG00000001306	FXN	0.486	-1.041	1.057e-16	8.966e-16	yes	down	13.606	11.589	12.483	6.533	5.622	5.002	12.559	5.719
ENSBTAG00000008150	PKIA	0.449	-1.155	6.768e-11	3.476e-10	yes	down	5.911	5.741	6.727	2.36	2.975	2.51	6.126	2.615
ENSBTAG00000017469	CCDC88A	3.272	1.71	3.156e-22	3.903e-21	yes	up	0.881	1.256	0.919	3.617	3.197	3.049	1.019	3.288
ENSBTAG00000017460	-	0.394	-1.342	6.067e-16	4.822e-15	yes	down	62.779	50.051	50.535	21.763	20.468	17.357	54.455	19.863
ENSBTAG00000007981	GRK5	2.413	1.271	3.55e-16	2.894e-15	yes	up	2.994	2.448	2.566	7.419	5.921	6.052	2.669	6.464
ENSBTAG00000045728	-	9.337	3.223	3.123e-288	5.089e-285	yes	up	15.984	18.077	16.507	158.597	154.151	156.091	16.856	156.28
ENSBTAG00000008556	POU2F2	2.269	1.182	4.715e-05	0.0001275	yes	up	3.115	3.325	1.848	8.275	6.404	6.024	2.763	6.901
ENSBTAG00000006157	HS6ST1	0.451	-1.15	1.813e-87	2.229e-85	yes	down	141.366	148.863	143.462	64.321	65.161	62.418	144.564	63.967
ENSBTAG00000009997	ANO1	0.415	-1.27	5.789e-30	1.108e-28	yes	down	12.659	12.716	12.441	6.224	4.675	4.555	12.605	5.151
ENSBTAG00000004283	PPFIBP1	2.102	1.072	2.688e-26	4.156e-25	yes	up	9.005	8.86	9.167	18.96	23.327	26.663	9.011	22.983
ENSBTAG00000044007	KLF12	3.449	1.786	5.723e-12	3.253e-11	yes	up	0.429	0.542	0.634	1.649	1.265	1.497	0.535	1.47
ENSBTAG00000005765	SYNGR1	0.241	-2.05	5.534e-14	3.767e-13	yes	down	8.773	8.762	8.375	1.36	1.594	2.231	8.637	1.728
ENSBTAG00000032031	ZBTB12	2.36	1.239	4.153e-08	1.626e-07	yes	up	2.279	1.711	1.954	4.565	5.342	4.565	1.981	4.824
ENSBTAG00000048159	-	2.022	1.016	1.402e-06	4.611e-06	yes	up	0.969	0.704	0.75	1.185	1.903	2.073	0.808	1.72
ENSBTAG00000017713	KTN1	2.072	1.051	7.476e-10	3.451e-09	yes	up	1.86	1.625	1.912	3.194	3.274	4.667	1.799	3.712
ENSBTAG00000001271	-	0.439	-1.188	0.008208	0.01568	yes	down	0.165	0.119	0.074	0	0.019	0	0.119	0.006
ENSBTAG00000025477	KIF3A	2.039	1.028	7.187e-12	4.036e-11	yes	up	2.741	3	3.464	4.905	6.047	7.995	3.068	6.316
ENSBTAG00000014549	GNL3	0.463	-1.11	2.494e-35	6.238e-34	yes	down	28.654	28.074	29.972	13.087	12.267	13.285	28.9	12.88
ENSBTAG00000046314	-	2.474	1.307	0.0008856	0.001998	yes	up	0.374	0.487	0.349	1.133	1.149	1.543	0.403	1.275
ENSBTAG00000021600	KANSL1L	3.059	1.613	1.145e-06	3.809e-06	yes	up	0.187	0.401	0.37	1.02	1.459	1.088	0.319	1.189
ENSBTAG00000043964	ARL5B	2.015	1.011	0.02359	0.04113	yes	up	0.286	0.444	0.623	1.267	1.352	1.339	0.451	1.319
ENSBTAG00000020330	BTG1	2.28	1.189	2.614e-40	8.35e-39	yes	up	18.075	16.582	18.366	38.889	39.004	41.054	17.674	39.649
ENSBTAG00000013822	GAS2L3	2.397	1.261	1.173e-11	6.498e-11	yes	up	1.728	1.527	1.552	2.865	4.53	4.862	1.602	4.086
ENSBTAG00000047536	PRRG1	0.37	-1.435	9.067e-27	1.429e-25	yes	down	5.196	6.336	5.819	1.865	1.932	2.213	5.784	2.003
ENSBTAG00000005010	MXD3	4.138	2.049	1.741e-107	3.336e-105	yes	up	17.096	16.777	18.176	74.708	78.481	73.397	17.35	75.529
ENSBTAG00000046612	ZNF292	2.91	1.541	4.077e-13	2.566e-12	yes	up	0.264	0.249	0.349	0.793	0.86	0.967	0.287	0.873
ENSBTAG00000004735	CCNE1	0.373	-1.422	1.813e-16	1.505e-15	yes	down	8.399	7.658	7.224	3.308	2.936	2.324	7.76	2.856
ENSBTAG00000010944	LRRC49	3.251	1.701	4.514e-07	1.572e-06	yes	up	0.308	0.292	0.338	0.721	1.391	1.618	0.313	1.243
ENSBTAG00000010036	POLR3D	0.346	-1.53	8.019e-56	4.392e-54	yes	down	49.063	50.062	48.074	18.744	16.479	14.066	49.066	16.43
ENSBTAG00000012907	ODF2L	2.305	1.205	7.936e-07	2.689e-06	yes	up	1.332	1.571	1.521	2.731	3.748	3.923	1.475	3.467
ENSBTAG00000047254	ABCA2	0.392	-1.351	8.409e-28	1.409e-26	yes	down	3.853	6.141	8.396	1.618	1.787	2.752	6.13	2.052
ENSBTAG00000018870	OTOA	0.317	-1.658	1.085e-06	3.62e-06	yes	down	0.616	0.845	0.634	0.144	0.184	0.195	0.698	0.174
ENSBTAG00000014536	SFXN1	0.456	-1.134	1.214e-29	2.3e-28	yes	down	30.955	29.894	28.24	12.654	13.581	12.997	29.696	13.077
ENSBTAG00000000536	ZNF395	2.354	1.235	1.95e-25	2.886e-24	yes	up	3.357	3.033	2.587	7.883	8.172	7.484	2.992	7.846
ENSBTAG00000020061	KCNJ18	3.222	1.688	0.0002898	0.0007049	yes	up	0	0.076	0.021	0.309	0.328	0.437	0.032	0.358
ENSBTAG00000002313	ITPR2	2.231	1.158	9.123e-11	4.607e-10	yes	up	1.057	1.04	1.046	1.7	2.395	2.994	1.048	2.363
ENSBTAG00000019887	-	0.368	-1.441	4.358e-32	9.358e-31	yes	down	16.314	15.326	16.444	5.987	5.284	5.941	16.028	5.737
ENSBTAG00000009091	RNASEL	3.748	1.906	2.378e-28	4.122e-27	yes	up	1.607	1.603	1.732	5.121	7.138	6.805	1.647	6.355
ENSBTAG00000004879	FOXO4	2.102	1.072	1.722e-07	6.303e-07	yes	up	0.991	0.91	0.824	2.092	2.028	1.711	0.908	1.944
ENSBTAG00000013109	STIM1	0.437	-1.193	1.78e-75	1.537e-73	yes	down	49.096	49.964	50.989	21.949	21.501	20.322	50.016	21.257
ENSBTAG00000000454	TMEM106C	2.305	1.205	9.681e-52	4.726e-50	yes	up	52.773	50.321	50.25	105.209	123.155	118.876	51.115	115.747
ENSBTAG00000019605	OPA3	0.317	-1.659	2.339e-41	7.879e-40	yes	down	38.947	39.263	44.314	19.177	21.743	19.913	40.841	20.278
ENSBTAG00000016140	PPFIBP2	2.708	1.437	3.312e-18	3.163e-17	yes	up	1.959	1.895	2.862	7.44	5.535	5.829	2.239	6.268
ENSBTAG00000038186	-	0.409	-1.29	1.304e-21	1.56e-20	yes	down	32.276	33.587	28.705	12.86	10.751	11.268	31.523	11.626
ENSBTAG00000010672	PCCA	2.158	1.11	1.322e-08	5.435e-08	yes	up	1.915	2.004	1.383	3.143	4.279	3.998	1.767	3.807
ENSBTAG00000004269	SGK1	0.39	-1.358	9.029e-113	1.868e-110	yes	down	173.136	167.233	167.414	60.652	66.001	62.929	169.261	63.194
ENSBTAG00000016223	SCRN1	2.569	1.361	6.261e-50	2.904e-48	yes	up	4.073	4.073	4.246	10.583	10.104	9.947	4.131	10.211
ENSBTAG00000016000	CARF	2.032	1.023	0.01295	0.02375	yes	up	0.176	0.043	0.296	0.412	0.454	0.483	0.172	0.45
ENSBTAG00000019437	-	2.478	1.309	1.107e-20	1.254e-19	yes	up	7.904	7.463	8.618	15.426	20.101	23.725	7.995	19.751
ENSBTAG00000032038	-	2.495	1.319	6.659e-10	3.091e-09	yes	up	19.418	15.25	15.789	43.64	45.843	35.104	16.819	41.529
ENSBTAG00000011937	RITA1	0.308	-1.701	1.357e-118	2.948e-116	yes	down	68.305	68.659	65.447	20.588	20.951	19.328	67.47	20.289
ENSBTAG00000021143	DNMT3A	3.057	1.612	9.335e-56	5.07e-54	yes	up	4.194	2.307	4.341	9.532	8.703	8.228	3.614	8.821
ENSBTAG00000002006	THBS1	0.329	-1.603	1.509e-92	2.139e-90	yes	down	863.104	879.889	865.859	312.876	245.18	277.337	869.617	278.464
ENSBTAG00000016661	-	0.332	-1.592	3.194e-36	8.227e-35	yes	down	12.692	13.691	16.137	4.256	3.825	3.849	14.173	3.977
ENSBTAG00000011659	PIGZ	2.791	1.481	9.298e-25	1.313e-23	yes	up	2.708	2.058	2.281	7.656	7.824	6.387	2.349	7.289
ENSBTAG00000007352	KCNC4	0.459	-1.123	0.002072	0.004421	yes	down	0.616	0.693	0.444	0.309	0.155	0.195	0.584	0.22
ENSBTAG00000030600	-	2.668	1.416	4.026e-19	4.099e-18	yes	up	3.633	4.083	5.175	8.357	11.862	12.337	4.297	10.852
ENSBTAG00000004313	HOXD13	0.497	-1.008	7.371e-09	3.115e-08	yes	down	6.319	6.78	8.069	3.442	3.564	3.124	7.056	3.377
ENSBTAG00000021467	IGFBP6	2.992	1.581	1.202e-72	9.794e-71	yes	up	136.083	134.133	135.762	441.352	414.197	336.966	135.326	397.505
ENSBTAG00000016716	RRS1	0.44	-1.183	2.176e-36	5.696e-35	yes	down	57.473	57.914	59.036	27.853	21.685	24.859	58.141	24.799
ENSBTAG00000003043	GNG2	2.291	1.196	3.834e-89	4.997e-87	yes	up	231.149	229.523	222.384	549.849	503.177	500.67	227.685	517.899
ENSBTAG00000034626	FBXO16	2.11	1.077	0.01419	0.02581	yes	up	0.374	0.292	0.412	1.123	0.589	1.506	0.359	1.073
ENSBTAG00000006160	SUOX	2.502	1.323	0.002733	0.005724	yes	up	0.297	0.726	0	17.538	17.396	16.706	0.341	17.213
ENSBTAG00000038534	ZNF446	2.759	1.464	5.323e-35	1.312e-33	yes	up	2.169	2.664	2.154	7.409	6.163	6.285	2.329	6.619
ENSBTAG00000000878	RB1CC1	2.132	1.092	2.645e-22	3.287e-21	yes	up	5.086	5.231	6.337	9.964	12.702	12.597	5.551	11.754
ENSBTAG00000009907	MAPK4	0.436	-1.199	2.789e-10	1.345e-09	yes	down	1.948	2.101	1.901	1.041	0.802	0.614	1.983	0.819
ENSBTAG00000012047	JAK2	2.244	1.166	3.914e-12	2.254e-11	yes	up	1.486	1.82	1.901	2.659	3.989	4.091	1.736	3.58
ENSBTAG00000014707	ISG15	0.223	-2.162	6.127e-11	3.162e-10	yes	down	9.291	8.546	10.793	1.257	2.309	1.19	9.543	1.585
ENSBTAG00000004855	PRDX6	0.491	-1.027	1.919e-56	1.083e-54	yes	down	323.683	317.612	315.575	165.295	150.114	141.625	318.957	152.345
ENSBTAG00000017573	RBM26	2.007	1.005	5.5e-13	3.422e-12	yes	up	3.071	2.881	2.873	5.08	6.307	7.038	2.942	6.142
ENSBTAG00000016021	GAA	0.344	-1.539	4.429e-84	4.656e-82	yes	down	32.133	31.984	33.119	11.098	10.731	10.691	32.412	10.84
ENSBTAG00000016401	OPTN	3.704	1.889	3.842e-73	3.149e-71	yes	up	13.87	12.023	13.74	42.836	49.359	53.326	13.211	48.507
ENSBTAG00000007638	PIF1	2.44	1.287	1.884e-09	8.391e-09	yes	up	0.892	1.148	1.046	2.329	2.927	2.622	1.029	2.626
ENSBTAG00000014786	PBRM1	2.076	1.054	2.751e-17	2.439e-16	yes	up	1.805	2.166	2.239	3.771	4.086	4.593	2.07	4.15
ENSBTAG00000009030	NOX5	9.842	3.299	3.798e-16	3.079e-15	yes	up	0.077	0.022	0.042	1.195	1.381	1.125	0.047	1.234
ENSBTAG00000033562	LHX1	2.461	1.299	0.003368	0.006941	yes	up	0	0	0	0.155	0.29	0.056	0	0.167
ENSBTAG00000010795	ATG14	2.13	1.091	2.407e-06	7.69e-06	yes	up	0.627	0.715	0.549	1.123	1.671	1.357	0.63	1.384
ENSBTAG00000038913	-	2.183	1.126	3.221e-07	1.142e-06	yes	up	11.085	5.004	7.245	23.412	22.67	25.017	7.778	23.7
ENSBTAG00000046924	SEMA3G	0.404	-1.308	0.005107	0.01016	yes	down	0.187	0.282	0.37	0.113	0.019	0	0.28	0.044
ENSBTAG00000010253	SYTL1	3.91	1.967	2.376e-28	4.122e-27	yes	up	1.717	1.441	1.552	7.182	5.94	5.838	1.57	6.32
ENSBTAG00000021013	TUBB4A	5.732	2.519	1.894e-104	3.429e-102	yes	up	4.392	5.253	4.932	29.11	30.137	24.989	4.859	28.079
ENSBTAG00000047605	-	2.053	1.038	0.02477	0.04297	yes	up	0.022	0.162	0.074	0.268	0.406	0.214	0.086	0.296
ENSBTAG00000004008	FAM199X	3.276	1.712	2.619e-06	8.331e-06	yes	up	0.374	0.314	0.253	1.257	1.314	1.422	0.314	1.331
ENSBTAG00000019421	DACT1	0.248	-2.009	1.249e-07	4.649e-07	yes	down	0.881	0.812	0.75	0.216	0.106	0.084	0.814	0.135
ENSBTAG00000009862	C14orf105	2.537	1.343	7.356e-24	9.895e-23	yes	up	4.557	4.116	3.717	8.048	9.92	9.352	4.13	9.107
ENSBTAG00000011278	XYLB	0.454	-1.139	4.039e-17	3.531e-16	yes	down	8.465	7.246	7.91	4.184	2.965	2.975	7.874	3.375
ENSBTAG00000039705	HGH1	0.441	-1.182	3.624e-57	2.081e-55	yes	down	147.586	140.144	134.052	64.805	58.834	55.473	140.594	59.704
ENSBTAG00000018399	-	3.536	1.822	1.601e-05	4.607e-05	yes	up	0.033	0.054	0.011	0.185	0.213	0.223	0.033	0.207
ENSBTAG00000004570	PRRX1	2.025	1.018	6.984e-25	9.982e-24	yes	up	30.162	25.897	25.875	45.762	48.798	62.65	27.311	52.403
ENSBTAG00000019234	BMP6	0.382	-1.387	5.28e-06	1.613e-05	yes	down	2.466	1.982	2.535	1.03	0.753	0.511	2.328	0.765
ENSBTAG00000006326	ALDH1L2	0.36	-1.472	3.334e-06	1.043e-05	yes	down	0.727	0.715	0.686	0.278	0.203	0.167	0.709	0.216
ENSBTAG00000000074	NFIA	0.456	-1.133	0.01521	0.02747	yes	down	0.198	0.119	0.264	0.041	0	0.056	0.194	0.032
ENSBTAG00000012349	LAX1	2.238	1.162	0.0109	0.02031	yes	up	0	0.022	0.021	0.093	0.348	0.102	0.014	0.181
ENSBTAG00000021445	ST8SIA4	3.816	1.932	1.71e-07	6.261e-07	yes	up	0.242	0.26	0.359	1.391	1.246	1.869	0.287	1.502
ENSBTAG00000005363	GGN	3.106	1.635	8.888e-06	2.638e-05	yes	up	0.099	0.238	0.158	0.67	0.724	0.623	0.165	0.672
ENSBTAG00000040551	ZBTB1	2.329	1.22	3.339e-22	4.125e-21	yes	up	3.831	3.607	3.549	6.986	9.215	9.25	3.662	8.484
ENSBTAG00000011982	BATF3	0.36	-1.472	5.483e-33	1.241e-31	yes	down	39.816	42.913	44.409	14.076	16.614	14.103	42.379	14.931
ENSBTAG00000018474	IL6R	0.31	-1.691	5.349e-10	2.507e-09	yes	down	1.761	2.188	1.69	0.649	0.357	0.502	1.88	0.503
ENSBTAG00000000672	FAM105A	0.22	-2.185	6.75e-18	6.276e-17	yes	down	2.499	2.34	2.323	0.608	0.396	0.353	2.387	0.452
ENSBTAG00000005723	NEPRO	0.493	-1.019	2.309e-06	7.397e-06	yes	down	4.238	4.907	5.523	1.855	2.193	2.482	4.889	2.177
ENSBTAG00000019836	GSKIP	2.136	1.095	7.976e-12	4.469e-11	yes	up	2.983	3.109	3.295	5.595	7.206	7.093	3.129	6.631
ENSBTAG00000039509	GPRC5A	2.215	1.147	5.835e-22	7.094e-21	yes	up	28.764	28.497	27.797	78.902	53.232	54.711	28.353	62.282
ENSBTAG00000009127	TSPYL4	2.533	1.341	5.713e-25	8.246e-24	yes	up	2.059	1.993	2.007	4.833	5.313	5.178	2.02	5.108
ENSBTAG00000039154	-	0.285	-1.813	4.735e-06	1.455e-05	yes	down	1.882	2.047	1.912	0.33	0.512	0.251	1.947	0.364
ENSBTAG00000045955	TSSK1B	2.025	1.018	0.0006275	0.00145	yes	up	0.837	0.802	0.708	2.607	4.463	1.385	0.782	2.818
ENSBTAG00000021742	ZNF568	2.163	1.113	0.00699	0.01354	yes	up	0.165	0.39	0.106	0.453	0.58	0.79	0.22	0.608
ENSBTAG00000012180	BMF	11.027	3.463	1.275e-169	6.393e-167	yes	up	2.014	2.329	2.239	17.868	23.713	21.28	2.194	20.954
ENSBTAG00000010487	SMIM3	0.32	-1.645	2.746e-41	9.226e-40	yes	down	20.706	20.449	18.746	6.512	5.911	5.903	19.967	6.109
ENSBTAG00000009121	STAG2	2.766	1.468	1.295e-20	1.457e-19	yes	up	2.554	2.816	2.556	5.4	7.737	10.031	2.642	7.723
ENSBTAG00000007577	UBXN7	2.142	1.099	2.593e-13	1.661e-12	yes	up	2.807	1.668	1.806	3.05	3.97	4.444	2.094	3.821
ENSBTAG00000012382	KCTD9	2.19	1.131	4.455e-16	3.584e-15	yes	up	3.82	3.607	3.929	7.069	10.335	9.538	3.785	8.981
ENSBTAG00000019036	ARHGAP28	3.378	1.756	4.815e-31	9.745e-30	yes	up	1.761	1.495	1.415	3.823	5.313	5.541	1.557	4.892
ENSBTAG00000047468	FAM78B	0.326	-1.617	0.0002097	0.0005215	yes	down	2.334	2.686	1.373	0.433	0.367	0.344	2.131	0.381
ENSBTAG00000017060	ITGB2	0.482	-1.054	0.0004201	0.0009967	yes	down	0.947	1.137	1.003	0.577	0.367	0.39	1.029	0.445
ENSBTAG00000048308	ICMT	0.466	-1.103	4.979e-20	5.354e-19	yes	down	45.034	45.198	47.63	24.628	18.111	17.877	45.954	20.205
ENSBTAG00000013425	COPS2	2.388	1.256	8.914e-15	6.419e-14	yes	up	5.977	4.625	5.333	9.934	14.508	16.66	5.312	13.701
ENSBTAG00000010971	LIMS1	2.259	1.176	1.032e-10	5.193e-10	yes	up	3.082	3.249	3.96	5.946	8.423	8.888	3.43	7.752
ENSBTAG00000007053	ZFHX2	2.355	1.236	2.074e-13	1.341e-12	yes	up	0.583	0.585	0.623	1.463	1.285	1.506	0.597	1.418
ENSBTAG00000033221	CCDC152	0.341	-1.551	0.0002727	0.0006661	yes	down	1.035	0.769	0.929	0.134	0.348	0.093	0.911	0.192
ENSBTAG00000008096	EDN1	0.224	-2.16	3.04e-35	7.562e-34	yes	down	7.243	7.495	7.266	1.587	1.652	1.32	7.335	1.52
ENSBTAG00000048270	U1	2.024	1.017	0.0005635	0.001312	yes	up	2.345	1.776	0.898	2.669	3.835	4.239	1.673	3.581
ENSBTAG00000012755	KLC4	2.161	1.112	1.348e-29	2.539e-28	yes	up	15.015	14.655	14.215	30.481	33.092	29.136	14.628	30.903
ENSBTAG00000020263	TIMP4	4.135	2.048	8.587e-49	3.769e-47	yes	up	4.458	3.78	3.622	21.165	15.658	15.665	3.953	17.496
ENSBTAG00000031993	FAM222A	2.018	1.013	0.007413	0.01428	yes	up	0.451	0.325	0.729	1.381	1.053	1.153	0.502	1.196
ENSBTAG00000001992	CYP51A1	2.854	1.513	2.746e-48	1.177e-46	yes	up	14.938	14.958	15.493	36.241	45.514	46.902	15.13	42.886
ENSBTAG00000018809	RANGRF	0.468	-1.096	2.037e-06	6.562e-06	yes	down	12.549	13.496	10.234	6.141	6.259	3.579	12.093	5.326
ENSBTAG00000045683	-	2.161	1.112	0.01428	0.02596	yes	up	0	0	0.042	0.175	0.058	0.205	0.014	0.146
ENSBTAG00000007008	MOK	2.454	1.295	0.0002407	0.0005928	yes	up	0.308	0.607	0.454	1.216	1.729	1.032	0.456	1.326
ENSBTAG00000012262	FBXO10	0.417	-1.263	8.409e-15	6.082e-14	yes	down	2.994	2.827	2.714	1.278	1.217	0.902	2.845	1.132
ENSBTAG00000011446	SEMA7A	2.003	1.002	3.825e-07	1.346e-06	yes	up	2.829	3.336	3.475	9.336	5.216	5.132	3.213	6.561
ENSBTAG00000020654	BAZ2B	2.556	1.354	8.577e-10	3.936e-09	yes	up	0.561	0.498	0.475	1	22.96	1.748	0.511	8.569
ENSBTAG00000002082	MARCKS	2.447	1.291	1.495e-15	1.142e-14	yes	up	2.136	2.145	2.492	5.43	5.602	5.569	2.258	5.534
ENSBTAG00000012944	USP35	2.144	1.1	1.936e-18	1.879e-17	yes	up	4.018	4.116	4.478	9.707	8.915	8.423	4.204	9.015
ENSBTAG00000017685	JUP	2.789	1.48	3.233e-144	1.109e-141	yes	up	50.494	52.466	51.422	145.324	142.483	135.731	51.461	141.179
ENSBTAG00000022396	-	0.127	-2.976	5.088e-11	2.645e-10	yes	down	5.152	6.39	5.154	0	0.213	0	5.565	0.071
ENSBTAG00000014972	PTGER4	0.399	-1.326	1.434e-15	1.099e-14	yes	down	4.932	4.787	4.277	2.051	1.343	1.859	4.665	1.751
ENSBTAG00000017833	RNF19A	2.65	1.406	3.817e-34	9.046e-33	yes	up	7.353	6.38	6.537	14.787	18.584	19.951	6.757	17.774
ENSBTAG00000006631	GLI1	4.513	2.174	1.483e-39	4.442e-38	yes	up	1.244	0.888	0.929	4.895	4.955	4.462	1.02	4.771
ENSBTAG00000008635	-	0.417	-1.263	5.044e-56	2.786e-54	yes	down	190.991	196.769	181.619	84.219	78.51	67.503	189.793	76.744
ENSBTAG00000009230	FBLN7	0.092	-3.437	2.307e-88	2.891e-86	yes	down	8.906	9.856	9.167	1.061	0.869	0.4	9.31	0.777
ENSBTAG00000002583	DNALI1	5.333	2.415	2.653e-42	9.347e-41	yes	up	0.969	0.953	0.961	6.595	6.597	5.894	0.961	6.362
ENSBTAG00000001640	EPB41L1	4.405	2.139	2.299e-116	4.913e-114	yes	up	3.247	3.228	3.823	16.487	18.42	17.115	3.433	17.341
ENSBTAG00000017258	ACSL3	3.568	1.835	2.01e-63	1.323e-61	yes	up	10.381	10.311	10.656	30.821	38.618	41.621	10.449	37.02
ENSBTAG00000015630	RLIM	2.437	1.285	4.907e-14	3.352e-13	yes	up	1.508	1.332	1.479	2.72	3.13	4.425	1.44	3.425
ENSBTAG00000024015	PTPRM	0.269	-1.897	9.493e-30	1.806e-28	yes	down	3.71	4.332	3.971	1.103	0.802	0.79	4.004	0.898
ENSBTAG00000019497	ILDR2	2.108	1.076	4.111e-30	7.963e-29	yes	up	7.453	6.401	7.108	13.015	14.866	14.819	6.987	14.233
ENSBTAG00000015606	KAZN	0.341	-1.554	6.927e-37	1.866e-35	yes	down	8.025	7.625	8.1	2.782	2.589	2.408	7.917	2.593
ENSBTAG00000009575	TBC1D32	2.102	1.072	0.00848	0.01615	yes	up	0.132	0.097	0.074	0.33	0.184	0.307	0.101	0.274
ENSBTAG00000038620	CIR1	2.207	1.142	6.696e-08	2.57e-07	yes	up	5.196	4.939	4.066	8.439	12.142	10.756	4.734	10.446
ENSBTAG00000003253	NPPC	5.389	2.43	1.938e-07	7.035e-07	yes	up	0	0	0	2.329	1.43	1.525	0	1.761
ENSBTAG00000014615	SLC26A2	2.065	1.046	2.922e-15	2.185e-14	yes	up	2.356	2.004	2.503	4.328	4.414	4.778	2.288	4.507
ENSBTAG00000030340	-	0.319	-1.648	1.76e-50	8.251e-49	yes	down	42.062	43.855	41.093	16.601	11.601	11.751	42.337	13.318
ENSBTAG00000003440	-	0.385	-1.377	0.002069	0.004417	yes	down	0.98	0.877	0.697	0.165	0	0.372	0.851	0.179
ENSBTAG00000008169	C18orf54	3.106	1.635	5.097e-15	3.737e-14	yes	up	0.66	0.628	0.972	2.154	2.434	1.971	0.753	2.186
ENSBTAG00000038277	-	2.147	1.102	0.0154	0.0278	yes	up	0.594	0.336	0.56	2.411	1.903	0.781	0.497	1.698
ENSBTAG00000008609	SEPT8	0.458	-1.128	2.642e-86	3.218e-84	yes	down	128.344	125.847	129.151	62.724	55.396	56.672	127.781	58.264
ENSBTAG00000007196	TAGLN	0.062	-4.022	1.367e-141	4.455e-139	yes	down	45.64	51.015	46.162	2.02	3.584	2.296	47.606	2.633
ENSBTAG00000020735	SMG1	2.111	1.078	3.875e-19	3.949e-18	yes	up	1.695	1.592	1.912	3.256	3.4	4.258	1.733	3.638
ENSBTAG00000003449	KCP	0.264	-1.921	8.062e-08	3.068e-07	yes	down	0.561	0.433	0.433	0.082	0.068	0.13	0.476	0.093
ENSBTAG00000015541	DLC1	0.281	-1.831	3.383e-60	2.08e-58	yes	down	18.648	19.193	18.556	6.585	4.791	4.472	18.799	5.283
ENSBTAG00000045628	C15orf61	0.49	-1.03	6.996e-11	3.586e-10	yes	down	45.431	36.154	41.97	19.496	17.85	19.374	41.185	18.907
ENSBTAG00000010798	SLC23A1	0.326	-1.618	1.044e-19	1.106e-18	yes	down	3.457	3.726	3.042	1.041	0.792	1.051	3.408	0.961
ENSBTAG00000016795	RUFY3	2.048	1.034	2.214e-11	1.195e-10	yes	up	3.115	3.022	3.073	4.792	5.119	5.829	3.07	5.247
ENSBTAG00000019277	KCNH3	2.046	1.033	0.01109	0.02065	yes	up	0.154	0.087	0.095	0.299	0.251	0.325	0.112	0.292
ENSBTAG00000010604	PNO1	0.43	-1.218	1.215e-39	3.693e-38	yes	down	71.432	66.189	66.957	31.295	27.548	26.096	68.193	28.313
ENSBTAG00000004925	-	2.274	1.185	6.236e-07	2.139e-06	yes	up	0.506	0.487	0.644	1	1.149	1.487	0.546	1.212
ENSBTAG00000005439	FAM102B	3.603	1.849	6.619e-40	2.044e-38	yes	up	2.048	2.188	2.492	6.018	8.548	8.85	2.243	7.805
ENSBTAG00000021993	SPDEF	2.078	1.055	0.01302	0.02387	yes	up	0	0	0	0.093	0.106	0.195	0	0.131
ENSBTAG00000032819	MUC20	0.367	-1.446	0.001605	0.003484	yes	down	0.451	0.498	0.338	0.021	0.048	0.139	0.429	0.069
ENSBTAG00000031837	IMPDH2	0.401	-1.319	2.164e-75	1.856e-73	yes	down	314.106	323.97	313.959	135.741	124.459	110.862	317.345	123.687
ENSBTAG00000005410	RGS7	0.433	-1.208	2.592e-05	7.233e-05	yes	down	2.158	2.935	2.429	0.495	1.198	0.892	2.507	0.862
ENSBTAG00000027134	DYNC1I1	0.327	-1.613	4.167e-18	3.948e-17	yes	down	5.988	4.614	6.073	2.04	1.478	1.525	5.558	1.681
ENSBTAG00000004593	TOP2B	2.537	1.343	1.362e-39	4.099e-38	yes	up	5.427	5.296	5.428	11.912	14.827	14.261	5.384	13.667
ENSBTAG00000025494	PAQR8	2.21	1.144	1.425e-40	4.632e-39	yes	up	6.539	6.423	6.949	14.89	14.412	14.475	6.637	14.592
ENSBTAG00000014215	-	0.326	-1.615	2.737e-47	1.147e-45	yes	down	123.919	124.428	123.67	46.659	31.103	30.075	124.006	35.946
ENSBTAG00000016305	ATP13A4	0.103	-3.282	5.522e-91	7.497e-89	yes	down	8.047	8.102	7.995	0.773	0.898	0.595	8.048	0.755
ENSBTAG00000019746	CCDC66	2.621	1.39	1.737e-07	6.355e-07	yes	up	0.44	0.325	0.349	0.814	1.207	1.181	0.371	1.067
ENSBTAG00000047482	PRRT4	0.482	-1.052	0.02381	0.04148	yes	down	0.22	0.282	0.222	0.113	0.077	0	0.241	0.063
ENSBTAG00000009363	GINS3	0.469	-1.092	3.085e-13	1.964e-12	yes	down	11.327	9.217	8.628	4.946	3.912	4.239	9.724	4.366
ENSBTAG00000020907	PSMC3IP	0.494	-1.018	4.813e-18	4.526e-17	yes	down	25.077	23.374	23.065	12.252	11.34	10.468	23.839	11.353
ENSBTAG00000016177	FGL1	2.071	1.05	0.02397	0.04173	yes	up	0.066	0.13	0.063	0.412	0.628	0.381	0.086	0.474
ENSBTAG00000009705	SERPINF1	0.148	-2.759	1.693e-09	7.57e-09	yes	down	0.848	1.018	0.94	0	0.039	0	0.935	0.013
ENSBTAG00000006945	-	3.134	1.648	1.099e-51	5.326e-50	yes	up	10.017	9.781	12.187	30.924	32.455	36.238	10.662	33.206
ENSBTAG00000006167	KIAA1107	3.254	1.702	6.166e-05	0.0001643	yes	up	0.077	0.097	0.032	0.278	0.724	0.539	0.069	0.514
ENSBTAG00000011819	PHF14	2.445	1.29	3.535e-12	2.044e-11	yes	up	2.092	1.419	1.827	3.813	4.038	5.494	1.779	4.448
ENSBTAG00000047788	-	2.167	1.116	0.01554	0.02802	yes	up	0.055	0.097	0.116	0.185	0.241	0.595	0.089	0.34
ENSBTAG00000016908	METTL1	0.398	-1.329	9.143e-39	2.648e-37	yes	down	60.523	59.485	58.054	27.616	21.038	21.01	59.354	23.221
ENSBTAG00000012741	CCPG1	2.148	1.103	2.062e-08	8.333e-08	yes	up	2.906	2.719	2.767	4.163	6.732	8.33	2.797	6.408
ENSBTAG00000016512	TTC21B	2.045	1.032	3.001e-10	1.444e-09	yes	up	2.103	1.603	1.996	3.174	4.086	4.416	1.901	3.892
ENSBTAG00000008575	CGNL1	5.51	2.462	2.778e-91	3.853e-89	yes	up	1.475	1.668	1.236	8.202	7.921	8.228	1.46	8.117
ENSBTAG00000004034	SESN3	10.332	3.369	6.227e-119	1.376e-116	yes	up	1.233	1.343	0.676	7.924	8.732	8.981	1.084	8.546
ENSBTAG00000006568	-	2.025	1.018	0.006337	0.01238	yes	up	0.429	0.737	0.507	1.36	1.391	1.097	0.558	1.283
ENSBTAG00000010158	-	2.592	1.374	3.547e-29	6.512e-28	yes	up	1.75	1.787	1.943	5.43	4.665	4.118	1.827	4.738
ENSBTAG00000045904	PIM3	0.395	-1.341	4.699e-69	3.52e-67	yes	down	70.749	74.692	67.591	29.059	26.447	26.83	71.011	27.445
ENSBTAG00000004342	CCDC87	2.395	1.26	1.455e-07	5.368e-07	yes	up	0.969	1.083	0.771	2.782	2.482	1.804	0.941	2.356
ENSBTAG00000006044	KLHL5	2.007	1.005	4.575e-09	1.976e-08	yes	up	4.172	3.206	3.369	5.338	8.152	7.437	3.582	6.976
ENSBTAG00000008771	MYEF2	2.594	1.375	2.296e-22	2.869e-21	yes	up	4.877	5.383	5.64	11.314	13.958	16.083	5.3	13.785
ENSBTAG00000000124	DHH	2.108	1.076	0.0001146	0.000295	yes	up	0.683	0.747	0.655	1.628	1.101	1.869	0.695	1.533
ENSBTAG00000003225	IMP4	0.334	-1.584	6.172e-110	1.238e-107	yes	down	129.962	130.374	121.357	43.413	41.013	39.092	127.231	41.173
ENSBTAG00000005138	BCL9L	2.42	1.275	5.607e-56	3.084e-54	yes	up	12.197	12.586	12.884	34.561	27.21	27.611	12.556	29.794
ENSBTAG00000005761	DEDD2	2.095	1.067	2.406e-31	4.939e-30	yes	up	16.908	15.099	14.923	31.975	32.851	29.284	15.643	31.37
ENSBTAG00000009585	CDH16	0.456	-1.133	1.515e-10	7.488e-10	yes	down	4.678	4.95	4.784	1.999	2.637	1.571	4.804	2.069
ENSBTAG00000020269	MISP	3.396	1.764	4.449e-07	1.55e-06	yes	up	0.143	0.184	0.243	0.814	0.869	0.772	0.19	0.818
ENSBTAG00000011337	ANKRD33B	0.466	-1.103	9.758e-86	1.126e-83	yes	down	86.766	87.202	88.628	46.618	39.554	49.086	87.532	45.086
ENSBTAG00000003455	ANKRD6	3.874	1.954	1.747e-26	2.721e-25	yes	up	0.749	0.812	0.993	3.225	3.265	3.877	0.851	3.456
ENSBTAG00000006771	FRY	2.986	1.578	7.059e-06	2.118e-05	yes	up	0.407	0.455	0.454	1.793	1.516	1.497	0.439	1.602
ENSBTAG00000025634	-	2.181	1.125	0.001823	0.003919	yes	up	0.605	0.357	0.581	1.103	1.207	0.958	0.514	1.089
ENSBTAG00000005102	PHTF2	2.011	1.008	5.348e-06	1.629e-05	yes	up	0.594	0.791	0.855	1.072	1.71	1.989	0.747	1.59
ENSBTAG00000014773	HMMR	3.681	1.88	5.429e-26	8.247e-25	yes	up	2.851	2.285	2.704	6.657	11.562	11.509	2.613	9.909
ENSBTAG00000011100	CTSC	0.267	-1.905	2.478e-128	6.591e-126	yes	down	90.465	90.711	88.153	21.145	24.129	24.274	89.776	23.183
ENSBTAG00000037488	JRKL	2.318	1.213	9.918e-06	2.927e-05	yes	up	1.09	1.668	1.003	2.545	3.168	3.57	1.254	3.094
ENSBTAG00000017564	CGN	2.014	1.01	6.5e-28	1.1e-26	yes	up	6.572	6.769	6.263	11.964	14.102	12.885	6.535	12.984
ENSBTAG00000045661	Metazoa_SRP	5.922	2.566	8.695e-09	3.652e-08	yes	up	35.666	11.167	6.875	330.486	193.532	281.642	17.903	268.553
ENSBTAG00000001282	RALGAPA1	2.004	1.003	2.975e-09	1.302e-08	yes	up	0.914	0.791	0.855	1.34	1.758	2.073	0.853	1.724
ENSBTAG00000010501	SELENOV	0.391	-1.354	4.091e-06	1.268e-05	yes	down	0.837	0.921	0.644	0.299	0.27	0.251	0.801	0.273
ENSBTAG00000016932	SENP7	2.078	1.055	0.0007227	0.001653	yes	up	0.473	0.336	0.359	0.422	0.985	1.209	0.389	0.872
ENSBTAG00000026936	-	2.113	1.079	0.0002727	0.0006662	yes	up	0.352	0.314	0.38	0.896	0.705	0.79	0.349	0.797
ENSBTAG00000046213	SNORD116	2.186	1.128	0.004682	0.00939	yes	up	0.264	2.242	2.059	3.411	2.898	6.108	1.522	4.139
ENSBTAG00000021284	RSPH1	2.285	1.192	8.997e-10	4.118e-09	yes	up	2.642	2.448	2.281	6.193	6.163	6.322	2.457	6.226
ENSBTAG00000013489	CYP27A1	0.41	-1.287	8.916e-56	4.862e-54	yes	down	43.625	42.101	42.91	17.456	17.087	16.455	42.879	16.999
ENSBTAG00000006679	MITF	2.652	1.407	6.287e-09	2.679e-08	yes	up	0.572	1.018	0.739	1.618	2.492	2.324	0.776	2.145
ENSBTAG00000021307	BNIP3L	2.886	1.529	1.292e-31	2.698e-30	yes	up	16.193	17.579	16.074	37.632	52.14	53.335	16.615	47.702
ENSBTAG00000014417	-	3.575	1.838	5.625e-161	2.365e-158	yes	up	13.133	15.575	15.599	46.556	49.223	46.939	14.769	47.573
ENSBTAG00000018848	FBXL3	2.225	1.154	8.755e-05	0.0002288	yes	up	0.572	0.498	0.306	0.752	1.149	1.45	0.459	1.117
ENSBTAG00000012629	ZNF362	2.768	1.469	1.484e-22	1.863e-21	yes	up	2.422	2.231	2.26	7.327	5.834	6.201	2.304	6.454
ENSBTAG00000017835	C5orf63	0.361	-1.471	5.695e-10	2.663e-09	yes	down	11.867	8.307	8.143	3.442	2.985	3.226	9.439	3.218
ENSBTAG00000024904	KIAA1683	3.808	1.929	3.481e-05	9.562e-05	yes	up	0	0.011	0.032	0.495	0.174	0.065	0.014	0.245
ENSBTAG00000001057	ARFGAP3	2.233	1.159	3.975e-32	8.549e-31	yes	up	14.333	12.586	11.913	25.947	29.374	30.13	12.944	28.484
ENSBTAG00000047883	-	2.732	1.45	0.001824	0.00392	yes	up	0.154	0.011	0	0.422	0.676	0.744	0.055	0.614
ENSBTAG00000018223	CHI3L1	0.247	-2.018	9.32e-06	2.76e-05	yes	down	0.484	0.596	0.56	0.052	0.029	0.046	0.547	0.042
ENSBTAG00000020520	RASD1	3.055	1.611	0.0004779	0.001126	yes	up	0.077	0.076	0.074	0.886	0.425	0.474	0.076	0.595
ENSBTAG00000004225	TSR1	0.295	-1.76	3.532e-66	2.475e-64	yes	down	48.766	51.242	50.566	16.951	12.113	13.824	50.191	14.296
ENSBTAG00000034918	IFIT2	2.736	1.452	0.001089	0.002422	yes	up	0.077	0.087	0.253	0.443	0.985	0.502	0.139	0.643
ENSBTAG00000013745	ITGA5	2.882	1.527	3.34e-97	5.309e-95	yes	up	69.406	69.915	72.069	222.876	200.071	179.044	70.463	200.664
ENSBTAG00000017500	KCNK12	2.407	1.267	3.957e-24	5.389e-23	yes	up	14.465	10.333	10.92	31.635	29.654	27.416	11.906	29.568
ENSBTAG00000032364	-	3.202	1.679	1.416e-37	3.927e-36	yes	up	3.324	5.643	4.425	12.159	11.746	8.497	4.464	10.801
ENSBTAG00000017788	AKT3	2.417	1.273	3.43e-22	4.234e-21	yes	up	2.884	3.748	3.443	6.141	7.293	9.975	3.358	7.803
ENSBTAG00000030674	AK4	0.438	-1.19	8.387e-32	1.769e-30	yes	down	12.99	13.626	13.698	5.719	5.844	5.615	13.438	5.726
ENSBTAG00000025181	CCDC85C	2.89	1.531	1.108e-75	9.689e-74	yes	up	8.08	7.723	8.132	24.236	23.53	20.713	7.978	22.826
ENSBTAG00000006697	RICTOR	3.399	1.765	2.222e-14	1.555e-13	yes	up	0.22	0.206	0.169	0.587	0.773	0.809	0.198	0.723
ENSBTAG00000023731	MC1R	2.138	1.096	4.852e-05	0.000131	yes	up	0.848	1.137	0.982	2.452	2.299	1.934	0.989	2.228
ENSBTAG00000009798	DCDC2	2.558	1.355	4.858e-22	5.934e-21	yes	up	6.11	6.78	8.1	12.644	18.13	18.612	6.997	16.462
ENSBTAG00000021071	TRIM8	3.031	1.6	3.79e-161	1.646e-158	yes	up	70.397	73.728	76.283	228.925	211.672	212.159	73.469	217.585
ENSBTAG00000005667	-	0.486	-1.042	9.601e-08	3.62e-07	yes	down	1.761	1.787	1.975	1.02	0.831	0.697	1.841	0.849
ENSBTAG00000014411	TMEM263	2.597	1.377	2.185e-33	5.058e-32	yes	up	7.199	6.899	6.548	14.756	19	19.43	6.882	17.729
ENSBTAG00000002321	AMT	2.641	1.401	1.836e-17	1.656e-16	yes	up	1.178	1.126	1.426	2.875	4.578	2.956	1.243	3.47
ENSBTAG00000024688	PHIP	2.668	1.416	1.072e-15	8.318e-15	yes	up	1.024	0.834	0.877	1.948	2.598	3.152	0.912	2.566
ENSBTAG00000000668	SLC22A5	0.496	-1.011	2.295e-25	3.384e-24	yes	down	17.261	17.611	15.926	9.016	8.442	7.605	16.933	8.354
ENSBTAG00000047567	VEGFB	2.906	1.539	5.597e-57	3.2e-55	yes	up	24.174	25.551	20.636	71.019	68.242	64.844	23.454	68.035
ENSBTAG00000011985	-	2.095	1.067	0.002321	0.004908	yes	up	4.7	2.34	2.26	6.997	5.428	5.085	3.1	5.837
ENSBTAG00000031165	TRPM7	2.728	1.448	1.695e-13	1.105e-12	yes	up	0.947	0.682	0.729	1.566	2.395	2.631	0.786	2.197
ENSBTAG00000004869	-	2.333	1.222	9.096e-17	7.744e-16	yes	up	6.043	6.304	5.777	11.191	13.619	15.972	6.041	13.594
ENSBTAG00000011809	NUDT8	0.347	-1.528	3.775e-12	2.178e-11	yes	down	9.137	7.192	6.632	3.308	2.869	2.213	7.654	2.797
ENSBTAG00000015198	DZIP1L	2.034	1.024	0.02834	0.0485	yes	up	0.033	0.032	0.201	0.278	0.57	0.205	0.089	0.351
ENSBTAG00000003696	BICDL1	3.714	1.893	6.1e-85	6.681e-83	yes	up	9.038	8.318	8.069	32.634	28.833	26.505	8.475	29.324
ENSBTAG00000038112	-	0.422	-1.246	2.729e-19	2.81e-18	yes	down	10.381	9.791	9.494	4.256	4.182	3.551	9.889	3.996
ENSBTAG00000007851	IL24	0.303	-1.721	0.0001442	0.0003663	yes	down	2.983	3.726	2.165	0.433	0.155	0.539	2.958	0.376
ENSBTAG00000039162	-	2.152	1.106	0.002225	0.004724	yes	up	0.187	0.227	0.243	0.742	0.435	0.456	0.219	0.544
ENSBTAG00000017574	LMNA	2.668	1.416	4.49e-101	7.226e-99	yes	up	303.23	315.056	305.384	896.564	803.917	755.742	307.89	818.741
ENSBTAG00000012432	FDFT1	2.661	1.412	6.494e-136	1.881e-133	yes	up	89.518	86.877	86.706	228.245	236.921	222.357	87.7	229.174
ENSBTAG00000014981	OTUB2	3.389	1.761	9.11e-27	1.434e-25	yes	up	1.376	1.657	1.288	5.327	4.665	4.899	1.44	4.964
ENSBTAG00000006752	PFKFB4	3.42	1.774	1.61e-39	4.812e-38	yes	up	3.699	2.892	2.524	10.377	10.606	9.139	3.038	10.041
ENSBTAG00000020661	ABCA1	3.531	1.82	7.565e-38	2.107e-36	yes	up	0.683	0.563	0.718	2.329	2.077	2.677	0.655	2.361
ENSBTAG00000004840	C1S	0.092	-3.45	1.707e-16	1.42e-15	yes	down	0.936	0.672	1.024	0.052	0	0.019	0.877	0.024
ENSBTAG00000048155	-	0.471	-1.085	0.01284	0.02358	yes	down	1.288	0.986	0.898	0.701	0.174	0.13	1.057	0.335
ENSBTAG00000007619	PUSL1	0.255	-1.973	1.422e-46	5.81e-45	yes	down	45.849	50.224	51.411	14.292	9.389	10.728	49.161	11.47
ENSBTAG00000001835	GJA1	0.453	-1.143	0.01438	0.02613	yes	down	0.143	0.195	0.201	0.031	0	0.074	0.18	0.035
ENSBTAG00000003349	JAKMIP2	6.713	2.747	2.061e-09	9.163e-09	yes	up	0	0.011	0	0.258	0.309	0.437	0.004	0.335
ENSBTAG00000010179	COL5A3	0.295	-1.761	6.133e-10	2.862e-09	yes	down	0.826	0.574	0.708	0.216	0.135	0.177	0.703	0.176
ENSBTAG00000014882	-	0.407	-1.298	1.619e-05	4.653e-05	yes	down	3.974	3.119	3.876	1.587	1.169	1.078	3.656	1.278
ENSBTAG00000034580	TMSB4X	0.404	-1.307	0.004671	0.009369	yes	down	0	0	0	0	0	0	0	0
ENSBTAG00000021962	CXorf23	2.275	1.186	1.498e-05	4.325e-05	yes	up	1.09	0.91	1.267	1.638	3.043	3.161	1.089	2.614
ENSBTAG00000000037	CWC27	2.235	1.16	2.994e-05	8.306e-05	yes	up	0.76	10.712	1.32	8.295	21.221	2.417	4.264	10.644
ENSBTAG00000001173	PLXNA2	0.147	-2.771	5.071e-125	1.322e-122	yes	down	12.098	12.293	11.754	1.948	1.574	1.367	12.048	1.63
ENSBTAG00000012630	PAMR1	0.481	-1.057	0.001298	0.002854	yes	down	0.804	0.78	0.961	0.227	0.406	0.428	0.848	0.354
ENSBTAG00000013346	SIX5	2.346	1.23	2.902e-18	2.786e-17	yes	up	3.578	3.412	2.915	7.904	7.727	7.54	3.302	7.724
ENSBTAG00000021693	RPP25	0.372	-1.425	1.664e-16	1.388e-15	yes	down	3.864	4.506	4.647	2.545	1.198	1.515	4.339	1.753
ENSBTAG00000021639	ARC	2.624	1.392	0.002215	0.004704	yes	up	0.099	0.141	0.412	2.071	0.551	0.567	0.217	1.063
ENSBTAG00000005658	ECE2	0.322	-1.635	1.635e-70	1.254e-68	yes	down	85.423	82.75	79.24	45.876	24.66	23.855	82.471	31.464
ENSBTAG00000006052	PLCD3	2.581	1.368	8.491e-27	1.345e-25	yes	up	3.479	4.127	3.749	10.335	10.5	8.479	3.785	9.771
ENSBTAG00000003353	SLC6A2	2.493	1.318	0.003691	0.007547	yes	up	0.033	0.054	0.084	0.113	0.357	0.297	0.057	0.256
ENSBTAG00000009471	CEP135	2.138	1.096	7.364e-05	0.0001944	yes	up	0.528	0.433	0.475	0.835	0.937	1.097	0.479	0.956
ENSBTAG00000020054	TNFRSF21	0.456	-1.133	1.56e-15	1.19e-14	yes	down	12.285	11.817	11.818	6.956	4.511	4.304	11.973	5.257
ENSBTAG00000005477	LAPTM5	2.617	1.388	0.002488	0.005234	yes	up	0	0.022	0	0.319	0.135	0.288	0.007	0.247
ENSBTAG00000046467	PTP4A3	0.251	-1.996	1.117e-05	3.275e-05	yes	down	0.462	0.866	0.824	0.124	0.029	0.028	0.717	0.06
ENSBTAG00000047664	GNAZ	0.388	-1.367	7.927e-17	6.775e-16	yes	down	17.272	18.196	16.349	7.1	6.423	4.639	17.272	6.054
ENSBTAG00000039817	-	0.368	-1.443	0.001905	0.004085	yes	down	0.143	0.119	0.127	0	0.029	0	0.13	0.01
ENSBTAG00000045787	CDS1	3.119	1.641	2.678e-20	2.943e-19	yes	up	1.035	1.072	1.721	3.133	2.772	3.421	1.276	3.109
ENSBTAG00000019636	SCARA5	0.486	-1.042	0.02065	0.03642	yes	down	0.055	0.076	0.116	0.021	0	0	0.082	0.007
ENSBTAG00000003378	ACAP2	2.427	1.279	4.413e-13	2.768e-12	yes	up	1.013	1.094	1.162	1.845	2.666	2.529	1.09	2.347
ENSBTAG00000037704	-	3.458	1.79	6.443e-05	0.0001712	yes	up	0.132	0	0.253	1.01	0.985	0.865	0.128	0.953
ENSBTAG00000025329	IRF2BPL	2.039	1.028	2.838e-41	9.504e-40	yes	up	20.244	16.983	15.979	35.53	37.545	37.326	17.735	36.8
ENSBTAG00000002294	SIM1	2.932	1.552	3.107e-13	1.977e-12	yes	up	0.638	0.39	0.57	1.587	1.526	2.185	0.533	1.766
ENSBTAG00000009786	SCIN	2.586	1.371	7.093e-89	9.063e-87	yes	up	24.141	25.789	24.259	62.61	62.331	63.626	24.73	62.856
ENSBTAG00000043202	SNORD50	0.177	-2.498	8.801e-64	5.853e-62	yes	down	27.344	27.349	22.939	4.39	4.685	3.737	25.877	4.271
ENSBTAG00000004575	FAM126A	3.123	1.643	7.749e-24	1.04e-22	yes	up	0.892	1.018	0.834	2.37	3.265	3.021	0.915	2.885
ENSBTAG00000006893	BBX	2.417	1.273	1.454e-18	1.423e-17	yes	up	1.805	1.592	1.764	3.586	4.665	5.067	1.72	4.439
ENSBTAG00000039968	TMEM55A	2.344	1.229	1.291e-10	6.44e-10	yes	up	2.84	3.347	3.58	7.048	8.152	7.54	3.256	7.58
ENSBTAG00000008348	NOL4L	2.7	1.433	2.418e-42	8.54e-41	yes	up	3.016	3.303	3.168	9.346	9.167	9.241	3.162	9.251
ENSBTAG00000005385	POP5	0.447	-1.163	5.391e-42	1.869e-40	yes	down	307.93	287.924	273.753	140.162	119.755	113.828	289.869	124.582
ENSBTAG00000032477	HECTD1	2.674	1.419	1.281e-24	1.795e-23	yes	up	2.62	2.556	2.535	5.327	7.38	8.404	2.57	7.037
ENSBTAG00000019630	RGL1	0.413	-1.276	2.192e-10	1.068e-09	yes	down	1.761	1.679	2.07	0.824	0.937	0.567	1.837	0.776
ENSBTAG00000002103	PLCG2	3.953	1.983	3.393e-77	3.114e-75	yes	up	2.84	2.643	2.26	10.83	10.277	8.804	2.581	9.97
ENSBTAG00000039861	-	0.019	-5.727	6.879e-79	6.593e-77	yes	down	11.36	11.557	11.839	0.113	0.087	0.102	11.585	0.101
ENSBTAG00000013123	PHB2	0.494	-1.018	1.012e-39	3.09e-38	yes	down	673.852	686.954	666.889	368.283	314.388	288.093	675.898	323.588
ENSBTAG00000020928	ADPRHL1	2.066	1.047	2.703e-25	3.971e-24	yes	up	20.222	22.659	20.51	40.93	46.345	41.575	21.13	42.95
ENSBTAG00000000827	TAOK1	2.916	1.544	7.017e-12	3.944e-11	yes	up	0.903	1.018	1.024	2.38	2.695	3.914	0.982	2.996
ENSBTAG00000004028	POLK	2.407	1.267	1.173e-06	3.896e-06	yes	up	0.716	0.444	0.486	0.958	1.603	1.627	0.549	1.396
ENSBTAG00000000879	C8orf33	0.41	-1.286	8.11e-29	1.458e-27	yes	down	65.895	66.341	67.295	31.429	26.119	21.103	66.51	26.217
ENSBTAG00000002625	MAP3K7	2.328	1.219	1.295e-13	8.5e-13	yes	up	2.598	2.87	2.429	4.658	7.64	7.567	2.632	6.622
ENSBTAG00000005359	TGFB2	0.385	-1.377	1.513e-32	3.342e-31	yes	down	15.521	14.059	14.458	4.74	5.38	6.182	14.679	5.434
ENSBTAG00000014102	WDR77	0.398	-1.328	1.012e-57	5.89e-56	yes	down	110.346	107.423	100.89	46.71	37.487	39.027	106.22	41.075
ENSBTAG00000016910	EEF1AKMT3	0.316	-1.661	1.231e-39	3.732e-38	yes	down	15.698	13.42	13.476	4.75	4.115	3.998	14.198	4.288
ENSBTAG00000031194	PHLDA2	0.281	-1.833	6.719e-13	4.146e-12	yes	down	11.195	13.766	11.86	3.895	3.033	1.924	12.274	2.951
ENSBTAG00000005495	-	2.127	1.089	1.147e-17	1.05e-16	yes	up	13.067	9.445	12.441	10.686	12.229	13.034	11.651	11.983
ENSBTAG00000019279	MLH3	2.167	1.116	2.812e-07	1.003e-06	yes	up	0.495	0.574	0.644	1.226	1.043	1.469	0.571	1.246
ENSBTAG00000001444	TNXB	4.695	2.231	4.776e-31	9.681e-30	yes	up	0.286	0.509	0.993	6.409	8.346	3.849	0.596	6.201
ENSBTAG00000010641	APH1B	2.485	1.313	1.958e-08	7.934e-08	yes	up	0.616	0.477	0.57	1.175	1.381	1.58	0.554	1.379
ENSBTAG00000011850	ALG5	0.5	-1.001	1.537e-17	1.396e-16	yes	down	28.841	27.5	30.352	13.571	14.238	13.982	28.898	13.93
ENSBTAG00000003068	MSMO1	2.331	1.221	5.164e-32	1.102e-30	yes	up	32.177	30.316	31.894	60.034	78.732	77.608	31.462	72.125
ENSBTAG00000016747	NAT10	0.379	-1.398	1.005e-42	3.639e-41	yes	down	31.593	31.735	31.25	14.035	10.683	10.031	31.526	11.583
ENSBTAG00000003578	DPCD	0.485	-1.044	7.567e-30	1.442e-28	yes	down	89.595	82.696	81.616	40.651	38.801	38.999	84.636	39.484
ENSBTAG00000013873	MSX2	2.144	1.1	4.265e-07	1.49e-06	yes	up	2.719	3.098	2.915	6.265	6.317	6.498	2.911	6.36
ENSBTAG00000008167	TTC3	2.894	1.533	1.976e-16	1.632e-15	yes	up	0.76	0.596	0.655	1.494	2.164	2.278	0.67	1.979
ENSBTAG00000011661	CEP152	2.003	1.002	0.000394	0.0009395	yes	up	0.341	0.531	0.401	0.67	0.753	1.292	0.424	0.905
ENSBTAG00000016424	MMP25	2.459	1.298	1.414e-07	5.222e-07	yes	up	0.782	0.65	0.549	2.02	1.661	1.487	0.66	1.723
ENSBTAG00000019674	CLIP3	2.258	1.175	1.872e-15	1.423e-14	yes	up	4.062	3.997	4.119	9.109	9.949	8.423	4.059	9.16
ENSBTAG00000045886	STARD4	2.263	1.178	4.798e-09	2.068e-08	yes	up	4.326	4.148	3.971	9.037	10.133	11.426	4.148	10.199
ENSBTAG00000010510	DHX29	2.099	1.07	4.801e-09	2.069e-08	yes	up	1.948	1.603	2.271	3.246	3.854	5.206	1.941	4.102
ENSBTAG00000013953	CALD1	0.424	-1.237	2.172e-39	6.434e-38	yes	down	28.742	30.002	29.814	10.562	12.103	14.224	29.519	12.296
ENSBTAG00000003202	OPRD1	0.453	-1.142	2.06e-05	5.831e-05	yes	down	8.201	7.268	6.896	3.617	2.086	2.073	7.455	2.592
ENSBTAG00000014248	MIER3	2.058	1.041	7.039e-07	2.402e-06	yes	up	0.683	1.116	1.141	1.577	2.608	3.096	0.98	2.427
ENSBTAG00000047122	5S_rRNA	0.297	-1.753	0.0001452	0.0003687	yes	down	0	0	0	0	0	0	0	0
ENSBTAG00000000770	PGM2L1	2.304	1.204	0.006169	0.01209	yes	up	0.165	0.087	0.084	0.175	0.319	0.614	0.112	0.369
ENSBTAG00000020418	CA5B	2.776	1.473	1.478e-23	1.949e-22	yes	up	2.422	3.087	2.44	7.656	8.404	8.432	2.65	8.164
ENSBTAG00000043993	C21orf62	0.446	-1.164	0.01105	0.02058	yes	down	0.242	0.26	0.19	0.031	0.029	0	0.231	0.02
ENSBTAG00000010085	SLC7A2	0.278	-1.846	1.539e-62	9.928e-61	yes	down	5.768	5.307	5.407	1.35	1.516	1.543	5.494	1.47
ENSBTAG00000025441	-	3.281	1.714	1.823e-157	6.987e-155	yes	up	45.728	46.227	43.321	142.707	147.255	146.208	45.092	145.39
ENSBTAG00000025146	-	2.015	1.011	0.01454	0.02639	yes	up	0.242	0.108	0.253	0.309	0.618	0.604	0.201	0.51
ENSBTAG00000017956	KCTD15	0.5	-1.001	5.974e-18	5.581e-17	yes	down	14.564	14.958	16.222	8.604	6.539	6.991	15.248	7.378
ENSBTAG00000003365	SMG8	0.492	-1.022	1.173e-18	1.155e-17	yes	down	9.489	8.535	9.431	4.421	4.781	4.081	9.152	4.428
ENSBTAG00000019359	-	2.626	1.393	5.027e-19	5.083e-18	yes	up	1.156	2.502	3.971	3.39	5.834	6.675	2.543	5.3
ENSBTAG00000017255	ATAD2B	2.92	1.546	2.686e-06	8.517e-06	yes	up	0.121	0.195	0.148	0.453	0.493	0.697	0.155	0.548
ENSBTAG00000001082	SH2D5	0.178	-2.492	3.672e-39	1.073e-37	yes	down	5.944	6.239	6.896	1.484	0.782	0.79	6.36	1.019
ENSBTAG00000001617	G2E3	2.713	1.44	1.477e-14	1.049e-13	yes	up	1.013	1.083	0.792	1.845	3.207	3.523	0.963	2.858
ENSBTAG00000017680	NOS3	0.383	-1.384	0.0001751	0.0004401	yes	down	5.746	2.827	3.992	0.567	1.574	0.911	4.188	1.017
ENSBTAG00000048226	-	0.479	-1.063	0.01213	0.02239	yes	down	2.95	0.401	0.94	0	0	0	1.43	0
ENSBTAG00000006420	BMPR2	2.233	1.159	7.708e-21	8.812e-20	yes	up	3.743	3.13	3.686	6.245	6.53	7.753	3.52	6.843
ENSBTAG00000004552	PBXIP1	2.454	1.295	2.776e-55	1.471e-53	yes	up	17.085	17.33	17.943	40.332	44.664	39.343	17.453	41.446
ENSBTAG00000005586	GATM	0.114	-3.139	1.206e-185	6.552e-183	yes	down	27.994	28.713	28.863	3.236	2.917	3.059	28.523	3.071
ENSBTAG00000004075	IDI1	4.184	2.065	4.815e-92	6.748e-90	yes	up	21.279	18.814	19.453	70.297	87.841	85.473	19.849	81.204
ENSBTAG00000000898	F2RL2	0.191	-2.391	1.178e-208	9.597e-206	yes	down	96.916	95.552	97.331	16.044	18.874	18.51	96.6	17.809
ENSBTAG00000006031	ADGRV1	2.92	1.546	2.718e-21	3.183e-20	yes	up	0.517	0.433	0.422	1.185	1.265	1.32	0.457	1.257
ENSBTAG00000012267	ZFC3H1	2.973	1.572	7.847e-13	4.806e-12	yes	up	0.627	0.552	0.496	1.185	1.855	2.148	0.558	1.729
ENSBTAG00000011354	NUDT9	2.266	1.18	2.007e-12	1.182e-11	yes	up	2.213	1.657	2.376	4.029	4.636	5.55	2.082	4.738
ENSBTAG00000016928	-	3.029	1.599	5.549e-05	0.0001488	yes	up	0.209	0.282	0.137	0.773	0.995	0.846	0.209	0.871
ENSBTAG00000000415	ERBIN	2.003	1.002	4.484e-17	3.915e-16	yes	up	6.605	6.065	6.58	10.16	12.596	14.698	6.417	12.485
ENSBTAG00000024162	SLC19A1	0.302	-1.726	2.036e-79	1.981e-77	yes	down	27.113	27.219	26.741	9.099	7.1	6.74	27.024	7.646
ENSBTAG00000004458	MORN3	0.164	-2.606	8.462e-37	2.255e-35	yes	down	8.674	7.896	9.009	1.422	1.391	0.985	8.526	1.266
ENSBTAG00000046912	Metazoa_SRP	14.006	3.808	5.892e-31	1.185e-29	yes	up	18.417	3.109	8.026	211.819	139.74	198.743	9.851	183.434
ENSBTAG00000014374	CARD6	2.351	1.233	4.561e-09	1.971e-08	yes	up	0.738	0.747	1.024	1.7	2.125	2.25	0.836	2.025
ENSBTAG00000010635	RAB3A	3.893	1.961	3.144e-24	4.309e-23	yes	up	2.169	2.61	2.081	10.809	8.51	8.488	2.287	9.269
ENSBTAG00000020512	GJB1	0.326	-1.618	0.0002012	0.0005017	yes	down	0.473	1.181	0.665	0.124	0.164	0.139	0.773	0.142
ENSBTAG00000028923	U1	0.103	-3.28	2.555e-13	1.637e-12	yes	down	0	0	0	0	0	0	0	0
ENSBTAG00000019665	IL1RN	0.469	-1.093	1.187e-17	1.085e-16	yes	down	25.77	23.72	21.883	13.159	9.022	10.04	23.791	10.74
ENSBTAG00000032068	PLA2G4F	0.434	-1.203	0.0005485	0.001279	yes	down	0.804	0.617	0.613	0.165	0.28	0.279	0.678	0.241
ENSBTAG00000000697	RRP8	0.358	-1.483	1.336e-55	7.11e-54	yes	down	19.231	17.991	19.675	7.017	4.974	4.983	18.966	5.658
ENSBTAG00000006366	NFATC4	5.453	2.447	1.627e-45	6.387e-44	yes	up	0.991	1.354	1.13	6.43	6.588	6.257	1.158	6.425
ENSBTAG00000002497	ELOVL2	0.304	-1.72	6.189e-05	0.0001649	yes	down	2.554	1.614	2.091	0.732	0.145	0.186	2.086	0.354
ENSBTAG00000010591	ZNF365	0.412	-1.279	0.005484	0.01085	yes	down	0.33	0.314	0.486	0.082	0	0	0.377	0.027
ENSBTAG00000020436	KIF27	2.652	1.407	5.895e-08	2.278e-07	yes	up	0.418	0.498	0.285	0.835	1.12	1.525	0.4	1.16
ENSBTAG00000019900	LNPEP	2.944	1.558	3.42e-46	1.368e-44	yes	up	2.73	2.859	2.566	6.018	6.887	8.739	2.718	7.215
ENSBTAG00000012284	CLCN2	0.469	-1.093	0.0002353	0.0005804	yes	down	1.178	1.213	1.141	0.67	0.56	0.26	1.177	0.497
ENSBTAG00000013495	WDFY3	2.081	1.057	1.109e-32	2.475e-31	yes	up	2.014	2.123	2.197	4.163	4.665	4.425	2.111	4.418
ENSBTAG00000009294	DEGS2	2.078	1.055	0.02145	0.0377	yes	up	0.088	0.357	0.074	0.608	0.802	0.381	0.173	0.597
ENSBTAG00000023632	-	2.228	1.156	1.916e-13	1.243e-12	yes	up	4.062	3.748	4.499	8.161	10.509	8.804	4.103	9.158
ENSBTAG00000020700	CLCN6	2.347	1.231	5.908e-39	1.719e-37	yes	up	3.457	3.206	3.126	7.697	7.554	7.465	3.263	7.572
ENSBTAG00000013057	CBLB	2.148	1.103	1.112e-12	6.711e-12	yes	up	2.367	2.025	2.271	4.359	4.665	5.28	2.221	4.768
ENSBTAG00000007236	PCM1	3.189	1.673	2.646e-30	5.186e-29	yes	up	1.475	1.256	1.341	3.586	4.656	5.28	1.357	4.507
ENSBTAG00000018706	-	0.409	-1.289	6.254e-86	7.344e-84	yes	down	132.769	126.789	122.36	52.254	48.972	50.815	127.306	50.68
ENSBTAG00000020860	CHD1	2.231	1.158	2.181e-15	1.646e-14	yes	up	1.563	1.462	1.468	2.772	3.458	3.886	1.498	3.372
ENSBTAG00000018339	ATP5G1	0.476	-1.071	2.212e-38	6.321e-37	yes	down	328.064	318.739	311.33	150.837	139.943	116.766	319.378	135.849
ENSBTAG00000015590	ICK	2.213	1.146	2.348e-28	4.083e-27	yes	up	4.623	4.668	4.319	9.326	9.997	10.868	4.537	10.064
ENSBTAG00000001406	MAB21L3	2.163	1.113	0.004076	0.008263	yes	up	0.088	0.141	0.201	0.68	0.241	0.381	0.143	0.434
ENSBTAG00000034384	VWA3B	3.686	1.882	2.406e-11	1.294e-10	yes	up	0.22	0.271	0.19	1.103	1.101	0.93	0.227	1.045
ENSBTAG00000019017	IFITM1	0.32	-1.645	9.168e-16	7.155e-15	yes	down	26.563	24.327	22.928	7.831	7.602	5.466	24.606	6.966
ENSBTAG00000030671	HOOK1	2.755	1.462	2.524e-05	7.06e-05	yes	up	0.264	0.249	0.349	0.814	0.927	1.078	0.287	0.94
ENSBTAG00000013393	GEMIN4	0.358	-1.482	5.512e-49	2.427e-47	yes	down	28.819	29.504	28.536	11.912	9.524	8.627	28.953	10.021
ENSBTAG00000007554	IFI6	0.416	-1.266	6.027e-18	5.627e-17	yes	down	63.308	67.196	65.584	24.504	31.904	19.951	65.363	25.453
ENSBTAG00000010100	MED20	0.395	-1.339	5.553e-32	1.181e-30	yes	down	15.94	15.943	17.616	7.12	5.747	6.024	16.5	6.297
ENSBTAG00000005871	MECOM	2.011	1.008	3.389e-16	2.764e-15	yes	up	4.271	3.964	4.129	7.182	8.172	10.096	4.121	8.483
ENSBTAG00000004975	CCDC191	2.791	1.481	6.111e-05	0.0001629	yes	up	0.143	0.347	0.169	0.773	0.57	0.967	0.22	0.77
ENSBTAG00000010451	PA2G4	0.418	-1.258	5.549e-103	9.516e-101	yes	down	783.482	767.126	739.148	342.13	314.745	307.356	763.252	321.41
ENSBTAG00000006158	DZIP3	2.425	1.278	0.0005775	0.001342	yes	up	0.198	0.162	0.169	0.649	0.377	0.549	0.176	0.525
ENSBTAG00000013793	NEDD4	2.201	1.138	1.324e-07	4.909e-07	yes	up	0.671	0.726	0.95	1.443	1.922	2.194	0.782	1.853
ENSBTAG00000021582	NCAPG	2.382	1.252	2.361e-21	2.777e-20	yes	up	8.179	7.777	8.037	14.777	20.294	22.172	7.998	19.081
ENSBTAG00000017676	TPK1	0.18	-2.474	3.923e-16	3.172e-15	yes	down	3.093	2.784	2.418	0.361	0.396	0.409	2.765	0.389
ENSBTAG00000027357	FGF22	0.439	-1.189	1.102e-11	6.128e-11	yes	down	15.742	14.221	17.7	6.677	6.336	6.117	15.888	6.377
ENSBTAG00000031044	MIGA1	2.066	1.047	6.855e-07	2.342e-06	yes	up	0.627	0.715	0.708	1.092	1.516	1.357	0.683	1.322
ENSBTAG00000000380	SPX	0.492	-1.023	0.007303	0.01409	yes	down	0.947	1.061	1.014	0.526	0.377	0.297	1.007	0.4
ENSBTAG00000008739	SAMD11	5.804	2.537	1.945e-66	1.378e-64	yes	up	1.728	1.895	1.637	8.573	12.229	10.673	1.753	10.492
ENSBTAG00000028421	U1	2.407	1.267	0.006648	0.01293	yes	up	0	0.119	0	0.175	0.222	0.418	0.04	0.272
ENSBTAG00000046014	GPR146	2.104	1.073	3.376e-06	1.056e-05	yes	up	1.794	1.451	1.859	3.679	3.535	3.812	1.701	3.675
ENSBTAG00000046803	GAS1	2.207	1.142	0.01253	0.02305	yes	up	0	0.054	0.053	0.319	0.56	0.297	0.036	0.392
ENSBTAG00000021020	RIF1	2.114	1.08	1.318e-08	5.422e-08	yes	up	0.749	0.812	0.665	1.257	1.536	1.999	0.742	1.597
ENSBTAG00000010667	PIK3IP1	7.485	2.904	1.429e-85	1.634e-83	yes	up	1.409	2.036	1.785	13.375	14.054	13.052	1.743	13.494
ENSBTAG00000010180	URB2	0.386	-1.373	2.097e-38	6.007e-37	yes	down	20.453	22.691	21.164	9.212	6.539	6.526	21.436	7.426
ENSBTAG00000014803	CPZ	0.27	-1.89	1.519e-20	1.697e-19	yes	down	7.243	7.257	6.516	2.102	2.067	1.051	7.005	1.74
ENSBTAG00000009512	EPS8L1	0.252	-1.989	3.442e-18	3.282e-17	yes	down	2.851	2.979	2.683	0.515	0.802	0.595	2.838	0.637
ENSBTAG00000007802	BCLAF1	2.37	1.245	2.316e-21	2.729e-20	yes	up	7.706	6.423	6.506	12.86	16.778	19.198	6.878	16.279
ENSBTAG00000005903	LRP5	0.479	-1.063	6.638e-20	7.086e-19	yes	down	7.816	8.113	7.393	4.297	3.245	3.272	7.774	3.605
ENSBTAG00000011417	CNTRL	3.274	1.711	1.169e-15	9.025e-15	yes	up	0.66	0.433	0.623	1.546	2.212	2.743	0.572	2.167
ENSBTAG00000024341	HOXA6	2.876	1.524	1.331e-27	2.213e-26	yes	up	6.242	8.719	7.731	14.406	13.677	11.24	7.564	13.108
ENSBTAG00000002571	-	0.387	-1.369	2.491e-22	3.101e-21	yes	down	18.229	17.146	18.883	6.739	6.964	6.331	18.086	6.678
ENSBTAG00000010888	VSIR	4.617	2.207	5.143e-72	4.087e-70	yes	up	3.335	3.488	3.633	16.405	12.808	13.462	3.485	14.225
ENSBTAG00000013131	FAM110D	0.474	-1.076	0.01372	0.02505	yes	down	0.804	0.834	0.581	0.319	0.213	0.186	0.74	0.239
ENSBTAG00000043412	SNORA71	0.208	-2.263	3.723e-53	1.911e-51	yes	down	35.831	33.067	29.772	7.502	6.134	4.118	32.89	5.918
ENSBTAG00000017040	LY6E	0.494	-1.018	9.671e-52	4.726e-50	yes	down	2355.1	2426.75	2370.4	1241.46	1157.32	1031.83	2384.08	1143.54
ENSBTAG00000022520	BRCA1	2.049	1.035	1.193e-24	1.675e-23	yes	up	8.465	7.538	7.171	13.365	15.271	15.544	7.725	14.727
ENSBTAG00000013227	SNAI2	0.418	-1.259	0.0063	0.01231	yes	down	0.231	0.195	0.148	0.021	0	0.019	0.191	0.013
ENSBTAG00000006419	TNNT1	0.321	-1.639	2.991e-06	9.439e-06	yes	down	4.271	3.921	3.084	0.866	0.589	1.236	3.759	0.897
ENSBTAG00000007149	NYNRIN	2.834	1.503	0.0001254	0.0003215	yes	up	0.22	0.087	0.021	0.381	0.483	0.39	0.109	0.418
ENSBTAG00000038321	LIPE	4.228	2.08	9.059e-40	2.772e-38	yes	up	1.365	1.625	1.299	6.595	6.172	5.773	1.43	6.18
ENSBTAG00000027075	-	0.429	-1.221	1.804e-07	6.579e-07	yes	down	30.955	30.284	38.432	11.964	16.285	10.022	33.224	12.757
ENSBTAG00000011789	-	2.704	1.435	2.481e-24	3.418e-23	yes	up	1.783	2.08	1.975	4.41	5.187	6.071	1.946	5.223
ENSBTAG00000018382	SMS	0.351	-1.509	2.39e-121	5.562e-119	yes	down	170.703	159.12	158.648	58.272	56.526	57.89	162.824	57.563
ENSBTAG00000022922	-	2.272	1.184	0.0003457	0.0008306	yes	up	1.673	1.083	0.908	3.163	2.386	4.342	1.221	3.297
ENSBTAG00000002316	NIPA1	2.352	1.234	0.007021	0.0136	yes	up	0.253	0.054	0.412	0.629	0.773	1.618	0.24	1.007
ENSBTAG00000013196	STK17B	2.37	1.245	1.114e-16	9.421e-16	yes	up	5.68	4.885	4.848	8.656	14.276	13.629	5.138	12.187
ENSBTAG00000021764	GLRB	2.819	1.495	0.0009861	0.002208	yes	up	0	0	0	0.577	0.927	1.357	0	0.954
ENSBTAG00000000711	NDRG1	2.066	1.047	7.486e-65	5.109e-63	yes	up	160.521	161.243	158.585	353.053	320.058	305.329	160.116	326.147
ENSBTAG00000037508	EBF1	2.184	1.127	0.0007575	0.001728	yes	up	0.352	0.531	0.718	1.319	1.343	1.292	0.534	1.318
ENSBTAG00000008858	-	0.186	-2.423	5.837e-15	4.248e-14	yes	down	2.18	3.054	3.211	0.361	0.435	0.409	2.815	0.402
ENSBTAG00000010128	NAP1L5	2.035	1.025	0.015	0.02715	yes	up	0	0	0	0.052	0.155	0.195	0	0.134
ENSBTAG00000000988	BRCA2	2.678	1.421	2.521e-13	1.617e-12	yes	up	0.66	0.498	0.56	1.164	1.459	2.027	0.573	1.55
ENSBTAG00000020281	NIN	2.039	1.028	7.064e-09	2.993e-08	yes	up	0.683	0.628	0.855	1.36	1.265	1.711	0.722	1.445
ENSBTAG00000009232	PIK3CA	2.202	1.139	7.141e-07	2.433e-06	yes	up	1.431	1.116	1.225	1.917	2.936	3.709	1.257	2.854
ENSBTAG00000007916	FOXJ1	5.014	2.326	6.477e-07	2.218e-06	yes	up	0	0	0	0.804	0.657	0.335	0	0.599
ENSBTAG00000008133	-	0.352	-1.506	1.147e-40	3.766e-39	yes	down	23.029	21.348	21.809	8.11	7.177	7.112	22.062	7.466
ENSBTAG00000016563	GOLGA4	2.59	1.373	6.78e-14	4.565e-13	yes	up	1.398	1.3	1.32	2.432	3.535	4.806	1.339	3.591
ENSBTAG00000048228	-	0.374	-1.42	3.39e-52	1.699e-50	yes	down	76.947	74.009	78.786	31.594	29.364	25.417	76.581	28.792
ENSBTAG00000013861	SLC8A1	3.099	1.632	0.0004421	0.001047	yes	up	0	0	0.021	0.113	0.145	0.26	0.007	0.173
ENSBTAG00000025308	STON2	2.546	1.348	6.102e-27	9.723e-26	yes	up	0.991	1.051	1.088	2.556	2.395	2.677	1.043	2.543
ENSBTAG00000023064	CCDC187	6.36	2.669	4.717e-11	2.458e-10	yes	up	0.132	0	0.063	0.67	0.869	0.753	0.065	0.764
ENSBTAG00000023784	TMEM88B	3.665	1.874	3.032e-06	9.556e-06	yes	up	0.099	0.108	0.106	0.598	0.695	0.521	0.104	0.605
ENSBTAG00000033642	-	2.632	1.396	0.0003179	0.0007685	yes	up	0.44	0.52	0.655	1.237	0.657	2.036	0.538	1.31
ENSBTAG00000010778	NDUFAF1	0.395	-1.339	1.261e-12	7.576e-12	yes	down	8.575	9.499	8.449	3.411	2.869	3.496	8.841	3.259
ENSBTAG00000010273	EREG	0.26	-1.941	3.215e-33	7.352e-32	yes	down	5.779	6.044	6.305	1.597	1.005	1.367	6.043	1.323
ENSBTAG00000013577	SLC1A5	0.343	-1.543	6.133e-44	2.324e-42	yes	down	106.482	107.358	106.287	44.68	32.445	28.978	106.709	35.368
ENSBTAG00000009979	HOXB2	2.053	1.038	1.301e-13	8.539e-13	yes	up	7.53	7.593	8.882	14.014	18.324	17.171	8.002	16.503
ENSBTAG00000046123	UTY	2.318	1.213	9.395e-07	3.166e-06	yes	up	0.705	1.051	1.151	1.721	2.859	2.417	0.969	2.332
ENSBTAG00000017781	BCDIN3D	0.476	-1.07	3.555e-17	3.128e-16	yes	down	16.226	16.193	14.87	7.646	6.684	7.307	15.763	7.212
ENSBTAG00000009742	DOK7	0.276	-1.858	1.503e-14	1.066e-13	yes	down	4.15	3.195	3.263	0.824	0.937	0.93	3.536	0.897
ENSBTAG00000012681	CORO2B	2.202	1.139	1.908e-19	1.983e-18	yes	up	8.84	9.705	8.132	20.949	16.71	17.106	8.892	18.255
ENSBTAG00000034691	TSTA3	0.438	-1.191	7.899e-50	3.651e-48	yes	down	154.136	155.514	145.542	71.709	64.562	57.732	151.731	64.668
ENSBTAG00000004964	PCGF5	2.001	1.001	3.708e-13	2.343e-12	yes	up	1.365	1.332	1.373	2.442	2.743	3.235	1.357	2.807
ENSBTAG00000047908	Metazoa_SRP	9.626	3.267	2.929e-16	2.398e-15	yes	up	7.75	2.47	4.573	134.958	41.332	109.263	4.931	95.184
ENSBTAG00000010408	IKBKE	2.187	1.129	6.057e-22	7.358e-21	yes	up	4.029	3.91	4.995	10.686	8.587	8.999	4.311	9.424
ENSBTAG00000002612	-	2.772	1.471	3.071e-06	9.675e-06	yes	up	0.495	0.249	0.211	1.02	1.13	1.357	0.318	1.169
ENSBTAG00000045965	bta-mir-2904-3	2.297	1.2	0.006475	0.01262	yes	up	245.074	87.559	59.945	545.335	323.709	358.906	130.859	409.317
ENSBTAG00000017486	ADARB1	0.477	-1.067	2.761e-34	6.59e-33	yes	down	15.709	15.088	14.342	8.171	6.742	7.233	15.046	7.382
ENSBTAG00000039524	-	7.428	2.893	1.647e-112	3.354e-110	yes	up	1.574	1.462	2.292	11.994	11.997	10.198	1.776	11.396
ENSBTAG00000015980	FASN	2.296	1.199	1.402e-81	1.405e-79	yes	up	92.898	95.877	94.522	230.945	202.109	207.501	94.432	213.518
ENSBTAG00000014463	-	2.088	1.062	3.141e-17	2.772e-16	yes	up	5.031	4.842	6.051	9.903	11.649	12.485	5.308	11.346
ENSBTAG00000026437	ULBP3	0.25	-1.999	8.144e-11	4.134e-10	yes	down	7.739	5.437	6.009	1.474	1.468	0.865	6.395	1.269
ENSBTAG00000004136	NFE2L3	0.452	-1.147	7.345e-25	1.049e-23	yes	down	18.395	18.705	20.89	7.512	8.394	9.39	19.33	8.432
ENSBTAG00000011079	-	0.253	-1.984	4.161e-95	6.233e-93	yes	down	143.436	151.333	145.912	42.547	31.46	33.282	146.894	35.763
ENSBTAG00000008465	ACCS	0.431	-1.214	1.856e-27	3.046e-26	yes	down	17.613	18.056	17.13	7.1	7.718	6.656	17.6	7.158
ENSBTAG00000012412	URB1	0.357	-1.484	2.883e-44	1.109e-42	yes	down	11.36	11.47	11.353	4.802	3.497	3.542	11.394	3.947
ENSBTAG00000000363	BDP1	2.957	1.564	1.954e-14	1.373e-13	yes	up	0.561	0.563	0.475	1.34	1.43	2.092	0.533	1.621
ENSBTAG00000000664	SLC22A15	2.709	1.438	7.14e-21	8.178e-20	yes	up	2.323	1.408	1.32	4.586	4.182	4.751	1.684	4.506
ENSBTAG00000009078	-	7.311	2.87	7.25e-28	1.222e-26	yes	up	2.323	5.34	3.717	39.487	31.798	26.412	3.793	32.566
ENSBTAG00000020237	NECAP1	0.489	-1.033	4.211e-33	9.578e-32	yes	down	26.871	25.269	25.23	12.17	13.079	11.546	25.79	12.265
ENSBTAG00000007173	PDGFRA	3.608	1.851	2.739e-21	3.204e-20	yes	up	0.506	0.509	0.401	1.391	2.038	1.841	0.472	1.757
ENSBTAG00000019418	UBE3D	0.498	-1.006	1.679e-09	7.51e-09	yes	down	6.473	7.279	6.822	3.504	3.371	2.919	6.858	3.265
ENSBTAG00000000742	AMOTL2	0.496	-1.012	1.163e-28	2.068e-27	yes	down	38.429	38.115	37.692	21.794	16.991	16.502	38.079	18.429
ENSBTAG00000046351	-	2.352	1.234	0.0001357	0.0003459	yes	up	2700.45	1747.16	1169.09	6778.19	4366.62	4428.99	1872.23	5191.27
ENSBTAG00000040078	FLVCR2	2.43	1.281	1.308e-16	1.101e-15	yes	up	1.904	1.928	1.711	3.957	4.781	3.97	1.848	4.236
ENSBTAG00000004010	PAPPA	5.7	2.511	3.999e-37	1.086e-35	yes	up	0.165	0.249	0.211	1.298	1.111	1.534	0.208	1.314
ENSBTAG00000017268	PROCA1	2.462	1.3	2.566e-07	9.202e-07	yes	up	0.815	1.289	1.215	2.535	3.265	2.854	1.106	2.885
ENSBTAG00000007415	SLC7A8	0.498	-1.006	7.708e-32	1.631e-30	yes	down	29.513	29.212	29.698	16.415	13.639	13.08	29.474	14.378
ENSBTAG00000032360	-	2.912	1.542	0.0008316	0.001883	yes	up	0.958	1.408	0	5.554	4.134	2.51	0.789	4.066
ENSBTAG00000006013	NT5DC3	0.389	-1.363	2.642e-25	3.891e-24	yes	down	14.366	16.171	16.539	6.038	6.066	5.466	15.692	5.857
ENSBTAG00000006910	ASRGL1	0.483	-1.049	3.227e-78	3.07e-76	yes	down	423.131	411.497	412.04	214.086	202.109	208.393	415.556	208.196
ENSBTAG00000010803	CHML	2.338	1.225	0.0003315	0.0007987	yes	up	0.506	0.791	0.317	1.051	1.391	1.869	0.538	1.437
ENSBTAG00000012271	THAP2	2.028	1.02	0.0002184	0.0005419	yes	up	0.341	0.487	0.496	0.732	1.082	1.041	0.441	0.952
ENSBTAG00000044853	snoU85	2.936	1.554	0.0008853	0.001997	yes	up	1.794	0	0.866	8.058	5.767	14.4	0.887	9.408
ENSBTAG00000040058	ORC5	0.41	-1.285	2.442e-17	2.173e-16	yes	down	8.223	7.376	8.026	2.731	3.468	3.049	7.875	3.083
ENSBTAG00000001051	OSCAR	0.42	-1.252	0.004375	0.008817	yes	down	0.671	0.704	0.232	0	0	0	0.536	0
ENSBTAG00000005967	UBR2	2.175	1.121	6.36e-19	6.382e-18	yes	up	1.343	1.538	1.479	2.937	3.091	3.496	1.453	3.175
ENSBTAG00000008457	SLU7	2.334	1.223	1.126e-08	4.673e-08	yes	up	2.367	1.744	2.281	3.524	5.419	6.359	2.131	5.101
ENSBTAG00000017115	TMEM41A	0.357	-1.484	1.63e-52	8.235e-51	yes	down	24.812	24.132	23.53	7.986	8.915	8.162	24.158	8.354
ENSBTAG00000020294	PTPN6	2.872	1.522	2.509e-23	3.274e-22	yes	up	2.532	2.534	2.482	7.831	7.611	6.303	2.516	7.248
ENSBTAG00000008656	KBTBD6	2.028	1.02	1.547e-12	9.201e-12	yes	up	7.254	7.073	7.277	11.428	15.397	16.66	7.201	14.495
ENSBTAG00000000951	JAKMIP3	2.129	1.09	2.634e-08	1.051e-07	yes	up	1.299	1.256	1.288	3.782	2.289	2.659	1.281	2.91
ENSBTAG00000014262	BZW2	0.42	-1.251	1.235e-102	2.091e-100	yes	down	209.914	201.394	197.534	84.672	83.127	81.16	202.947	82.986
ENSBTAG00000040226	-	2.678	1.421	0.0004765	0.001123	yes	up	0.231	0.195	0.158	0.639	1.034	0.493	0.195	0.722
ENSBTAG00000007983	-	2.615	1.387	2.401e-18	2.321e-17	yes	up	5.416	6.217	5.787	16.693	13.368	13.694	5.807	14.585
ENSBTAG00000014420	AGER	2.032	1.023	1.61e-07	5.919e-07	yes	up	0.859	0.823	0.771	1.989	1.739	1.255	0.818	1.661
ENSBTAG00000014598	BPTF	2.006	1.004	2.128e-14	1.492e-13	yes	up	1.684	1.603	1.732	2.813	3.381	3.784	1.673	3.326
ENSBTAG00000017727	KIFAP3	2.328	1.219	5.82e-15	4.24e-14	yes	up	4.051	3.975	4.267	7.141	10.847	10.7	4.098	9.563
ENSBTAG00000046362	-	2.117	1.082	3.122e-06	9.812e-06	yes	up	1.255	1.495	1.616	2.71	3.835	3.207	1.455	3.251
ENSBTAG00000005947	PLAU	2.18	1.124	2.661e-27	4.325e-26	yes	up	125.823	122.034	122.73	331.321	237.655	230.101	123.529	266.359
ENSBTAG00000026266	MYL12B	2.959	1.565	9.838e-05	0.0002556	yes	up	8.773	7.788	1.32	1.855	10.683	17.013	5.96	9.85
ENSBTAG00000016784	DNAH7	2.874	1.523	3.224e-05	8.895e-05	yes	up	0.033	0.043	0.042	0.103	0.174	0.158	0.039	0.145
ENSBTAG00000010165	C3orf18	2.135	1.094	0.01802	0.03211	yes	up	0.022	0.162	0.074	0.412	0.425	0.167	0.086	0.335
ENSBTAG00000007731	-	2.342	1.228	4.291e-13	2.695e-12	yes	up	9.148	7.116	6.094	15.014	17.763	20.202	7.453	17.66
ENSBTAG00000033608	-	3.719	1.895	1.244e-14	8.874e-14	yes	up	1.332	0.769	1.267	4.019	4.298	5.271	1.123	4.529
ENSBTAG00000001229	SLC25A22	0.349	-1.52	2.296e-36	5.998e-35	yes	down	42.646	45.133	42.688	18.61	11.668	13.08	43.489	14.453
ENSBTAG00000003634	CISD1	0.431	-1.213	6.592e-27	1.048e-25	yes	down	87.812	77.042	78.859	28.894	36.608	34.9	81.238	33.467
ENSBTAG00000012897	ITGA7	2.126	1.088	3.807e-40	1.199e-38	yes	up	28.401	26.027	29.624	62.229	62.06	51.987	28.017	58.759
ENSBTAG00000047794	DNAH1	0.286	-1.805	2.268e-09	1.005e-08	yes	down	0.209	0.292	0.243	0.062	0.048	0.056	0.248	0.055
ENSBTAG00000035144	-	2.001	1.001	0.0006724	0.001547	yes	up	2.169	7.127	3.76	10.253	1.642	2.612	4.352	4.836
ENSBTAG00000000564	-	2.461	1.299	5.96e-09	2.545e-08	yes	up	1.992	2.708	2.841	6.688	6.626	5.866	2.514	6.393
ENSBTAG00000005828	MERTK	2.569	1.361	6.493e-05	0.0001724	yes	up	0.22	0.152	0.243	0.763	0.551	0.558	0.205	0.624
ENSBTAG00000018256	SMC6	2.021	1.015	1.518e-12	9.036e-12	yes	up	3.457	3.401	2.904	5.771	6.868	8.255	3.254	6.965
ENSBTAG00000004223	SRR	0.302	-1.729	7.721e-68	5.591e-66	yes	down	22.853	22.886	23.541	6.688	6.79	6.034	23.093	6.504
ENSBTAG00000038439	H1F0	0.49	-1.03	3.218e-36	8.272e-35	yes	down	32.628	33.143	32.581	15.817	18.285	15.581	32.784	16.561
ENSBTAG00000005448	-	3.615	1.854	3.034e-23	3.935e-22	yes	up	1.167	0.921	1.088	3.782	4.617	3.468	1.059	3.956
ENSBTAG00000031737	TMEM102	3.099	1.632	4.111e-16	3.318e-15	yes	up	2.763	1.744	1.806	7.852	7.051	5.606	2.104	6.836
ENSBTAG00000002121	CDK2AP2	2.028	1.02	9.358e-45	3.619e-43	yes	up	56.747	58.217	54.632	117.873	115.051	108.678	56.532	113.867
ENSBTAG00000027789	PPIG	2.53	1.339	9.451e-14	6.283e-13	yes	up	3.181	2.74	2.957	5.667	7.592	9.585	2.959	7.615
ENSBTAG00000004150	NRG1	0.105	-3.257	1.713e-20	1.91e-19	yes	down	5.449	6.271	7.076	0.402	0.019	0.418	6.265	0.28
ENSBTAG00000047810	CCDC96	3.256	1.703	1.181e-05	3.451e-05	yes	up	0.198	0.509	0.412	1.474	2.019	1.636	0.373	1.71
ENSBTAG00000017810	EFHC1	3.072	1.619	1.54e-32	3.396e-31	yes	up	4.007	3.249	3.232	10.438	11.166	10.635	3.496	10.746
ENSBTAG00000024595	HECA	3.136	1.649	3.912e-12	2.254e-11	yes	up	1.255	1.885	1.267	4.338	4.82	5.513	1.469	4.89
ENSBTAG00000016794	SLC10A6	0.477	-1.067	1.972e-08	7.986e-08	yes	down	6.429	5.481	5.217	1.443	1.729	3.942	5.709	2.371
ENSBTAG00000001244	PLAT	2.176	1.122	2.748e-46	1.105e-44	yes	up	22.644	23.623	23.044	53.738	49.339	45.526	23.104	49.534
ENSBTAG00000000356	CCDC137	0.493	-1.02	2.863e-22	3.544e-21	yes	down	26.453	24.143	25.357	13.942	11.224	11.147	25.318	12.104
ENSBTAG00000022292	TIMM8A	0.269	-1.893	8.752e-75	7.266e-73	yes	down	49.008	48.058	46.184	11.716	13.523	11.788	47.75	12.342
ENSBTAG00000023601	CD3EAP	0.455	-1.135	3.219e-39	9.451e-38	yes	down	63.231	66.936	61.286	31.676	27.722	25.324	63.818	28.241
ENSBTAG00000012046	JUNB	2.637	1.399	3.044e-58	1.812e-56	yes	up	36.228	35.353	36.541	105.405	93.762	82.192	36.041	93.786
ENSBTAG00000000981	KLHDC8B	3.711	1.892	2.546e-11	1.366e-10	yes	up	0.539	0.487	1.003	2.452	3.419	2.677	0.676	2.849
ENSBTAG00000046885	RXFP4	5.318	2.411	6.105e-08	2.353e-07	yes	up	0.11	0	0.158	1.278	1.99	1.171	0.089	1.48
ENSBTAG00000021607	NDUFAF2	0.485	-1.045	9.541e-05	0.0002482	yes	down	11.316	10.452	9.843	4.029	5.284	4.397	10.537	4.57
ENSBTAG00000012068	BRIP1	2.723	1.445	3.61e-07	1.274e-06	yes	up	0.297	0.357	0.412	0.701	1.227	1.432	0.355	1.12
ENSBTAG00000013556	UNC13D	3.975	1.991	1.319e-05	3.836e-05	yes	up	0.011	0.032	0.011	0.134	0.155	0.26	0.018	0.183
ENSBTAG00000012990	PUS1	0.471	-1.085	2.493e-40	8.003e-39	yes	down	66.335	65.496	64.063	35.211	31.199	29.619	65.298	32.01
ENSBTAG00000021168	SIRT4	0.457	-1.129	9.928e-14	6.572e-13	yes	down	10.975	11.589	11.195	5.276	4.443	4.825	11.253	4.848
ENSBTAG00000011727	ETAA1	2.352	1.234	3.429e-10	1.642e-09	yes	up	1.838	2.675	1.933	3.823	5.535	6.108	2.149	5.155
ENSBTAG00000012675	MYO19	0.46	-1.119	1.741e-37	4.808e-36	yes	down	33.145	32.114	38.77	21.289	14.344	15.944	34.676	17.192
ENSBTAG00000012050	ORAI2	2.357	1.237	9.02e-50	4.154e-48	yes	up	8.961	7.149	9.178	18.332	17.29	17.115	8.429	17.579
ENSBTAG00000019378	KIAA1755	2.953	1.562	0.0008366	0.001894	yes	up	0.011	0	0.021	0.155	0.126	0.158	0.011	0.146
ENSBTAG00000016306	PFDN4	2.124	1.087	0.009529	0.01799	yes	up	3.699	3.52	2.007	9.13	8.606	5.941	3.075	7.892
ENSBTAG00000045608	-	2.078	1.055	2.023e-05	5.74e-05	yes	up	4.106	4.029	4.393	8.141	9.447	9.129	4.176	8.906
ENSBTAG00000019164	RHOBTB1	2.444	1.289	1.848e-11	1.007e-10	yes	up	0.87	0.812	1.151	2.545	2.318	2.213	0.944	2.359
ENSBTAG00000003960	CCP110	2.502	1.323	2.411e-07	8.674e-07	yes	up	0.484	0.509	0.729	1.061	1.729	2.306	0.574	1.699
ENSBTAG00000004165	CLYBL	0.472	-1.083	3.172e-07	1.125e-06	yes	down	7.574	7.149	7.541	2.7	3.361	3.886	7.421	3.316
ENSBTAG00000012552	FMR1	2.193	1.133	3.747e-20	4.077e-19	yes	up	3.159	3.943	3.496	7.162	7.776	7.939	3.533	7.626
ENSBTAG00000015952	ADAP1	0.465	-1.105	3.062e-29	5.645e-28	yes	down	49.603	44.148	45.951	26.091	20.033	17.199	46.567	21.108
ENSBTAG00000009226	SCUBE3	0.449	-1.155	3.038e-38	8.589e-37	yes	down	8.928	9.466	9.737	4.008	3.767	4.23	9.377	4.002
ENSBTAG00000018272	RERE	2.222	1.152	1.508e-71	1.163e-69	yes	up	22.677	22.745	22.759	68.917	58.091	60.679	22.727	62.562
ENSBTAG00000009023	TMTC3	2.021	1.015	3.902e-10	1.854e-09	yes	up	3.137	2.394	2.376	4.215	5.506	6.229	2.636	5.317
ENSBTAG00000013879	DGKH	2.192	1.132	4.202e-06	1.3e-05	yes	up	0.716	0.975	0.792	1.597	2.521	1.794	0.828	1.971
ENSBTAG00000017249	SBSPON	0.42	-1.251	1.39e-15	1.066e-14	yes	down	14.454	13.571	13.064	5.255	5.969	5.178	13.696	5.467
ENSBTAG00000047426	LYPD6	2.076	1.054	2.019e-05	5.731e-05	yes	up	1.497	0.574	0.686	1.195	1.12	1.106	0.919	1.14
ENSBTAG00000027213	-	0.471	-1.085	0.008361	0.01594	yes	down	2.829	2.34	2.038	1.103	0.976	0.428	2.402	0.836
ENSBTAG00000006387	TSNAXIP1	2.102	1.072	0.02138	0.03759	yes	up	0.077	0.022	0.084	0.155	0.319	0.279	0.061	0.251
ENSBTAG00000047789	Metazoa_SRP	3.057	1.612	0.0005619	0.001308	yes	up	0	2.567	1.288	14.303	10.934	15.841	1.285	13.693
ENSBTAG00000006609	ERRFI1	2.4	1.263	6.34e-72	4.978e-70	yes	up	52.035	51.935	51.158	134.309	116.365	118.067	51.709	122.914
ENSBTAG00000011943	TPR	2.048	1.034	1.126e-12	6.794e-12	yes	up	4.161	4.647	3.971	6.409	9.041	10.626	4.26	8.692
ENSBTAG00000017527	CRYBG1	2.259	1.176	8.531e-26	1.287e-24	yes	up	3.17	2.794	3.496	6.657	7.293	7.27	3.153	7.073
ENSBTAG00000021668	METTL4	2.193	1.133	0.01347	0.02463	yes	up	0.154	0.217	0.222	0.093	0.811	1.302	0.198	0.735
ENSBTAG00000001961	MAP1B	2.149	1.104	5.775e-45	2.24e-43	yes	up	3.424	3.813	3.57	7.831	7.467	7.595	3.602	7.631
ENSBTAG00000003165	ADAMTS9	5.764	2.527	1.646e-16	1.374e-15	yes	up	0.143	0.097	0.074	0.69	0.734	0.837	0.105	0.754
ENSBTAG00000012128	AASS	3.285	1.716	2.7e-17	2.397e-16	yes	up	0.771	0.65	0.919	1.793	2.405	3.254	0.78	2.484
ENSBTAG00000021661	APAF1	2.181	1.125	4.702e-10	2.215e-09	yes	up	1.211	1.029	1.362	2.071	3.052	3.152	1.201	2.758
ENSBTAG00000015651	-	0.378	-1.405	3.391e-13	2.153e-12	yes	down	3.875	3.282	3.506	1.278	1.265	1.153	3.554	1.232
ENSBTAG00000000080	GRWD1	0.386	-1.374	1.046e-40	3.451e-39	yes	down	93.932	92.314	90.181	41.888	29.808	31.469	92.142	34.388
ENSBTAG00000017911	HMX2	2.836	1.504	3.64e-07	1.283e-06	yes	up	1.574	1.473	1.362	4.256	5.506	4.76	1.47	4.841
ENSBTAG00000013095	FOXN1	2.097	1.068	0.02044	0.03611	yes	up	0	0.022	0.053	0.206	0.222	0.102	0.025	0.177
ENSBTAG00000013792	UBALD2	4.513	2.174	4.521e-183	2.357e-180	yes	up	44.275	38.006	37.978	195.868	199.231	183.404	40.086	192.834
ENSBTAG00000009863	BHLHE40	2.195	1.134	2.051e-85	2.325e-83	yes	up	67.172	66.882	68.193	144.479	150.577	141.244	67.416	145.433
ENSBTAG00000013215	MREG	0.37	-1.433	0.0002122	0.0005271	yes	down	1.431	1.256	1.669	0.247	0.435	0.493	1.452	0.392
ENSBTAG00000018629	CWF19L2	2.347	1.231	1.767e-07	6.454e-07	yes	up	0.771	0.661	1.003	1.525	1.961	2.399	0.812	1.962
ENSBTAG00000042484	SNORD22	0.253	-1.982	3.184e-25	4.66e-24	yes	down	47.478	33.815	37.956	10.511	6.317	11.23	39.75	9.353
ENSBTAG00000002795	NKTR	2.646	1.404	1.13e-12	6.815e-12	yes	up	0.881	0.91	0.887	1.772	2.763	3.152	0.893	2.562
ENSBTAG00000037945	CASKIN1	0.397	-1.332	0.001499	0.003269	yes	down	0.275	0.325	0.253	0.052	0.145	0.037	0.284	0.078
ENSBTAG00000018487	CFAP45	2.88	1.526	0.0003889	0.0009285	yes	up	0.143	0.401	0.053	1.247	3.497	1.264	0.199	2.003
ENSBTAG00000001626	CTPS1	0.491	-1.025	4.683e-31	9.507e-30	yes	down	95.286	93.18	95.356	57.499	42.829	45.777	94.607	48.702
ENSBTAG00000011889	NOC4L	0.303	-1.721	2.028e-50	9.472e-49	yes	down	55.547	58.997	54.506	19.795	14.701	14.698	56.35	16.398
ENSBTAG00000003403	PADI2	3.091	1.628	2.153e-10	1.051e-09	yes	up	0.616	0.877	0.729	2.473	2.299	2.677	0.741	2.483
ENSBTAG00000021132	-	2.011	1.008	0.02623	0.04521	yes	up	0.088	0	0	0.103	0.483	0.093	0.029	0.226
ENSBTAG00000002888	TMTC2	0.281	-1.831	4.545e-17	3.96e-16	yes	down	1.541	1.462	1.605	0.546	0.319	0.363	1.536	0.409
ENSBTAG00000015582	HMOX1	0.137	-2.864	0	0	yes	down	906.333	915.611	937.189	123.974	126.632	116.914	919.711	122.507
ENSBTAG00000031572	IFT80	3.317	1.73	6.237e-19	6.262e-18	yes	up	1.222	1.202	1.288	3.37	4.366	5.113	1.237	4.283
ENSBTAG00000019588	-	3.036	1.602	3.072e-16	2.512e-15	yes	up	2.972	3.206	4.784	10.902	11.881	11.519	3.654	11.434
ENSBTAG00000000087	HSD17B12	2.195	1.134	6.046e-19	6.081e-18	yes	up	8.63	8.286	9.389	15.24	20.816	21.252	8.768	19.103
ENSBTAG00000010820	WNT11	2.12	1.084	1.73e-06	5.626e-06	yes	up	1.178	1.798	1.447	2.679	3.468	3.403	1.474	3.183
ENSBTAG00000014322	FAM234B	0.497	-1.009	1.173e-29	2.225e-28	yes	down	23.678	24.348	23.9	12.881	11.533	10.403	23.975	11.606
ENSBTAG00000000290	ATP11B	2.238	1.162	6.435e-17	5.529e-16	yes	up	2.818	2.264	2.968	5.245	6.539	6.926	2.683	6.237
ENSBTAG00000020221	WNT5A	0.47	-1.088	1.82e-33	4.229e-32	yes	down	17.173	15.304	14.722	7.543	8.375	7.326	15.733	7.748
ENSBTAG00000016644	LVRN	0.442	-1.178	0.006736	0.01309	yes	down	8.19	5.849	8.09	2.937	0.821	1.525	7.376	1.761
ENSBTAG00000012184	-	2.365	1.242	1.877e-56	1.064e-54	yes	up	100.614	95.238	96.158	217.106	240.708	207.334	97.337	221.716
ENSBTAG00000019454	ANGEL1	0.456	-1.132	1.077e-11	5.993e-11	yes	down	5.999	5.535	4.995	2.483	2.193	2.482	5.51	2.386
ENSBTAG00000026716	IBTK	2.252	1.171	3.739e-15	2.769e-14	yes	up	1.552	1.636	1.405	3.081	3.526	3.812	1.531	3.473
ENSBTAG00000037559	CYP2C18	2.723	1.445	7.058e-05	0.0001867	yes	up	0.22	0.368	0.517	0.835	1.545	1.348	0.368	1.243
ENSBTAG00000046763	FAM107A	3.439	1.782	2.264e-42	8.019e-41	yes	up	5.042	5.286	3.971	18.703	16.015	14.726	4.766	16.481
ENSBTAG00000023411	-	0.168	-2.57	6.659e-33	1.502e-31	yes	down	4.7	4.419	4.689	0.453	0.715	0.865	4.603	0.678
ENSBTAG00000006828	RAPGEF3	2.163	1.113	7.002e-12	3.939e-11	yes	up	1.827	2.188	1.711	5.771	4.405	3.672	1.909	4.616
ENSBTAG00000011839	HMGCS1	12.202	3.609	1.171e-242	1.174e-239	yes	up	20.97	18.835	18.799	193.158	261.774	268.366	19.535	241.099
ENSBTAG00000045518	5S_rRNA	0.297	-1.753	0.0001452	0.0003687	yes	down	0	0	0	0	0	0	0	0
ENSBTAG00000040413	CES3	2.157	1.109	0.0003609	0.000865	yes	up	0.429	0.292	0.306	1.133	0.831	0.688	0.342	0.884
ENSBTAG00000019262	TOP2A	2.344	1.229	1.824e-20	2.032e-19	yes	up	9.17	9.087	9.843	16.518	22.361	26.728	9.367	21.869
ENSBTAG00000047281	C15orf62	2.253	1.172	9.74e-18	8.959e-17	yes	up	3.974	5.676	2.851	10.232	9.36	7.558	4.167	9.05
ENSBTAG00000006185	SPC24	2.205	1.141	1.985e-59	1.209e-57	yes	up	180.765	189.512	174.701	402.576	400.944	366.938	181.659	390.153
ENSBTAG00000020580	TCN1	0.283	-1.822	8.401e-05	0.0002201	yes	down	0.451	0.217	0.56	0	0	0	0.409	0
ENSBTAG00000006110	-	4.205	2.072	2.333e-14	1.626e-13	yes	up	0.782	1.278	0.507	1.154	1.826	2.919	0.856	1.966
ENSBTAG00000023377	SH3BP5	2.312	1.209	1.071e-50	5.076e-49	yes	up	23.789	23.103	20.647	51.893	56.052	57.36	22.513	55.102
ENSBTAG00000045702	ZBED6	2.635	1.398	1.665e-06	5.427e-06	yes	up	0.396	0.455	0.38	0.969	1.13	1.478	0.41	1.192
ENSBTAG00000007247	NUF2	3.151	1.656	3.222e-20	3.514e-19	yes	up	3.864	3.325	3.306	8.316	12.75	12.709	3.498	11.258
ENSBTAG00000010091	ARL6	2.18	1.124	7.299e-05	0.0001928	yes	up	2.51	4.657	0.433	3.689	5.245	2.677	2.533	3.87
ENSBTAG00000034905	-	2.007	1.005	3.637e-11	1.922e-10	yes	up	3.027	3.098	3.527	5.698	7.032	6.48	3.217	6.403
ENSBTAG00000002866	RPIA	0.452	-1.147	6.281e-34	1.486e-32	yes	down	68.438	67.478	64.623	33.995	28.504	27.974	66.846	30.158
ENSBTAG00000047638	-	0.492	-1.023	0.015	0.02715	yes	down	0.55	0.227	0.517	0	0	0	0.431	0
ENSBTAG00000007807	-	2.066	1.047	2.163e-16	1.782e-15	yes	up	6.043	5.773	5.576	11.737	11.311	12.504	5.797	11.851
ENSBTAG00000021768	CCNG2	2.055	1.039	3.898e-05	0.0001066	yes	up	0.892	0.758	0.803	1.566	2.096	1.608	0.818	1.757
ENSBTAG00000006307	HSD17B11	3.285	1.716	1.324e-12	7.936e-12	yes	up	1.398	0.986	1.056	3.73	4.772	3.598	1.147	4.033
ENSBTAG00000042099	SNORD12	0.255	-1.973	1.459e-164	6.79e-162	yes	down	386.87	345.394	347.712	86.568	91.106	86.44	359.992	88.038
ENSBTAG00000009602	TMEM120B	0.494	-1.018	1.499e-09	6.732e-09	yes	down	4.601	4.018	4.055	2.205	1.777	1.952	4.225	1.978
ENSBTAG00000018240	CYP2S1	0.226	-2.145	3.722e-43	1.374e-41	yes	down	13.023	14.795	13.032	3.504	2.56	2.584	13.617	2.883
ENSBTAG00000004305	RGS16	3.371	1.753	2.57e-32	5.602e-31	yes	up	4.855	4.787	3.527	17.507	15.262	12.141	4.39	14.97
ENSBTAG00000007589	SMAD9	3.169	1.664	2.409e-12	1.41e-11	yes	up	0.484	0.39	0.475	1.257	1.352	1.831	0.45	1.48
ENSBTAG00000009047	YPEL3	3.994	1.998	1.302e-34	3.155e-33	yes	up	8.884	6.813	9.019	29.801	41.09	29.6	8.239	33.497
ENSBTAG00000007703	NMT2	0.402	-1.313	3.873e-49	1.723e-47	yes	down	27.818	25.28	26.107	11.314	10.161	9.445	26.402	10.307
ENSBTAG00000007001	SLC26A1	2.167	1.116	1.123e-06	3.737e-06	yes	up	1.079	1.148	1.521	3.071	2.579	2.752	1.249	2.801
ENSBTAG00000021543	MDFIC	3.65	1.868	9.931e-30	1.887e-28	yes	up	1.904	1.636	1.933	5.224	7.631	7.558	1.824	6.804
ENSBTAG00000007353	DLX4	2.039	1.028	0.003793	0.007745	yes	up	0.341	0.184	0.539	1.082	0.734	0.707	0.355	0.841
ENSBTAG00000015711	BTG2	2.844	1.508	4.669e-07	1.623e-06	yes	up	1.046	1.744	2.566	5.977	5.535	5.578	1.785	5.697
ENSBTAG00000017029	-	2.509	1.327	0.0007101	0.001626	yes	up	0.594	0.986	0.349	2.329	2.424	1.45	0.643	2.068
ENSBTAG00000021505	USP36	0.391	-1.356	2.326e-46	9.446e-45	yes	down	17.657	17.655	18.598	8.316	6.182	6.489	17.97	6.996
ENSBTAG00000027412	-	0.499	-1.004	0.01639	0.02945	yes	down	0.253	0.314	0.623	0	0	0	0.397	0
ENSBTAG00000013857	SH2D3A	3.352	1.745	9.98e-08	3.755e-07	yes	up	0.462	0.347	0.57	2.349	1.806	1.45	0.46	1.868
ENSBTAG00000003282	SLCO1A2	2.094	1.066	0.01823	0.03246	yes	up	0.11	0.043	0.042	0.155	0.203	0.242	0.065	0.2
ENSBTAG00000039847	-	0.316	-1.664	0.0003203	0.0007737	yes	down	0.44	0.152	0.243	0.021	0.039	0.028	0.278	0.029
ENSBTAG00000000393	SSPN	3.706	1.89	5.776e-11	2.988e-10	yes	up	2.169	1.094	2.514	8.213	8.365	7.688	1.926	8.089
ENSBTAG00000019864	MAPK15	0.47	-1.088	4.676e-05	0.0001266	yes	down	1.959	2.069	2.112	0.876	1.014	0.744	2.047	0.878
ENSBTAG00000001146	HIVEP2	2.099	1.07	8.35e-18	7.702e-17	yes	up	1.761	1.982	1.869	3.586	3.796	4.388	1.871	3.923
ENSBTAG00000011981	MYBL1	2.488	1.315	3.435e-33	7.84e-32	yes	up	6.913	6.824	7.604	15.787	17.367	18.584	7.114	17.246
ENSBTAG00000001857	DOK4	2.297	1.2	1.781e-14	1.255e-13	yes	up	3.357	2.849	2.292	6.564	6.848	5.95	2.833	6.454
ENSBTAG00000006036	ERP27	2.331	1.221	0.005368	0.01064	yes	up	0	0	0	0.185	0.232	0.307	0	0.241
ENSBTAG00000003261	AURKC	0.447	-1.163	7.009e-14	4.714e-13	yes	down	15.114	12.283	14.807	6.595	5.515	5.634	14.068	5.915
ENSBTAG00000022622	CISH	2.595	1.376	5.645e-20	6.041e-19	yes	up	4.304	4.029	3.739	12.262	9.901	9.269	4.024	10.477
ENSBTAG00000008406	TREX1	3.449	1.786	1.766e-70	1.339e-68	yes	up	11.636	11.882	13.053	45.299	40.965	38.981	12.19	41.748
ENSBTAG00000007166	CAMKK1	3.029	1.599	1.324e-34	3.201e-33	yes	up	2.301	2.069	2.059	6.852	6.906	6.833	2.143	6.864
ENSBTAG00000018453	ANKRD37	2.415	1.272	0.005662	0.01116	yes	up	0.088	0.238	0.391	0.969	1.188	1.106	0.239	1.088
ENSBTAG00000002605	-	2.755	1.462	6.762e-51	3.229e-49	yes	up	6.275	6.434	5.724	19.166	16.141	15.079	6.144	16.795
ENSBTAG00000018520	SCN1A	2.449	1.292	7.586e-06	2.271e-05	yes	up	0.154	0.195	0.222	0.484	0.56	0.483	0.19	0.509
ENSBTAG00000011498	ZNF184	2.37	1.245	3.9e-07	1.37e-06	yes	up	0.561	0.791	0.718	1.484	1.787	1.878	0.69	1.716
ENSBTAG00000018186	PDXK	0.465	-1.106	9.615e-48	4.096e-46	yes	down	105.04	98.314	94.49	48.174	43.747	42.439	99.281	44.787
ENSBTAG00000023744	YPEL5	2.717	1.442	8.678e-22	1.045e-20	yes	up	5.57	5.546	6.358	14.231	15.725	17.162	5.825	15.706
ENSBTAG00000013303	ACSS2	7.516	2.91	0	0	yes	up	15.676	14.763	16.211	115.05	125.589	107.59	15.55	116.076
ENSBTAG00000001893	TM4SF4	0.414	-1.273	0.003548	0.007287	yes	down	1.178	1.148	0.676	0.093	0.415	0.279	1.001	0.262
ENSBTAG00000005617	SLC41A3	0.433	-1.209	1.211e-20	1.365e-19	yes	down	29.117	29.428	34.081	15.55	12.026	9.055	30.875	12.21
ENSBTAG00000009289	MS4A8	0.469	-1.091	6.339e-25	9.109e-24	yes	down	27.928	27.457	28.673	13.283	12.441	11.574	28.019	12.433
ENSBTAG00000005726	HNRNPA2B1	2.329	1.22	5.085e-46	2.027e-44	yes	up	182.713	170.027	174.395	325.674	405.6	405.463	175.712	378.912
ENSBTAG00000017409	DLX3	3.856	1.947	8.85e-25	1.252e-23	yes	up	1.321	1.105	0.95	4.905	4.434	4.193	1.125	4.511
ENSBTAG00000017819	PMVK	2.189	1.13	1.431e-22	1.801e-21	yes	up	21.675	20.038	21.692	51.368	43.553	41.714	21.135	45.545
ENSBTAG00000006555	ZMYM1	2.029	1.021	1.788e-12	1.058e-11	yes	up	1.618	1.636	1.943	3.174	3.835	3.998	1.732	3.669
ENSBTAG00000005708	-	3.256	1.703	5.353e-20	5.738e-19	yes	up	5.57	4.289	4.647	10.438	10.606	13.945	4.835	11.663
ENSBTAG00000038434	ATRX	2.755	1.462	7.192e-14	4.832e-13	yes	up	0.616	0.531	0.539	1.123	1.681	2.073	0.562	1.626
ENSBTAG00000021490	WDR4	0.481	-1.056	2.331e-38	6.648e-37	yes	down	51.98	53.268	51.052	23.257	15.812	16.65	52.1	18.573
ENSBTAG00000010082	COL15A1	2.88	1.526	3.697e-86	4.462e-84	yes	up	18.207	18.099	17.975	57.736	47.282	49.486	18.094	51.501
ENSBTAG00000038888	ZBTB9	0.39	-1.359	2.926e-31	5.978e-30	yes	down	19.628	17.59	19.802	9.861	6.655	8.302	19.007	8.273
ENSBTAG00000020927	HSD17B8	0.448	-1.16	2.146e-26	3.326e-25	yes	down	57.407	59.095	51.327	26.472	24.341	21.485	55.943	24.099
ENSBTAG00000030973	-	4.003	2.001	4.465e-19	4.528e-18	yes	up	1.343	1.289	1.679	5.678	6.781	6.024	1.437	6.161
ENSBTAG00000006039	ARHGDIB	4.362	2.125	1.225e-165	5.913e-163	yes	up	132.142	124.461	122.012	611.305	536.965	490.909	126.205	546.393
ENSBTAG00000019563	C5H22orf23	2.089	1.063	5.905e-06	1.788e-05	yes	up	1.695	1.516	1.394	3.277	3.139	3.477	1.535	3.298
ENSBTAG00000003671	SOWAHA	2.553	1.352	0.0002923	0.0007102	yes	up	0.341	0.26	0.517	0.793	1.507	1.292	0.373	1.197
ENSBTAG00000039195	NHS	4.104	2.037	3.745e-53	1.914e-51	yes	up	0.892	0.888	0.813	3.112	2.917	3.505	0.864	3.178
ENSBTAG00000012485	SPOUT1	0.467	-1.097	0.0081	0.01548	yes	down	20.53	17.676	14.215	11.211	4.424	3.533	17.474	6.389
ENSBTAG00000008730	SFXN4	0.488	-1.035	7.906e-31	1.578e-29	yes	down	45.398	42.22	42.17	20.836	19.985	20.508	43.263	20.443
ENSBTAG00000031891	NLGN1	4.014	2.005	6.934e-07	2.368e-06	yes	up	0.088	0.217	0.158	0.752	0.918	1.302	0.154	0.991
ENSBTAG00000008105	RBM38	0.389	-1.364	4.129e-22	5.072e-21	yes	down	31.472	31.334	31.314	16.436	12.093	9.994	31.373	12.841
ENSBTAG00000008403	ROCK1	2.449	1.292	5.679e-17	4.905e-16	yes	up	3.302	2.589	3.284	6.121	7.399	9.743	3.058	7.754
ENSBTAG00000046708	PDP2	4.305	2.106	3.574e-90	4.803e-88	yes	up	2.422	2.394	2.587	11.634	11.523	13.378	2.468	12.178
ENSBTAG00000044412	bta-mir-2381	2.385	1.254	0.001685	0.003646	yes	up	0.209	0.379	0.528	1.051	1.459	0.958	0.372	1.156
ENSBTAG00000010050	COL16A1	0.494	-1.017	0.01006	0.01889	yes	down	0.22	0.227	0.232	0.082	0.126	0.074	0.226	0.094
ENSBTAG00000020590	FZD2	2.042	1.03	0.001705	0.003686	yes	up	0.771	0.996	0.412	1.711	1.227	1.952	0.726	1.63
ENSBTAG00000012059	MVD	2.158	1.11	4.247e-59	2.575e-57	yes	up	69.065	70.489	66.059	155.186	145.787	134.68	68.538	145.218
ENSBTAG00000005978	PIK3R5	2.286	1.193	3.175e-12	1.841e-11	yes	up	1.541	1.332	1.394	3.926	3.236	2.64	1.422	3.267
ENSBTAG00000013982	UACA	4.942	2.305	6.613e-62	4.205e-60	yes	up	4.172	3.943	4.214	16.662	22.419	26.189	4.11	21.757
ENSBTAG00000021570	PLEKHG4	12.134	3.601	3.639e-17	3.198e-16	yes	up	0	0	0.021	0.639	0.454	0.502	0.007	0.532
ENSBTAG00000034712	RAB33A	8.598	3.104	1.06e-17	9.718e-17	yes	up	0.187	0.206	0.137	2.143	2.376	3.096	0.177	2.538
ENSBTAG00000011394	FAM214B	3.58	1.84	1e-45	3.95e-44	yes	up	3.06	3.899	3.77	14.828	11.842	12.578	3.576	13.083
ENSBTAG00000002232	TRPC1	2.13	1.091	0.0001389	0.0003538	yes	up	0.638	0.498	0.57	1.267	1.41	1.19	0.569	1.289
ENSBTAG00000004035	SDK1	0.312	-1.682	2.048e-67	1.475e-65	yes	down	11.515	11.297	11.163	3.957	3.081	3.198	11.325	3.412
ENSBTAG00000016591	RAB11FIP3	0.479	-1.061	2.988e-24	4.103e-23	yes	down	28.434	28.616	28.452	17.126	12.518	13.889	28.501	14.511
ENSBTAG00000007485	GRHL1	0.313	-1.674	2.69e-23	3.499e-22	yes	down	3.93	4.322	4.045	1.041	1.198	1.367	4.099	1.202
ENSBTAG00000038442	WDR87	3.187	1.672	4.277e-06	1.322e-05	yes	up	0.055	0.065	0.042	0.227	0.29	0.167	0.054	0.228
ENSBTAG00000007840	HMGCR	3.585	1.842	1.773e-115	3.728e-113	yes	up	19.143	17.579	18.82	59.725	67.141	69.929	18.514	65.598
ENSBTAG00000031579	SGO2	3.866	1.951	5.178e-22	6.313e-21	yes	up	0.572	0.726	0.56	1.731	2.666	3.021	0.619	2.473
ENSBTAG00000018004	SH3GL3	0.404	-1.309	1.074e-48	4.696e-47	yes	down	65.531	64.131	61.233	24.875	21.308	24.924	63.632	23.702
ENSBTAG00000019866	NRP1	2.252	1.171	7.321e-36	1.86e-34	yes	up	3.357	3.477	3.696	7.718	7.814	8.32	3.51	7.951
ENSBTAG00000004631	KIAA0586	3.578	1.839	9.053e-20	9.609e-19	yes	up	0.517	0.65	0.655	1.793	2.685	2.343	0.607	2.274
ENSBTAG00000012112	SLC7A6	0.357	-1.484	3.254e-40	1.034e-38	yes	down	6.032	5.914	6.358	2.154	2.173	2.055	6.101	2.127
ENSBTAG00000021393	FLRT2	2.046	1.033	8.431e-31	1.678e-29	yes	up	21.466	21.262	22.379	34.221	40.607	46.92	21.702	40.583
ENSBTAG00000000736	LRP8	2.372	1.246	4.138e-38	1.16e-36	yes	up	8.058	9.141	9.547	24.7	20.004	21.252	8.915	21.985
ENSBTAG00000008419	PDE2A	3.097	1.631	9.336e-05	0.0002433	yes	up	0.055	0.043	0.074	0.247	0.319	0.26	0.057	0.275
ENSBTAG00000000322	CD2AP	2.073	1.052	1.377e-14	9.791e-14	yes	up	10.942	10.225	10.191	17.136	23.965	27.072	10.453	22.724
ENSBTAG00000036061	-	0.286	-1.807	1.655e-05	4.75e-05	yes	down	2.081	2.513	1.394	0.268	0.367	0.344	1.996	0.326
ENSBTAG00000005504	TP53INP2	7.548	2.916	1.875e-195	1.222e-192	yes	up	3.512	3.845	3.929	30.45	28.041	24.766	3.762	27.752
ENSBTAG00000046375	-	0.394	-1.344	2.413e-36	6.252e-35	yes	down	186.004	170.222	169.421	72.698	59.201	63.366	175.216	65.088
ENSBTAG00000015195	NPC1	2.423	1.277	1.656e-72	1.34e-70	yes	up	11.834	11.221	11.828	28.214	28.35	26.198	11.628	27.587
ENSBTAG00000010717	SSBP3	2.123	1.086	1.118e-23	1.488e-22	yes	up	7.552	7.809	8.069	17.683	17.435	14.503	7.81	16.54
ENSBTAG00000017375	C4orf32	0.463	-1.11	3.982e-05	0.0001087	yes	down	2.345	1.484	1.605	0.577	0.889	0.809	1.811	0.758
ENSBTAG00000011310	FAM155B	0.493	-1.02	2.152e-07	7.777e-07	yes	down	7.078	5.86	5.967	3.339	2.647	2.789	6.302	2.925
ENSBTAG00000008274	MUC5B	0.247	-2.016	8.669e-06	2.578e-05	yes	down	0.055	0.054	0.042	0	0	0.009	0.05	0.003
ENSBTAG00000038938	-	2.211	1.145	0.01265	0.02326	yes	up	0.022	0.097	0.148	0.474	0.415	0.223	0.089	0.371
ENSBTAG00000009632	LARP7	2.235	1.16	2.012e-13	1.304e-12	yes	up	6.297	5.286	5.555	9.851	13.793	14.995	5.713	12.88
ENSBTAG00000046668	-	0.466	-1.103	0.009912	0.01863	yes	down	0.275	0.433	0.782	0	0	0	0.497	0
ENSBTAG00000014603	VAMP1	2.01	1.007	9.396e-09	3.929e-08	yes	up	1.739	1.733	1.985	3.802	3.738	3.505	1.819	3.682
ENSBTAG00000018312	-	5.521	2.465	1.093e-08	4.545e-08	yes	up	0.363	0.412	0.422	10.274	6.655	3.979	0.399	6.969
ENSBTAG00000020233	CCDC186	4.35	2.121	1.654e-12	9.823e-12	yes	up	0.319	0.152	0.169	0.917	0.976	1.766	0.213	1.22
ENSBTAG00000002631	SCNN1A	0.171	-2.545	4.65e-29	8.478e-28	yes	down	4.337	4.419	3.908	0.546	0.589	0.716	4.221	0.617
ENSBTAG00000047972	C1orf106	0.41	-1.288	0.005667	0.01117	yes	down	0.484	0.628	0.211	0.072	0.068	0.093	0.441	0.078
ENSBTAG00000010442	PANK1	2.285	1.192	2.241e-14	1.567e-13	yes	up	2.642	2.134	2.313	5.235	5.448	6.619	2.363	5.767
ENSBTAG00000013078	DNAH11	0.398	-1.33	2.686e-15	2.018e-14	yes	down	0.66	16.507	0.686	1.855	1.903	1.711	5.951	1.823
ENSBTAG00000040504	TRAV16	0.436	-1.198	0.003133	0.006489	yes	down	11.448	5.654	6.516	2.751	2.521	1.962	7.873	2.411
ENSBTAG00000016412	CDKN2B	5.134	2.36	9.541e-14	6.338e-13	yes	up	0.451	0.758	0.877	5.163	3.98	4.351	0.695	4.498
ENSBTAG00000017695	CCDC150	2.347	1.231	0.006474	0.01262	yes	up	0.143	0.022	0.074	0.247	0.145	0.353	0.08	0.248
ENSBTAG00000046103	PCDHGB1	2.738	1.453	0.0001321	0.0003373	yes	up	0.462	0.26	0.116	1.01	0.831	1.051	0.279	0.964
ENSBTAG00000046908	-	0.357	-1.488	1.829e-09	8.164e-09	yes	down	35.909	46.726	44.483	12.355	13.9	12.857	42.373	13.037
ENSBTAG00000016275	AMDHD1	2.821	1.496	7.731e-05	0.0002034	yes	up	0.462	0.108	0.433	1.03	1.178	1.441	0.334	1.216
ENSBTAG00000022461	SEPT10	2.266	1.18	2.94e-35	7.326e-34	yes	up	25.253	23.85	25.494	47.823	57.105	57.816	24.866	54.248
ENSBTAG00000008497	RGS14	2.167	1.116	5.605e-11	2.9e-10	yes	up	1.761	1.971	2.176	3.895	5.013	4.035	1.969	4.314
ENSBTAG00000021343	ARHGEF12	2.154	1.107	5.625e-44	2.144e-42	yes	up	13.067	12.651	12.948	25.277	26.09	27.853	12.889	26.407
ENSBTAG00000019550	TBC1D2	3.278	1.713	8.909e-65	6.016e-63	yes	up	7.221	7.084	7.287	25.401	24.93	20.099	7.197	23.477
ENSBTAG00000002117	KIF18A	2.056	1.04	5.794e-06	1.758e-05	yes	up	0.947	0.823	1.067	1.628	1.893	2.454	0.946	1.992
ENSBTAG00000020505	SBNO1	2.193	1.133	5.518e-15	4.03e-14	yes	up	1.343	1.451	1.489	2.638	3.245	4.118	1.428	3.334
ENSBTAG00000023938	-	2.329	1.22	1.405e-50	6.612e-49	yes	up	25.803	25.258	23.065	59.395	64.495	62.157	24.709	62.016
ENSBTAG00000007564	BBS12	2.018	1.013	7.635e-08	2.912e-07	yes	up	2.025	2.448	2.366	3.689	5.303	5.029	2.28	4.674
ENSBTAG00000033662	NCKAP1	2.02	1.014	6.504e-15	4.723e-14	yes	up	10.149	9.846	11.395	16.704	21.347	25.584	10.463	21.212
ENSBTAG00000001101	IFNLR1	2.225	1.154	2.926e-18	2.804e-17	yes	up	2.191	2.307	2.26	5.297	5.477	4.332	2.253	5.035
ENSBTAG00000019313	ZMIZ1	2.215	1.147	3.259e-60	2.013e-58	yes	up	15.18	11.449	13.032	28.317	24.988	27.155	13.22	26.82
ENSBTAG00000003863	PCED1A	0.49	-1.028	8.284e-34	1.945e-32	yes	down	81.075	85.447	86.844	43.33	38.898	33.691	84.455	38.64
ENSBTAG00000031500	SHMT2	0.483	-1.049	1.691e-47	7.112e-46	yes	down	486.372	481.011	478.004	253.408	224.867	202.425	481.796	226.9
ENSBTAG00000019915	GSN	3.046	1.607	8.548e-90	1.137e-87	yes	up	33.443	33.49	34.683	114.514	99.21	92.185	33.872	101.97
ENSBTAG00000001765	HAPLN4	0.276	-1.856	4.033e-31	8.214e-30	yes	down	8.355	9.293	10.213	2.854	1.777	3.263	9.287	2.631
ENSBTAG00000021118	CYP26A1	0.475	-1.074	0.0136	0.02485	yes	down	0.528	0.487	0.686	0.196	0.29	0.074	0.567	0.187
ENSBTAG00000007125	AFMID	0.282	-1.828	4.64e-06	1.427e-05	yes	down	1.057	1.311	1.764	0.268	0.203	0.279	1.377	0.25
ENSBTAG00000020074	NKPD1	7.89	2.98	2.381e-17	2.122e-16	yes	up	0.187	0.076	0.063	1.618	1.41	1.004	0.109	1.344
ENSBTAG00000025632	NOP10	0.476	-1.072	1.66e-42	5.926e-41	yes	down	92.942	85.501	83.982	40.991	38.898	42.857	87.475	40.915
ENSBTAG00000020420	AP1S2	2.346	1.23	5.524e-15	4.031e-14	yes	up	7.045	5.275	5.999	8.398	10.306	9.548	6.106	9.417
ENSBTAG00000008138	HOXA2	2.008	1.006	0.02146	0.03772	yes	up	0	0.043	0	0.113	0.444	0.139	0.014	0.232
ENSBTAG00000034449	-	0.457	-1.13	0.01516	0.0274	yes	down	1.178	1.116	1.183	0	0.241	0.186	1.159	0.142
ENSBTAG00000001785	TGM3	0.113	-3.14	9.281e-13	5.653e-12	yes	down	0.826	0.39	1.067	0	0.019	0.028	0.761	0.016
ENSBTAG00000045985	-	2.014	1.01	0.02877	0.04918	yes	up	0.231	1.82	0.18	1.185	1.913	2.036	0.744	1.711
ENSBTAG00000017488	KLF3	2.221	1.151	1.833e-08	7.451e-08	yes	up	4.172	4.755	6.928	10.912	11.379	13.573	5.285	11.955
ENSBTAG00000004337	PDE1B	4.734	2.243	4.239e-138	1.315e-135	yes	up	7.43	8.123	7.667	36.694	39.922	33.533	7.74	36.716
ENSBTAG00000009188	GART	0.409	-1.29	1.233e-76	1.116e-74	yes	down	48.117	46.877	48.011	20.351	18.15	18.537	47.668	19.013
ENSBTAG00000006731	SLC7A5	0.311	-1.684	4.848e-42	1.69e-40	yes	down	31.461	32.396	32.053	12.128	7.409	9.101	31.97	9.546
ENSBTAG00000002425	SCN9A	2.892	1.532	5.585e-09	2.393e-08	yes	up	0.286	0.206	0.222	0.608	0.889	0.744	0.238	0.747
ENSBTAG00000004344	ACSL1	2.435	1.284	2.396e-34	5.731e-33	yes	up	5.988	5.968	6.231	12.912	15.233	15.432	6.062	14.526
ENSBTAG00000038584	OLFM1	2.264	1.179	5.584e-12	3.176e-11	yes	up	5.328	5.459	5.703	15.92	10.867	10.979	5.497	12.589
ENSBTAG00000023028	WDFY4	0.391	-1.353	6.375e-43	2.321e-41	yes	down	6.99	7.376	6.643	2.782	2.743	2.491	7.003	2.672
ENSBTAG00000004154	SKIL	2.736	1.452	1.09e-15	8.443e-15	yes	up	1.805	0.953	1.331	2.638	3.873	3.979	1.363	3.497
ENSBTAG00000016510	-	0.469	-1.091	2.173e-26	3.363e-25	yes	down	98.424	96.863	93.751	52.903	40.047	37.419	96.346	43.456
ENSBTAG00000010101	BYSL	0.389	-1.363	3.544e-38	9.999e-37	yes	down	63.066	66.092	63.398	30.707	21.695	22.851	64.185	25.084
ENSBTAG00000045567	PRR15	0.349	-1.519	1.397e-13	9.146e-13	yes	down	15.092	12.12	10.149	2.576	5.371	4.053	12.454	4
ENSBTAG00000017425	GJB2	0.497	-1.008	5.514e-09	2.365e-08	yes	down	7.662	7.831	7.34	4.802	3.168	2.863	7.611	3.611
ENSBTAG00000015778	SASS6	2.13	1.091	5.311e-06	1.62e-05	yes	up	1.035	0.823	0.718	1.535	2.009	2.129	0.859	1.891
ENSBTAG00000007430	MYBBP1A	0.386	-1.375	1.429e-40	4.634e-39	yes	down	151.428	156.434	153.125	70.843	49.513	50.286	153.662	56.881
ENSBTAG00000017883	LRRC38	2.728	1.448	5.72e-42	1.973e-40	yes	up	5.856	5.925	5.281	16.436	13.909	17.97	5.687	16.105
ENSBTAG00000008869	GPC2	0.425	-1.233	0.008195	0.01565	yes	down	0.363	0.336	0.264	0	0.029	0.084	0.321	0.038
ENSBTAG00000011779	MAL2	2.266	1.18	7.248e-36	1.845e-34	yes	up	12.824	11.546	12.187	24.885	27.5	29.294	12.186	27.226
ENSBTAG00000014512	WDR19	2.378	1.25	6.185e-22	7.507e-21	yes	up	3.446	3.347	2.957	6.554	8.143	8.386	3.25	7.694
ENSBTAG00000046486	-	0.204	-2.291	3.57e-16	2.907e-15	yes	down	20.046	25.02	19.718	3.009	4.472	3.068	21.595	3.516
ENSBTAG00000020873	-	0.383	-1.385	3.13e-77	2.893e-75	yes	down	84.686	82.436	82.007	33.356	27.741	29.48	83.043	30.192
ENSBTAG00000009611	PHF21A	2.565	1.359	8.827e-22	1.062e-20	yes	up	1.772	1.592	1.299	3.864	3.844	3.821	1.554	3.843
ENSBTAG00000018993	ITGB7	2.942	1.557	0.0002606	0.0006386	yes	up	0.099	0.032	0.158	0.515	0.415	0.418	0.096	0.449
ENSBTAG00000003265	ADD3	2.195	1.134	6.464e-13	3.995e-12	yes	up	1.992	2.35	2.82	4.39	5.052	6.591	2.387	5.344
ENSBTAG00000007592	RARG	2.998	1.584	5.395e-46	2.144e-44	yes	up	5.933	5.892	5.523	19.62	16.044	15.786	5.783	17.15
ENSBTAG00000017592	GPAT3	0.481	-1.056	5.259e-15	3.844e-14	yes	down	6.891	7.203	6.939	3.287	2.82	3.263	7.011	3.123
ENSBTAG00000008307	PLCH1	9.396	3.232	4.224e-108	8.217e-106	yes	up	0.738	0.726	0.644	5.781	6.819	7.753	0.703	6.784
ENSBTAG00000012052	PADI4	0.107	-3.221	3.44e-51	1.648e-49	yes	down	4.26	4.538	4.52	0.474	0.377	0.409	4.439	0.42
ENSBTAG00000043589	SNORA79	0.365	-1.453	6.822e-20	7.277e-19	yes	down	6.363	5.946	5.893	1.927	2.444	1.952	6.067	2.108
ENSBTAG00000010549	IFRD1	0.43	-1.218	1.952e-30	3.85e-29	yes	down	28.412	27.316	28.04	13.406	9.949	11.472	27.923	11.609
ENSBTAG00000001592	INSIG1	11.992	3.584	0	0	yes	up	13.881	13.864	13.191	154.032	168.717	162.347	13.645	161.699
ENSBTAG00000032637	EXOC1	2.061	1.043	7.868e-09	3.321e-08	yes	up	2.455	2.134	2.672	3.637	5.013	6.145	2.42	4.932
ENSBTAG00000004622	DZANK1	2.102	1.072	0.0004864	0.001145	yes	up	0.385	0.487	0.296	0.938	0.908	0.809	0.389	0.885
ENSBTAG00000040082	HOXA10	2.12	1.084	2.806e-27	4.548e-26	yes	up	8.928	9.326	8.797	17.61	20.391	19.458	9.017	19.153
ENSBTAG00000046553	SECISBP2L	4.033	2.012	4.568e-12	2.615e-11	yes	up	1.728	0.888	2.45	5.245	7.805	7.818	1.689	6.956
ENSBTAG00000007665	NPR3	0.264	-1.923	2.681e-06	8.505e-06	yes	down	1.2	1.126	0.866	0.093	0.126	0.27	1.064	0.163
ENSBTAG00000033726	GRIP1	0.24	-2.058	1.26e-07	4.687e-07	yes	down	0.638	0.552	0.95	0.082	0.097	0.167	0.713	0.115
ENSBTAG00000007461	C5orf34	2.606	1.382	1.729e-08	7.042e-08	yes	up	0.561	0.823	0.655	1.731	1.806	1.962	0.68	1.833
ENSBTAG00000019269	COL6A2	2.439	1.286	3.226e-46	1.294e-44	yes	up	54.534	54.6	53.09	154.31	123.725	114.209	54.075	130.748
ENSBTAG00000018852	APC	2.708	1.437	1.931e-20	2.143e-19	yes	up	1.233	1.484	1.288	2.803	3.613	4.49	1.335	3.635
ENSBTAG00000044048	LMBR1L	2.043	1.031	2.209e-08	8.889e-08	yes	up	3.203	2.751	2.809	6.214	6.414	5.401	2.921	6.01
ENSBTAG00000001017	SLK	2.457	1.297	6.164e-14	4.176e-13	yes	up	0.958	0.856	1.225	2.061	2.482	2.928	1.013	2.49
ENSBTAG00000004266	DDX25	0.429	-1.221	2.148e-82	2.17e-80	yes	down	136.6	137.783	134.242	58.89	56.516	54.999	136.208	56.802
ENSBTAG00000002966	DNAJC13	2.751	1.46	6.921e-25	9.903e-24	yes	up	1.805	1.668	1.669	3.689	5.197	5.318	1.714	4.735
ENSBTAG00000007534	GGH	0.367	-1.445	5.355e-18	5.022e-17	yes	down	7.981	8.578	7.699	2.803	3.101	2.529	8.086	2.811
ENSBTAG00000031962	RAB20	0.298	-1.747	5.729e-152	2.074e-149	yes	down	182.768	190.184	185.304	50.966	53.647	50.49	186.085	51.701
ENSBTAG00000014099	YTHDC2	2.025	1.018	0.0001197	0.0003075	yes	up	0.462	0.65	0.729	0.927	1.101	1.878	0.614	1.302
ENSBTAG00000010630	ABHD18	2.392	1.258	1.453e-05	4.201e-05	yes	up	0.594	0.487	0.623	1.164	2.164	1.683	0.568	1.67
ENSBTAG00000016658	ABHD4	2.132	1.092	6.642e-35	1.633e-33	yes	up	28.951	29.84	28.346	59.725	62.167	57.388	29.046	59.76
ENSBTAG00000048255	5_8S_rRNA	6.16	2.623	4.933e-09	2.12e-08	yes	up	0	0	0	2006.38	0	0	0	668.793
ENSBTAG00000005722	-	2.551	1.351	0.003839	0.007829	yes	up	0.418	0	0.264	1.556	1.169	1.608	0.227	1.444
ENSBTAG00000008204	CARNMT1	0.471	-1.087	5.131e-27	8.206e-26	yes	down	42.183	38.84	38.78	14.097	17.976	21.652	39.934	17.908
ENSBTAG00000003541	ZNF614	2.676	1.42	4.635e-07	1.611e-06	yes	up	0.374	0.433	0.275	0.866	1.265	1.283	0.361	1.138
ENSBTAG00000020649	CIITA	3.787	1.921	1.881e-43	7.067e-42	yes	up	1.321	1.311	1.542	5.657	5.515	4.816	1.391	5.329
ENSBTAG00000009281	SPRYD4	0.487	-1.037	2.019e-24	2.799e-23	yes	down	23.59	22.42	23.551	11.551	10.625	10.663	23.187	10.946
ENSBTAG00000011866	PCBD1	0.325	-1.62	7.869e-35	1.924e-33	yes	down	42.15	44.419	37.999	13.839	13.706	10.97	41.523	12.838
ENSBTAG00000039035	HSPA6	2.799	1.485	1.351e-18	1.325e-17	yes	up	2.235	2.264	2.239	6.389	6.539	6.182	2.246	6.37
ENSBTAG00000003923	GPBAR1	5.43	2.441	3.442e-66	2.425e-64	yes	up	5.812	4.506	4.267	29.409	27.2	23.799	4.862	26.803
ENSBTAG00000019387	NIFK	0.396	-1.338	8.193e-58	4.832e-56	yes	down	57.958	52.325	54.632	22.062	20.767	20.388	54.972	21.072
ENSBTAG00000004394	PKIB	0.459	-1.124	1.324e-13	8.686e-13	yes	down	11.404	10.019	10.117	4.019	5.38	4.425	10.513	4.608
ENSBTAG00000021026	-	2.163	1.113	1.108e-23	1.477e-22	yes	up	6.858	7.744	7.298	19.022	16.759	15.293	7.3	17.025
ENSBTAG00000011237	PKHD1	0.332	-1.589	2.407e-37	6.592e-36	yes	down	3.446	3.401	3.58	1.051	1.12	1.199	3.476	1.123
ENSBTAG00000021910	TBL1XR1	2.665	1.414	4.92e-31	9.942e-30	yes	up	7.32	7.495	7.329	15.096	19.869	22.944	7.381	19.303
ENSBTAG00000008862	GOLGB1	4.408	2.14	3.455e-40	1.093e-38	yes	up	0.892	0.899	0.834	2.885	4.028	4.899	0.875	3.937
ENSBTAG00000008990	DRG1	0.487	-1.039	6.631e-43	2.407e-41	yes	down	108.177	100.177	103.34	52.234	46.065	49.003	103.898	49.101
ENSBTAG00000015133	CCR7	7.19	2.846	4.615e-10	2.176e-09	yes	up	0	0	0.021	0.886	0.406	0.586	0.007	0.626
ENSBTAG00000025458	DPF3	2.098	1.069	0.02184	0.03832	yes	up	0.154	0	0.095	0.515	0.638	0.214	0.083	0.456
ENSBTAG00000017719	AKAP6	3.942	1.979	2.802e-13	1.791e-12	yes	up	0.099	0.119	0.148	0.536	0.541	0.576	0.122	0.551
ENSBTAG00000017626	GFPT1	2.061	1.043	1.326e-05	3.856e-05	yes	up	1.046	2.004	1.69	3.071	4.231	3.542	1.58	3.615
ENSBTAG00000019585	MYOM1	7.23	2.854	2.093e-13	1.353e-12	yes	up	0.022	0.076	0.011	0.392	0.609	0.428	0.036	0.476
ENSBTAG00000012585	RAB3GAP2	2.053	1.038	7.95e-19	7.922e-18	yes	up	3.324	3.109	3.337	5.781	6.684	7.391	3.257	6.619
ENSBTAG00000001936	PCK1	2.173	1.12	0.01613	0.02901	yes	up	0.099	0.032	0.021	0.155	0.29	0.186	0.051	0.21
ENSBTAG00000032613	SCG5	3.411	1.77	1.675e-15	1.276e-14	yes	up	6.231	5.686	7.171	22.196	22.429	21.373	6.363	21.999
ENSBTAG00000016906	CYP27B1	0.489	-1.033	0.0001217	0.0003123	yes	down	1.255	1.7	1.753	0.989	0.599	0.651	1.569	0.746
ENSBTAG00000011017	ABI2	2.198	1.136	4.251e-08	1.663e-07	yes	up	1.475	1.538	1.172	3.05	3.951	2.045	1.395	3.015
ENSBTAG00000016442	MAP4K3	2.375	1.248	6.124e-23	7.864e-22	yes	up	7.97	8.123	8.048	14.55	19.174	21.354	8.047	18.359
ENSBTAG00000016580	TEF	2.124	1.087	4.634e-33	1.052e-31	yes	up	12.175	12.109	11.1	28.688	25.558	24.004	11.795	26.083
ENSBTAG00000001174	MRPL15	0.328	-1.607	8.806e-90	1.159e-87	yes	down	150.294	146.101	146.06	53.192	43.003	44.633	147.485	46.943
ENSBTAG00000017278	ACBD5	2.132	1.092	2.208e-15	1.664e-14	yes	up	3.016	2.556	2.725	5.152	6.047	6.926	2.766	6.042
ENSBTAG00000006886	FAM117A	2.277	1.187	1.833e-10	9.004e-10	yes	up	1.794	1.744	1.51	4.245	3.728	3.672	1.683	3.882
ENSBTAG00000001410	GRAMD1B	3.078	1.622	4.663e-85	5.151e-83	yes	up	7.034	8.968	8.702	25.885	22.342	22.07	8.235	23.432
ENSBTAG00000004556	-	0.485	-1.045	7.318e-14	4.906e-13	yes	down	6.407	6.358	5.745	3.534	2.618	2.352	6.17	2.835
ENSBTAG00000016104	BTAF1	2.049	1.035	5.46e-13	3.399e-12	yes	up	6.968	5.611	4.404	9.789	5.747	8.2	5.661	7.912
ENSBTAG00000006673	TMEM179	0.476	-1.071	1.356e-12	8.12e-12	yes	down	5.372	4.852	5.745	2.896	2.434	1.989	5.323	2.44
ENSBTAG00000003981	RRP1	0.431	-1.213	8.768e-35	2.132e-33	yes	down	72.4	70.814	71.467	34.603	28.659	25.259	71.56	29.507
ENSBTAG00000011765	GABARAPL1	3.568	1.835	3.069e-102	5.063e-100	yes	up	31.637	33.728	31.778	99.758	120.595	118.662	32.381	113.005
ENSBTAG00000005377	SOSTDC1	2.286	1.193	2.288e-20	2.523e-19	yes	up	9.797	10.734	9.463	18.754	25.143	24.171	9.998	22.689
ENSBTAG00000022715	-	0.25	-2	3.845e-143	1.285e-140	yes	down	139.22	112.579	128.021	35.983	19.908	22.238	126.607	26.043
ENSBTAG00000018460	ADAMTS16	0.283	-1.82	3.319e-137	1.006e-134	yes	down	74.602	78.645	71.984	18.775	19.502	21.801	75.077	20.026
ENSBTAG00000012385	NFX1	0.423	-1.242	1.067e-47	4.515e-46	yes	down	27.487	27.5	26.551	12.87	10.558	10.468	27.179	11.299
ENSBTAG00000002258	APOA1	0.412	-1.28	0.002301	0.004867	yes	down	2.268	1.376	1.225	0.453	0.483	0.418	1.623	0.451
ENSBTAG00000016733	NOL9	0.482	-1.053	1.108e-50	5.232e-49	yes	down	29.755	30.371	30.036	14.261	12.847	13.22	30.054	13.443
ENSBTAG00000034064	MGC133764	3.029	1.599	0.000457	0.00108	yes	up	0.033	0.108	0.127	0.773	0.348	0.744	0.089	0.622
ENSBTAG00000007446	NGF	0.342	-1.546	2.334e-05	6.554e-05	yes	down	5.24	3.412	3.052	1.948	0.551	0.53	3.901	1.01
ENSBTAG00000003323	NOL6	0.253	-1.982	7.153e-62	4.526e-60	yes	down	43.724	44.928	43.068	13.787	8.79	9.399	43.907	10.659
ENSBTAG00000017219	DDX51	0.406	-1.3	3.141e-33	7.208e-32	yes	down	27.961	27.1	28.092	13.757	9.553	9.622	27.718	10.977
ENSBTAG00000002579	FBL	0.481	-1.057	6.07e-40	1.884e-38	yes	down	418.111	433.571	408.513	222.289	185.93	178.626	420.065	195.615
ENSBTAG00000017664	HGF	3.453	1.788	1.692e-20	1.888e-19	yes	up	1.376	2.22	1.943	4.812	6.636	8.255	1.846	6.568
ENSBTAG00000017949	-	0.369	-1.437	0.001729	0.003733	yes	down	0.594	1.246	0.454	0.175	0.135	0.084	0.765	0.131
ENSBTAG00000014508	FBXO40	3.745	1.905	6.2e-06	1.875e-05	yes	up	0.077	0.108	0.106	0.515	0.85	0.549	0.097	0.638
ENSBTAG00000016975	H2AFZ	2.402	1.264	1.195e-94	1.769e-92	yes	up	233.703	220.197	219.258	523.314	539.1	508.359	224.386	523.591
ENSBTAG00000003458	CDCA7	0.281	-1.83	4.909e-96	7.527e-94	yes	down	45.464	44.852	44.409	13.179	13.185	10.487	44.908	12.284
ENSBTAG00000016041	B3GNT8	2.912	1.542	2.303e-49	1.031e-47	yes	up	11.812	11.654	12.62	40.085	34.918	32.018	12.029	35.674
ENSBTAG00000008228	BEND6	2.569	1.361	4.274e-07	1.493e-06	yes	up	2.158	1.668	1.595	5.503	4.511	4.853	1.807	4.956
ENSBTAG00000047320	-	0.492	-1.023	0.015	0.02715	yes	down	0.55	0.227	0.517	0	0	0	0.431	0
ENSBTAG00000009498	PTEN	2.398	1.262	1.312e-17	1.196e-16	yes	up	4.954	4.029	5.185	8.45	10.326	12.141	4.723	10.306
ENSBTAG00000008470	MPHOSPH9	2.048	1.034	3.23e-09	1.41e-08	yes	up	1.871	1.636	1.521	2.442	4.231	4.007	1.676	3.56
ENSBTAG00000004901	-	2.734	1.451	7.409e-09	3.13e-08	yes	up	0.594	0.823	0.517	1.484	1.459	2.287	0.645	1.743
ENSBTAG00000034396	PIGW	0.379	-1.401	6.582e-17	5.648e-16	yes	down	12.307	9.791	12.694	4.864	3.873	3.709	11.597	4.149
ENSBTAG00000046623	-	0.416	-1.266	4.853e-12	2.772e-11	yes	down	66.467	60.698	59.226	19.032	27.384	23.837	62.13	23.418
ENSBTAG00000007394	-	0.466	-1.103	1.354e-48	5.904e-47	yes	down	104.357	98.899	96.137	45.628	44.886	45.674	99.798	45.396
ENSBTAG00000013148	CLDN1	0.191	-2.387	4.155e-11	2.174e-10	yes	down	2.961	2.589	3.707	0.34	0.135	0.669	3.086	0.381
ENSBTAG00000009443	GCNT3	0.376	-1.41	0.0001886	0.0004721	yes	down	0.418	0.487	0.475	0.196	0.126	0.074	0.46	0.132
ENSBTAG00000002914	GALNT18	0.243	-2.039	9.187e-80	9.141e-78	yes	down	22.148	20.796	20.573	5.41	4.762	4.62	21.172	4.931
ENSBTAG00000002280	KIF5B	2.469	1.304	1.286e-09	5.803e-09	yes	up	12.362	10.528	10.994	22.062	28.698	36.629	11.295	29.13
ENSBTAG00000021427	HOXB3	2.749	1.459	4.872e-26	7.418e-25	yes	up	3.457	3.607	2.64	7.873	7.708	7.093	3.235	7.558
ENSBTAG00000008065	CDPF1	0.485	-1.043	5.188e-32	1.105e-30	yes	down	65.124	67.218	63.366	32.645	33.353	28.82	65.236	31.606
ENSBTAG00000005785	DPY19L1	2.038	1.027	3.938e-18	3.739e-17	yes	up	5.592	5.567	5.608	9.212	12.19	11.714	5.589	11.039
ENSBTAG00000047690	-	0.459	-1.124	0.009139	0.01731	yes	down	1.552	2.816	1.574	0.412	1.053	0.381	1.981	0.615
ENSBTAG00000037686	SRPX2	0.139	-2.851	1.952e-20	2.164e-19	yes	down	2.433	2.589	2.735	0.237	0.174	0.363	2.586	0.258
ENSBTAG00000000425	-	0.194	-2.364	3.774e-07	1.329e-06	yes	down	207.459	310.41	56.449	0	0	0	191.439	0
ENSBTAG00000014324	ANTXR2	2.825	1.498	4.613e-45	1.8e-43	yes	up	4.8	4.874	5.238	12.932	14.547	14.559	4.971	14.013
ENSBTAG00000031185	ATRAID	2.225	1.154	0.01354	0.02475	yes	up	3.754	0.206	0.686	7.79	5.293	6.229	1.549	6.437
ENSBTAG00000021576	LMOD1	2.013	1.009	2.657e-06	8.434e-06	yes	up	1.266	1.668	1.574	3.751	3.168	2.38	1.503	3.1
ENSBTAG00000004399	LRRN3	5.856	2.55	4.469e-08	1.745e-07	yes	up	0	0	0	0.258	0.493	0.632	0	0.461
ENSBTAG00000000130	TNFSF13	2.439	1.286	3.432e-05	9.436e-05	yes	up	0.683	0.607	0.465	1.659	1.642	1.46	0.585	1.587
ENSBTAG00000001195	KCNH4	0.499	-1.004	0.01077	0.02009	yes	down	0.352	0.444	0.37	0.206	0.097	0.149	0.389	0.151
ENSBTAG00000047957	-	11.073	3.469	1.384e-305	2.577e-302	yes	up	23.723	21.576	23.53	246.669	249.71	256.987	22.943	251.122
ENSBTAG00000004041	ANKRD10	2.161	1.112	7.998e-32	1.69e-30	yes	up	40.29	41.375	44.008	56.798	76.907	72.272	41.891	68.659
ENSBTAG00000012249	PRR15L	2.761	1.465	1.742e-28	3.072e-27	yes	up	6.275	6.791	6.886	17.466	19.84	17.812	6.651	18.373
ENSBTAG00000042440	SNORA9	0.211	-2.242	2.166e-164	9.737e-162	yes	down	358.722	372.624	375.742	80.056	75.255	69.539	369.029	74.95
ENSBTAG00000012779	FAM49A	2.742	1.455	5.358e-17	4.635e-16	yes	up	2.367	2.946	2.418	5.554	4.646	6.136	2.577	5.445
ENSBTAG00000006347	UTP4	0.377	-1.407	1.449e-61	9.123e-60	yes	down	61.381	61.51	61.275	25.061	20.255	21.847	61.389	22.388
ENSBTAG00000010166	-	0.472	-1.083	6.003e-44	2.281e-42	yes	down	126.208	127.461	114.767	88.134	66.426	71.5	122.812	75.353
ENSBTAG00000016230	BRWD3	2.766	1.468	3.549e-08	1.398e-07	yes	up	0.297	0.379	0.38	0.752	1.072	1.348	0.352	1.057
ENSBTAG00000006242	USP9Y	2.546	1.348	4.174e-36	1.067e-34	yes	up	9.038	7.246	6.548	15.23	19.695	17.719	7.611	17.548
ENSBTAG00000007067	ZC3H13	2.003	1.002	4.355e-13	2.734e-12	yes	up	2.554	1.906	2.207	3.648	4.694	4.881	2.222	4.408
ENSBTAG00000005773	PGM2	2.826	1.499	3.703e-32	7.991e-31	yes	up	4.447	3.921	4.383	10.542	12.064	13.861	4.25	12.156
ENSBTAG00000018753	TMEM163	0.316	-1.661	4.844e-20	5.226e-19	yes	down	8.509	9.423	9.083	3.215	2.666	2.092	9.005	2.658
ENSBTAG00000040329	HTR1D	0.49	-1.029	0.02168	0.03808	yes	down	0.154	0.292	0.539	0	0	0.084	0.328	0.028
ENSBTAG00000037527	OAS1X	0.347	-1.527	0.0007811	0.001775	yes	down	0.517	0.379	0.327	0	0	0	0.408	0
ENSBTAG00000020541	PYURF	0.468	-1.094	3.229e-35	8.017e-34	yes	down	62.79	61.857	60.367	25.978	28.205	29.628	61.671	27.937
ENSBTAG00000046966	NATD1	2.491	1.317	1.358e-75	1.18e-73	yes	up	16.611	16.42	16.38	41.28	53.86	47.338	16.47	47.493
ENSBTAG00000020707	ADGRG6	0.368	-1.443	7.943e-22	9.603e-21	yes	down	2.29	2.177	2.176	0.773	0.889	0.679	2.214	0.78
ENSBTAG00000018808	SLC25A35	2.097	1.068	2.735e-07	9.773e-07	yes	up	1.893	3.141	1.996	5.307	5.371	4.918	2.343	5.199
ENSBTAG00000048148	5_8S_rRNA	6.16	2.623	4.933e-09	2.12e-08	yes	up	0	0	0	2006.38	0	0	0	668.793
ENSBTAG00000004899	ABLIM1	2.049	1.035	5.689e-17	4.91e-16	yes	up	8.058	8.383	8.607	17.415	16.218	18.63	8.349	17.421
ENSBTAG00000018167	KLHL31	0.317	-1.657	3.772e-16	3.06e-15	yes	down	3.633	3.758	3.211	1.288	0.86	0.967	3.534	1.038
ENSBTAG00000035437	STAG1	2.059	1.042	5.84e-11	3.02e-10	yes	up	1.618	1.581	2.081	2.679	3.68	4.741	1.76	3.7
ENSBTAG00000009812	-	4.682	2.227	1.061e-49	4.851e-48	yes	up	5.526	5.123	4.921	19.589	28.369	25.947	5.19	24.635
ENSBTAG00000007489	NCOA3	2.375	1.248	2.4e-36	6.231e-35	yes	up	3.236	3.184	3.506	8.738	7.554	8.302	3.309	8.198
ENSBTAG00000020282	DCTD	0.41	-1.287	5.989e-15	4.356e-14	yes	down	11.085	11.362	11.237	5.224	4.617	3.096	11.228	4.312
ENSBTAG00000007689	LPIN1	10.133	3.341	5.302e-250	5.759e-247	yes	up	4.106	2.697	3.38	32.737	31.673	32.324	3.394	32.245
ENSBTAG00000003362	HSP90B1	2.745	1.457	4.591e-49	2.035e-47	yes	up	105.348	97.318	104.924	228.709	297.533	309.02	102.53	278.421
ENSBTAG00000005799	KIRREL	0.443	-1.173	1.683e-48	7.287e-47	yes	down	78.994	80.41	77.582	42.362	32.02	34.946	78.995	36.443
ENSBTAG00000016038	GCC2	2.725	1.446	2.461e-09	1.087e-08	yes	up	0.506	0.477	0.655	1.195	1.391	2.129	0.546	1.572
ENSBTAG00000019076	-	3.207	1.681	6.872e-47	2.835e-45	yes	up	4.733	5.242	4.488	18.373	14.141	14.122	4.821	15.545
ENSBTAG00000016217	RBM43	2.141	1.098	0.002098	0.004473	yes	up	0.385	0.152	0.306	0.752	0.657	0.679	0.281	0.696
ENSBTAG00000046405	-	3.531	1.82	1.236e-16	1.041e-15	yes	up	1.398	0.899	1.215	3.452	3.468	2.715	1.171	3.212
ENSBTAG00000021357	ZNF518A	2.301	1.202	9.574e-08	3.612e-07	yes	up	1.035	0.823	0.877	1.432	2.347	2.705	0.912	2.161
ENSBTAG00000008129	CLSTN3	0.388	-1.365	2.226e-05	6.276e-05	yes	down	0.605	0.704	0.623	0.165	0.193	0.26	0.644	0.206
ENSBTAG00000011896	GRIP2	0.01	-6.691	8.06e-123	1.945e-120	yes	down	9.643	9.618	9.642	0.062	0.048	0.037	9.634	0.049
ENSBTAG00000003712	FAM89B	2.205	1.141	1.428e-12	8.539e-12	yes	up	13.177	17.059	11.617	32.191	30.687	26.811	13.951	29.896
ENSBTAG00000018569	CUL4B	2.288	1.194	1.133e-13	7.467e-13	yes	up	1.849	1.755	1.785	3.153	4.047	4.686	1.796	3.962
ENSBTAG00000047381	bta-mir-2904-3	2.003	1.002	0.002987	0.006218	yes	up	867.122	585.369	424.491	1876.78	1184.54	1046.76	625.661	1369.36
ENSBTAG00000006570	SEC22C	3.934	1.976	3.656e-29	6.702e-28	yes	up	1.53	1.451	1.331	5.667	7.351	5.922	1.437	6.313
ENSBTAG00000022204	-	2.183	1.126	1.408e-11	7.742e-11	yes	up	9.478	8.968	7.784	16.199	20.893	17.357	8.743	18.15
ENSBTAG00000019539	MFAP3L	0.459	-1.122	0.01629	0.02928	yes	down	0.385	0.726	0.496	0.175	0	0.158	0.536	0.111
ENSBTAG00000004403	CD320	0.465	-1.104	1.099e-71	8.528e-70	yes	down	651.483	662.465	651.565	314.71	296.886	276.008	655.171	295.868
ENSBTAG00000007116	ARRDC3	2.42	1.275	4.908e-10	2.309e-09	yes	up	1.211	1.473	1.51	3.205	3.41	3.812	1.398	3.476
ENSBTAG00000021433	-	2.11	1.077	2.322e-05	6.524e-05	yes	up	10.271	5.665	2.767	11.551	15.542	17.422	6.234	14.838
ENSBTAG00000001598	MAP7	3.04	1.604	2.525e-48	1.086e-46	yes	up	6.781	7.051	6.527	17.157	22.892	21.754	6.786	20.601
ENSBTAG00000016107	PCYT1B	3.541	1.824	8.753e-51	4.164e-49	yes	up	1.893	1.982	1.764	6.842	6.848	6.489	1.88	6.726
ENSBTAG00000032519	CAMKMT	0.446	-1.164	0.001267	0.002788	yes	down	3.137	3.13	3.105	0.526	0.86	1.831	3.124	1.072
ENSBTAG00000011524	XRN1	2.275	1.186	1.531e-06	5.011e-06	yes	up	0.385	0.444	0.57	0.876	1.072	1.385	0.466	1.111
ENSBTAG00000009570	ANGPTL8	2.274	1.185	0.009771	0.01839	yes	up	0.319	0.282	0.222	0.711	1.497	0.846	0.274	1.018
ENSBTAG00000006470	TTBK2	2.079	1.056	2.161e-05	6.105e-05	yes	up	0.616	0.444	0.634	1.092	1.198	1.367	0.565	1.219
ENSBTAG00000015241	EPHX2	0.395	-1.34	0.0009195	0.002069	yes	down	1.365	2.35	2.102	0.443	0.425	0.641	1.939	0.503
ENSBTAG00000007275	TREM2	0.307	-1.704	2.359e-05	6.621e-05	yes	down	1.86	2.643	1.785	0.69	0.357	0.214	2.096	0.42
ENSBTAG00000024814	B4GALNT4	0.287	-1.803	1.477e-28	2.608e-27	yes	down	4.568	4.235	4.404	1.041	1.343	1.181	4.402	1.188
ENSBTAG00000042458	RNase_MRP	12.338	3.625	7.45e-19	7.435e-18	yes	up	8.685	0	1.721	157.041	72.84	117.537	3.469	115.806
ENSBTAG00000009844	CYR61	0.185	-2.437	1.637e-138	5.204e-136	yes	down	1316.38	1330.67	1306.87	285.321	215.806	200.101	1317.97	233.743
ENSBTAG00000037765	TNFAIP8L1	3.717	1.894	4.011e-84	4.25e-82	yes	up	6.957	6.466	7.192	23.917	25.887	26.244	6.872	25.349
ENSBTAG00000043250	7SK	5.449	2.446	1.007e-10	5.071e-10	yes	up	56.824	43.595	26.234	386.677	191.909	373.186	42.218	317.257
ENSBTAG00000001808	LACTB2	2.102	1.072	3.272e-07	1.159e-06	yes	up	5.691	4.961	3.517	7.852	12.325	10.012	4.723	10.063
ENSBTAG00000015089	LGALS1	2.888	1.53	1.342e-62	8.703e-61	yes	up	144.085	157.777	144.011	463.012	428.473	382.966	148.624	424.817
ENSBTAG00000008291	PROCR	2.473	1.306	2.732e-13	1.748e-12	yes	up	3.875	3.574	3.644	10.789	8.085	8.953	3.698	9.276
ENSBTAG00000039055	ANKRD65	2.107	1.075	0.02045	0.03612	yes	up	0	0.054	0.053	0.392	0.126	0.13	0.036	0.216
ENSBTAG00000045864	ZNF581	2.307	1.206	0.001237	0.002726	yes	up	3.82	2.719	0.94	7.687	8.635	4.174	2.493	6.832
ENSBTAG00000036298	-	2.953	1.562	1.334e-21	1.594e-20	yes	up	2.653	2.329	1.912	6.141	7.013	7.028	2.298	6.727
ENSBTAG00000017566	TUFT1	0.356	-1.489	1.93e-63	1.277e-61	yes	down	68.526	67.283	66.228	28.069	23.704	21.159	67.346	24.311
ENSBTAG00000003074	SLC16A6	0.367	-1.446	6.786e-33	1.525e-31	yes	down	9.489	15.304	9.452	4.019	3.39	7.084	11.415	4.831
ENSBTAG00000009835	CACNA1G	2.312	1.209	0.001113	0.002472	yes	up	0.055	0.108	0.053	0.175	0.184	0.242	0.072	0.2
ENSBTAG00000016881	ANPEP	3.816	1.932	3.206e-05	8.852e-05	yes	up	0.033	0.011	0	0.165	0.28	0.195	0.015	0.213
ENSBTAG00000020626	ERCC6L2	2.725	1.446	4.949e-10	2.328e-09	yes	up	0.396	0.52	0.517	1.185	1.217	1.776	0.478	1.393
ENSBTAG00000016779	CLIP1	2.528	1.338	2.409e-19	2.488e-18	yes	up	2.565	1.787	2.345	4.555	6.211	6.247	2.232	5.671
ENSBTAG00000011456	NT5C3B	0.286	-1.805	9.617e-86	1.119e-83	yes	down	84.388	90.797	85.397	26.647	23.829	20.945	86.861	23.807
ENSBTAG00000006118	RSRC2	2.055	1.039	2.307e-13	1.486e-12	yes	up	6.528	5.481	5.756	10.212	12.277	13.917	5.922	12.135
ENSBTAG00000007450	C2	0.251	-1.992	2.026e-05	5.748e-05	yes	down	0.33	0.455	0.084	0.021	0	0	0.29	0.007
ENSBTAG00000046828	-	2.369	1.244	2.423e-35	6.073e-34	yes	up	7.309	8.297	7.963	21.114	17.841	16.009	7.856	18.321
ENSBTAG00000024822	SETX	2.657	1.41	2.994e-29	5.527e-28	yes	up	1.288	1.181	1.362	3.04	3.603	3.533	1.277	3.392
ENSBTAG00000016691	-	2.17	1.118	2.897e-07	1.031e-06	yes	up	2.301	2.036	2.154	4.41	4.115	5.829	2.164	4.785
ENSBTAG00000035654	DYNLT1	0.497	-1.008	0.02119	0.03729	yes	down	0.407	0.574	0.57	0	0	0.084	0.517	0.028
ENSBTAG00000012193	TTC28	0.324	-1.625	5.843e-66	4.051e-64	yes	down	11.889	13.181	11.702	3.38	3.236	3.514	12.257	3.377
ENSBTAG00000018049	MKNK2	2.034	1.024	7.386e-34	1.738e-32	yes	up	35.347	37.237	35.707	78.881	69.904	68.116	36.097	72.3
ENSBTAG00000008428	UPP1	2.661	1.412	1.355e-32	2.998e-31	yes	up	24.999	25.432	27.1	83.518	65.432	59.554	25.844	69.501
ENSBTAG00000023736	CDC42EP3	0.431	-1.214	7.251e-39	2.105e-37	yes	down	79.512	76.988	75.3	35.241	27.017	30.577	77.267	30.945
ENSBTAG00000035745	-	3.668	1.875	5.511e-05	0.0001478	yes	up	0	0	0	1.845	1.826	1.264	0	1.645
ENSBTAG00000038674	ZNF677	3.502	1.808	3.203e-10	1.539e-09	yes	up	0.341	0.39	0.296	1.381	1.178	1.543	0.342	1.367
ENSBTAG00000033160	FAM114A1	2.457	1.297	1.412e-18	1.383e-17	yes	up	2.51	2.816	2.471	5.76	7.515	7.233	2.599	6.836
ENSBTAG00000046503	-	2.241	1.164	0.004216	0.008528	yes	up	0.286	0.357	0.486	0.948	1.082	1.264	0.376	1.098
ENSBTAG00000005734	-	2.554	1.353	0.001129	0.002503	yes	up	1.057	0.314	0.158	1.443	2.038	1.869	0.51	1.783
ENSBTAG00000006108	MMP11	2.36	1.239	2.39e-21	2.806e-20	yes	up	6.198	5.838	6.558	15.993	14.344	13.331	6.198	14.556
ENSBTAG00000001059	IDH3G	0.454	-1.139	3.206e-50	1.492e-48	yes	down	128.74	127.049	121.991	59.642	56.439	50.044	125.927	55.375
ENSBTAG00000013249	-	2.926	1.549	3.522e-36	9.037e-35	yes	up	2.07	1.765	1.711	5.544	4.994	4.741	1.849	5.093
ENSBTAG00000007884	SREBF1	2.172	1.119	1.526e-58	9.165e-57	yes	up	55.855	60.037	58.836	134.773	117.301	120.754	58.243	124.276
ENSBTAG00000025129	MNT	2.544	1.347	1.047e-35	2.645e-34	yes	up	3.677	3.921	3.802	10.119	10.876	9.362	3.8	10.119
ENSBTAG00000004118	ALAS1	0.334	-1.584	5.934e-106	1.089e-103	yes	down	242.542	241.318	235.934	86.723	72.048	74.661	239.931	77.811
ENSBTAG00000040406	-	2.415	1.272	4.015e-05	0.0001096	yes	up	0.462	0.552	0.496	1.123	1.294	1.571	0.503	1.329
ENSBTAG00000009383	KIF11	2.126	1.088	2.467e-13	1.584e-12	yes	up	9.544	8.405	9.452	13.839	21.395	23.084	9.134	19.439
ENSBTAG00000015182	STARD10	3.222	1.688	3.957e-91	5.429e-89	yes	up	28.247	28.107	28.092	87.186	97.664	81.662	28.149	88.837
ENSBTAG00000021087	UBR1	2.13	1.091	3.213e-10	1.542e-09	yes	up	1.002	0.899	1.024	1.814	2.135	2.315	0.975	2.088
ENSBTAG00000007062	IGFBP5	13.426	3.747	1.295e-20	1.457e-19	yes	up	0.066	0.184	0.063	5.276	5.129	2.845	0.104	4.417
ENSBTAG00000013127	LPCAT3	2.065	1.046	4.512e-52	2.253e-50	yes	up	65.785	68.409	68.309	145.541	137.798	127.215	67.501	136.851
ENSBTAG00000007269	EIF2B1	0.487	-1.037	2.342e-33	5.413e-32	yes	down	34.951	34.844	34.154	16.868	16.681	15.646	34.65	16.398
ENSBTAG00000011041	ZFYVE1	2.572	1.363	9.594e-54	4.982e-52	yes	up	6.957	6.445	6.484	16.611	16.933	15.851	6.629	16.465
ENSBTAG00000014189	RGS6	2.334	1.223	0.006783	0.01317	yes	up	0	0	0.032	0.155	0.319	0.195	0.011	0.223
ENSBTAG00000040061	ZBTB38	2.525	1.336	7.465e-52	3.686e-50	yes	up	4.326	4.484	5.09	11.057	11.465	13.564	4.633	12.029
ENSBTAG00000007435	NOLC1	0.455	-1.136	7.155e-59	4.318e-57	yes	down	134.057	134.393	129.172	64.62	55.318	56.366	132.541	58.768
ENSBTAG00000024426	PPP1R9A	2.215	1.147	3.564e-15	2.647e-14	yes	up	0.903	0.866	1.024	1.793	2.405	2.296	0.931	2.165
ENSBTAG00000020569	CACNA2D1	2.747	1.458	3.336e-42	1.169e-40	yes	up	4.469	4.376	4.478	10.954	11.523	13.759	4.441	12.079
ENSBTAG00000045671	-	0.428	-1.225	0.008671	0.01649	yes	down	1.486	2.188	2.007	0.361	0.386	0	1.894	0.249
ENSBTAG00000004216	MAP3K2	2.398	1.262	4.797e-17	4.16e-16	yes	up	0.837	0.585	0.708	1.432	1.603	1.887	0.71	1.641
ENSBTAG00000045494	bta-mir-2904-3	2.817	1.494	0.0001447	0.0003675	yes	up	296.504	153.098	86.147	711.392	571.507	660.814	178.583	647.904
ENSBTAG00000003399	SMARCA5	2.124	1.087	4.286e-19	4.354e-18	yes	up	16.831	15.51	15.747	26.38	34.937	39.808	16.029	33.708
ENSBTAG00000045718	-	0.479	-1.061	0.006991	0.01354	yes	down	4.139	3.054	1.257	0.69	0.695	1.283	2.817	0.889
ENSBTAG00000019818	CASZ1	3.229	1.691	9.699e-05	0.0002522	yes	up	0.044	0.043	0.032	0.289	0.174	0.195	0.04	0.219
ENSBTAG00000008854	RFX1	2.089	1.063	4.743e-24	6.42e-23	yes	up	8.267	8.622	8.438	18.486	17.918	18.575	8.442	18.326
ENSBTAG00000001711	-	2.014	1.01	9.992e-22	1.199e-20	yes	up	9.962	10.095	9.663	20.424	20.526	18.138	9.907	19.696
ENSBTAG00000012499	RPGRIP1L	3.046	1.607	2.292e-10	1.114e-09	yes	up	0.429	0.39	0.412	0.927	1.536	1.478	0.41	1.314
ENSBTAG00000039819	RPH3AL	2.124	1.087	3.541e-18	3.372e-17	yes	up	8.08	8.026	7.604	19.537	15.561	14.698	7.903	16.599
ENSBTAG00000047293	NRIP1	2.56	1.356	5.205e-20	5.588e-19	yes	up	2.983	3.174	3.654	5.637	8.191	11.593	3.27	8.474
ENSBTAG00000040282	NOG	0.474	-1.078	0.002128	0.004533	yes	down	5.273	4.831	3.158	2.215	1.333	1.618	4.421	1.722
ENSBTAG00000015341	DEPTOR	2.111	1.078	0.009493	0.01793	yes	up	0.077	0.282	0.063	0.371	0.261	0.511	0.141	0.381
ENSBTAG00000010647	NTRK2	0.331	-1.596	0.0006401	0.001476	yes	down	0.198	0.26	0.243	0	0	0.046	0.234	0.015
ENSBTAG00000022246	C11orf86	2.055	1.039	1.522e-47	6.419e-46	yes	up	229.949	233.985	219.195	498.408	443.706	427.087	227.71	456.4
ENSBTAG00000008962	MRPL50	0.388	-1.365	7.992e-26	1.21e-24	yes	down	46.256	42.068	44.092	18.126	14.45	16.223	44.139	16.266
ENSBTAG00000018936	LSS	4.675	2.225	7.657e-280	1.109e-276	yes	up	19.749	20.428	20.848	93.091	88.913	85.241	20.342	89.082
ENSBTAG00000025424	NOTCH4	2.231	1.158	9.473e-09	3.959e-08	yes	up	0.87	1.137	1.183	2.71	2.135	2.38	1.063	2.408
ENSBTAG00000009552	ATP2B1	2.565	1.359	5.171e-40	1.616e-38	yes	up	15.488	14.806	15.504	34.067	37.314	46.139	15.266	39.173
ENSBTAG00000000501	KLHL13	2.459	1.298	3.134e-20	3.424e-19	yes	up	3.137	3.325	3.358	6.574	8.886	8.674	3.273	8.045
ENSBTAG00000034875	ALPK1	2.832	1.502	1.626e-07	5.971e-07	yes	up	0.264	0.347	0.296	0.917	0.985	1.162	0.302	1.021
ENSBTAG00000005481	ADAM10	2.079	1.056	6.082e-21	7.003e-20	yes	up	13.881	12.239	13.465	23.855	26.312	31.069	13.195	27.079
ENSBTAG00000020003	KLHL14	0.42	-1.25	3.793e-06	1.181e-05	yes	down	8.223	3.498	3.728	3.957	5.593	5.28	5.15	4.943
ENSBTAG00000008758	KIF20A	2.256	1.174	1.528e-79	1.498e-77	yes	up	55.327	54.686	55.815	117.997	127.927	121.767	55.276	122.564
ENSBTAG00000005280	ADA	0.376	-1.411	3.11e-47	1.299e-45	yes	down	64.001	63.73	62.722	26.709	22.516	20.034	63.484	23.086
ENSBTAG00000048125	ENTPD2	0.346	-1.533	1.238e-38	3.561e-37	yes	down	24.933	26.753	24.227	9.872	8.307	7.075	25.304	8.418
ENSBTAG00000018245	SLC1A3	0.17	-2.554	3.279e-11	1.743e-10	yes	down	0.473	0.726	0.718	0.062	0.106	0.019	0.639	0.062
ENSBTAG00000046882	5_8S_rRNA	6.16	2.623	4.933e-09	2.12e-08	yes	up	0	0	0	2006.38	0	0	0	668.793
ENSBTAG00000018966	PLCE1	2.23	1.157	6.033e-12	3.421e-11	yes	up	0.771	0.639	0.697	1.432	1.314	1.822	0.702	1.523
ENSBTAG00000017597	ESCO1	2.428	1.28	8.98e-07	3.031e-06	yes	up	0.429	0.542	0.412	1.144	1.217	1.487	0.461	1.283
ENSBTAG00000006374	NHP2	0.394	-1.344	5.691e-57	3.239e-55	yes	down	222.331	216.428	215.752	90.875	77.1	79.607	218.17	82.527
ENSBTAG00000002721	ZCCHC11	2.667	1.415	2.502e-33	5.762e-32	yes	up	4.689	4.354	4.594	9.995	14.431	12.411	4.546	12.279
ENSBTAG00000043442	SNORD65	0.248	-2.012	4.261e-94	6.24e-92	yes	down	99.381	97.881	95.609	25.555	24.399	23.437	97.624	24.464
ENSBTAG00000043553	GPX3	0.073	-3.771	7.75e-84	7.953e-82	yes	down	10.414	10.311	11.681	0.526	1.188	0.576	10.802	0.763
ENSBTAG00000017616	ADSSL1	0.46	-1.119	2.008e-16	1.657e-15	yes	down	16.413	14.936	16.665	8.718	6.52	6.545	16.005	7.261
ENSBTAG00000021515	ZDHHC19	0.476	-1.071	0.004732	0.00948	yes	down	1.299	1.473	1.077	0.608	0.425	0.446	1.283	0.493
ENSBTAG00000020257	PTPN5	0.415	-1.268	0.006601	0.01285	yes	down	0.121	0.119	0.201	0	0.039	0.009	0.147	0.016
ENSBTAG00000021321	SDCBP2	2.21	1.144	0.01417	0.02579	yes	up	0	0.043	0.158	0.268	0.695	0.288	0.067	0.417
ENSBTAG00000003474	RAB15	2.289	1.195	5.102e-86	6.045e-84	yes	up	71.113	69.308	67.939	162.615	162.565	144.618	69.453	156.599
ENSBTAG00000011590	GLIPR1	0.431	-1.215	2.361e-48	1.019e-46	yes	down	89.661	85.014	85.893	38.817	35.739	34.091	86.856	36.216
ENSBTAG00000020344	SLC44A3	0.432	-1.21	1.185e-15	9.138e-15	yes	down	6.704	6.726	7.277	2.215	3.101	2.426	6.902	2.581
ENSBTAG00000011812	DIMT1	0.481	-1.056	9.986e-19	9.883e-18	yes	down	24.295	19.604	22.77	10.212	10.229	10.124	22.223	10.188
ENSBTAG00000013081	PSPH	3.34	1.74	1.732e-70	1.32e-68	yes	up	16.975	15.673	16.602	49.905	57.588	55.315	16.417	54.269
ENSBTAG00000012065	DNAJC3	2.024	1.017	2.12e-15	1.605e-14	yes	up	11.305	11.015	12.251	19.197	24.563	25.473	11.524	23.078
ENSBTAG00000000843	NDRG2	0.31	-1.691	2.163e-13	1.395e-12	yes	down	8.509	11.708	8.671	2.999	2.28	2.863	9.629	2.714
ENSBTAG00000038710	-	2.138	1.096	2.531e-06	8.065e-06	yes	up	1.024	1.256	1.584	2.236	3.255	3.021	1.288	2.837
ENSBTAG00000009974	TSNARE1	2.001	1.001	1.593e-14	1.127e-13	yes	up	4.502	3.672	4.045	9.367	9.109	7.549	4.073	8.675
ENSBTAG00000011413	CCDC107	0.431	-1.213	5.158e-07	1.786e-06	yes	down	25.044	14.774	14.564	4.462	7.998	8.823	18.127	7.094
ENSBTAG00000017350	PCLO	2.152	1.106	0.000354	0.0008489	yes	up	0.077	0.076	0.053	0.134	0.174	0.205	0.069	0.171
ENSBTAG00000025021	-	2.397	1.261	0.001588	0.003451	yes	up	0.077	0.076	0.127	0.258	0.28	0.316	0.093	0.285
ENSBTAG00000005754	PPM1K	6.746	2.754	3.562e-16	2.902e-15	yes	up	0.143	0.076	0.095	0.69	1.14	1.246	0.105	1.025
ENSBTAG00000017242	FADS6	0.117	-3.096	1.437e-79	1.418e-77	yes	down	19.22	20.709	20.9	2.308	2.376	1.831	20.276	2.172
ENSBTAG00000013926	FCGRT	0.389	-1.361	1.388e-66	9.883e-65	yes	down	152.892	148.582	153.421	64.073	58.728	50.853	151.632	57.885
ENSBTAG00000044427	RNaseP_nuc	9.586	3.261	3.473e-25	5.064e-24	yes	up	15.621	11.189	5.27	164.233	78.993	141.327	10.693	128.184
ENSBTAG00000046339	VASN	2.668	1.416	1.309e-96	2.055e-94	yes	up	34.059	36.923	36.172	98.851	93.559	89.471	35.718	93.96
ENSBTAG00000035493	-	0.353	-1.503	1.966e-08	7.965e-08	yes	down	32.386	29.417	42.984	8.481	14.228	8.664	34.929	10.458
ENSBTAG00000004193	VEZF1	2.032	1.023	1.075e-28	1.918e-27	yes	up	7.001	6.26	6.643	13.736	13.001	13.136	6.635	13.291
ENSBTAG00000015010	TBC1D23	2.233	1.159	5.981e-08	2.308e-07	yes	up	1.574	1.289	2.038	3.421	3.786	4.044	1.634	3.75
ENSBTAG00000027962	-	0.337	-1.57	0.0003054	0.0007408	yes	down	1.156	1.895	1.056	0.072	0.174	0.493	1.369	0.246
ENSBTAG00000011048	SPATA6L	2.288	1.194	0.01052	0.01967	yes	up	0.033	0.065	0.095	0.289	0.367	0.344	0.064	0.333
ENSBTAG00000023787	TOR4A	2.099	1.07	8.187e-06	2.442e-05	yes	up	34.72	21.966	19.823	42.403	56.419	57.239	25.503	52.02
ENSBTAG00000023814	ECT2	2.683	1.424	2.471e-22	3.079e-21	yes	up	3.798	3.423	4.256	7.914	11.523	11.481	3.826	10.306
ENSBTAG00000040190	CCDC88B	6.075	2.603	1.648e-84	1.776e-82	yes	up	1.211	1.419	1.352	8.481	8.771	7.419	1.327	8.224
ENSBTAG00000000081	COL4A3BP	2.683	1.424	2.723e-15	2.044e-14	yes	up	2.95	3.087	2.851	6.512	7.515	10.04	2.963	8.022
ENSBTAG00000021979	EEF1B2	0.457	-1.129	4.241e-78	3.977e-76	yes	down	625.482	606.165	595.665	277.861	281.808	253.538	609.104	271.069
ENSBTAG00000000088	ALCAM	2.31	1.208	1.669e-27	2.753e-26	yes	up	9.863	8.925	9.494	19.012	22.825	26.309	9.427	22.715
ENSBTAG00000025443	FNIP1	2.57	1.362	4.467e-19	4.528e-18	yes	up	1.541	1.386	1.721	3.473	3.748	4.472	1.549	3.898
ENSBTAG00000009190	SLC2A4	3.645	1.866	1.976e-08	8.001e-08	yes	up	0.242	0.953	0.95	4.39	2.956	2.408	0.715	3.251
ENSBTAG00000007442	AKAP9	3.776	1.917	4.631e-22	5.668e-21	yes	up	0.473	0.325	0.433	1.072	1.748	1.999	0.41	1.606
ENSBTAG00000010023	-	3.11	1.637	1.141e-23	1.518e-22	yes	up	4.557	4.116	4.425	11.448	14.228	15.507	4.366	13.728
ENSBTAG00000001662	EHD3	0.475	-1.074	1.398e-31	2.897e-30	yes	down	91.863	92.942	93.93	51.265	39.294	38.367	92.912	42.975
ENSBTAG00000012088	FBLN1	2.072	1.051	1.459e-17	1.327e-16	yes	up	8.84	9.261	8.702	21.856	17.686	15.256	8.934	18.266
ENSBTAG00000010413	TMEM169	2.85	1.511	6.556e-07	2.243e-06	yes	up	0.319	0.444	0.264	1.175	1.449	0.892	0.342	1.172
ENSBTAG00000008816	TRIM2	2.617	1.388	6.047e-16	4.809e-15	yes	up	1.211	1.094	1.162	2.288	3.236	3.7	1.156	3.075
ENSBTAG00000021687	JADE2	4.095	2.034	7.405e-84	7.66e-82	yes	up	2.323	2.036	2.64	10.943	9.427	9.771	2.333	10.047
ENSBTAG00000000140	EPHX1	3.13	1.646	0.0002709	0.000662	yes	up	0.066	0.087	0.084	0.422	0.666	0.456	0.079	0.515
ENSBTAG00000006599	INHBE	2.558	1.355	1.001e-17	9.204e-17	yes	up	4.998	3.813	4.657	11.953	12.963	11.109	4.489	12.008
ENSBTAG00000013208	SLC25A4	0.473	-1.079	2.156e-43	8.052e-42	yes	down	68.746	69.828	71.604	32.356	32.455	31.702	70.059	32.171
ENSBTAG00000010069	EGR1	0.214	-2.221	1.672e-42	5.954e-41	yes	down	6.099	5.296	5.513	1.226	1.159	0.995	5.636	1.127
ENSBTAG00000013184	CEP120	2.105	1.074	0.0006333	0.001462	yes	up	3335.24	2097.41	1521.54	6354.91	4579.44	4771.95	2318.07	5235.44
ENSBTAG00000007330	STXBP3	2.233	1.159	6.555e-10	3.046e-09	yes	up	3.225	3.239	4.045	5.678	8.259	9.789	3.503	7.909
ENSBTAG00000010146	PLXNB3	0.454	-1.14	7.097e-40	2.187e-38	yes	down	11.151	12.109	11.86	5.688	5.139	4.732	11.707	5.186
ENSBTAG00000021068	SUFU	2.674	1.419	7.38e-37	1.979e-35	yes	up	6.143	3.217	3.274	10.305	10.065	9.046	4.211	9.805
ENSBTAG00000001545	SLC34A2	0.331	-1.595	4.018e-93	5.755e-91	yes	down	79.512	80.475	76.272	26.647	25.394	22.08	78.753	24.707
ENSBTAG00000002765	CYP24A1	2.44	1.287	1.809e-69	1.363e-67	yes	up	30.559	30.685	30.173	74.038	60.051	69.028	30.472	67.706
ENSBTAG00000024604	-	2.402	1.264	3.104e-11	1.656e-10	yes	up	0.44	0.477	0.496	1	1.265	1.367	0.471	1.211
ENSBTAG00000045632	bta-mir-2904-3	2.738	1.453	4.332e-05	0.0001177	yes	up	57.628	33.587	20.52	131.269	106.551	115.948	37.245	117.923
ENSBTAG00000011473	MYL9	0.423	-1.242	4.549e-79	4.392e-77	yes	down	692.819	709.082	691.813	307.105	300.131	262.918	697.905	290.051
ENSBTAG00000010734	NOP16	0.283	-1.819	2.447e-102	4.089e-100	yes	down	170.34	153.488	157.201	46.576	43.293	40.98	160.343	43.616
ENSBTAG00000001252	HIVEP1	2.042	1.03	5.634e-09	2.413e-08	yes	up	0.649	0.607	0.739	1.566	1.43	1.106	0.665	1.367
ENSBTAG00000030521	IER5L	6.741	2.753	6.993e-72	5.458e-70	yes	up	4.051	3.618	2.947	25.802	25.104	22.647	3.539	24.518
ENSBTAG00000047514	-	0.463	-1.112	3.024e-05	8.381e-05	yes	down	3.424	4.885	2.63	1.68	1.333	1.348	3.646	1.454
ENSBTAG00000046951	FGF17	2.601	1.379	0.003121	0.00647	yes	up	0.11	0.076	0.042	0.474	0.454	0.363	0.076	0.43
ENSBTAG00000001518	ISG20L2	0.378	-1.405	1.241e-64	8.335e-63	yes	down	63.594	63.297	64.623	26.153	22.593	21.466	63.838	23.404
ENSBTAG00000012371	CPD	2.283	1.191	1.313e-39	3.971e-38	yes	up	15.654	15.835	16.211	33.17	34.541	39.687	15.9	35.799
ENSBTAG00000008464	ABCB9	0.272	-1.88	1.779e-30	3.514e-29	yes	down	7.287	7.571	7.213	1.721	1.777	1.636	7.357	1.711
ENSBTAG00000024958	FAM214A	4.569	2.192	1.457e-10	7.206e-10	yes	up	0.242	0.108	0.201	0.629	1.787	1.646	0.184	1.354
ENSBTAG00000019122	EFCAB5	2.095	1.067	0.01426	0.02592	yes	up	0.022	0.087	0.158	0.144	0.328	0.316	0.089	0.263
ENSBTAG00000036113	RSPH14	0.394	-1.345	1.22e-13	8.029e-13	yes	down	11.944	13.669	11.554	5.575	4.182	3.914	12.389	4.557
ENSBTAG00000044044	CLOCK	2.333	1.222	1.487e-11	8.159e-11	yes	up	0.903	0.769	0.581	1.463	1.768	2.008	0.751	1.746
ENSBTAG00000037799	-	2.323	1.216	0.005506	0.01089	yes	up	0	0	0	0.052	0.116	0.102	0	0.09
ENSBTAG00000012182	DIRAS3	3.162	1.661	2.775e-06	8.784e-06	yes	up	0.374	0.325	0.634	1.206	2.289	1.804	0.444	1.766
ENSBTAG00000000656	NFATC1	2.275	1.186	2.408e-21	2.825e-20	yes	up	2.367	2.285	2.302	5.4	5.409	5.364	2.318	5.391
ENSBTAG00000014199	TBX21	4.827	2.271	1.097e-06	3.657e-06	yes	up	0	0.022	0	0.443	0.203	0.27	0.007	0.305
ENSBTAG00000021938	ARHGAP44	0.419	-1.256	0.000211	0.0005244	yes	down	1.024	0.899	0.771	0.33	0.232	0.372	0.898	0.311
