# Supplementary material for: RNA-Seq based transcriptome analysis during bovine viral diarrhoea virus (BVDV) infection
Source: BMC Genomics. 2019 Oct 24;20:774. doi: 10.1186/s12864-019-6120-4 (PMC6813989; doi:10.1186/s12864-019-6120-4)
Supplement: Supplementary file 9 — Additional file 9. DEGs identified in comparison group MBV12h vs. MBV24h. [file 12864_2019_6120_MOESM9_ESM.xls]

## Sheet: 表达量差异详情表
Gene_id	Gene_name	FC(MBV12h/Mock)	Log2FC(MBV12h/Mock)	Pvalue	Padjust	Significant	Regulate	Mock1_Fpkm	Mock2_Fpkm	Mock3_Fpkm	MBV12h1_Fpkm	MBV12h2_Fpkm	MBV12h3_Fpkm	Mock_Fpkm	MBV12h_Fpkm
ENSBTAG00000015185	MRGPRF	2.734	1.451	0.01781	0.02765	yes	up	0.022	0.043	0	0.261	0.137	0.09	0.022	0.163
ENSBTAG00000001068	ZCWPW1	0.384	-1.381	8.051e-58	1.013e-56	yes	down	23.183	24.327	22.326	9.273	8.107	8.928	23.279	8.769
ENSBTAG00000017694	TRPS1	2.413	1.271	2.255e-05	4.664e-05	yes	up	0.253	0.152	0.243	0.621	0.492	0.51	0.216	0.541
ENSBTAG00000006482	PTCD3	0.381	-1.392	1.197e-76	2.157e-75	yes	down	30.581	31.464	30.595	12.568	10.886	12.481	30.88	11.978
ENSBTAG00000012938	JARID2	2.309	1.207	1.437e-06	3.239e-06	yes	up	0.286	0.357	0.327	0.666	0.893	0.741	0.323	0.767
ENSBTAG00000047739	-	2.454	1.295	3.743e-87	8.131e-86	yes	up	49.382	46.054	47.187	138.639	127.25	117.899	47.541	127.929
ENSBTAG00000012673	CDK18	2.154	1.107	3.348e-13	1.09e-12	yes	up	2.323	3.065	2.133	5.186	5.703	5.234	2.507	5.374
ENSBTAG00000018067	S100PBP	2.015	1.011	2.453e-33	1.67e-32	yes	up	6.484	6.575	5.999	12.775	12.152	11.6	6.353	12.176
ENSBTAG00000007772	SLC29A4	2.452	1.294	0.02692	0.04068	yes	up	0	0	0	0.126	0.155	0.06	0	0.114
ENSBTAG00000021939	ELAC2	0.261	-1.938	7.3e-224	9.114e-222	yes	down	42.668	41.18	38.506	10.615	10.066	10.929	40.785	10.537
ENSBTAG00000015053	CFL2	0.482	-1.054	6.694e-38	5.157e-37	yes	down	47.06	43.574	45.307	20.041	20.423	24.03	45.314	21.498
ENSBTAG00000010587	SH3BGRL	2.745	1.457	2.775e-36	2.036e-35	yes	up	8.862	7.918	7.129	24.254	19.066	21.658	7.97	21.659
ENSBTAG00000006529	PDSS1	0.32	-1.642	5.325e-28	3.1e-27	yes	down	10.161	11.828	10.519	3.403	3.161	2.602	10.836	3.055
ENSBTAG00000008756	ELF3	3.763	1.912	7.527e-197	6.602e-195	yes	up	21.906	20.991	19.802	73.961	80.337	79.007	20.9	77.768
ENSBTAG00000015678	NEMP2	0.419	-1.256	2.643e-09	7.069e-09	yes	down	4.359	5.058	4.055	2.062	1.64	1.711	4.491	1.804
ENSBTAG00000018518	RASL10B	0.234	-2.095	9.205e-156	5.36e-154	yes	down	68.416	74.702	73.431	14.099	16.798	17.715	72.183	16.204
ENSBTAG00000006368	N4BP3	0.312	-1.681	3.412e-26	1.872e-25	yes	down	6.385	6.704	5.418	1.089	1.202	1.942	6.169	1.411
ENSBTAG00000044138	METTL23	2.547	1.349	4.067e-06	8.885e-06	yes	up	3.335	2.859	3.211	8.274	8.882	7.967	3.135	8.374
ENSBTAG00000010029	ERC2	2.329	1.22	0.001211	0.002155	yes	up	0.286	0.401	0.243	0.567	0.674	1.161	0.31	0.801
ENSBTAG00000004849	IGSF3	0.283	-1.82	4.743e-90	1.085e-88	yes	down	7.199	8.253	7.593	2.053	2.332	2.352	7.682	2.246
ENSBTAG00000002655	-	0.48	-1.06	1.367e-37	1.044e-36	yes	down	42.877	41.332	42.551	17.448	20.515	21.858	42.253	19.94
ENSBTAG00000008542	SSPO	2.751	1.46	0.01767	0.02744	yes	up	0	0	0	0.018	0.009	0.03	0	0.019
ENSBTAG00000020268	RSF1	3.156	1.658	7.143e-21	3.239e-20	yes	up	0.881	0.715	0.803	2.404	2.223	3.013	0.8	2.547
ENSBTAG00000019871	TRMT2A	0.304	-1.72	5.78e-136	2.48e-134	yes	down	57.176	57.145	56.681	16.125	17.8	16.574	57.001	16.833
ENSBTAG00000034659	UBTD2	2.211	1.145	3.315e-08	8.277e-08	yes	up	3.688	4.213	3.791	8.976	8.882	8.267	3.897	8.708
ENSBTAG00000019554	FBP2	0.351	-1.511	0.001145	0.002044	yes	down	1.387	1.3	0.581	0.234	0.41	0.25	1.089	0.298
ENSBTAG00000039529	BTBD19	0.437	-1.193	5.976e-08	1.469e-07	yes	down	2.554	3.098	2.841	1.179	1.202	1.181	2.831	1.187
ENSBTAG00000020261	CDH26	4.219	2.077	0.0001492	0.0002888	yes	up	0.022	0.065	0.475	2.953	0.51	0.661	0.187	1.375
ENSBTAG00000005333	MB	8.334	3.059	4.014e-42	3.477e-41	yes	up	1.398	1.181	0.877	9.363	9.082	12.3	1.152	10.248
ENSBTAG00000017277	RAB36	3.945	1.98	1.388e-39	1.131e-38	yes	up	2.477	2.361	1.838	8.994	8.035	8.057	2.225	8.362
ENSBTAG00000003877	ZCCHC24	2.659	1.411	0.001264	0.002246	yes	up	0.451	0.238	0.655	1.522	1.703	0.951	0.448	1.392
ENSBTAG00000048271	MICAL3	2.717	1.442	1.518e-151	8.219e-150	yes	up	34.555	35.483	34.44	92.516	98.455	88.505	34.826	93.159
ENSBTAG00000011865	MTA2	0.267	-1.907	3.073e-11	9.122e-11	yes	down	68.669	70.803	68.235	10.165	17.144	23.35	69.236	16.886
ENSBTAG00000002719	ORC1	0.437	-1.195	1.563e-43	1.411e-42	yes	down	16.853	16.16	16.38	6.266	7.133	7.727	16.464	7.042
ENSBTAG00000000269	-	2.334	1.223	1.993e-14	6.89e-14	yes	up	3.357	3.033	4.246	8.427	8.508	7.596	3.545	8.177
ENSBTAG00000008275	GREB1L	0.371	-1.432	2.199e-07	5.229e-07	yes	down	0.561	0.802	0.708	0.162	0.282	0.27	0.69	0.238
ENSBTAG00000010772	TPGS1	2.034	1.024	8.429e-28	4.874e-27	yes	up	36.811	30.089	36.911	65.048	69.214	75.233	34.604	69.832
ENSBTAG00000012384	TFEB	2.116	1.081	5.899e-30	3.618e-29	yes	up	8.807	7.788	8.227	17.637	17.226	16.964	8.274	17.276
ENSBTAG00000022777	CDC42BPA	2.422	1.276	6.914e-47	6.835e-46	yes	up	2.014	2.025	1.912	4.619	5.32	5.054	1.984	4.998
ENSBTAG00000031001	MEGF8	2.127	1.089	2.952e-51	3.224e-50	yes	up	11.481	12.348	11.945	26.469	28.868	23.19	11.925	26.176
ENSBTAG00000016854	AK7	2.565	1.359	3.137e-06	6.904e-06	yes	up	1.134	1.646	0.739	3.133	2.596	3.953	1.173	3.227
ENSBTAG00000006592	SGSM1	3.413	1.771	2.542e-19	1.084e-18	yes	up	0.44	0.412	0.391	1.413	1.521	1.461	0.414	1.465
ENSBTAG00000016470	NADSYN1	2.665	1.414	1.02e-32	6.79e-32	yes	up	4.029	4.213	4.161	11.461	11.323	10.089	4.134	10.958
ENSBTAG00000000579	NIPBL	2.726	1.447	5.911e-46	5.697e-45	yes	up	1.277	1.137	1.31	4.303	3.635	4.444	1.241	4.127
ENSBTAG00000012141	RAD9A	0.463	-1.111	6.177e-37	4.612e-36	yes	down	25.946	25.865	26.667	11.821	12.198	12.36	26.159	12.126
ENSBTAG00000016739	RASAL1	2.038	1.027	8.084e-108	2.409e-106	yes	up	40.279	40.812	39.076	77.94	80.173	83.881	40.056	80.665
ENSBTAG00000047764	-	2.776	1.473	4.398e-10	1.228e-09	yes	up	1.057	0.769	1.056	2.305	2.323	2.973	0.961	2.534
ENSBTAG00000012955	TRUB1	0.316	-1.663	8.223e-11	2.387e-10	yes	down	4.921	6.358	6.653	1.918	1.257	2.142	5.977	1.772
ENSBTAG00000013133	TBC1D10C	8.117	3.021	1.686e-42	1.486e-41	yes	up	0.286	0.487	0.507	4.06	3.999	3.533	0.427	3.864
ENSBTAG00000020159	NKAIN1	0.439	-1.187	8.674e-39	6.873e-38	yes	down	48.48	49.899	43.828	17.646	23.666	27.843	47.402	23.052
ENSBTAG00000013505	IQCA1	2.113	1.079	0.01761	0.02736	yes	up	0.165	0.152	0.116	0.315	0.383	0.37	0.144	0.356
ENSBTAG00000001535	LIPH	0.392	-1.35	0.01111	0.01771	yes	down	0.451	0.498	0.528	0.171	0.137	0.11	0.492	0.139
ENSBTAG00000000480	IFRD2	0.325	-1.621	3.553e-277	6.936e-275	yes	down	339.887	346.098	344.692	104.616	105.998	119.251	343.559	109.955
ENSBTAG00000020815	UHRF2	2.181	1.125	7.861e-25	4.121e-24	yes	up	4.877	4.181	4.362	9.372	9.319	10.649	4.473	9.78
ENSBTAG00000001673	C2CD5	2.123	1.086	8.318e-36	6.038e-35	yes	up	4.833	4.733	5.397	10.606	9.82	10.969	4.988	10.465
ENSBTAG00000011505	RABEP1	3.907	1.966	4.467e-60	5.891e-59	yes	up	1.75	1.408	1.648	6.977	5.457	6.305	1.602	6.246
ENSBTAG00000009392	PLA1A	5.355	2.421	4.454e-20	1.955e-19	yes	up	0.605	0.52	0.813	2.764	3.626	3.473	0.646	3.288
ENSBTAG00000026586	PPP1R14C	0.356	-1.49	1.447e-50	1.564e-49	yes	down	43.108	24.197	26.508	11.002	9.665	11.159	31.271	10.609
ENSBTAG00000038480	FPGT	2.656	1.409	4.741e-10	1.32e-09	yes	up	0.594	0.65	0.803	1.846	2.123	1.581	0.682	1.85
ENSBTAG00000019094	NLE1	0.303	-1.724	1.981e-102	5.49e-101	yes	down	36.701	37.086	36.742	10.813	10.795	11.229	36.843	10.946
ENSBTAG00000026232	TP53INP1	2.43	1.281	3.451e-38	2.682e-37	yes	up	8.41	11.015	9.294	26.397	19.995	24.351	9.573	23.581
ENSBTAG00000047947	Metazoa_SRP	13.399	3.744	1.116e-12	3.528e-12	yes	up	18.417	3.109	8.026	229.67	214.137	453.963	9.851	299.257
ENSBTAG00000026461	CACNA1H	2.488	1.315	0.0326	0.0486	yes	up	0	0.022	0	0.009	0.091	0.04	0.007	0.047
ENSBTAG00000038706	-	0.167	-2.581	2.342e-09	6.276e-09	yes	down	16.061	15.478	14.785	2.116	1.102	2.292	15.441	1.837
ENSBTAG00000005675	SLC44A4	2.083	1.059	1.807e-12	5.658e-12	yes	up	2.774	3.239	3.327	6.788	6.768	5.825	3.113	6.46
ENSBTAG00000000655	-	2.518	1.332	2.161e-12	6.735e-12	yes	up	1.805	1.928	1.521	5.186	3.361	5.144	1.751	4.564
ENSBTAG00000000128	FGF18	0.308	-1.7	7.534e-89	1.701e-87	yes	down	253.715	216.298	216.85	53.785	62.628	61.112	228.954	59.175
ENSBTAG00000013283	PRR19	2.523	1.335	8.303e-10	2.277e-09	yes	up	1.288	1.278	1.088	3.052	2.942	3.213	1.218	3.069
ENSBTAG00000021735	GALNT14	0.221	-2.178	3.071e-93	7.363e-92	yes	down	22.622	23.655	22.294	4.123	5.211	5.875	22.857	5.07
ENSBTAG00000026111	LBH	0.108	-3.217	2.005e-62	2.781e-61	yes	down	4.921	5.231	5.017	0.441	0.601	0.56	5.056	0.534
ENSBTAG00000044378	U6	0.453	-1.143	3.565e-05	7.266e-05	yes	down	9.104	8.708	9.083	3.439	4.245	2.542	8.965	3.409
ENSBTAG00000003937	RPS13	0.332	-1.59	1.31e-08	3.367e-08	yes	down	30.25	13.994	18.471	6.437	6.823	6.175	20.905	6.478
ENSBTAG00000019110	PNRC1	8.421	3.074	4.711e-222	5.533e-220	yes	up	5.097	6.499	6.738	53.443	50.576	50.573	6.111	51.531
ENSBTAG00000038131	-	3.648	1.867	3.659e-11	1.081e-10	yes	up	0.671	0.379	0.56	2.422	2.132	1.681	0.537	2.078
ENSBTAG00000044194	ZDHHC2	2.439	1.286	2.558e-28	1.507e-27	yes	up	4.304	3.91	5.185	10.029	8.572	11.73	4.466	10.11
ENSBTAG00000020934	SHF	0.408	-1.293	3.319e-53	3.779e-52	yes	down	63.682	64.142	63.546	22.274	23.976	31.026	63.79	25.759
ENSBTAG00000012594	MRPS6	0.361	-1.47	6.364e-162	3.991e-160	yes	down	296.174	287.794	284.008	98.746	96.943	107.701	289.325	101.13
ENSBTAG00000011957	CREBL2	3.16	1.66	3.861e-27	2.184e-26	yes	up	1.222	1.289	1.648	4.691	4.3	4.214	1.386	4.402
ENSBTAG00000013721	PSMD10	2.341	1.227	8.466e-62	1.163e-60	yes	up	25.297	21.792	26.318	58.025	51.368	54.546	24.469	54.646
ENSBTAG00000001898	CCDC112	2.481	1.311	3.658e-08	9.117e-08	yes	up	1.123	1.094	0.76	2.251	2.022	2.842	0.992	2.372
ENSBTAG00000014685	-	0.353	-1.501	8.684e-116	2.859e-114	yes	down	158.693	144.227	145.215	49.859	47.16	59.03	149.378	52.016
ENSBTAG00000001152	TLE6	5.708	2.513	1.987e-06	4.427e-06	yes	up	0.044	0.108	0.074	0.792	0.847	0.731	0.075	0.79
ENSBTAG00000019072	PSD4	0.437	-1.193	1.067e-42	9.479e-42	yes	down	11.052	11.189	10.624	4.087	5.083	5.114	10.955	4.761
ENSBTAG00000002919	UNC5CL	2.683	1.424	0.01208	0.01918	yes	up	0.033	0.227	0.032	0.342	0.537	0.36	0.097	0.413
ENSBTAG00000010371	CHAC1	9.66	3.272	1.12e-42	9.926e-42	yes	up	0.66	0.682	0.845	7.617	6.45	8.988	0.729	7.685
ENSBTAG00000039962	DCTPP1	0.236	-2.084	2.617e-208	2.628e-206	yes	down	354.429	356.225	335.546	71.314	80.601	91.377	348.733	81.097
ENSBTAG00000007634	HOOK3	2.136	1.095	7.541e-39	5.989e-38	yes	up	6.143	5.036	5.682	9.615	7.707	8.307	5.62	8.543
ENSBTAG00000001829	SLC17A9	0.418	-1.258	1.608e-90	3.713e-89	yes	down	51.133	52.975	50.735	21.301	20.505	21.888	51.614	21.231
ENSBTAG00000002034	MFSD2B	3.95	1.982	4.682e-05	9.446e-05	yes	up	0.121	0.368	0.232	0.765	1.703	1.681	0.24	1.383
ENSBTAG00000006067	-	2.975	1.573	1.571e-12	4.936e-12	yes	up	1.024	1.17	1.595	3.25	3.826	4.554	1.263	3.877
ENSBTAG00000032775	-	0.474	-1.078	0.02126	0.03266	yes	down	2.323	3.347	4.626	1.747	1.603	0.851	3.432	1.4
ENSBTAG00000018446	GCA	0.492	-1.022	5.918e-07	1.366e-06	yes	down	4.183	4.961	5.312	1.585	1.694	2.102	4.819	1.794
ENSBTAG00000010890	PRMT5	0.346	-1.53	1.034e-146	5.193e-145	yes	down	127.188	131.36	129.479	39.587	43.398	49.382	129.342	44.122
ENSBTAG00000018116	MTFP1	0.487	-1.039	6.034e-48	6.144e-47	yes	down	65.84	67.099	63.345	30.638	28.941	32.638	65.428	30.739
ENSBTAG00000008945	SDSL	4.598	2.201	0.0002473	0.0004694	yes	up	0.044	0	0.042	0.54	0.683	0.27	0.029	0.498
ENSBTAG00000018517	VLDLR	5.918	2.565	1.098e-147	5.616e-146	yes	up	3.567	3.098	4.024	20.581	21.881	20.607	3.563	21.023
ENSBTAG00000008898	GBX2	0.404	-1.308	0.008171	0.01326	yes	down	0.705	1.311	1.193	0.315	0.164	0.55	1.07	0.343
ENSBTAG00000013099	ALDOC	3.593	1.845	8.262e-19	3.459e-18	yes	up	1.409	1.895	1.426	5.249	6.331	5.865	1.577	5.815
ENSBTAG00000008004	NCF2	2.101	1.071	1.324e-15	4.81e-15	yes	up	3.379	4.008	3.612	7.527	8.098	9.558	3.666	8.394
ENSBTAG00000009768	IFIT3	3.73	1.899	0.0003613	0.0006743	yes	up	0.022	0.076	0.116	0.468	0.31	0.54	0.071	0.439
ENSBTAG00000024552	SHH	3.059	1.613	0.008723	0.01411	yes	up	0	0.032	0	0.423	0.829	0.43	0.011	0.561
ENSBTAG00000046308	-	0.232	-2.106	4.138e-13	1.341e-12	yes	down	3.732	3.379	3.527	0.378	0.947	0.931	3.546	0.752
ENSBTAG00000046556	SOX4	3.453	1.788	1.631e-42	1.439e-41	yes	up	3.49	3.379	2.851	10.3	10.886	12.1	3.24	11.095
ENSBTAG00000019283	FAM186B	0.443	-1.174	2.428e-06	5.383e-06	yes	down	1.717	1.711	1.415	0.738	0.601	0.701	1.614	0.68
ENSBTAG00000030974	TUBA4A	0.388	-1.367	1.3e-143	6.32e-142	yes	down	304.617	314.396	295.118	105.949	119.207	123.264	304.71	116.14
ENSBTAG00000034598	-	0.456	-1.132	5.344e-36	3.9e-35	yes	down	36.426	33.392	33.542	14.099	14.785	17.535	34.453	15.473
ENSBTAG00000018403	ARHGAP9	2.359	1.238	9.11e-10	2.494e-09	yes	up	1.354	1.581	1.468	3.097	3.152	4.444	1.468	3.564
ENSBTAG00000007890	SEC14L5	2.351	1.233	0.001309	0.002324	yes	up	0.418	0.303	0.296	1.152	0.619	0.811	0.339	0.861
ENSBTAG00000016972	RAB11FIP4	2.231	1.158	6.298e-50	6.653e-49	yes	up	13.914	14.579	14.521	27.108	28.139	22.159	14.338	25.802
ENSBTAG00000007388	ZC3H12D	22.975	4.522	1.759e-26	9.761e-26	yes	up	0.033	0.011	0.032	1.341	1.202	1.011	0.025	1.185
ENSBTAG00000033748	IL18RAP	0.208	-2.267	5.486e-12	1.678e-11	yes	down	1.453	1.051	1.753	0.225	0.228	0.31	1.419	0.254
ENSBTAG00000004993	NXT1	0.317	-1.656	9.665e-97	2.453e-95	yes	down	172.134	168.457	174.775	51.237	48.107	65.605	171.789	54.983
ENSBTAG00000014733	NOP2	0.001	-10.42	4.484e-147	2.276e-145	yes	down	78.642	78.699	81.014	0	0	0	79.452	0
ENSBTAG00000012659	LRIF1	2.447	1.291	9.663e-22	4.515e-21	yes	up	1.937	1.614	2.524	5.366	4.646	5.174	2.025	5.062
ENSBTAG00000014124	MLLT3	3.218	1.686	1.349e-15	4.898e-15	yes	up	0.947	0.888	0.75	2.593	2.879	2.973	0.862	2.815
ENSBTAG00000021452	TRANK1	4.19	2.067	5.246e-140	2.407e-138	yes	up	1.882	2.21	2.154	7.536	8.581	8.627	2.082	8.248
ENSBTAG00000000835	BCAS1	2.111	1.078	0.0003681	0.0006867	yes	up	1.134	0.726	0.94	1.909	1.394	2.292	0.933	1.865
ENSBTAG00000040209	ZNF112	2.764	1.467	3.506e-06	7.695e-06	yes	up	0.451	0.412	0.264	0.837	1.157	1.341	0.376	1.112
ENSBTAG00000008902	-	3.724	1.897	3.057e-21	1.4e-20	yes	up	0.55	0.455	0.507	1.891	1.767	1.882	0.504	1.847
ENSBTAG00000016738	DTX1	3.087	1.626	7.214e-25	3.785e-24	yes	up	1.475	1.354	1.426	4.051	4.728	4.404	1.418	4.394
ENSBTAG00000001788	PDPN	0.42	-1.252	1.348e-242	1.967e-240	yes	down	606.24	593.644	586.836	248.981	235.107	255.205	595.573	246.431
ENSBTAG00000010952	-	0.403	-1.31	0.002566	0.004424	yes	down	1.497	1.776	1.225	0.252	0.683	0.601	1.499	0.512
ENSBTAG00000004832	KIF21A	2.058	1.041	2.312e-10	6.549e-10	yes	up	0.837	0.726	0.834	1.855	1.458	1.661	0.799	1.658
ENSBTAG00000008817	LAMA4	0.101	-3.301	3.481e-91	8.095e-90	yes	down	4.007	3.574	3.717	0.342	0.419	0.32	3.766	0.36
ENSBTAG00000018729	SPEN	2.282	1.19	4.85e-61	6.526e-60	yes	up	3.479	3.975	3.834	8.715	9.219	8.537	3.763	8.824
ENSBTAG00000021162	CKAP2	2.646	1.404	6.141e-73	1.038e-71	yes	up	15.323	13.734	14.3	40.973	33.796	39.093	14.452	37.954
ENSBTAG00000006797	MARCH3	0.181	-2.469	3.824e-185	3.028e-183	yes	down	42.91	43.541	41.178	7.022	7.169	8.397	42.543	7.529
ENSBTAG00000016711	PPIF	0.216	-2.214	6.306e-120	2.229e-118	yes	down	71.795	67.251	66.482	16.827	12.471	14.002	68.509	14.433
ENSBTAG00000016649	CCND2	0.206	-2.278	1.893e-08	4.809e-08	yes	down	2.224	3.542	2.725	0.639	0.419	0.31	2.83	0.456
ENSBTAG00000037795	-	3.278	1.713	0.00516	0.008565	yes	up	0	0.022	0.021	0.207	0.255	0.13	0.014	0.197
ENSBTAG00000021347	CWH43	0.29	-1.786	4.512e-86	9.65e-85	yes	down	27.443	26.255	25.896	7.527	7.78	6.616	26.531	7.308
ENSBTAG00000017087	TOP3A	0.435	-1.201	6.874e-85	1.428e-83	yes	down	30.911	32.19	30.384	11.812	13.254	13.892	31.162	12.986
ENSBTAG00000014793	C1orf112	0.43	-1.216	5.042e-18	2.037e-17	yes	down	6.825	7.538	5.164	3.466	3.407	1.872	6.509	2.915
ENSBTAG00000045857	MCRIP2	0.383	-1.386	5.18e-58	6.544e-57	yes	down	172.574	143.816	133.724	55.243	51.696	63.654	150.038	56.864
ENSBTAG00000019881	-	0.119	-3.075	1.408e-07	3.388e-07	yes	down	0.396	0.715	0.475	0	0.027	0	0.529	0.009
ENSBTAG00000046286	CCNB3	2.549	1.35	3.714e-16	1.387e-15	yes	up	1.156	0.888	0.94	2.449	2.505	2.672	0.995	2.542
ENSBTAG00000015924	CALB1	16.877	4.077	4.583e-206	4.442e-204	yes	up	1.431	1.267	1.088	23.165	20.915	20.637	1.262	21.572
ENSBTAG00000019368	IGFBP7	0.433	-1.207	1.838e-98	4.779e-97	yes	down	259.561	250.698	250.297	118.472	111.937	108.261	253.519	112.89
ENSBTAG00000001492	FYB	6.489	2.698	2.15e-10	6.104e-10	yes	up	0.077	0.087	0.053	0.54	0.638	0.791	0.072	0.656
ENSBTAG00000046050	SNORA73	0.483	-1.05	4.134e-14	1.406e-13	yes	down	36.437	18.12	16.877	17.808	15.186	9.788	23.811	14.261
ENSBTAG00000012471	ILF2	0.46	-1.12	3.995e-115	1.3e-113	yes	down	330.299	311.547	318.342	142.7	134.083	159.034	320.063	145.272
ENSBTAG00000024449	CENPF	9.714	3.28	8.738e-286	1.863e-283	yes	up	0.87	0.834	0.908	8.553	7.415	8.347	0.871	8.105
ENSBTAG00000004977	QTRT2	0.465	-1.104	7.075e-16	2.602e-15	yes	down	4.965	5.296	5.703	2.728	2.195	2.372	5.321	2.432
ENSBTAG00000019891	MRPL40	0.346	-1.53	5.621e-107	1.661e-105	yes	down	243.445	231.191	233.664	71.746	84.837	85.672	236.1	80.752
ENSBTAG00000013225	NBN	3.027	1.598	4.089e-45	3.837e-44	yes	up	3.952	3.845	4.024	12.847	11.041	11.71	3.94	11.866
ENSBTAG00000009407	MBTD1	3.907	1.966	1.988e-08	5.047e-08	yes	up	0.209	0.271	0.539	1.63	1.421	1.501	0.34	1.517
ENSBTAG00000023445	SIAH2	0.433	-1.209	8.829e-58	1.11e-56	yes	down	52.377	55.163	51.337	23.534	24.031	23.099	52.959	23.555
ENSBTAG00000013042	EXOC5	2.275	1.186	8.209e-23	4.012e-22	yes	up	2.565	2.015	2.345	5.357	5.01	5.274	2.308	5.214
ENSBTAG00000030913	Mx1	0.399	-1.327	5.145e-62	7.087e-61	yes	down	23.216	22.735	22.009	8.751	8.745	9.188	22.653	8.895
ENSBTAG00000001824	SLC2A6	3.258	1.704	2.743e-137	1.215e-135	yes	up	15.907	15.705	15.662	48.158	52.115	52.164	15.758	50.812
ENSBTAG00000003384	CEP162	4.672	2.224	7.274e-18	2.921e-17	yes	up	0.242	0.347	0.222	1.495	1.184	1.351	0.27	1.343
ENSBTAG00000010517	EVPL	5.408	2.435	5.337e-08	1.316e-07	yes	up	0.044	0.065	0.011	0.234	0.373	0.25	0.04	0.286
ENSBTAG00000019341	NSRP1	2.407	1.267	1.28e-12	4.034e-12	yes	up	2.554	1.96	1.848	5.519	4.737	5.094	2.121	5.117
ENSBTAG00000005787	IFT57	2.43	1.281	1.443e-25	7.752e-25	yes	up	6.77	5.925	7.076	17.043	14.329	16.494	6.59	15.955
ENSBTAG00000011533	-	0.183	-2.452	9.554e-09	2.479e-08	yes	down	1.376	0.953	1.457	0.171	0.182	0.16	1.262	0.171
ENSBTAG00000021609	ADGRF1	0.485	-1.044	1.88e-05	3.912e-05	yes	down	1.222	1.516	1.542	0.756	0.647	0.58	1.427	0.661
ENSBTAG00000005328	ICE2	2.066	1.047	2.129e-05	4.413e-05	yes	up	0.528	0.726	0.803	1.774	1.13	1.421	0.686	1.442
ENSBTAG00000015493	-	0.491	-1.026	1.742e-27	9.96e-27	yes	down	96.343	93.137	85.777	35.913	37.048	51.143	91.752	41.368
ENSBTAG00000006245	WDR83	0.317	-1.657	2.557e-140	1.177e-138	yes	down	105.469	108.604	105.727	33.086	32.721	34.099	106.6	33.302
ENSBTAG00000046971	-	2.011	1.008	6.899e-13	2.204e-12	yes	up	6.176	5.925	7.076	13.91	12.671	11.78	6.392	12.787
ENSBTAG00000031625	HRH3	2.195	1.134	0.0002584	0.0004892	yes	up	1.101	1.181	2.186	3.808	3.553	2.912	1.489	3.424
ENSBTAG00000013530	DDAH2	2.639	1.4	0.0003309	0.0006197	yes	up	0.66	0.747	0.327	1.215	2.286	1.591	0.578	1.697
ENSBTAG00000013698	TTC25	11.197	3.485	1.637e-14	5.686e-14	yes	up	0.066	0.032	0.148	1.72	1.239	1.491	0.082	1.483
ENSBTAG00000013537	FER1L6	20.937	4.388	2.172e-48	2.23e-47	yes	up	0.176	0.108	0.042	3.646	3.179	2.312	0.109	3.046
ENSBTAG00000014435	TCF19	0.261	-1.939	1.683e-142	8.016e-141	yes	down	41.611	44.061	40.819	9.912	11.432	11.38	42.164	10.908
ENSBTAG00000000163	DDIT4	8.877	3.15	4.713e-263	8.268e-261	yes	up	7.981	8.849	8.164	68.685	80.437	72.411	8.331	73.844
ENSBTAG00000020414	DHX37	0.498	-1.006	2.667e-51	2.917e-50	yes	down	23.359	22.8	23.245	10.444	11.442	11.76	23.135	11.215
ENSBTAG00000014529	-	7.701	2.945	5.765e-07	1.331e-06	yes	up	0	0.011	0	0.369	0.155	0.31	0.004	0.278
ENSBTAG00000007204	KRT80	0.171	-2.545	1.11e-292	2.482e-290	yes	down	92.193	88.664	90.329	13.055	14.958	17.585	90.395	15.199
ENSBTAG00000047345	-	2.157	1.109	6.863e-77	1.245e-75	yes	up	40.917	38.667	40.132	78.669	90.157	90.366	39.905	86.397
ENSBTAG00000018395	KIAA1217	2.397	1.261	5.579e-81	1.084e-79	yes	up	13.452	12.629	12.378	28.198	31.829	31.336	12.82	30.454
ENSBTAG00000009131	TTC37	3.678	1.879	1.793e-60	2.384e-59	yes	up	1.519	1.625	1.648	6.626	5.092	6.195	1.597	5.971
ENSBTAG00000002563	WDR45	2.28	1.189	2.712e-36	1.993e-35	yes	up	12.769	11.589	11.723	22.607	24.541	24.14	12.027	23.763
ENSBTAG00000005741	DLX2	4.414	2.142	5.912e-12	1.807e-11	yes	up	0.572	0.682	0.982	2.962	3.698	2.182	0.745	2.947
ENSBTAG00000006538	PTHLH	0.375	-1.415	1.499e-30	9.312e-30	yes	down	26.75	31.118	31.768	12.244	9.046	9.578	29.879	10.289
ENSBTAG00000000077	-	0.374	-1.417	1.456e-155	8.445e-154	yes	down	240.363	235.274	231.139	79.065	87.287	94.5	235.592	86.951
ENSBTAG00000004934	NEMF	3.65	1.868	9.427e-18	3.767e-17	yes	up	0.837	0.466	0.613	2.377	2.086	2.702	0.639	2.388
ENSBTAG00000012063	E2F4	0.347	-1.526	1.403e-140	6.482e-139	yes	down	97.818	96.462	90.667	29.926	33.933	33.578	94.982	32.479
ENSBTAG00000005403	ADI1	0.371	-1.431	3.977e-136	1.712e-134	yes	down	257.238	243.354	228.087	91.868	83.552	90.616	242.893	88.679
ENSBTAG00000016630	MEX3B	2.269	1.182	0.0005328	0.0009809	yes	up	0.594	0.931	0.771	1.9	2.232	1.381	0.765	1.838
ENSBTAG00000017321	SUMO3	0.5	-1.001	5.083e-62	7.01e-61	yes	down	81.449	83.01	76.473	39.191	39.198	40.174	80.311	39.521
ENSBTAG00000012335	UBA7	2.069	1.049	5.513e-06	1.195e-05	yes	up	1.145	0.715	0.729	1.765	1.494	2.172	0.863	1.81
ENSBTAG00000016194	FBXO32	7.89	2.98	4.007e-21	1.831e-20	yes	up	0.583	0.487	0.877	7.302	6.231	4.284	0.649	5.939
ENSBTAG00000007494	SMARCA2	2.073	1.052	4.719e-39	3.78e-38	yes	up	4.37	4.235	3.992	8.391	8.782	8.467	4.199	8.547
ENSBTAG00000005809	GPR89A	0.459	-1.123	2.668e-13	8.73e-13	yes	down	11.746	11.979	11.174	5.105	3.981	6.726	11.633	5.271
ENSBTAG00000024928	TNFRSF1B	2.049	1.035	3.39e-65	4.931e-64	yes	up	32.804	30.793	31.092	59.655	69.086	64.234	31.563	64.325
ENSBTAG00000016561	NUBP2	0.489	-1.031	5.925e-50	6.273e-49	yes	down	72.235	67.196	69.935	32.456	33.304	35.16	69.789	33.64
ENSBTAG00000021786	AUNIP	0.32	-1.646	4.414e-08	1.094e-07	yes	down	3.71	2.675	3.211	1.359	0.619	0.801	3.199	0.926
ENSBTAG00000033457	-	2.635	1.398	1.015e-23	5.093e-23	yes	up	5.031	4.722	5.83	15.215	12.753	13.131	5.194	13.7
ENSBTAG00000017188	ISM1	0.269	-1.897	0.0004762	0.0008807	yes	down	0.33	0.227	0.486	0.09	0	0.08	0.348	0.057
ENSBTAG00000012522	ZNF283	2.121	1.085	0.01656	0.02582	yes	up	0.242	0.141	0.201	0.684	0.355	0.37	0.195	0.47
ENSBTAG00000011487	PLEKHS1	2.504	1.324	0.0297	0.04457	yes	up	0	0.032	0	0.063	0.155	0.22	0.011	0.146
ENSBTAG00000039160	VAV1	0.364	-1.458	0.007982	0.01298	yes	down	0.209	0.271	0.306	0.036	0.036	0.12	0.262	0.064
ENSBTAG00000014255	VPS50	2.791	1.481	2.529e-20	1.121e-19	yes	up	1.552	1.451	1.827	5.186	3.571	4.784	1.61	4.514
ENSBTAG00000000462	CCDC102A	2.052	1.037	7.938e-18	3.179e-17	yes	up	5.933	4.354	4.689	9.948	9.893	10.619	4.992	10.153
ENSBTAG00000011064	ADCK5	0.389	-1.363	1.33e-78	2.485e-77	yes	down	42.15	44.917	44.726	16.161	17.099	16.964	43.931	16.741
ENSBTAG00000020315	DENND5B	2.294	1.198	1.41e-34	9.956e-34	yes	up	1.948	1.993	2.292	4.529	3.817	4.654	2.078	4.333
ENSBTAG00000021694	SPAST	2.258	1.175	1.282e-14	4.472e-14	yes	up	1.794	1.506	1.89	3.916	3.452	4.344	1.73	3.904
ENSBTAG00000015362	BMP7	0.443	-1.176	2.444e-65	3.576e-64	yes	down	46.829	45.328	49.996	19.582	20.369	21.388	47.384	20.446
ENSBTAG00000026953	-	3.191	1.674	2.001e-15	7.225e-15	yes	up	0.683	0.596	0.496	1.828	1.385	1.511	0.592	1.575
ENSBTAG00000024947	-	0.269	-1.894	0	0	yes	down	181.227	177.782	177.838	45.871	45.648	50.783	178.949	47.434
ENSBTAG00000011115	CH25H	0.239	-2.067	2.692e-30	1.662e-29	yes	down	8.762	10.831	8.512	2.008	1.895	2.452	9.368	2.118
ENSBTAG00000006995	SPTBN1	2.196	1.135	2.784e-163	1.795e-161	yes	up	42.579	42.101	41.505	87.384	93.126	95.971	42.062	92.16
ENSBTAG00000031107	HS3ST3A1	0.374	-1.418	0.02087	0.0321	yes	down	0.099	0.444	0.412	0.045	0	0.09	0.318	0.045
ENSBTAG00000005595	TRMU	0.486	-1.04	3.783e-72	6.302e-71	yes	down	101.264	99.939	101.238	49.283	45.028	50.352	100.814	48.221
ENSBTAG00000013749	RHOQ	2.683	1.424	1.597e-61	2.171e-60	yes	up	11.867	9.141	9.917	24.669	21.216	24.29	10.308	23.392
ENSBTAG00000019472	NR3C1	2.015	1.011	5.344e-09	1.406e-08	yes	up	2.246	2.08	2.228	5.069	3.534	4.604	2.185	4.402
ENSBTAG00000016377	IPP	2.27	1.183	5.599e-13	1.8e-12	yes	up	1.255	1.224	1.267	2.71	2.715	3.093	1.249	2.839
ENSBTAG00000009962	PDCL3	0.488	-1.034	1.173e-60	1.573e-59	yes	down	110.522	100.925	105.325	48.203	44.937	54.146	105.591	49.095
ENSBTAG00000003550	C11orf54	2.178	1.123	5.556e-17	2.152e-16	yes	up	4.084	3.195	3.717	8.841	7.269	7.286	3.665	7.799
ENSBTAG00000007241	SLAMF9	0.119	-3.071	2.395e-63	3.376e-62	yes	down	12.56	12.651	12.895	1.134	1.394	1.691	12.702	1.406
ENSBTAG00000016444	RETREG1	2.437	1.285	1.795e-64	2.584e-63	yes	up	8.685	10.225	8.945	27.171	27.319	29.004	9.285	27.831
ENSBTAG00000017639	RPS6KA3	2.065	1.046	2.868e-21	1.315e-20	yes	up	2.719	2.957	3.116	5.024	4.482	5.114	2.931	4.873
ENSBTAG00000020446	THOP1	0.334	-1.58	2.393e-185	1.906e-183	yes	down	99.007	103.188	99.865	30.782	33.104	35.62	100.687	33.169
ENSBTAG00000020736	CD40	0.373	-1.423	1.908e-38	1.499e-37	yes	down	27.994	28.313	27.839	8.553	11.842	11.35	28.049	10.582
ENSBTAG00000046104	B3GALNT1	2.495	1.319	1.314e-36	9.727e-36	yes	up	4.833	6.618	7.044	10.876	13.518	13.011	6.165	12.468
ENSBTAG00000010504	TBRG4	0.386	-1.374	4.797e-114	1.539e-112	yes	down	77.167	76.132	73.727	27.829	29.56	28.724	75.675	28.704
ENSBTAG00000006695	VCPIP1	2.963	1.567	3.419e-66	5.068e-65	yes	up	3.28	3.325	3.813	9.831	9.164	9.408	3.473	9.468
ENSBTAG00000017218	ACER3	0.481	-1.055	3.166e-29	1.907e-28	yes	down	30.493	27.576	23.71	13.955	10.831	14.232	27.26	13.006
ENSBTAG00000009109	CASD1	2.18	1.124	5.801e-08	1.428e-07	yes	up	1.277	1.451	1.373	3.601	2.405	3.043	1.367	3.016
ENSBTAG00000008082	CEP350	3.653	1.869	1.311e-38	1.034e-37	yes	up	0.561	0.433	0.602	2.26	1.585	2.042	0.532	1.962
ENSBTAG00000001848	KATNB1	0.315	-1.667	2.568e-177	1.914e-175	yes	down	58.266	61.185	60.188	17.583	18.319	19.687	59.88	18.53
ENSBTAG00000045513	-	2.711	1.439	0.0001226	0.0002396	yes	up	1.321	0.888	0.676	2.989	2.195	3.463	0.962	2.882
ENSBTAG00000023416	PPP2R3A	4.633	2.212	8.129e-76	1.433e-74	yes	up	1.244	1.018	1.109	5.537	4.764	5.124	1.124	5.142
ENSBTAG00000009665	UTRN	5.363	2.423	2.433e-207	2.409e-205	yes	up	1.222	1.191	1.098	6.599	5.93	6.586	1.17	6.372
ENSBTAG00000021097	PELI3	2.797	1.484	0.01099	0.01753	yes	up	0.143	0.13	0	0.837	0.364	0.14	0.091	0.447
ENSBTAG00000006729	ARID5B	2.015	1.011	3.272e-24	1.68e-23	yes	up	6.495	7.084	7.519	13.307	12.261	13.141	7.033	12.903
ENSBTAG00000016283	TMEM63C	0.368	-1.443	2.003e-12	6.254e-12	yes	down	3.313	3.888	4.066	1.089	1.43	1.381	3.756	1.3
ENSBTAG00000004739	SLC18A2	2.261	1.177	0.004817	0.008026	yes	up	0.143	0.195	0.211	0.585	0.355	0.47	0.183	0.47
ENSBTAG00000020454	LZTS3	0.466	-1.101	2.432e-49	2.538e-48	yes	down	20.849	20.103	19.791	8.328	8.608	11.059	20.248	9.332
ENSBTAG00000033506	-	5.95	2.573	8.442e-13	2.687e-12	yes	up	0.407	0.379	0.528	4.051	2.141	3.123	0.438	3.105
ENSBTAG00000016074	-	2.612	1.385	3.973e-26	2.175e-25	yes	up	4.48	5.177	5.534	20.752	15.96	15.383	5.064	17.365
ENSBTAG00000007101	F3	0.199	-2.328	4.693e-256	7.742e-254	yes	down	82.583	81.071	86.358	15.954	17.007	15.943	83.337	16.301
ENSBTAG00000019471	CNIH4	0.453	-1.142	3.633e-40	3.004e-39	yes	down	204.916	192.675	188.864	86.07	73.34	103.087	195.485	87.499
ENSBTAG00000000222	ARID4B	4.187	2.066	1.286e-45	1.23e-44	yes	up	1.387	1.256	1.552	7.239	5.502	5.775	1.398	6.172
ENSBTAG00000012566	MAP10	2.227	1.155	1.497e-09	4.048e-09	yes	up	1.046	1.354	1.436	2.665	2.897	3.053	1.279	2.872
ENSBTAG00000008674	-	0.231	-2.117	3.541e-221	4.124e-219	yes	down	83.937	79.013	82.387	17.682	17.408	20.537	81.779	18.542
ENSBTAG00000001573	JMJD1C	3.299	1.722	3.527e-34	2.463e-33	yes	up	3.633	2.599	2.397	5.933	4.755	5.985	2.876	5.558
ENSBTAG00000009881	ENTPD6	0.339	-1.56	5.402e-24	2.743e-23	yes	down	13.661	13.008	13.318	4.52	4.537	4.083	13.329	4.38
ENSBTAG00000031773	-	2.425	1.278	0.01975	0.03048	yes	up	1.86	1.397	0.697	4.583	2.733	6.015	1.318	4.444
ENSBTAG00000020803	-	0.425	-1.233	0.0008	0.001449	yes	down	17.096	18.359	24.322	8.742	9.574	4.053	19.926	7.456
ENSBTAG00000010742	PKD2L1	6.685	2.741	3.541e-20	1.56e-19	yes	up	0.429	0.173	0.285	2.206	2.423	2.032	0.296	2.22
ENSBTAG00000011466	NAXD	0.463	-1.112	1.817e-56	2.235e-55	yes	down	98.292	99.029	93.983	41.675	44.919	46.169	97.101	44.254
ENSBTAG00000046776	-	0.317	-1.658	0.006209	0.01022	yes	down	0.55	0.227	0.517	0	0	0	0.431	0
ENSBTAG00000006472	GPR143	0.378	-1.404	1.816e-05	3.785e-05	yes	down	2.51	2.621	2.228	0.972	0.884	0.971	2.453	0.942
ENSBTAG00000005304	SRM	0.162	-2.629	0	0	yes	down	237.412	225.732	221.318	33.321	35.345	40.294	228.154	36.32
ENSBTAG00000031261	REPS2	2.711	1.439	1.678e-09	4.521e-09	yes	up	0.969	1.191	1.109	2.944	3.125	2.802	1.09	2.957
ENSBTAG00000017509	MYPN	0.33	-1.601	0.008295	0.01345	yes	down	0.088	0.119	0.243	0	0	0.06	0.15	0.02
ENSBTAG00000047113	-	3.389	1.761	0.0001094	0.0002147	yes	up	0.275	0.888	1.51	3.25	3.343	5.014	0.891	3.869
ENSBTAG00000033304	C8orf4	25.124	4.651	4.264e-138	1.913e-136	yes	up	1.013	0.78	1.383	27.856	27.338	32.067	1.059	29.087
ENSBTAG00000013929	RRAD	12.835	3.682	1.165e-34	8.247e-34	yes	up	0.308	0.325	0.465	6.131	5.147	5.535	0.366	5.604
ENSBTAG00000043959	PDGFC	2.362	1.24	8.895e-27	4.975e-26	yes	up	6.935	8.026	7.182	14.855	19.212	15.823	7.381	16.63
ENSBTAG00000019492	FANCE	0.474	-1.077	1.815e-32	1.199e-31	yes	down	27.763	27.858	24.227	11.569	11.095	14.542	26.616	12.402
ENSBTAG00000004383	FNBP1L	2.535	1.342	2.797e-48	2.863e-47	yes	up	5.779	5.177	5.745	15.044	12.863	12.801	5.567	13.569
ENSBTAG00000020792	TPH2	0.437	-1.195	0.01671	0.02605	yes	down	0.539	0.509	0.676	0.126	0.164	0.31	0.575	0.2
ENSBTAG00000004599	TAGLN3	0.373	-1.421	0.003161	0.005386	yes	down	1.376	1.126	0.887	0.369	0.273	0.34	1.13	0.327
ENSBTAG00000027610	-	0.211	-2.247	1.271e-17	5.05e-17	yes	down	47.115	45.859	35.242	9.489	8.599	6.435	42.739	8.174
ENSBTAG00000008849	SORT1	3.315	1.729	4.887e-131	1.975e-129	yes	up	5.174	4.809	5.101	15.485	13.828	16.834	5.028	15.382
ENSBTAG00000021726	CWC22	2.339	1.226	1.742e-11	5.226e-11	yes	up	1.607	1.506	1.193	2.917	3.243	3.973	1.435	3.378
ENSBTAG00000016254	HDAC5	5.564	2.476	0	0	yes	up	11.746	11.936	11.892	61.978	68.121	68.278	11.858	66.126
ENSBTAG00000007595	BROX	2.747	1.458	7.408e-38	5.697e-37	yes	up	2.488	4.073	2.778	8.454	6.595	7.867	3.113	7.639
ENSBTAG00000039292	-	0.248	-2.014	5.264e-15	1.864e-14	yes	down	5.427	4.029	4.488	1.215	0.865	1.101	4.648	1.06
ENSBTAG00000018986	ACSL4	8.022	3.004	0	0	yes	up	14.068	13.712	15.556	114.853	108.804	118.67	14.445	114.109
ENSBTAG00000023989	MSANTD4	2.126	1.088	2.634e-09	7.045e-09	yes	up	1.31	1.354	1.215	2.512	2.869	2.932	1.293	2.771
ENSBTAG00000005862	SMC4	2.78	1.475	1.9e-44	1.756e-43	yes	up	4.513	3.867	4.224	12.82	9.711	12.28	4.201	11.604
ENSBTAG00000010254	MAP3K6	0.393	-1.346	3.452e-52	3.858e-51	yes	down	10.491	10.788	10.382	3.484	4.136	4.424	10.554	4.015
ENSBTAG00000044001	LPP	0.484	-1.048	3.866e-72	6.431e-71	yes	down	14.432	11.968	13.951	10.21	9.073	11.4	13.45	10.228
ENSBTAG00000021060	FTSJ3	0.309	-1.696	2.748e-92	6.5e-91	yes	down	29.304	28.832	29.085	8.139	8.927	9.508	29.074	8.858
ENSBTAG00000006141	WDR93	2.245	1.167	0.01792	0.0278	yes	up	0.176	0.065	0.201	0.351	0.446	0.42	0.147	0.406
ENSBTAG00000010541	ZNF346	0.453	-1.141	4.465e-10	1.246e-09	yes	down	3.809	3.455	4.119	1.882	1.585	1.591	3.794	1.686
ENSBTAG00000020040	LPCAT4	0.328	-1.61	6.057e-80	1.156e-78	yes	down	77.211	76.251	78.944	20.059	27.256	27.423	77.469	24.913
ENSBTAG00000018970	XPO5	0.304	-1.717	2.752e-142	1.293e-140	yes	down	30.151	28.93	29.486	7.743	9.009	9.888	29.522	8.88
ENSBTAG00000009641	MTHFD1	0.469	-1.092	5.277e-127	2.02e-125	yes	down	105.931	102.755	101.355	46.132	46.358	50.933	103.347	47.808
ENSBTAG00000018206	NIPAL2	0.347	-1.527	5.721e-84	1.169e-82	yes	down	39.453	39.566	40.438	13.172	13.719	13.842	39.819	13.578
ENSBTAG00000014522	SMIM14	2.637	1.399	3.863e-25	2.049e-24	yes	up	8.036	7.084	7.013	20.923	17.426	19.867	7.378	19.405
ENSBTAG00000012157	CCDC158	0.494	-1.017	0.01023	0.01638	yes	down	0.198	0.097	3.96	0.432	0.647	0.43	1.418	0.503
ENSBTAG00000021033	SGK2	9.788	3.291	2.981e-08	7.47e-08	yes	up	0	0	0	0.441	0.474	0.671	0	0.529
ENSBTAG00000020775	FIBP	0.177	-2.496	2e-50	2.152e-49	yes	down	91.786	92.151	89.59	11.623	15.814	18.406	91.176	15.281
ENSBTAG00000017468	NUCB2	2.979	1.575	1.214e-31	7.843e-31	yes	up	5.757	4.452	4.203	14.297	12.298	14.893	4.804	13.829
ENSBTAG00000036102	-	0.397	-1.333	0.02582	0.03916	yes	down	2.785	0.607	2.207	0.189	0.2	0.821	1.866	0.403
ENSBTAG00000030735	-	0.357	-1.488	0.01561	0.02444	yes	down	3.104	1.051	2.271	0	0	0.621	2.142	0.207
ENSBTAG00000014088	MBNL3	2.569	1.361	1.635e-29	9.945e-29	yes	up	1.277	1.072	1.426	2.962	2.587	3.163	1.258	2.904
ENSBTAG00000010344	SLC16A14	0.226	-2.148	2.606e-21	1.197e-20	yes	down	4.26	3.932	4.024	0.954	0.738	0.771	4.072	0.821
ENSBTAG00000005847	ROCK2	2.412	1.27	5.957e-33	4.002e-32	yes	up	3.082	3.26	2.978	8.049	6.796	7.717	3.107	7.521
ENSBTAG00000006287	NEDD9	0.357	-1.486	6.41e-229	8.38e-227	yes	down	68.735	70.457	69.186	23.867	24.067	25.411	69.459	24.448
ENSBTAG00000021430	UPK3B	5.081	2.345	5.389e-27	3.037e-26	yes	up	0.881	0.856	0.887	4.574	4.737	6.015	0.875	5.109
ENSBTAG00000017958	AHI1	2.25	1.17	8.439e-09	2.201e-08	yes	up	0.848	0.628	0.613	1.477	1.412	1.761	0.696	1.55
ENSBTAG00000001737	ZCCHC6	3.803	1.927	1.199e-28	7.126e-28	yes	up	0.76	0.531	0.729	2.737	2.159	2.862	0.673	2.586
ENSBTAG00000001659	-	0.463	-1.11	7.824e-53	8.866e-52	yes	down	69.01	65.485	66.26	26.37	30.116	35.29	66.918	30.592
ENSBTAG00000011124	LHX3	3.389	1.761	0.001052	0.001885	yes	up	0	0.097	0.095	0.243	0.419	0.38	0.064	0.347
ENSBTAG00000045825	5_8S_rRNA	5.692	2.509	3.425e-10	9.609e-10	yes	up	8.179	3.563	3.052	5.996	9.683	24.441	4.931	13.373
ENSBTAG00000009482	AFF4	2.846	1.509	2.367e-90	5.44e-89	yes	up	2.807	2.686	2.756	6.707	7.033	7.737	2.75	7.159
ENSBTAG00000015595	MCM5	0.343	-1.544	3.097e-47	3.097e-46	yes	down	434.15	450.283	428.874	125.792	145.715	170.774	437.769	147.427
ENSBTAG00000005354	-	2.256	1.174	1.477e-100	3.974e-99	yes	up	18.042	18.077	17.362	38.407	37.914	41.785	17.827	39.369
ENSBTAG00000013138	TDP1	0.453	-1.144	9.718e-43	8.655e-42	yes	down	22.534	21.716	20.848	9.012	8.8	10.549	21.699	9.454
ENSBTAG00000007569	TNFRSF11A	0.217	-2.203	3.888e-05	7.902e-05	yes	down	0.451	0.812	0.771	0.054	0.164	0.03	0.678	0.083
ENSBTAG00000000670	RRP9	0.245	-2.027	5.868e-164	3.836e-162	yes	down	63.495	66.525	65.046	14.567	15.723	16.744	65.022	15.678
ENSBTAG00000025221	TEX30	0.387	-1.368	9.492e-28	5.479e-27	yes	down	20.982	18.38	20.288	7.527	6.604	7.767	19.883	7.299
ENSBTAG00000011913	CKAP4	0.383	-1.384	2.2e-168	1.517e-166	yes	down	162.513	153.531	149.08	59.051	59.084	66.296	155.041	61.477
ENSBTAG00000009638	PRMT7	0.448	-1.158	2.658e-85	5.599e-84	yes	down	54.545	54.188	54.516	22.886	24.003	24.841	54.416	23.91
ENSBTAG00000012746	KLHDC3	0.475	-1.074	1.36e-74	2.351e-73	yes	down	87.35	85.62	85.967	37.039	37.431	41.985	86.312	38.818
ENSBTAG00000018469	ALDH6A1	2.266	1.18	6.006e-16	2.217e-15	yes	up	4.546	3.813	5.302	9.588	10.03	11.33	4.554	10.316
ENSBTAG00000019150	PLD3	2.219	1.15	1.231e-114	3.987e-113	yes	up	93.965	97.383	97.183	203.291	217.48	206.634	96.177	209.135
ENSBTAG00000015618	GDF15	2.211	1.145	3.163e-17	1.24e-16	yes	up	10.876	10.116	9.896	20.509	23.165	24.481	10.296	22.718
ENSBTAG00000047158	LRFN1	0.237	-2.076	6.482e-20	2.828e-19	yes	down	3.776	3.683	2.725	0.657	0.774	0.821	3.395	0.751
ENSBTAG00000045118	-	2.075	1.053	7.147e-08	1.75e-07	yes	up	3.622	4.257	4.52	9.111	6.859	10.599	4.133	8.856
ENSBTAG00000008222	-	0.449	-1.156	1.106e-37	8.477e-37	yes	down	38.121	46.78	42.477	19.366	17.891	18.696	42.459	18.651
ENSBTAG00000030876	-	0.303	-1.724	0.0006087	0.001114	yes	down	7.695	3.228	2.482	2.089	0.292	0.45	4.468	0.944
ENSBTAG00000000911	UBE2H	2.693	1.429	9.725e-71	1.578e-69	yes	up	12.571	9.466	9.98	32.798	25.862	26.753	10.672	28.471
ENSBTAG00000013485	ZFYVE19	2.329	1.22	2.567e-16	9.638e-16	yes	up	3.853	3.726	3.274	8.148	8.526	8.567	3.618	8.414
ENSBTAG00000019869	DGCR8	0.362	-1.464	1.917e-142	9.065e-141	yes	down	85.544	85.035	87.636	26.217	30.726	31.747	86.072	29.563
ENSBTAG00000033299	IGFALS	6.552	2.712	1.368e-12	4.307e-12	yes	up	0.286	0.238	0.106	1.224	1.949	2.002	0.21	1.725
ENSBTAG00000003813	BCS1L	0.432	-1.21	4.98e-60	6.554e-59	yes	down	47.885	51.502	48.76	20.59	19.804	23.51	49.382	21.301
ENSBTAG00000016740	ACLY	2.57	1.362	7.9e-151	4.227e-149	yes	up	23.954	24.533	23.72	58.016	62.974	63.263	24.069	61.418
ENSBTAG00000000706	ADAMTS1	6.444	2.688	8.366e-26	4.531e-25	yes	up	0.22	0.292	0.285	2.377	1.731	1.471	0.266	1.86
ENSBTAG00000014149	LCN2	0.397	-1.333	0.02322	0.03546	yes	down	0.429	0.162	0.317	0	0	0	0.303	0
ENSBTAG00000016494	RELT	0.262	-1.935	1.307e-24	6.798e-24	yes	down	5.185	4.311	3.707	0.972	1.148	1.191	4.401	1.104
ENSBTAG00000004307	VPS36	2.285	1.192	2.1e-76	3.775e-75	yes	up	9.599	9.813	9.896	22.337	21.07	22.789	9.769	22.065
ENSBTAG00000001868	PCYT2	2.301	1.202	1e-131	4.076e-130	yes	up	85.885	85.772	84.425	185.761	199.407	196.326	85.361	193.831
ENSBTAG00000014752	AKAP11	3.254	1.702	2.659e-114	8.569e-113	yes	up	2.62	2.318	2.735	8.229	7.934	8.027	2.558	8.063
ENSBTAG00000003632	CYP39A1	2.537	1.343	0.002994	0.005118	yes	up	0.121	0.173	0.095	0.468	0.364	0.36	0.13	0.397
ENSBTAG00000001962	MRPS27	0.405	-1.303	5.402e-85	1.129e-83	yes	down	44.462	43.39	42.751	16.773	17.773	17.485	43.534	17.344
ENSBTAG00000008613	TCP11L1	2.218	1.149	7.369e-45	6.886e-44	yes	up	6.528	6.834	7.604	13.559	13.4	14.823	6.989	13.927
ENSBTAG00000007570	NDUFAF6	0.452	-1.146	2.402e-40	1.996e-39	yes	down	16.413	15.662	16.824	7.401	6.577	6.846	16.3	6.941
ENSBTAG00000018362	TMEM109	0.242	-2.047	0	0	yes	down	225.502	226.652	223.968	50.327	52.871	57.949	225.374	53.716
ENSBTAG00000006941	ATAT1	2.402	1.264	1.562e-10	4.478e-10	yes	up	2.818	2.459	2.609	5.834	5.202	7.046	2.629	6.027
ENSBTAG00000011551	CPNE9	2.204	1.14	0.0238	0.03628	yes	up	0.165	0.13	0.148	0.333	0.319	0.53	0.148	0.394
ENSBTAG00000008124	-	2.13	1.091	3.357e-06	7.378e-06	yes	up	1.189	0.747	0.887	1.9	1.585	2.312	0.941	1.932
ENSBTAG00000004322	FOS	0.27	-1.891	3.898e-109	1.18e-107	yes	down	36.096	40.877	40.882	10.597	10.594	9.958	39.285	10.383
ENSBTAG00000014272	MUT	3.072	1.619	1.247e-32	8.275e-32	yes	up	3.578	2.892	3.929	12.217	8.763	11.33	3.466	10.77
ENSBTAG00000046325	-	0.374	-1.418	2.511e-13	8.229e-13	yes	down	113.505	80.226	72.65	32.204	26.627	37.171	88.794	32.001
ENSBTAG00000011313	CASP8AP2	2.597	1.377	6.594e-14	2.222e-13	yes	up	0.572	0.466	0.486	1.422	1.13	1.451	0.508	1.334
ENSBTAG00000043985	-	2.145	1.101	1.22e-09	3.313e-09	yes	up	1.332	1.386	1.077	3.565	2.979	3.183	1.265	3.242
ENSBTAG00000018169	ITGB4	2.621	1.39	0.00308	0.005254	yes	up	0.066	0.054	0.032	0.117	0.219	0.16	0.051	0.165
ENSBTAG00000008203	SELENOW	0.134	-2.905	0	0	yes	down	451.422	453.056	438.316	61.401	63.648	75.253	447.598	66.767
ENSBTAG00000009243	MFSD4B	2.024	1.017	0.004664	0.007779	yes	up	0.826	1.711	1.067	3.826	2.013	1.942	1.201	2.594
ENSBTAG00000009620	WDR27	2.164	1.114	2.815e-21	1.292e-20	yes	up	3.49	3.932	3.549	7.554	8.745	7.907	3.657	8.069
ENSBTAG00000047142	-	2.454	1.295	5.611e-15	1.984e-14	yes	up	1.288	1.224	1.278	3.025	3.043	3.573	1.263	3.214
ENSBTAG00000000824	TSEN54	0.359	-1.477	2.424e-84	5.014e-83	yes	down	37.13	38.71	38.516	12.865	13.737	13.762	38.119	13.455
ENSBTAG00000004427	OSBPL8	2.199	1.137	1.587e-18	6.564e-18	yes	up	1.442	1.332	1.257	3.592	2.696	3.433	1.344	3.24
ENSBTAG00000016836	PDK1	3.046	1.607	5.952e-09	1.563e-08	yes	up	0.738	1.148	0.803	2.98	3.279	2.342	0.896	2.867
ENSBTAG00000032017	INHBB	2.347	1.231	4.649e-101	1.256e-99	yes	up	58.993	61.218	58.92	148.254	146.745	137.466	59.71	144.155
ENSBTAG00000010792	SEH1L	0.407	-1.297	3.069e-94	7.463e-93	yes	down	36.426	34.616	32.57	13.154	13.646	14.382	34.537	13.727
ENSBTAG00000012744	UBE2M	0.482	-1.054	3.053e-71	4.984e-70	yes	down	128.289	133.916	130.609	57.215	58.383	67.577	130.938	61.058
ENSBTAG00000015505	FADS2	3.683	1.881	2.038e-250	3.284e-248	yes	up	19.407	19.442	18.239	67.307	70.043	70.379	19.029	69.243
ENSBTAG00000040253	ADRA1B	0.275	-1.861	0.002343	0.004055	yes	down	0.121	0.087	0.338	0	0	0	0.182	0
ENSBTAG00000013980	SOD3	3.278	1.713	2.142e-218	2.394e-216	yes	up	94.395	92.433	93.117	280.906	320.208	305.127	93.315	302.08
ENSBTAG00000026531	-	0.266	-1.91	0.0002365	0.0004498	yes	down	0.297	0.206	0.264	0.045	0.055	0.03	0.256	0.043
ENSBTAG00000038920	VPS13C	6.993	2.806	2.409e-72	4.047e-71	yes	up	0.308	0.26	0.296	2.458	1.713	1.902	0.288	2.024
ENSBTAG00000014599	LRRC66	2.318	1.213	4.4e-16	1.637e-15	yes	up	1.651	1.744	1.753	4.06	4.327	3.673	1.716	4.02
ENSBTAG00000024075	SLC9A4	0.263	-1.929	0.0001019	0.0002005	yes	down	0.341	0.412	0.412	0.054	0.091	0.07	0.388	0.072
ENSBTAG00000015858	-	0.5	-1.001	2.406e-42	2.108e-41	yes	down	50.913	51.145	51.306	23.93	25.807	25.692	51.121	25.143
ENSBTAG00000017104	MUC1	2.092	1.065	3.963e-05	8.048e-05	yes	up	0.649	1.083	1.215	1.404	2.532	2.132	0.982	2.023
ENSBTAG00000010959	HINT1	0.499	-1.002	1.771e-38	1.393e-37	yes	down	311.607	279.216	272.919	145.842	127.56	152.339	287.914	141.914
ENSBTAG00000015352	MTMR4	2.245	1.167	1.47e-34	1.036e-33	yes	up	2.587	2.556	2.492	5.393	5.22	6.185	2.545	5.599
ENSBTAG00000004672	RDX	2.092	1.065	1.073e-40	8.977e-40	yes	up	6.132	6.304	6.4	13.343	11.76	14.112	6.279	13.072
ENSBTAG00000016553	EME2	0.487	-1.038	2.898e-06	6.4e-06	yes	down	12.164	7.17	7.498	4.862	3.252	3.713	8.944	3.942
ENSBTAG00000037941	QTRT1	0.391	-1.356	8.339e-88	1.831e-86	yes	down	64.926	65.355	61.92	24.885	24.04	24.941	64.067	24.622
ENSBTAG00000015453	PCDHB16	3.75	1.907	0.0004669	0.0008639	yes	up	0.044	0.032	0.095	0.252	0.692	0.2	0.057	0.381
ENSBTAG00000013406	CSRP2	0.203	-2.299	3.877e-123	1.41e-121	yes	down	83.629	75.406	82.133	18.168	15.258	15.013	80.389	16.146
ENSBTAG00000022895	PQLC1	0.191	-2.389	1.556e-235	2.136e-233	yes	down	67.425	74.93	75.153	12.388	13.928	14.893	72.503	13.736
ENSBTAG00000003650	NR4A2	2.772	1.471	4.854e-07	1.128e-06	yes	up	0.33	0.303	0.349	0.81	1.066	1.151	0.327	1.009
ENSBTAG00000001917	C11orf16	5.926	2.567	1.937e-05	4.023e-05	yes	up	0	0.022	0	0.27	0.228	0.41	0.007	0.303
ENSBTAG00000009969	RNPS1	0.488	-1.036	7.224e-126	2.735e-124	yes	down	286.079	292.495	285.17	135.938	142.727	148.826	287.915	142.497
ENSBTAG00000014471	-	0.486	-1.042	4.142e-43	3.71e-42	yes	down	14.123	13.734	14.437	5.942	6.495	7.777	14.098	6.738
ENSBTAG00000047401	5_8S_rRNA	0.075	-3.738	1.524e-13	5.04e-13	yes	down	0	0	0	0	0	0	0	0
ENSBTAG00000016944	ADORA2A	2.21	1.144	0.001594	0.002805	yes	up	0.705	0.487	0.517	1.477	1.275	1.261	0.57	1.338
ENSBTAG00000007163	SLC44A1	2.89	1.531	2.004e-101	5.446e-100	yes	up	16.886	16.81	21.249	51.633	43.079	52.815	18.315	49.176
ENSBTAG00000018307	SEMA3F	2.218	1.149	2.149e-86	4.625e-85	yes	up	25.902	25.681	24.523	51.966	55.932	58.259	25.369	55.386
ENSBTAG00000012508	OSGIN1	0.303	-1.724	1.261e-32	8.366e-32	yes	down	11.481	12.857	10.867	3.412	3.361	3.603	11.735	3.459
ENSBTAG00000000562	-	0.292	-1.777	3.309e-202	3.057e-200	yes	down	117.16	111.29	108.082	32.384	29.979	34.279	112.177	32.214
ENSBTAG00000000601	COL11A2	2.886	1.529	0.0115	0.01831	yes	up	0	0.011	0.021	0.117	0.046	0.05	0.011	0.071
ENSBTAG00000008165	ITGA2B	2.455	1.296	0.003341	0.005671	yes	up	0.11	0.076	0.201	0.369	0.455	0.25	0.129	0.358
ENSBTAG00000034848	F2RL1	0.421	-1.248	9.784e-39	7.744e-38	yes	down	27.102	31.584	29.275	10.786	11.733	13.842	29.32	12.12
ENSBTAG00000039388	GPR101	0.248	-2.009	0.000916	0.00165	yes	down	0.286	0.271	0.401	0.036	0	0.03	0.319	0.022
ENSBTAG00000011928	ZBTB20	2.286	1.193	0.02378	0.03625	yes	up	0.077	0.119	0.074	0.18	0.373	0.25	0.09	0.268
ENSBTAG00000027020	COL5A2	2.069	1.049	1.015e-79	1.924e-78	yes	up	33.872	30.002	26.572	55.315	55.95	62.723	30.149	57.996
ENSBTAG00000019574	MAPK12	0.436	-1.196	3.24e-19	1.377e-18	yes	down	13.155	12.131	12.589	5.411	6.021	4.654	12.625	5.362
ENSBTAG00000000413	NRTN	4.711	2.236	3.574e-10	1.002e-09	yes	up	1.211	0.942	0.824	6.239	3.571	4.874	0.992	4.895
ENSBTAG00000003721	CHST1	7.101	2.828	6.853e-85	1.426e-83	yes	up	1.651	1.765	1.637	10.273	10.658	14.662	1.684	11.864
ENSBTAG00000008216	RRM2	0.278	-1.846	5.479e-219	6.173e-217	yes	down	160.377	156.348	153.452	38.83	40.528	49.352	156.726	42.903
ENSBTAG00000005647	GPR132	3.05	1.609	0.008867	0.01432	yes	up	0	0	0.053	0.378	0.191	0.3	0.018	0.29
ENSBTAG00000032022	-	0.096	-3.385	1.852e-16	6.985e-16	yes	down	1204.75	1641.71	1747.17	162.11	68.166	75.714	1531.21	101.997
ENSBTAG00000007722	MOCS3	0.455	-1.137	7.616e-74	1.301e-72	yes	down	30.173	28.399	28.367	12.64	11.933	13.201	28.98	12.591
ENSBTAG00000010622	TRIM46	3.861	1.949	1.271e-31	8.202e-31	yes	up	1.244	0.931	1.035	4.186	4.017	4.214	1.07	4.139
ENSBTAG00000007335	TPD52	2.293	1.197	3.293e-88	7.289e-87	yes	up	25.506	27.327	24.639	56.522	53.227	59.871	25.824	56.54
ENSBTAG00000015222	RSRP1	3.008	1.589	1.742e-39	1.414e-38	yes	up	4.866	5.632	5.228	16.62	15.268	14.422	5.242	15.437
ENSBTAG00000047650	NXPH4	0.355	-1.496	4.621e-06	1.006e-05	yes	down	3.512	3.065	2.756	1.008	0.865	1.131	3.111	1.001
ENSBTAG00000020681	FNDC3A	2.196	1.135	3.251e-31	2.064e-30	yes	up	2.741	2.794	3.211	6.221	5.985	6.335	2.915	6.18
ENSBTAG00000003737	SLC51B	0.23	-2.118	1.48e-40	1.235e-39	yes	down	20.794	18.478	20.784	4.646	3.735	4.644	20.019	4.342
ENSBTAG00000046750	B3GNT3	2.418	1.274	1.468e-05	3.081e-05	yes	up	0.506	0.585	0.581	1.26	1.394	1.601	0.557	1.418
ENSBTAG00000000607	ABCF2	0.466	-1.101	5.529e-93	1.323e-91	yes	down	137.359	140.242	140.885	56.486	61.689	68.678	139.495	62.284
ENSBTAG00000017674	SCNN1D	4.29	2.101	6.18e-05	0.0001236	yes	up	0.033	0.087	0.148	0.891	0.428	0.53	0.089	0.616
ENSBTAG00000015051	POLRMT	0.347	-1.528	3.531e-138	1.594e-136	yes	down	41.6	42.566	41.494	13.163	13.801	15.793	41.887	14.252
ENSBTAG00000012977	COMTD1	0.307	-1.702	4.743e-112	1.494e-110	yes	down	96.728	94.209	94.046	26.514	29.323	26.843	94.994	27.56
ENSBTAG00000039812	-	3.065	1.616	2.657e-06	5.879e-06	yes	up	0.649	0.509	0.401	1.585	1.813	1.852	0.52	1.75
ENSBTAG00000019989	PXK	2.066	1.047	2.2e-18	9.041e-18	yes	up	5.306	5.741	5.154	10.696	9.538	12.761	5.4	10.998
ENSBTAG00000002292	SMARCA1	3.91	1.967	1.817e-08	4.623e-08	yes	up	0.33	0.108	0.148	0.747	0.701	1.121	0.195	0.856
ENSBTAG00000030667	CCDC114	2.417	1.273	2.379e-06	5.277e-06	yes	up	0.947	0.737	0.539	1.981	1.494	2.222	0.741	1.899
ENSBTAG00000000437	FFAR4	2.965	1.568	4.436e-23	2.186e-22	yes	up	3.06	3.65	4.288	7.5	10.075	7.747	3.666	8.441
ENSBTAG00000001463	TNKS	2.144	1.1	1.232e-47	1.247e-46	yes	up	3.368	3.293	3.802	7.446	6.568	7.316	3.488	7.11
ENSBTAG00000027728	NUDT12	4.275	2.096	3.564e-39	2.868e-38	yes	up	0.881	1.018	0.877	4.213	3.862	3.983	0.925	4.019
ENSBTAG00000005631	VARS	0.297	-1.753	5.287e-223	6.427e-221	yes	down	157.174	159.738	154.931	41.216	46.021	50.653	157.281	45.963
ENSBTAG00000002650	ZNF259	0.446	-1.166	2.359e-66	3.504e-65	yes	down	57.551	56.062	58.096	25.542	24.86	24.851	57.236	25.084
ENSBTAG00000015259	NEUROG2	0.336	-1.572	4.391e-08	1.088e-07	yes	down	3.765	3.78	3.844	0.9	1.066	1.601	3.796	1.189
ENSBTAG00000045747	5_8S_rRNA	0.075	-3.738	1.524e-13	5.04e-13	yes	down	0	0	0	0	0	0	0	0
ENSBTAG00000007392	-	0.117	-3.091	1.44e-46	1.412e-45	yes	down	9.346	8.849	9.558	1.206	0.619	1.171	9.251	0.999
ENSBTAG00000014455	PDZD2	0.245	-2.032	3.717e-07	8.712e-07	yes	down	0.209	0.325	0.18	0.054	0.055	0.04	0.238	0.05
ENSBTAG00000003713	SSSCA1	0.483	-1.049	2.461e-65	3.597e-64	yes	down	173.829	166.345	154.434	67.839	75.563	83.571	164.869	75.658
ENSBTAG00000018024	NR1D2	2.418	1.274	8.885e-24	4.469e-23	yes	up	7.717	6.856	7.604	17.007	17.618	19.637	7.392	18.087
ENSBTAG00000013045	DKC1	0.265	-1.918	3.744e-300	9.104e-298	yes	down	133.231	137.339	131.95	32.564	34.816	37.442	134.173	34.941
ENSBTAG00000046744	PALM3	3.097	1.631	6.127e-19	2.579e-18	yes	up	1.244	1.083	1.098	3.349	3.553	3.653	1.142	3.518
ENSBTAG00000009491	WDR74	0.35	-1.515	1.073e-82	2.152e-81	yes	down	49.327	46.856	48.011	16.188	16.834	15.463	48.065	16.162
ENSBTAG00000026181	UGT1A1	0.241	-2.05	1.632e-05	3.414e-05	yes	down	0.804	0.65	0.475	0.063	0.219	0.04	0.643	0.107
ENSBTAG00000012503	MGAT3	0.296	-1.754	1.765e-19	7.582e-19	yes	down	6.187	6.26	5.703	1.639	1.886	1.611	6.05	1.712
ENSBTAG00000014472	LCMT2	0.459	-1.125	5.094e-15	1.806e-14	yes	down	6.759	6.845	6.928	2.926	3.015	3.253	6.844	3.065
ENSBTAG00000018274	FADD	0.438	-1.192	4.294e-86	9.197e-85	yes	down	168.039	161.167	163.475	74.177	78.05	88.725	164.227	80.317
ENSBTAG00000015481	MTIF2	2.244	1.166	8.429e-06	1.799e-05	yes	up	0.958	0.563	0.908	1.873	1.494	2.242	0.81	1.87
ENSBTAG00000015058	CDH4	0.373	-1.424	2.177e-32	1.434e-31	yes	down	4.304	4.137	4.193	1.224	1.904	1.341	4.211	1.49
ENSBTAG00000016124	PACSIN1	2.455	1.296	9.372e-08	2.276e-07	yes	up	0.374	0.487	0.433	1.116	0.993	1.171	0.431	1.093
ENSBTAG00000039231	MTURN	2.211	1.145	2.093e-55	2.502e-54	yes	up	4.943	5.036	5.048	10.867	10.339	11.7	5.009	10.969
ENSBTAG00000024493	DHRS3	16.854	4.075	5.485e-96	1.38e-94	yes	up	1.321	2.838	2.07	41.414	36.62	37.612	2.076	38.549
ENSBTAG00000047461	-	2.721	1.444	0.0009269	0.001669	yes	up	0.253	0.303	0.264	0.9	0.884	0.851	0.273	0.878
ENSBTAG00000025659	ZNF618	2.592	1.374	1.695e-42	1.493e-41	yes	up	1.376	1.3	1.436	3.862	3.352	3.683	1.371	3.632
ENSBTAG00000004328	CHST10	0.48	-1.06	2.609e-42	2.281e-41	yes	down	22.016	23.72	20.9	10.201	10.212	11.249	22.212	10.554
ENSBTAG00000012405	PEAR1	0.488	-1.035	5.817e-34	4.039e-33	yes	down	11.735	11.459	11.659	4.808	5.739	5.975	11.618	5.507
ENSBTAG00000015016	CALCOCO1	4.112	2.04	9.346e-164	6.081e-162	yes	up	8.058	8.329	9.093	33.789	35.982	34.159	8.493	34.643
ENSBTAG00000025219	-	6.802	2.766	5.735e-293	1.303e-290	yes	up	2.488	2.296	2.45	13.091	12.553	12.681	2.411	12.775
ENSBTAG00000014805	ENOPH1	0.479	-1.061	7.606e-63	1.059e-61	yes	down	87.46	90.819	88.259	35.418	30.89	35.62	88.846	33.976
ENSBTAG00000046333	-	0.305	-1.713	9.692e-05	0.0001911	yes	down	0.187	0.357	0.232	0.054	0.036	0.1	0.259	0.063
ENSBTAG00000046037	SLC25A5	0.45	-1.151	3.163e-104	9.039e-103	yes	down	468.561	444.662	445.117	208.647	180.286	214.451	452.78	201.128
ENSBTAG00000007887	GRIN2A	3.543	1.825	2.915e-123	1.063e-121	yes	up	2.994	3.044	3.232	8.328	9.109	9.288	3.09	8.908
ENSBTAG00000037996	ARMCX3	2.274	1.185	6.445e-24	3.265e-23	yes	up	2.675	2.881	3.137	6.806	6.34	6.505	2.898	6.55
ENSBTAG00000014208	RPL35A	0.481	-1.055	1.839e-56	2.26e-55	yes	down	2369.11	2054.68	2039.46	1048.4	903.716	1129.14	2154.42	1027.09
ENSBTAG00000024884	C25H16orf59	0.41	-1.287	2.953e-34	2.067e-33	yes	down	18.923	17.644	19.718	7.401	6.623	7.566	18.762	7.197
ENSBTAG00000014602	CAMTA1	3.184	1.671	5.227e-39	4.18e-38	yes	up	1.134	1.376	1.394	4.096	4.063	3.853	1.301	4.004
ENSBTAG00000024188	-	5.134	2.36	0.0001244	0.0002427	yes	up	0	0	0	3.403	5.657	3.003	0	4.021
ENSBTAG00000014469	NBEAL1	6.391	2.676	2.652e-18	1.085e-17	yes	up	0.033	0.097	0.106	0.603	0.492	0.731	0.079	0.609
ENSBTAG00000008624	MESDC1	0.433	-1.208	3.527e-24	1.807e-23	yes	down	21.29	17.102	14.828	7.5	7.233	7.747	17.74	7.493
ENSBTAG00000000354	PDE6G	3.473	1.796	0.0009011	0.001625	yes	up	0.407	0.076	0.232	1.468	0.756	1.721	0.238	1.315
ENSBTAG00000019264	EDEM3	3.227	1.69	4.252e-46	4.121e-45	yes	up	1.145	1.007	1.215	3.511	3.534	3.793	1.122	3.613
ENSBTAG00000004104	RUNX2	5.148	2.364	7.983e-58	1.006e-56	yes	up	0.66	0.726	0.634	3.502	3.698	4.023	0.673	3.741
ENSBTAG00000048023	-	2.709	1.438	9.057e-06	1.929e-05	yes	up	3.413	3.195	5.185	10.795	11.76	11.81	3.931	11.455
ENSBTAG00000043015	U6	0.414	-1.274	0.00327	0.00556	yes	down	5.328	4.202	3.559	0.738	1.831	2.062	4.363	1.544
ENSBTAG00000012144	ZMYND19	0.273	-1.872	1.073e-70	1.738e-69	yes	down	90.002	88.274	83.084	18.88	26.673	24.361	87.12	23.305
ENSBTAG00000010013	DNAJA3	0.432	-1.21	2.551e-124	9.455e-123	yes	down	88.296	88.295	85.207	35.85	35.709	39.894	87.266	37.151
ENSBTAG00000033367	DDO	2.652	1.407	0.001447	0.00256	yes	up	0.154	0.271	0.169	0.585	0.619	0.671	0.198	0.625
ENSBTAG00000001523	YES1	2.338	1.225	4.074e-28	2.379e-27	yes	up	2.598	2.231	2.735	6.293	5.484	5.785	2.521	5.854
ENSBTAG00000009521	ZNF565	2.208	1.143	0.000589	0.001079	yes	up	0.583	0.368	0.782	1.296	1.421	1.321	0.578	1.346
ENSBTAG00000008612	C1R	0.166	-2.588	5.611e-11	1.643e-10	yes	down	1.387	1.126	0.929	0.117	0.082	0.25	1.147	0.15
ENSBTAG00000010465	-	0.268	-1.898	6.404e-142	2.998e-140	yes	down	124.733	114.16	114.978	32.258	30.389	30.546	117.957	31.064
ENSBTAG00000011042	TMEM129	0.342	-1.55	6.315e-152	3.46e-150	yes	down	58.145	58.055	55.224	19.15	18.866	19.546	57.141	19.187
ENSBTAG00000000109	NPTXR	0.273	-1.872	1.33e-100	3.586e-99	yes	down	11.195	11.589	11.617	2.674	3.243	3.293	11.467	3.07
ENSBTAG00000048296	-	2.318	1.213	0.0005152	0.0009492	yes	up	3.446	2.047	2.767	8.202	5.156	7.146	2.753	6.835
ENSBTAG00000017545	FCHO2	2.736	1.452	2.55e-44	2.347e-43	yes	up	1.904	1.95	2.44	5.843	5.001	5.855	2.098	5.566
ENSBTAG00000032887	SUPT3H	2.252	1.171	5.718e-16	2.113e-15	yes	up	6.143	6.098	5.175	12.685	11.797	13.021	5.805	12.501
ENSBTAG00000007860	ASPM	4.891	2.29	3.821e-163	2.452e-161	yes	up	1.255	1.419	1.51	7.013	6.44	6.926	1.395	6.793
ENSBTAG00000012589	HSPE1	0.442	-1.179	7.512e-67	1.124e-65	yes	down	793.554	729.445	733.466	351.725	290.993	335.853	752.155	326.19
ENSBTAG00000012936	THYN1	0.447	-1.163	9.758e-60	1.27e-58	yes	down	100.174	98.964	95.219	40.793	43.871	45.198	98.119	43.287
ENSBTAG00000001257	AGTPBP1	3.069	1.618	5.605e-05	0.0001123	yes	up	0.11	0.141	0.074	0.387	0.301	0.44	0.108	0.376
ENSBTAG00000002148	RAB3D	2.428	1.28	3.901e-42	3.381e-41	yes	up	14.487	14.568	15.155	37.39	36.037	32.878	14.737	35.435
ENSBTAG00000015212	IFNAR2	0.493	-1.02	1.877e-52	2.108e-51	yes	down	36.206	35.689	38.147	16.629	17.864	18.866	36.681	17.786
ENSBTAG00000013611	SCLT1	3.832	1.938	1.779e-21	8.219e-21	yes	up	1.178	1.007	0.528	4.024	3.626	4.474	0.904	4.041
ENSBTAG00000012293	SPAG9	2.585	1.37	2.437e-76	4.369e-75	yes	up	4.568	4.452	4.425	10.381	11.077	11.5	4.482	10.986
ENSBTAG00000017450	KLHL24	18.252	4.19	2.121e-66	3.154e-65	yes	up	0.132	0.13	0.158	2.269	1.949	1.912	0.14	2.043
ENSBTAG00000015580	TLE3	2.372	1.246	3.585e-47	3.572e-46	yes	up	7.508	7.463	8.248	16.431	20.341	16.894	7.74	17.889
ENSBTAG00000009435	SMG5	0.473	-1.08	1.361e-136	5.895e-135	yes	down	79.038	80.28	77.032	35.886	36.01	38.202	78.783	36.699
ENSBTAG00000011619	RASIP1	2.388	1.256	1.168e-20	5.25e-20	yes	up	2.862	3.022	3.665	7.392	7.57	8.107	3.183	7.69
ENSBTAG00000011767	MPP5	3.31	1.727	2.789e-75	4.875e-74	yes	up	2.257	1.82	2.123	7.148	7.096	6.946	2.067	7.063
ENSBTAG00000002020	CREBRF	11.713	3.55	1.295e-11	3.902e-11	yes	up	0.044	0	0.021	0.549	0.556	0.45	0.022	0.518
ENSBTAG00000020223	CASQ1	0.472	-1.083	4.95e-05	9.969e-05	yes	down	2.4	3.076	2.725	1.134	1.057	1.511	2.734	1.234
ENSBTAG00000019980	DGKI	0.44	-1.184	3.621e-06	7.936e-06	yes	down	1.442	1.159	1.341	0.558	0.592	0.49	1.314	0.547
ENSBTAG00000048020	-	0.413	-1.275	0.03112	0.04656	yes	down	2.003	2.968	1.014	0.117	0.137	1.021	1.995	0.425
ENSBTAG00000006665	ERP29	0.431	-1.213	1.124e-75	1.98e-74	yes	down	90.047	86.552	88.639	38.587	36.183	37.842	88.413	37.537
ENSBTAG00000006595	C16orf71	2.866	1.519	1.997e-26	1.104e-25	yes	up	1.475	1.581	1.415	5.312	4.254	5.565	1.49	5.044
ENSBTAG00000021102	GALM	2.848	1.51	3.189e-179	2.429e-177	yes	up	48.359	43.866	46.49	132.319	122.605	135.464	46.238	130.129
ENSBTAG00000000295	CLHC1	2.01	1.007	5.97e-08	1.468e-07	yes	up	11.228	10.495	10.128	15.827	19.212	16.364	10.617	17.134
ENSBTAG00000013126	-	0.274	-1.866	1.015e-283	2.1e-281	yes	down	384.965	364.771	363.491	95.532	87.888	102.627	371.076	95.349
ENSBTAG00000011070	RTCB	0.48	-1.059	4.147e-84	8.502e-83	yes	down	87.658	81.374	79.937	39.461	36.456	41.755	82.99	39.224
ENSBTAG00000013664	FILIP1L	4.07	2.025	1.664e-277	3.295e-275	yes	up	16.798	17.915	18.017	70.359	67.11	75.804	17.577	71.091
ENSBTAG00000016931	E2F7	0.317	-1.656	5.845e-23	2.869e-22	yes	down	2.125	2.145	2.25	0.612	0.556	0.631	2.173	0.6
ENSBTAG00000000447	FRA10AC1	3.937	1.977	1.719e-12	5.384e-12	yes	up	1.431	0.78	0.697	4.105	4.19	3.843	0.969	4.046
ENSBTAG00000019683	LYPD6B	0.168	-2.576	1.78e-06	3.98e-06	yes	down	3.126	1.094	2.45	0.171	0	0.37	2.223	0.18
ENSBTAG00000032152	TMPRSS6	0.4	-1.323	0.03067	0.04594	yes	down	0.11	0.162	0.127	0.063	0	0	0.133	0.021
ENSBTAG00000015437	NTMT1	0.425	-1.236	2.539e-45	2.398e-44	yes	down	67.205	66.861	61.149	24.642	28.531	28.664	65.072	27.279
ENSBTAG00000008288	ANKRD26	2.385	1.254	1.788e-12	5.599e-12	yes	up	2.389	2.025	1.996	5.033	4.628	4.664	2.137	4.775
ENSBTAG00000004499	RGS3	2.581	1.368	1.088e-124	4.064e-123	yes	up	17.349	16.463	15.398	38.677	49.137	48.491	16.403	45.435
ENSBTAG00000012699	EXOSC1	0.469	-1.093	4.661e-16	1.731e-15	yes	down	31.34	27.565	29.328	14.927	10.795	14.772	29.411	13.498
ENSBTAG00000000803	ZNF667	4.432	2.148	3.644e-09	9.683e-09	yes	up	0.22	0.141	0.222	0.963	0.774	0.981	0.194	0.906
ENSBTAG00000017951	-	5.278	2.4	2.663e-164	1.749e-162	yes	up	21.081	17.926	16.296	92.111	94.219	101.496	18.434	95.942
ENSBTAG00000013905	SMC3	2.89	1.531	4.89e-49	5.084e-48	yes	up	2.785	2.534	2.619	7.77	7.142	7.857	2.646	7.59
ENSBTAG00000006073	PODNL1	2.821	1.496	0.0002717	0.0005131	yes	up	0.22	0.347	0.37	0.711	0.893	1.461	0.312	1.022
ENSBTAG00000023523	GKAP1	2.264	1.179	5.749e-14	1.945e-13	yes	up	5.922	4.159	4.446	10.732	9.273	12.781	4.842	10.929
ENSBTAG00000014689	CSPP1	2.763	1.466	2.674e-37	2.028e-36	yes	up	2.136	2.307	2.186	6.437	5.393	6.646	2.21	6.159
ENSBTAG00000014439	KMO	31.32	4.969	2.574e-26	1.419e-25	yes	up	0.022	0.032	0	1.612	1.703	1.862	0.018	1.726
ENSBTAG00000013587	TXNL4A	0.363	-1.46	3.165e-74	5.449e-73	yes	down	105.722	100.383	97.817	37.741	36.256	39.764	101.307	37.92
ENSBTAG00000006541	ATP2A1	2.377	1.249	0.005269	0.008742	yes	up	0.231	0.141	0.053	0.495	0.392	0.29	0.142	0.392
ENSBTAG00000003112	THUMPD3	2.476	1.308	1.911e-13	6.293e-13	yes	up	2.4	2.242	3.01	6.14	6.486	6.435	2.551	6.354
ENSBTAG00000000991	MRPL32	0.403	-1.312	2.545e-30	1.573e-29	yes	down	53.929	52.694	51.105	22.175	17.518	22.669	52.576	20.787
ENSBTAG00000009287	EBP	2.916	1.544	8.521e-114	2.721e-112	yes	up	43.911	38.97	41.875	117.122	117.112	125.886	41.585	120.04
ENSBTAG00000010644	CHST11	2.882	1.527	1.714e-14	5.945e-14	yes	up	1.189	1.246	0.898	2.719	4.181	2.502	1.111	3.134
ENSBTAG00000020410	UFL1	2.676	1.42	3.842e-11	1.134e-10	yes	up	1.354	1.148	1.024	2.638	2.824	4.194	1.175	3.219
ENSBTAG00000026309	ZHX2	2.328	1.219	8.276e-39	6.562e-38	yes	up	5.163	5.643	6.484	13.505	14.621	13.011	5.763	13.712
ENSBTAG00000008285	OXR1	3.848	1.944	9.519e-36	6.907e-35	yes	up	1.475	1.841	1.574	7.302	5.994	5.385	1.63	6.227
ENSBTAG00000007708	NLGN3	3.198	1.677	2.751e-07	6.504e-07	yes	up	0.264	0.13	0.296	0.693	0.947	0.751	0.23	0.797
ENSBTAG00000017421	SLC3A1	0.383	-1.386	1.534e-09	4.141e-09	yes	down	4.403	3.618	3.263	3.097	1.576	1.701	3.761	2.125
ENSBTAG00000019755	REEP3	2.025	1.018	2.327e-33	1.586e-32	yes	up	8.619	7.354	7.044	16.413	14.12	15.563	7.672	15.365
ENSBTAG00000018765	SEMA5B	3.635	1.862	7.169e-27	4.024e-26	yes	up	0.947	0.607	0.718	2.881	2.933	2.532	0.757	2.782
ENSBTAG00000012357	-	2.601	1.379	1.636e-51	1.802e-50	yes	up	1.299	1.126	1.236	3.187	2.879	3.383	1.22	3.15
ENSBTAG00000019289	ITGA2	2.145	1.101	2.63e-20	1.164e-19	yes	up	3.28	2.751	2.841	5.807	5.976	7.136	2.957	6.306
ENSBTAG00000015828	FKBP11	0.288	-1.795	3.506e-228	4.5e-226	yes	down	375.025	380.455	378.065	106.831	104.231	111.304	377.848	107.455
ENSBTAG00000018410	EBPL	0.371	-1.429	1.122e-30	6.995e-30	yes	down	43.317	39.285	36.372	14.504	14.129	13.191	39.658	13.941
ENSBTAG00000032083	DHX33	0.393	-1.346	2.853e-41	2.424e-40	yes	down	16.303	16.398	14.87	6.059	5.912	6.365	15.857	6.112
ENSBTAG00000039441	RGS9BP	3.375	1.755	0.001939	0.003383	yes	up	0.088	0.097	0.496	1.314	1.813	0.901	0.227	1.343
ENSBTAG00000019783	SPSB2	2.963	1.567	1.808e-19	7.758e-19	yes	up	2.389	3.444	3.116	9.201	8.545	8.337	2.983	8.694
ENSBTAG00000018704	BTG3	0.462	-1.113	2.832e-28	1.665e-27	yes	down	30.074	27.923	27.364	13.001	11.378	14.382	28.454	12.92
ENSBTAG00000013426	SETD9	0.443	-1.173	0.001797	0.003147	yes	down	1.937	1.852	1.616	0.432	0.619	1.151	1.802	0.734
ENSBTAG00000046561	LCORL	2.817	1.494	1.099e-05	2.325e-05	yes	up	0.143	0.152	0.169	0.567	0.328	0.53	0.155	0.475
ENSBTAG00000016896	HERPUD1	2.346	1.23	2.953e-94	7.206e-93	yes	up	29.843	28.627	29.233	66.227	63.621	73.292	29.234	67.713
ENSBTAG00000022613	-	0.359	-1.476	4.014e-95	9.953e-94	yes	down	154.862	148.452	140.663	55.18	46.313	55.647	147.992	52.38
ENSBTAG00000046595	-	0.204	-2.293	8.415e-25	4.409e-24	yes	down	4.656	4.928	4.457	0.675	0.847	1.281	4.68	0.934
ENSBTAG00000025340	CDHR2	0.177	-2.498	3.446e-05	7.033e-05	yes	down	0.143	0.13	0.116	0	0.009	0	0.13	0.003
ENSBTAG00000026995	PNN	2.225	1.154	2.676e-41	2.276e-40	yes	up	8.906	8.221	8.069	17.727	16.825	20.858	8.399	18.47
ENSBTAG00000004796	GRP	0.402	-1.316	2.785e-119	9.672e-118	yes	down	556.648	559.233	521.875	225.006	197.421	227.122	545.919	216.516
ENSBTAG00000010627	SF3B3	0.456	-1.134	1.868e-142	8.864e-141	yes	down	113.901	112.969	109.265	47.437	49.993	53.505	112.045	50.312
ENSBTAG00000023338	-	2.882	1.527	0.004661	0.007776	yes	up	0.022	0.022	0.021	0.108	0.137	0.04	0.022	0.095
ENSBTAG00000003336	TPD52L1	0.297	-1.751	1.112e-05	2.354e-05	yes	down	1.398	1.202	1.436	0.441	0.273	0.29	1.345	0.335
ENSBTAG00000016847	ARL4D	0.443	-1.173	2.05e-36	1.511e-35	yes	down	35.028	31.183	33.869	14.099	14.038	15.523	33.36	14.553
ENSBTAG00000011895	PANK3	3.575	1.838	4.088e-31	2.588e-30	yes	up	1.486	1.538	1.795	5.978	5.384	6.015	1.606	5.792
ENSBTAG00000006999	RYR1	10.353	3.372	2.267e-15	8.17e-15	yes	up	0.011	0.022	0.011	0.135	0.155	0.24	0.015	0.177
ENSBTAG00000001014	MAPK7	0.498	-1.006	2.504e-43	2.256e-42	yes	down	23.612	23.764	23.108	10.822	11.988	11.46	23.495	11.423
ENSBTAG00000030180	SHANK3	0.316	-1.662	0.006058	0.00999	yes	down	0.077	0.292	0.053	0	0	0	0.141	0
ENSBTAG00000000905	RAB6B	0.497	-1.009	0.03244	0.0484	yes	down	0.264	0.282	0.137	0.081	0.118	0.09	0.228	0.096
ENSBTAG00000017711	WHAMM	2.357	1.237	7.315e-26	3.975e-25	yes	up	4.535	3.628	3.654	10.065	9.328	7.937	3.939	9.11
ENSBTAG00000033319	CD200	0.402	-1.313	2.218e-05	4.589e-05	yes	down	1.75	1.787	1.785	0.738	0.364	0.861	1.774	0.654
ENSBTAG00000005905	TOPORS	2.123	1.086	3.899e-24	1.995e-23	yes	up	2.829	2.881	2.999	6.365	6.122	6.185	2.903	6.224
ENSBTAG00000046866	-	3.866	1.951	1.888e-35	1.359e-34	yes	up	0.837	0.877	0.95	3.106	3.489	3.603	0.888	3.399
ENSBTAG00000006951	LMO2	2.512	1.329	3.154e-15	1.129e-14	yes	up	2.73	2.859	2.376	6.779	6.577	6.726	2.655	6.694
ENSBTAG00000003015	SESN1	2.003	1.002	0.0003224	0.0006042	yes	up	0.572	0.552	0.813	1.585	1.303	1.041	0.646	1.31
ENSBTAG00000006614	TMCC1	0.491	-1.025	2.219e-54	2.593e-53	yes	down	28.313	27.901	27.554	11.38	12.107	13.581	27.923	12.356
ENSBTAG00000010956	SCARB2	0.41	-1.288	1.604e-164	1.064e-162	yes	down	154.444	146.036	154.709	51.102	53.955	61.542	151.73	55.533
ENSBTAG00000038330	-	0.264	-1.922	6.855e-33	4.594e-32	yes	down	738.701	568.895	509.783	167.944	150.662	151.848	605.793	156.818
ENSBTAG00000047995	U6	2.674	1.419	2.453e-60	3.253e-59	yes	up	4.976	5.437	5.946	14.351	14.83	13.642	5.453	14.274
ENSBTAG00000005129	CEP55	2.215	1.147	1.683e-24	8.727e-24	yes	up	7.43	7.322	7.921	17.34	15.003	17.605	7.558	16.649
ENSBTAG00000039652	PTGDR2	2.751	1.46	1.784e-14	6.179e-14	yes	up	3.005	3.834	2.862	7.707	9.62	9.728	3.234	9.018
ENSBTAG00000008494	TMEM171	0.181	-2.463	1.386e-115	4.552e-114	yes	down	54.512	54.968	51.094	7.248	9.756	10.519	53.525	9.174
ENSBTAG00000000308	ITCH	2.372	1.246	4.002e-44	3.669e-43	yes	up	3.864	3.488	3.876	8.58	8.062	9.738	3.743	8.793
ENSBTAG00000000841	LZTS1	0.287	-1.801	2.574e-14	8.838e-14	yes	down	3.512	3.368	3.221	0.675	1.057	0.991	3.367	0.908
ENSBTAG00000020100	-	2.255	1.173	2.443e-34	1.715e-33	yes	up	2.862	2.881	2.883	6.032	5.63	7.156	2.875	6.273
ENSBTAG00000008936	ABCC2	0.33	-1.599	0.009289	0.01496	yes	down	0.055	0.065	0.032	0.009	0	0	0.051	0.003
ENSBTAG00000027024	ARHGAP5	2.866	1.519	4.351e-37	3.272e-36	yes	up	1.354	1.116	1.457	3.655	3.416	4.234	1.309	3.768
ENSBTAG00000021577	ZFYVE16	3.055	1.611	1.243e-27	7.142e-27	yes	up	1.123	1.04	0.982	3.277	2.624	3.723	1.048	3.208
ENSBTAG00000046808	-	2.148	1.103	0.004662	0.007777	yes	up	0.947	0.347	0.528	1.711	1.12	1.391	0.607	1.407
ENSBTAG00000032657	TEAD1	2.219	1.15	3.85e-76	6.867e-75	yes	up	8.278	7.928	8.185	16.593	15.541	15.883	8.13	16.006
ENSBTAG00000032509	FAM166B	2.113	1.079	0.004526	0.007561	yes	up	0.484	1.072	1.278	1.864	2.569	2.042	0.945	2.158
ENSBTAG00000017867	YPEL1	4.05	2.018	9.226e-25	4.829e-24	yes	up	1.574	1.148	1.204	4.61	4.946	6.746	1.309	5.434
ENSBTAG00000001063	HOXA4	2.201	1.138	9.1e-05	0.0001797	yes	up	1.222	0.791	1.151	2.971	2.532	2.042	1.055	2.515
ENSBTAG00000042461	snoR38	0.362	-1.466	3.424e-20	1.51e-19	yes	down	13.584	11.719	13.318	5.699	3.407	4.464	12.874	4.523
ENSBTAG00000018898	ARID4A	3.92	1.971	4.218e-26	2.304e-25	yes	up	0.815	0.693	0.782	3.169	3.07	2.772	0.763	3.004
ENSBTAG00000034945	-	0.239	-2.063	0.0006697	0.001221	yes	down	0.154	0.357	0.148	0	0	0.04	0.22	0.013
ENSBTAG00000046054	RHOB	0.396	-1.336	1.226e-131	4.982e-130	yes	down	161.5	165.522	158.31	59.601	59.303	70.99	161.777	63.298
ENSBTAG00000004302	NDUFAF5	0.379	-1.4	3.713e-14	1.266e-13	yes	down	11.944	10.3	10.107	4.529	3.853	3.403	10.784	3.928
ENSBTAG00000012827	-	0.381	-1.391	4.173e-05	8.452e-05	yes	down	2.014	2.524	2.197	0.414	0.911	0.751	2.245	0.692
ENSBTAG00000015242	SLC18B1	2.25	1.17	1.653e-11	4.962e-11	yes	up	1.53	1.657	1.32	3.043	3.589	3.173	1.502	3.268
ENSBTAG00000015193	BOLA3	0.248	-2.011	1.05e-101	2.864e-100	yes	down	89.276	88.783	92.663	18.573	22.318	24.2	90.241	21.697
ENSBTAG00000002319	HMCN2	2.537	1.343	3.485e-07	8.19e-07	yes	up	0.484	1.029	0.718	2.161	1.676	1.992	0.744	1.943
ENSBTAG00000036367	bta-mir-374b	4.874	2.285	1.531e-26	8.513e-26	yes	up	0.583	0.477	0.412	2.845	2.778	1.751	0.491	2.458
ENSBTAG00000018690	RPAP3	2.321	1.215	4.397e-16	1.636e-15	yes	up	3.71	3.13	3.739	9.021	6.368	9.158	3.526	8.182
ENSBTAG00000017020	S100G	0.188	-2.41	2.336e-14	8.037e-14	yes	down	22.302	22.951	17.288	5.339	1.64	3.413	20.847	3.464
ENSBTAG00000009562	ZNF593	0.249	-2.007	2.139e-120	7.602e-119	yes	down	126.968	126.54	117.988	27.928	29.569	33.348	123.832	30.282
ENSBTAG00000004931	POLE2	0.34	-1.555	2.227e-16	8.381e-16	yes	down	6.44	8.102	6.421	1.9	1.968	3.663	6.988	2.51
ENSBTAG00000004488	MEI1	2.158	1.11	7.102e-05	0.0001415	yes	up	0.352	0.412	0.296	0.72	0.865	0.781	0.353	0.789
ENSBTAG00000034393	-	2.039	1.028	5.196e-21	2.367e-20	yes	up	4.866	5.535	5.354	10.327	10.822	10.899	5.252	10.683
ENSBTAG00000005122	KNG1	0.19	-2.398	3.574e-05	7.284e-05	yes	down	0.44	0.672	0.338	0.036	0.073	0	0.483	0.036
ENSBTAG00000002323	USP28	2.408	1.268	2.401e-24	1.239e-23	yes	up	1.772	1.971	1.848	4.601	4.272	4.504	1.864	4.459
ENSBTAG00000001209	PHLDB2	2.932	1.552	2.776e-246	4.181e-244	yes	up	21.598	22.117	21.925	63.013	63.001	65.615	21.88	63.876
ENSBTAG00000009958	TRIM35	0.361	-1.47	1.038e-85	2.203e-84	yes	down	28.918	29.417	26.16	9.039	9.811	11.32	28.165	10.057
ENSBTAG00000005284	SERPINE3	2.373	1.247	0.009559	0.01537	yes	up	0.528	0.531	0.317	1.278	0.929	1.932	0.459	1.38
ENSBTAG00000001188	ROM1	3.198	1.677	2.99e-68	4.584e-67	yes	up	10.788	9.206	9.135	30.764	30.517	31.096	9.71	30.792
ENSBTAG00000011209	SYT11	2.432	1.282	1.279e-142	6.113e-141	yes	up	21.004	20.731	21.376	51.282	48.171	52.094	21.037	50.516
ENSBTAG00000018969	POLR1C	0.353	-1.502	9.256e-117	3.099e-115	yes	down	85.192	83.638	80.972	27.388	27.492	29.655	83.267	28.178
ENSBTAG00000001557	CCL28	2.102	1.072	8.5e-05	0.0001682	yes	up	0.98	1.506	0.602	1.666	2.031	1.411	1.029	1.703
ENSBTAG00000000359	EIF3J	0.469	-1.093	4.435e-33	2.995e-32	yes	down	26.915	25.28	24.143	12.37	12.152	12.691	25.446	12.404
ENSBTAG00000035882	-	0.385	-1.376	0.02488	0.03781	yes	down	0.826	0.477	0.232	0.072	0.073	0.08	0.512	0.075
ENSBTAG00000011951	MRTO4	0.33	-1.601	6.046e-181	4.681e-179	yes	down	150.657	153.629	151.245	47.302	47.187	53.525	151.844	49.338
ENSBTAG00000017446	E2F8	0.473	-1.08	1.798e-46	1.758e-45	yes	down	23.557	24.305	24.723	9.84	11.888	12.22	24.195	11.316
ENSBTAG00000042245	U6	2.359	1.238	3.947e-13	1.281e-12	yes	up	0.848	0.834	1.299	2.539	2.305	2.212	0.994	2.352
ENSBTAG00000005301	KLHL32	3.676	1.878	2.05e-07	4.886e-07	yes	up	0.517	0.195	0.201	0.972	1.148	1.902	0.304	1.341
ENSBTAG00000030929	ZNF558	2.263	1.178	0.005926	0.009777	yes	up	0.649	0.303	0.433	1.45	1.057	1.011	0.462	1.173
ENSBTAG00000010052	EXD2	2.092	1.065	9.782e-12	2.962e-11	yes	up	1.277	1.051	1.056	2.71	2.879	2.002	1.128	2.53
ENSBTAG00000021434	EDN2	0.491	-1.025	0.007198	0.01178	yes	down	1.387	1.473	1.415	0.783	0.592	0.52	1.425	0.632
ENSBTAG00000000223	PPM1B	2.121	1.085	4.187e-17	1.634e-16	yes	up	6.737	6.932	6.379	11.614	13.263	15.693	6.683	13.523
ENSBTAG00000030962	EEFSEC	0.297	-1.751	6.274e-94	1.52e-92	yes	down	35.314	34.757	36.161	9.021	10.421	11.55	35.411	10.331
ENSBTAG00000020646	ZC3H6	2.502	1.323	0.002987	0.005106	yes	up	0.066	0.152	0.106	0.279	0.346	0.32	0.108	0.315
ENSBTAG00000005976	HSD17B7	4.877	2.286	8.004e-120	2.822e-118	yes	up	5.196	4.473	5.048	24.669	22.172	24.18	4.906	23.674
ENSBTAG00000034147	OLFML2B	3.541	1.824	3.955e-55	4.697e-54	yes	up	4.018	5.112	3.992	13.181	15.641	17.875	4.374	15.566
ENSBTAG00000018674	PAK1IP1	0.472	-1.082	1.366e-47	1.379e-46	yes	down	35.975	35.949	35.337	14.954	14.593	17.064	35.754	15.537
ENSBTAG00000002416	-	3.256	1.703	0.005657	0.009358	yes	up	0.033	0	0	0.108	0.082	0.4	0.011	0.197
ENSBTAG00000011445	-	2.228	1.156	2.599e-05	5.354e-05	yes	up	0.616	0.585	0.444	1.422	1.148	1.201	0.548	1.257
ENSBTAG00000007121	TK1	0.258	-1.956	1.359e-217	1.507e-215	yes	down	288.622	278.079	267.702	61.896	70.088	79.787	278.134	70.59
ENSBTAG00000012900	TMEM229B	0.349	-1.52	1.916e-153	1.075e-151	yes	down	87.107	87.851	84.52	26.946	31.455	30.466	86.493	29.622
ENSBTAG00000008833	APOM	0.332	-1.592	3.26e-28	1.91e-27	yes	down	32.936	31.443	30.31	9.489	9.21	11.7	31.563	10.133
ENSBTAG00000020466	-	2.674	1.419	0.01265	0.02005	yes	up	0.088	0.195	0.18	0.774	1.075	0.5	0.154	0.783
ENSBTAG00000005290	CLDN2	5.144	2.363	2.506e-35	1.798e-34	yes	up	1.2	1.159	1.077	6.851	6.705	4.544	1.145	6.033
ENSBTAG00000019496	CDKN3	2.432	1.282	9.347e-11	2.704e-10	yes	up	3.985	2.415	3.084	9.687	6.787	9.038	3.161	8.504
ENSBTAG00000016169	ID1	2.776	1.473	2.392e-128	9.338e-127	yes	up	74.041	76.349	73.927	200.031	191.071	226.371	74.772	205.824
ENSBTAG00000017941	NSUN5	0.417	-1.263	1.311e-54	1.54e-53	yes	down	31.924	29.991	30.384	11.839	12.735	14.762	30.766	13.112
ENSBTAG00000033218	-	0.366	-1.45	0.003079	0.005252	yes	down	1.013	0.823	0.613	0.198	0.164	0.33	0.816	0.231
ENSBTAG00000008346	-	2.967	1.569	1.202e-21	5.601e-21	yes	up	0.407	0.422	0.57	1.413	1.157	1.361	0.466	1.31
ENSBTAG00000003073	NAA40	0.408	-1.292	7.638e-26	4.146e-25	yes	down	46.619	48.686	49.31	16.161	17.836	24.1	48.205	19.366
ENSBTAG00000010348	GATD1	0.48	-1.058	8.293e-40	6.793e-39	yes	down	48.381	47.473	44.304	22.328	23.594	20.637	46.719	22.186
ENSBTAG00000021358	BLNK	2.485	1.313	0.0004135	0.0007686	yes	up	0.341	0.455	0.444	1.161	1.421	0.781	0.413	1.121
ENSBTAG00000002192	C8orf46	2.4	1.263	0.003889	0.006545	yes	up	0.154	0.097	0.137	0.405	0.264	0.41	0.129	0.36
ENSBTAG00000021398	C6orf203	0.438	-1.191	4.73e-20	2.073e-19	yes	down	6.627	6.629	6.474	2.8	2.724	2.932	6.577	2.819
ENSBTAG00000018669	PLB1	2.713	1.44	1.987e-08	5.047e-08	yes	up	0.264	0.368	0.539	1.152	1.166	0.991	0.39	1.103
ENSBTAG00000019568	IFT74	3.502	1.808	1.282e-13	4.269e-13	yes	up	0.716	0.758	0.824	2.935	2.578	2.852	0.766	2.788
ENSBTAG00000009826	GPD1L	0.383	-1.385	5.747e-17	2.224e-16	yes	down	10.909	8.741	9.843	3.268	3.343	4.364	9.831	3.658
ENSBTAG00000011105	SLC38A2	2.312	1.209	1.25e-85	2.65e-84	yes	up	15.257	14.351	14.11	34.329	29.943	35.33	14.573	33.201
ENSBTAG00000020578	PRDM6	0.423	-1.241	0.007226	0.01182	yes	down	0.407	0.303	0.391	0.207	0.046	0.14	0.367	0.131
ENSBTAG00000009076	ADD2	0.289	-1.79	8.561e-37	6.372e-36	yes	down	3.379	3.033	3.284	0.657	0.975	1.161	3.232	0.931
ENSBTAG00000003200	-	2.204	1.14	6.951e-07	1.597e-06	yes	up	0.286	0.292	0.296	0.63	0.592	0.731	0.291	0.651
ENSBTAG00000021205	PLPP7	2.959	1.565	0.0003201	0.0006001	yes	up	0.264	0.552	0.095	1.323	1.303	0.55	0.304	1.059
ENSBTAG00000039820	CLDN8	0.338	-1.564	0.009333	0.01502	yes	down	0.154	0.141	0.053	0	0	0	0.116	0
ENSBTAG00000019930	CLNS1A	0.462	-1.115	8.768e-46	8.415e-45	yes	down	46.135	44.873	40.945	19.618	18.592	21.838	43.984	20.016
ENSBTAG00000011146	RAB8B	3.415	1.772	1.751e-17	6.932e-17	yes	up	0.528	0.379	0.57	1.927	1.694	1.531	0.492	1.717
ENSBTAG00000015286	GOLGA1	2.027	1.019	1.274e-12	4.017e-12	yes	up	2.268	1.625	1.943	3.268	3.753	4.474	1.945	3.832
ENSBTAG00000004421	CHST14	0.396	-1.338	1.201e-82	2.402e-81	yes	down	53.29	53.105	55.477	19.141	21.116	22.799	53.957	21.019
ENSBTAG00000012584	GJB3	0.178	-2.49	3.619e-83	7.3e-82	yes	down	18.615	19.117	18.609	2.494	3.052	4.204	18.78	3.25
ENSBTAG00000008576	PLEKHD1	2.732	1.45	4.383e-39	3.522e-38	yes	up	2.587	2.242	2.418	7.329	6.805	7.526	2.416	7.22
ENSBTAG00000010042	RIOK3	2.015	1.011	6.002e-14	2.028e-13	yes	up	2.224	1.95	2.63	5.033	4.154	4.454	2.268	4.547
ENSBTAG00000008423	TIMM22	0.441	-1.181	1.589e-29	9.672e-29	yes	down	19.694	20.319	20.647	9.309	8.59	8.347	20.22	8.749
ENSBTAG00000001927	ATP6V1C2	0.117	-3.098	1.259e-54	1.481e-53	yes	down	7.992	7.56	6.685	0.882	0.601	0.52	7.412	0.668
ENSBTAG00000016139	TMEM120A	0.476	-1.072	3.691e-78	6.875e-77	yes	down	143.051	137.794	132.362	60.663	63.274	69.779	137.736	64.572
ENSBTAG00000012237	AEBP1	0.321	-1.641	0.006916	0.01134	yes	down	0.11	0.087	0.137	0.018	0	0.03	0.111	0.016
ENSBTAG00000012519	XDH	0.226	-2.144	6.935e-301	1.748e-298	yes	down	37.637	37.151	37.281	8.004	8.426	8.497	37.356	8.309
ENSBTAG00000020066	ZW10	0.397	-1.332	3.491e-71	5.693e-70	yes	down	25.451	24.717	24.565	9.066	9.747	10.369	24.911	9.727
ENSBTAG00000015554	TMF1	3.394	1.763	1.384e-37	1.055e-36	yes	up	1.453	1.83	1.774	5.582	4.801	5.234	1.686	5.206
ENSBTAG00000006877	MMP16	2.227	1.155	2.472e-17	9.718e-17	yes	up	2.422	2.697	3.443	6.437	6.349	6.215	2.854	6.334
ENSBTAG00000017882	LRRC3	0.247	-2.015	0.0005051	0.000931	yes	down	0.484	0.368	0.475	0.144	0	0	0.442	0.048
ENSBTAG00000000400	KRT85	0.312	-1.68	0.001477	0.002611	yes	down	0.319	0.412	0.296	0.072	0.118	0.02	0.342	0.07
ENSBTAG00000013493	BNIP2	2.672	1.418	4.343e-10	1.213e-09	yes	up	1.343	1.614	0.972	3.493	3.516	3.763	1.31	3.591
ENSBTAG00000015433	APC2	2.708	1.437	1.76e-06	3.938e-06	yes	up	0.253	0.152	0.148	0.351	0.592	0.641	0.184	0.528
ENSBTAG00000039357	-	0.382	-1.39	2.16e-07	5.138e-07	yes	down	21.961	16.983	14.279	10.912	13.409	18.626	17.741	14.316
ENSBTAG00000039794	-	2.267	1.181	0.02042	0.03144	yes	up	0.088	0.108	0.253	0.45	0.355	0.47	0.15	0.425
ENSBTAG00000040067	HIPK4	4.07	2.025	9.88e-56	1.188e-54	yes	up	2.125	2.762	2.461	10.354	9.802	9.718	2.449	9.958
ENSBTAG00000010991	TTR	5.187	2.375	3.814e-41	3.231e-40	yes	up	7.992	9.694	8.259	51.687	38.615	47.91	8.648	46.071
ENSBTAG00000010169	SUCO	2.061	1.043	1.307e-14	4.556e-14	yes	up	1.42	1.224	1.31	2.818	2.469	2.822	1.318	2.703
ENSBTAG00000030255	PDXP	0.449	-1.155	2.092e-34	1.47e-33	yes	down	26.298	24.663	22.59	11.479	10.148	10.169	24.517	10.599
ENSBTAG00000003097	DENND4C	3.385	1.759	3.075e-65	4.486e-64	yes	up	1.09	1.246	1.024	3.673	3.562	4.083	1.12	3.773
ENSBTAG00000006489	MYO5A	3.26	1.705	5.491e-85	1.144e-83	yes	up	2.532	2.361	2.197	6.158	6.021	7.066	2.363	6.415
ENSBTAG00000002988	TMEM57	2.422	1.276	1.465e-27	8.389e-27	yes	up	3.457	3.325	3.348	8.715	7.087	8.617	3.377	8.14
ENSBTAG00000008717	SERPINE2	0.327	-1.614	2.419e-60	3.211e-59	yes	down	28.137	27.706	29.191	7.563	8.016	12	28.345	9.193
ENSBTAG00000044126	SNTB1	0.113	-3.15	7.058e-10	1.944e-09	yes	down	3.699	3.358	2.809	0.198	0.1	0.21	3.289	0.169
ENSBTAG00000015920	TMEM147	0.481	-1.057	1.896e-88	4.225e-87	yes	down	336.64	326.581	307.084	154.701	149.578	155.521	323.435	153.267
ENSBTAG00000018041	ACADSB	3.093	1.629	1.536e-71	2.526e-70	yes	up	5.306	5.502	4.805	15.8	13.856	16.654	5.204	15.437
ENSBTAG00000015509	NAMPT	2.042	1.03	1.078e-08	2.789e-08	yes	up	2.84	3.087	2.492	6.698	4.682	5.855	2.806	5.745
ENSBTAG00000012451	-	2.691	1.428	1.532e-42	1.352e-41	yes	up	9.17	9.412	9.42	29.404	22.992	26.652	9.334	26.349
ENSBTAG00000011554	SURF6	0.378	-1.403	1.009e-80	1.948e-79	yes	down	51.991	54.34	54.294	20.68	19.777	19.196	53.542	19.884
ENSBTAG00000000046	SURF2	0.221	-2.181	8.573e-146	4.274e-144	yes	down	68.338	65.528	67.654	9.687	10.276	11.86	67.173	10.608
ENSBTAG00000001538	-	0.273	-1.871	0.0001515	0.0002932	yes	down	2.961	4.462	4.319	1.395	0.155	0.631	3.914	0.727
ENSBTAG00000011832	ALDH18A1	0.443	-1.176	1.503e-113	4.778e-112	yes	down	55.91	57.004	56.29	24.191	23.402	26.202	56.401	24.598
ENSBTAG00000048304	-	0.29	-1.784	6.192e-31	3.9e-30	yes	down	16.116	11.275	8.84	1.702	1.931	1.942	12.077	1.858
ENSBTAG00000019790	MSH5	2.202	1.139	5.559e-07	1.286e-06	yes	up	1.024	0.975	0.729	1.882	1.867	2.322	0.909	2.024
ENSBTAG00000046129	RAB34	0.486	-1.042	2.352e-119	8.192e-118	yes	down	416.107	419.306	404.594	183.493	186.799	203.211	413.336	191.168
ENSBTAG00000000748	GAR1	0.463	-1.111	5.193e-28	3.025e-27	yes	down	36.008	33.241	31.018	15.161	14.684	16.374	33.422	15.406
ENSBTAG00000021766	HBEGF	0.244	-2.038	1.83e-108	5.465e-107	yes	down	26.331	26.742	25.832	6.266	6.595	6.485	26.302	6.449
ENSBTAG00000007994	OSCP1	2.003	1.002	0.0005952	0.00109	yes	up	1.442	1.419	0.813	2.17	2.469	2.952	1.225	2.53
ENSBTAG00000016567	HBQ1	0.319	-1.647	2.727e-06	6.032e-06	yes	down	10.48	12.315	10.624	4.15	3.279	1.912	11.14	3.114
ENSBTAG00000005833	ETNK1	3.497	1.806	6.001e-73	1.015e-71	yes	up	1.475	1.614	1.648	5.969	4.919	5.365	1.579	5.418
ENSBTAG00000010232	NDUFS5	0.488	-1.034	3.501e-31	2.222e-30	yes	down	329.286	344.82	317.941	176.101	134.247	166.741	330.682	159.03
ENSBTAG00000025442	HSPA1L	3.046	1.607	3.167e-09	8.437e-09	yes	up	0.716	0.422	0.602	1.774	1.913	1.862	0.58	1.85
ENSBTAG00000048249	-	6.892	2.785	1.718e-21	7.948e-21	yes	up	2.334	1.646	2.271	14.144	16.424	18.105	2.084	16.224
ENSBTAG00000039117	TOGARAM1	3.336	1.738	8.283e-32	5.379e-31	yes	up	0.947	0.693	1.003	3.052	2.788	2.983	0.881	2.941
ENSBTAG00000020759	NCLN	0.333	-1.587	1.224e-193	1.047e-191	yes	down	147.102	151.874	145.637	46.069	52.088	50.202	148.204	49.453
ENSBTAG00000017266	ITGA6	2.459	1.298	8.663e-200	7.696e-198	yes	up	123.467	121.19	126.944	299.939	284.772	301.084	123.867	295.265
ENSBTAG00000005168	CROCC2	0.321	-1.641	0.007637	0.01245	yes	down	0.099	0.032	0.063	0	0.009	0	0.065	0.003
ENSBTAG00000034090	-	2.94	1.556	0.006928	0.01135	yes	up	0.033	0	0.063	0.198	0.137	0.13	0.032	0.155
ENSBTAG00000012199	IMP3	0.395	-1.339	1.186e-70	1.918e-69	yes	down	71.905	75.45	71.636	25.236	25.753	25.361	72.997	25.45
ENSBTAG00000006780	NAPSA	2.967	1.569	0.009154	0.01476	yes	up	0	0	0	0.081	0.164	0.38	0	0.208
ENSBTAG00000000012	TTC33	3.015	1.592	1.475e-13	4.89e-13	yes	up	1.442	1.332	1.584	3.259	3.061	3.683	1.453	3.334
ENSBTAG00000024178	-	3.05	1.609	0.007349	0.01201	yes	up	0	0.823	0.824	2.296	3.598	5.375	0.549	3.756
ENSBTAG00000005838	ULK3	0.477	-1.069	3.778e-51	4.12e-50	yes	down	31.12	31.887	31.06	13.352	15.022	15.483	31.356	14.619
ENSBTAG00000003675	ADGRL1	0.468	-1.096	7.164e-12	2.184e-11	yes	down	2.73	3.358	3.316	1.224	1.795	1.251	3.135	1.423
ENSBTAG00000020056	COL12A1	0.136	-2.881	1.96e-80	3.778e-79	yes	down	1.75	1.82	1.848	0.198	0.264	0.27	1.806	0.244
ENSBTAG00000006832	SLC5A6	0.221	-2.178	9.655e-202	8.861e-200	yes	down	36.426	36.003	35.855	7.86	7.943	8.277	36.095	8.027
ENSBTAG00000006027	USP34	3.441	1.783	1.001e-111	3.118e-110	yes	up	1.739	1.592	1.5	5.744	5.393	5.905	1.61	5.681
ENSBTAG00000037605	-	3.514	1.813	4.203e-17	1.64e-16	yes	up	3.776	2.946	3.063	10.426	11.988	12.991	3.262	11.802
ENSBTAG00000012966	SCRN3	2.408	1.268	0.0002794	0.0005269	yes	up	0.396	0.617	0.591	1.693	0.956	1.511	0.535	1.387
ENSBTAG00000019730	PNISR	3.093	1.629	1.577e-34	1.11e-33	yes	up	1.816	1.82	1.848	6.59	4.983	5.825	1.828	5.799
ENSBTAG00000007105	-	0.223	-2.168	2.092e-200	1.883e-198	yes	down	30.79	31.779	30.088	6.464	6.814	7.006	30.886	6.761
ENSBTAG00000001002	TCF7	5.22	2.384	6.704e-224	8.446e-222	yes	up	6.627	6.358	6.516	33.96	33.714	35.3	6.5	34.325
ENSBTAG00000015818	-	0.397	-1.332	0.02845	0.04282	yes	down	0.209	0.032	0.158	0.027	0	0	0.133	0.009
ENSBTAG00000017418	RRP1B	0.36	-1.475	3.654e-105	1.057e-103	yes	down	44	47.408	49.341	14.459	16.279	17.705	46.916	16.148
ENSBTAG00000023867	RC3H2	2.663	1.413	2.194e-39	1.777e-38	yes	up	1.002	1.029	1.13	2.809	2.715	2.822	1.054	2.782
ENSBTAG00000017797	-	3.615	1.854	1.47e-06	3.31e-06	yes	up	0.11	0.043	0.084	0.315	0.292	0.37	0.079	0.326
ENSBTAG00000018299	PIGH	0.34	-1.555	2.017e-35	1.452e-34	yes	down	27.884	26.46	28.473	10.147	7.151	10.239	27.606	9.179
ENSBTAG00000000421	EEA1	2.955	1.563	1.478e-30	9.183e-30	yes	up	0.66	0.682	0.623	1.9	1.877	2.042	0.655	1.94
ENSBTAG00000005370	TMTC1	2.481	1.311	2.052e-84	4.251e-83	yes	up	7.21	7.138	8.312	16.386	15.951	16.024	7.553	16.12
ENSBTAG00000017391	HS3ST2	0.064	-3.961	2.197e-94	5.39e-93	yes	down	15.268	14.514	14.331	0.567	0.947	1.321	14.704	0.945
ENSBTAG00000045789	-	2.637	1.399	0.007683	0.01252	yes	up	0.649	0.964	0.116	1.377	2.241	2.672	0.576	2.097
ENSBTAG00000013942	DAGLA	2.245	1.167	0.007856	0.01278	yes	up	0.121	0.162	0.116	0.369	0.328	0.32	0.133	0.339
ENSBTAG00000009715	PDCD11	0.385	-1.378	2.009e-137	8.924e-136	yes	down	43.867	43.184	42.624	14.882	16.916	17.345	43.225	16.381
ENSBTAG00000014992	GPR37L1	7.17	2.842	8.81e-08	2.143e-07	yes	up	0.11	0	0.021	0.657	0.82	0.48	0.044	0.652
ENSBTAG00000016882	VPS26A	2.151	1.105	2.465e-33	1.678e-32	yes	up	7.915	8.318	7.192	17.727	15.696	16.434	7.808	16.619
ENSBTAG00000003653	LYAR	0.422	-1.243	2.342e-45	2.216e-44	yes	down	34.235	36.913	36.467	15.233	13.591	15.873	35.872	14.899
ENSBTAG00000009049	-	2.333	1.222	3.588e-31	2.275e-30	yes	up	6.649	6.087	6.432	13.298	14.347	16.744	6.389	14.796
ENSBTAG00000045835	HOXB5	2.578	1.366	0.0001918	0.0003677	yes	up	0.991	1.267	1.426	3.088	4.7	3.433	1.228	3.74
ENSBTAG00000045581	-	2.717	1.442	6.403e-11	1.867e-10	yes	up	7.552	10.409	5.83	4.547	15.34	12.18	7.93	10.689
ENSBTAG00000016869	POLD3	0.397	-1.333	1.309e-53	1.5e-52	yes	down	19.793	19.886	20.689	7.221	6.987	9.378	20.123	7.862
ENSBTAG00000011156	ATP8A1	2.519	1.333	1.227e-10	3.532e-10	yes	up	0.627	0.747	0.855	2.125	30.635	1.761	0.743	11.507
ENSBTAG00000010602	DDX56	0.316	-1.663	9.952e-157	5.945e-155	yes	down	62.108	62.766	59.976	18.042	19.922	19.436	61.617	19.133
ENSBTAG00000000648	ADAMTS5	3.038	1.603	0.007813	0.01272	yes	up	0.022	0.054	0	0.252	0.128	0.08	0.025	0.153
ENSBTAG00000030367	RNF186	7.225	2.853	1.545e-06	3.472e-06	yes	up	0	0.054	0	1.035	1.166	0.37	0.018	0.857
ENSBTAG00000015290	BAIAP2L2	7.316	2.871	4.538e-15	1.614e-14	yes	up	0.242	0.206	0.116	1.891	1.84	1.311	0.188	1.681
ENSBTAG00000016627	WASF1	4.112	2.04	3.808e-07	8.917e-07	yes	up	0.154	0.162	0.127	0.648	0.82	0.711	0.148	0.726
ENSBTAG00000021144	PSTPIP1	3.387	1.76	2.297e-16	8.644e-16	yes	up	1.728	1.592	1.331	4.79	6.386	4.934	1.55	5.37
ENSBTAG00000000123	HAO2	3.281	1.714	0.004821	0.00803	yes	up	0	0	0	0.18	0.073	0.06	0	0.104
ENSBTAG00000005190	TSC1	2.17	1.118	9.272e-54	1.066e-52	yes	up	5.053	5.221	5.376	9.201	10.166	9.998	5.217	9.788
ENSBTAG00000006194	FOSL1	0.259	-1.949	2.954e-83	5.967e-82	yes	down	81.559	75.796	79.504	16.953	20.934	22.259	78.953	20.049
ENSBTAG00000017024	PPARGC1A	2.157	1.109	2.206e-05	4.566e-05	yes	up	0.738	0.466	0.739	0.963	0.993	1.041	0.648	0.999
ENSBTAG00000014588	RSL1D1	0.275	-1.863	4.943e-217	5.437e-215	yes	down	101.165	95.996	95.62	27	24.587	27.583	97.594	26.39
ENSBTAG00000045500	SGSM2	2.056	1.04	2.14e-27	1.22e-26	yes	up	3.82	3.878	3.897	7.085	7.707	8.898	3.865	7.897
ENSBTAG00000016528	NOC2L	0.399	-1.325	1.172e-123	4.307e-122	yes	down	74.679	74.843	71.847	26.595	29.405	29.485	73.79	28.495
ENSBTAG00000046252	-	4.901	2.293	8.409e-05	0.0001664	yes	up	0	0.054	0.116	0.846	0.638	0.871	0.057	0.785
ENSBTAG00000008078	TRIM59	4.173	2.061	1.601e-59	2.071e-58	yes	up	1.519	1.43	1.447	6.518	5.083	7.246	1.465	6.282
ENSBTAG00000012736	PTRH1	0.492	-1.022	4.933e-20	2.16e-19	yes	down	20.519	21.933	20.467	10.93	9.92	11.129	20.973	10.66
ENSBTAG00000009607	LARGE2	2.351	1.233	4.85e-08	1.199e-07	yes	up	0.727	1.126	1.003	2.098	2.551	2.192	0.952	2.28
ENSBTAG00000001663	PDF	0.462	-1.113	2.106e-24	1.089e-23	yes	down	29.909	30.76	28.885	12.667	13.345	14.642	29.851	13.551
ENSBTAG00000044033	EDIL3	0.31	-1.688	2.315e-10	6.557e-10	yes	down	1.827	1.484	1.162	0.243	0.2	0.34	1.491	0.261
ENSBTAG00000006370	CCT3	0.444	-1.17	2.014e-170	1.417e-168	yes	down	685.553	655.761	659.739	289.585	273.157	314.575	667.018	292.439
ENSBTAG00000018258	SRSF2	0.409	-1.29	2.493e-209	2.54e-207	yes	down	250.27	248.943	245.312	97.999	101.334	107.16	248.175	102.164
ENSBTAG00000018164	FNDC4	0.412	-1.281	1.362e-05	2.865e-05	yes	down	3.236	3.856	3.707	1.305	1.339	1.501	3.6	1.382
ENSBTAG00000006510	YRDC	0.339	-1.561	8.613e-69	1.332e-67	yes	down	28.346	28.334	27.987	8.994	9.301	9.868	28.222	9.388
ENSBTAG00000019509	NUDT5	0.347	-1.525	3.106e-79	5.833e-78	yes	down	64.662	65.171	62.11	18.069	21.526	21.678	63.981	20.424
ENSBTAG00000004221	ESM1	5.74	2.521	4.252e-20	1.869e-19	yes	up	0.473	0.628	0.602	2.548	3.143	5.024	0.568	3.572
ENSBTAG00000021777	DOC2G	0.368	-1.441	2.636e-12	8.168e-12	yes	down	3.17	3.433	3.137	0.999	1.184	1.551	3.247	1.245
ENSBTAG00000035373	-	3.737	1.902	6.778e-06	1.459e-05	yes	up	0.275	0.184	0.444	1.125	1.804	1.201	0.301	1.377
ENSBTAG00000005183	MVK	4.167	2.059	3.88e-222	4.596e-220	yes	up	25.825	29.017	27.079	107.821	117.43	112.825	27.307	112.692
ENSBTAG00000013347	DMPK	5.606	2.487	5.793e-07	1.337e-06	yes	up	0.077	0.022	0.116	0.765	0.738	0.52	0.072	0.674
ENSBTAG00000020869	DDC	0.082	-3.607	1.874e-41	1.602e-40	yes	down	8.377	8.383	7.424	0.675	0.364	0.671	8.061	0.57
ENSBTAG00000011087	ARID2	2.296	1.199	6.122e-25	3.222e-24	yes	up	1.827	1.96	2.133	4.745	4.054	4.704	1.973	4.501
ENSBTAG00000005650	SKAP2	3.189	1.673	6.73e-82	1.325e-80	yes	up	5.79	6.271	5.809	16.89	15.295	16.114	5.957	16.1
ENSBTAG00000012243	POLR1E	0.476	-1.071	1.36e-34	9.608e-34	yes	down	31.439	31.291	31.673	14.657	14.794	14.702	31.468	14.718
ENSBTAG00000000877	ETFBKMT	2.014	1.01	1.189e-37	9.108e-37	yes	up	11.217	11.254	13.529	17.916	18.51	18.005	12	18.144
ENSBTAG00000012463	ZMAT3	3.317	1.73	5.709e-26	3.114e-25	yes	up	0.418	0.769	0.824	2.008	1.612	1.932	0.67	1.851
ENSBTAG00000010919	USP47	2.301	1.202	2.194e-50	2.348e-49	yes	up	4.48	4.267	4.066	9.696	9.21	10.889	4.271	9.932
ENSBTAG00000017602	TMEM45B	3.013	1.591	0.009737	0.01564	yes	up	0	0	0.053	0.495	0.082	0.09	0.018	0.222
ENSBTAG00000001323	CENPC	2.539	1.344	1.226e-17	4.876e-17	yes	up	1.618	1.809	1.51	4.745	3.525	4.244	1.646	4.171
ENSBTAG00000008567	DLEC1	3.373	1.754	0.0004005	0.0007454	yes	up	0.022	0.043	0.053	0.234	0.182	0.12	0.039	0.179
ENSBTAG00000008762	-	2.382	1.252	7.771e-07	1.781e-06	yes	up	0.352	0.617	0.475	1.17	1.057	1.321	0.481	1.183
ENSBTAG00000039067	PCDHB15	3.546	1.826	0.002072	0.003604	yes	up	0.022	0.032	0.021	0.342	0.1	0.22	0.025	0.221
ENSBTAG00000021374	FARSA	0.31	-1.691	1.195e-156	7.109e-155	yes	down	112.261	113.597	109.487	30.377	35.919	35.9	111.782	34.065
ENSBTAG00000011172	ALMS1	3.158	1.659	3.681e-34	2.569e-33	yes	up	0.627	0.52	0.581	1.972	1.676	1.822	0.576	1.823
ENSBTAG00000009811	BOP1	0.227	-2.14	0	0	yes	down	113.648	117.02	105.917	23.966	24.678	26.442	112.195	25.029
ENSBTAG00000021466	COL3A1	9.013	3.172	1.98e-26	1.096e-25	yes	up	0.11	0.173	0.137	1.395	1.157	1.211	0.14	1.254
ENSBTAG00000006471	OSBPL11	2.965	1.568	6.321e-13	2.026e-12	yes	up	0.671	0.682	0.623	2.305	1.904	1.782	0.659	1.997
ENSBTAG00000019704	HLTF	2.992	1.581	1.408e-47	1.419e-46	yes	up	2.697	2.199	2.313	7.599	6.103	7.747	2.403	7.15
ENSBTAG00000047380	CALCA	0.14	-2.835	2.389e-12	7.424e-12	yes	down	4.348	7.203	3.696	0.405	0.492	0.691	5.082	0.529
ENSBTAG00000018236	EPB41L5	2.231	1.158	2.464e-25	1.312e-24	yes	up	4.392	3.715	4.15	9.003	8.909	9.758	4.086	9.223
ENSBTAG00000017512	-	2.136	1.095	1.298e-18	5.388e-18	yes	up	4.139	3.293	3.284	5.447	7.242	6.876	3.572	6.522
ENSBTAG00000026384	-	3.573	1.837	6.668e-09	1.747e-08	yes	up	0.264	0.282	0.507	1.386	1.576	0.821	0.351	1.261
ENSBTAG00000008121	-	0.295	-1.759	0.003833	0.006458	yes	down	0.253	0.823	0.063	0	0	0	0.38	0
ENSBTAG00000004926	LRR1	0.376	-1.41	5.671e-14	1.919e-13	yes	down	5.933	5.047	5.143	2.233	1.594	2.012	5.374	1.946
ENSBTAG00000013759	TSPAN9	0.435	-1.202	2.378e-132	9.779e-131	yes	down	142.963	143.188	142.838	55.117	56.561	62.283	142.996	57.987
ENSBTAG00000037882	ZNF584	0.49	-1.03	6.427e-07	1.479e-06	yes	down	3.842	3.802	2.83	1.179	1.858	1.862	3.491	1.633
ENSBTAG00000023659	-	0.026	-5.255	1.798e-54	2.106e-53	yes	down	3839.67	3982.43	3886.66	41.729	66.29	111.194	3902.92	73.071
ENSBTAG00000019075	METAP1D	0.401	-1.32	6.269e-18	2.524e-17	yes	down	11.878	10.874	11.913	4.871	3.616	5.044	11.555	4.51
ENSBTAG00000030584	SLC35A4	0.341	-1.554	2.81e-204	2.649e-202	yes	down	92.083	95.032	94.543	30.196	31.291	32.567	93.886	31.351
ENSBTAG00000016963	ADAMTS6	3.473	1.796	0.0005966	0.001092	yes	up	0.099	0	0.042	0.198	0.2	0.33	0.047	0.243
ENSBTAG00000021240	DCSTAMP	4.46	2.157	1.862e-12	5.821e-12	yes	up	0.396	0.238	0.327	1.909	2.123	1.261	0.32	1.764
ENSBTAG00000014007	ELMOD2	2.082	1.058	3.906e-08	9.711e-08	yes	up	0.991	0.758	0.813	2.089	1.594	1.661	0.854	1.781
ENSBTAG00000046376	-	2.263	1.178	0.01363	0.02148	yes	up	0.352	0.661	0.412	0.882	0.793	1.481	0.475	1.052
ENSBTAG00000019299	GRHPR	0.256	-1.966	1.31e-162	8.369e-161	yes	down	175.327	176.06	171.279	39.002	48.836	43.457	174.222	43.765
ENSBTAG00000013469	SRCIN1	5.556	2.474	1.089e-07	2.637e-07	yes	up	0.121	0.032	0.053	0.261	0.911	0.47	0.069	0.547
ENSBTAG00000000341	ISOC1	0.399	-1.327	1.291e-27	7.415e-27	yes	down	27.311	25.28	26.593	10.381	8.991	11.55	26.395	10.307
ENSBTAG00000016911	ARHGAP23	2.428	1.28	3.683e-45	3.46e-44	yes	up	4.987	5.177	5.502	11.569	12.835	12.811	5.222	12.405
ENSBTAG00000020800	BEND7	2.107	1.075	2.837e-10	7.993e-10	yes	up	1.057	1.408	0.887	2.341	2.25	2.012	1.117	2.201
ENSBTAG00000015381	ARHGAP18	2.588	1.372	3.485e-36	2.552e-35	yes	up	6.528	6.228	5.312	15.791	12.544	16.114	6.023	14.816
ENSBTAG00000004563	-	12.406	3.633	4.947e-44	4.516e-43	yes	up	0.716	0.661	1.457	15.377	22.446	22.439	0.945	20.087
ENSBTAG00000010359	THG1L	0.459	-1.125	1.09e-20	4.907e-20	yes	down	10.568	9.813	9.526	4.844	4.172	4.384	9.969	4.467
ENSBTAG00000033089	HACD1	0.425	-1.236	6.333e-11	1.847e-10	yes	down	12.219	9.488	8.607	5.024	3.188	4.884	10.105	4.365
ENSBTAG00000025617	RPS4X	0.424	-1.238	6.637e-148	3.432e-146	yes	down	325.312	321.154	318.881	136.956	130.056	136.455	321.782	134.489
ENSBTAG00000038128	-	3.461	1.791	0.000115	0.0002252	yes	up	0.749	0.227	0.644	2.737	2.578	3.623	0.54	2.979
ENSBTAG00000019062	FCHSD2	2.373	1.247	3.452e-19	1.464e-18	yes	up	3.236	2.762	3.02	7.257	6.377	7.727	3.006	7.12
ENSBTAG00000013736	PROM1	0.185	-2.434	1.674e-05	3.498e-05	yes	down	0.22	0.336	0.317	0.045	0.018	0	0.291	0.021
ENSBTAG00000018667	RCL1	0.41	-1.285	5.523e-49	5.73e-48	yes	down	29.348	31.421	26.941	11.506	11.678	12.14	29.237	11.775
ENSBTAG00000005574	-	0.231	-2.116	0	0	yes	down	1380.95	1384.37	1353.37	313.732	319.023	301.314	1372.9	311.356
ENSBTAG00000044443	SCARNA16	0.351	-1.511	4.283e-16	1.595e-15	yes	down	7.53	7.961	7.678	2.575	1.858	3.493	7.723	2.642
ENSBTAG00000003425	MGME1	0.474	-1.078	3.375e-24	1.73e-23	yes	down	12.935	11.643	13.085	6.05	5.284	6.696	12.554	6.01
ENSBTAG00000006428	ZNF354A	2.749	1.459	1.954e-06	4.355e-06	yes	up	0.583	0.357	0.75	1.711	1.512	1.691	0.563	1.638
ENSBTAG00000031509	PFAS	0.352	-1.508	1.942e-168	1.346e-166	yes	down	42.293	43.368	42.603	14.711	13.828	16.614	42.755	15.051
ENSBTAG00000005524	HBP1	4.341	2.118	4.255e-119	1.474e-117	yes	up	5.218	5.231	4.985	24.11	20.651	24.01	5.145	22.924
ENSBTAG00000019121	IFT122	2.101	1.071	1.306e-36	9.671e-36	yes	up	8.212	6.975	6.738	14.72	15.304	15.643	7.308	15.222
ENSBTAG00000003332	RPP40	0.383	-1.384	9.971e-17	3.807e-16	yes	down	8.696	9.726	10.371	3.007	3.462	4.254	9.598	3.574
ENSBTAG00000003278	HOXC10	2.148	1.103	7.275e-21	3.297e-20	yes	up	9.357	8.676	9.79	18.853	21.289	20.277	9.274	20.14
ENSBTAG00000000746	KAT2B	2.089	1.063	9.098e-33	6.071e-32	yes	up	4.711	4.712	4.7	9.849	10.121	9.928	4.708	9.966
ENSBTAG00000021767	UBE2N	0.499	-1.002	1.439e-75	2.522e-74	yes	down	85.566	81.147	80.75	41.513	37.813	42.306	82.488	40.544
ENSBTAG00000002115	C20orf96	2.355	1.236	4.529e-17	1.764e-16	yes	up	5.845	5.47	5.502	10.39	10.995	13.662	5.606	11.682
ENSBTAG00000014103	SH3GL2	0.181	-2.466	2.618e-18	1.071e-17	yes	down	2.818	1.895	1.922	0.279	0.428	0.37	2.212	0.359
ENSBTAG00000030575	BHLHE41	5.594	2.484	2.181e-229	2.878e-227	yes	up	12.296	10.355	9.41	68.091	54.32	55.567	10.687	59.326
ENSBTAG00000001081	PALLD	0.431	-1.213	1.419e-152	7.868e-151	yes	down	251.602	254.889	249.146	100.079	108.412	113.876	251.879	107.456
ENSBTAG00000016302	SLC25A27	2.225	1.154	0.0004142	0.0007697	yes	up	0.738	0.682	0.327	1.576	1.221	0.911	0.582	1.236
ENSBTAG00000005565	CLN6	0.443	-1.173	3.68e-33	2.492e-32	yes	down	13.958	15.001	13.782	5.969	6.358	6.515	14.247	6.281
ENSBTAG00000047598	-	0.185	-2.436	2.503e-05	5.161e-05	yes	down	0.429	0.466	0.623	0	0.064	0.03	0.506	0.031
ENSBTAG00000008197	EPOR	8.688	3.119	7.902e-48	8.023e-47	yes	up	1.145	0.834	0.855	8.994	8.9	8.107	0.945	8.667
ENSBTAG00000000785	PASK	0.386	-1.375	5.67e-56	6.857e-55	yes	down	10.865	11.189	10.836	3.241	4.145	3.763	10.963	3.716
ENSBTAG00000002734	EIF3G	0.496	-1.011	1.276e-103	3.616e-102	yes	down	399.694	391.253	379.924	183.52	182.381	207.395	390.29	191.099
ENSBTAG00000012054	ALDH3B2	3.35	1.744	1.698e-18	7.016e-18	yes	up	0.782	0.802	0.697	2.791	2.241	2.822	0.76	2.618
ENSBTAG00000008953	TAP1	0.379	-1.398	3.147e-165	2.097e-163	yes	down	71.564	69.644	67.538	26.019	25.215	26.883	69.582	26.039
ENSBTAG00000006611	NUP93	0.34	-1.557	1.406e-148	7.408e-147	yes	down	88.373	87.212	84.71	26.01	29.569	31.837	86.765	29.139
ENSBTAG00000021487	CIART	2.158	1.11	0.01239	0.01967	yes	up	0.418	0.39	0.391	0.738	1.093	1.091	0.4	0.974
ENSBTAG00000011285	TRMT1L	2.94	1.556	5.995e-31	3.78e-30	yes	up	1.893	2.058	2.683	6.788	6.112	6.636	2.211	6.512
ENSBTAG00000007836	PPA1	0.41	-1.288	5.62e-125	2.111e-123	yes	down	160.003	156.315	160.285	64.94	62.272	65.005	158.868	64.072
ENSBTAG00000031809	DENND1C	2.725	1.446	0.01523	0.02387	yes	up	0.022	0.022	0.053	0.198	0.109	0.19	0.032	0.166
ENSBTAG00000038893	-	0.297	-1.75	0.004263	0.007147	yes	down	0.154	0.227	0.338	0	0.036	0.04	0.24	0.025
ENSBTAG00000001287	-	4.864	2.282	4.081e-05	8.272e-05	yes	up	0.033	0.032	0.106	0.459	0.738	0.56	0.057	0.586
ENSBTAG00000021875	SLC41A2	2.553	1.352	1.055e-13	3.521e-13	yes	up	1.915	2.134	2.081	5.186	4.628	6.005	2.043	5.273
ENSBTAG00000013444	ETV2	2.645	1.403	4.68e-18	1.894e-17	yes	up	17.14	12.813	16.211	49.571	56.315	54.476	15.388	53.454
ENSBTAG00000014514	-	7.062	2.82	5.338e-07	1.237e-06	yes	up	0	0.065	0.032	0.891	0.729	0.39	0.032	0.67
ENSBTAG00000008101	PCSK5	0.455	-1.137	3.826e-08	9.514e-08	yes	down	2.532	2.318	2.25	1.053	1.048	0.821	2.367	0.974
ENSBTAG00000001810	SCAF11	2.42	1.275	2.915e-45	2.747e-44	yes	up	3.732	3.141	3.284	8.346	6.659	8.387	3.386	7.797
ENSBTAG00000011798	STK38L	4.649	2.217	2.356e-41	2.005e-40	yes	up	0.98	0.661	0.824	4.258	3.607	3.733	0.822	3.866
ENSBTAG00000035064	C7orf57	3.147	1.654	4.12e-77	7.514e-76	yes	up	10.017	10.55	10.477	29.485	31.173	36.08	10.348	32.246
ENSBTAG00000021125	NUP160	0.364	-1.458	8.131e-97	2.068e-95	yes	down	26.431	26.991	24.259	10.966	9.255	10.449	25.894	10.223
ENSBTAG00000020583	AASDH	2.442	1.288	1.57e-10	4.5e-10	yes	up	0.826	0.877	1.405	2.8	2.605	2.312	1.036	2.572
ENSBTAG00000002527	ZSWIM4	2.407	1.267	2.807e-47	2.817e-46	yes	up	3.225	3.65	3.105	6.842	8.9	7.797	3.327	7.846
ENSBTAG00000019010	EIF2B3	0.273	-1.873	3.113e-42	2.717e-41	yes	down	11.834	12.672	11.85	2.476	3.462	3.893	12.119	3.277
ENSBTAG00000011532	MLLT6	0.478	-1.065	1.203e-61	1.644e-60	yes	down	14.234	13.236	14.828	6.104	6.723	6.856	14.099	6.561
ENSBTAG00000038151	ELOF1	0.484	-1.048	5.953e-65	8.613e-64	yes	down	150.866	148.3	143.895	70.422	68.066	72.841	147.687	70.443
ENSBTAG00000013455	SPOPL	2.646	1.404	3.905e-33	2.641e-32	yes	up	1.42	1.538	1.362	3.691	3.698	3.783	1.44	3.724
ENSBTAG00000022067	FAM216A	2.77	1.47	2.924e-13	9.542e-13	yes	up	3.302	3.488	3.644	11.317	7.989	9.648	3.478	9.651
ENSBTAG00000007813	CMC4	2.145	1.101	0.0006118	0.001119	yes	up	1.783	2.199	1.394	3.88	4.136	4.154	1.792	4.057
ENSBTAG00000020018	FRK	5.018	2.327	3.131e-22	1.494e-21	yes	up	1.134	0.693	0.686	4.754	4.336	4.174	0.838	4.421
ENSBTAG00000012756	CCT7	0.45	-1.152	2.269e-134	9.587e-133	yes	down	300.852	296.113	291.264	124.216	125.82	144.342	296.076	131.459
ENSBTAG00000030285	DCP1B	0.465	-1.104	9.625e-20	4.176e-19	yes	down	19.198	18.023	19.96	6.59	9.456	10.058	19.06	8.701
ENSBTAG00000000111	UGP2	2.245	1.167	2.481e-39	2.005e-38	yes	up	7.464	7.019	7.076	16.494	15.186	16.304	7.186	15.995
ENSBTAG00000011734	ANKRD1	0.253	-1.985	2.428e-102	6.703e-101	yes	down	33.145	30.565	30.838	8.202	7.306	7.857	31.516	7.788
ENSBTAG00000012725	C14orf93	2.339	1.226	2.593e-10	7.324e-10	yes	up	1.277	1.798	1.616	3.592	3.115	4.574	1.564	3.76
ENSBTAG00000000134	MPDU1	0.49	-1.028	4.458e-65	6.456e-64	yes	down	90.861	90.581	89.927	42.486	43.671	45.168	90.456	43.775
ENSBTAG00000001931	TRABD	0.484	-1.048	3.409e-65	4.952e-64	yes	down	65.917	72.016	67.675	31.25	33.915	32.497	68.536	32.554
ENSBTAG00000004321	SFXN2	0.222	-2.169	5.638e-156	3.297e-154	yes	down	34.213	50.863	34.429	9.822	9.702	6.666	39.835	8.73
ENSBTAG00000002317	PTN	0.176	-2.509	6.187e-154	3.5e-152	yes	down	63.22	59.376	61.941	11.857	9.893	10.008	61.512	10.586
ENSBTAG00000001522	MTERF3	0.43	-1.216	2.577e-40	2.138e-39	yes	down	30.393	28.063	31.24	12.721	11.314	13.932	29.899	12.656
ENSBTAG00000038050	ZNF420	2.858	1.515	1.635e-05	3.42e-05	yes	up	0.22	0.152	0.253	0.702	0.601	0.661	0.208	0.655
ENSBTAG00000015131	SLC29A1	0.15	-2.734	3.068e-100	8.225e-99	yes	down	304.87	306.121	301.899	35.877	45.338	51.523	304.297	44.246
ENSBTAG00000045887	DMTN	7.24	2.856	7.756e-137	3.391e-135	yes	up	2.51	2.426	2.429	17.781	18.091	16.854	2.455	17.575
ENSBTAG00000017048	CENPJ	2.085	1.06	2.212e-07	5.259e-07	yes	up	0.782	0.78	0.803	2.008	1.576	1.391	0.788	1.658
ENSBTAG00000002534	-	0.313	-1.677	3.049e-94	7.426e-93	yes	down	38.749	38.061	37.418	11.47	11.405	12.19	38.076	11.688
ENSBTAG00000015347	-	3.207	1.681	1.779e-19	7.64e-19	yes	up	0.969	1.083	1.584	4.484	4.391	4.724	1.212	4.533
ENSBTAG00000015466	NSUN2	0.363	-1.461	3.329e-186	2.667e-184	yes	down	95.584	93.462	88.322	31.997	31.747	35.4	92.456	33.048
ENSBTAG00000001806	IQCD	6.621	2.727	2.192e-85	4.639e-84	yes	up	2.631	2.61	2.038	25.569	23.047	19.977	2.426	22.864
ENSBTAG00000014945	IQSEC2	2.183	1.126	4.331e-38	3.346e-37	yes	up	5.603	5.676	5.576	11.02	11.496	11.34	5.618	11.285
ENSBTAG00000026915	NEK1	2.418	1.274	9.345e-25	4.889e-24	yes	up	2.554	2.405	1.848	3.961	4.136	4.624	2.269	4.24
ENSBTAG00000047793	TSSC4	0.392	-1.35	1.099e-77	2.018e-76	yes	down	69.065	77.107	69.576	27.685	28.03	27.323	71.916	27.679
ENSBTAG00000014015	PLA2G6	2.078	1.055	1.122e-22	5.463e-22	yes	up	5.031	5.112	4.774	9.048	10.066	11.259	4.972	10.124
ENSBTAG00000027635	PLPP5	2.205	1.141	0.000102	0.0002008	yes	up	0.914	1.408	1.109	2.35	3.088	2.602	1.144	2.68
ENSBTAG00000026624	ETFRF1	2.117	1.082	4.854e-09	1.28e-08	yes	up	3.545	3.163	3.876	7.59	8.18	7.877	3.528	7.882
ENSBTAG00000044019	KAT2A	0.321	-1.64	9.932e-144	4.847e-142	yes	down	44.473	43.606	42.191	12.847	14.047	14.182	43.423	13.692
ENSBTAG00000024387	PNPLA8	3.61	1.852	2.493e-31	1.594e-30	yes	up	1.057	0.964	1.003	4.141	3.698	3.433	1.008	3.757
ENSBTAG00000010581	MAGI1	2.479	1.31	1.567e-28	9.291e-28	yes	up	1.255	1.646	1.373	3.214	3.525	3.813	1.425	3.517
ENSBTAG00000014006	TOR3A	0.487	-1.039	1.262e-78	2.361e-77	yes	down	112.888	111.647	110.162	50.67	50.703	59.26	111.566	53.544
ENSBTAG00000020638	TIMP3	0.173	-2.533	9.198e-215	9.959e-213	yes	down	62.328	62.496	59.406	9.201	10.777	12.971	61.41	10.983
ENSBTAG00000005786	-	4.181	2.064	7.702e-21	3.484e-20	yes	up	0.727	0.271	0.887	1.675	1.439	1.451	0.628	1.522
ENSBTAG00000014832	TMEFF2	4.153	2.054	9.612e-08	2.333e-07	yes	up	0.209	0.433	0.507	1.567	1.476	2.182	0.383	1.742
ENSBTAG00000047834	-	2.452	1.294	4.315e-56	5.242e-55	yes	up	11.944	11.319	10.646	27.694	25.935	28.674	11.303	27.434
ENSBTAG00000037461	SDHAF1	0.476	-1.07	1.216e-27	6.995e-27	yes	down	42.8	40.996	45.222	25.245	21.753	18.285	43.006	21.761
ENSBTAG00000016752	ASB10	5.056	2.338	0.0001447	0.0002806	yes	up	0	0	0	0.567	0.328	0.15	0	0.348
ENSBTAG00000036016	FAM111B	8.914	3.156	5.822e-21	2.649e-20	yes	up	0.11	0.173	0.127	2.116	1.02	1.201	0.137	1.446
ENSBTAG00000002751	VSTM5	0.305	-1.714	9.472e-71	1.539e-69	yes	down	9.071	10.235	10.054	3.286	3.361	2.512	9.787	3.053
ENSBTAG00000012448	CCDC91	2.544	1.347	2.654e-14	9.111e-14	yes	up	3.523	2.242	2.207	8.274	5.675	6.355	2.657	6.768
ENSBTAG00000005140	-	0.398	-1.328	9.482e-13	3.012e-12	yes	down	14.674	14.34	13.909	5.906	5.684	4.894	14.308	5.495
ENSBTAG00000000535	PCNX2	2.478	1.309	1.129e-20	5.08e-20	yes	up	3.479	2.188	2.851	4.853	4.081	5.214	2.839	4.716
ENSBTAG00000006907	NEB	2.094	1.066	0.00526	0.008729	yes	up	0.033	0.022	0.042	0.081	0.046	0.1	0.032	0.076
ENSBTAG00000014029	HERC4	2.565	1.359	3.013e-23	1.495e-22	yes	up	1.508	1.679	1.563	4.24	3.589	4.464	1.583	4.098
ENSBTAG00000001748	TRIM45	3.013	1.591	3.605e-12	1.111e-11	yes	up	0.705	0.758	0.824	2.395	2.332	2.372	0.762	2.366
ENSBTAG00000019382	PKDCC	0.296	-1.757	1.187e-278	2.419e-276	yes	down	164.946	172.518	166.168	48.14	46.896	51.273	167.877	48.77
ENSBTAG00000018478	RPL7L1	0.361	-1.469	1.671e-160	1.034e-158	yes	down	233.416	243.484	236.895	82.018	70.589	85.492	237.932	79.366
ENSBTAG00000030425	ID3	4.491	2.167	0	0	yes	up	106.394	105.42	109.55	470.683	466.761	489.963	107.121	475.802
ENSBTAG00000017021	-	0.392	-1.351	5.306e-97	1.354e-95	yes	down	340.03	352.413	339.221	115.24	137.59	157.133	343.888	136.654
ENSBTAG00000019601	-	2.235	1.16	6.342e-34	4.397e-33	yes	up	6.132	7.701	8.217	16.971	13.664	20.818	7.35	17.151
ENSBTAG00000033735	WASHC4	3.8	1.926	1.023e-50	1.109e-49	yes	up	1.288	1.278	1.415	5.825	4.163	5.154	1.327	5.047
ENSBTAG00000002728	ARID1B	2.387	1.255	3.654e-57	4.555e-56	yes	up	5.438	6.26	6.125	11.929	13.072	12.951	5.941	12.651
ENSBTAG00000015821	AMPD3	0.412	-1.279	4.124e-92	9.719e-91	yes	down	31.406	30.912	31.324	11.452	11.587	12.501	31.214	11.847
ENSBTAG00000008665	DIXDC1	2.18	1.124	5.01e-25	2.648e-24	yes	up	2.125	2.08	2.133	5.528	4.527	5.545	2.113	5.2
ENSBTAG00000000056	STRADA	0.484	-1.047	3.462e-23	1.714e-22	yes	down	12.869	14.145	13.339	5.591	6.459	5.975	13.451	6.008
ENSBTAG00000016918	MYOF	2.192	1.132	6.056e-148	3.143e-146	yes	up	21.84	21.262	21.259	45.205	45.238	48.661	21.454	46.368
ENSBTAG00000016203	ZNF16	0.392	-1.35	5.076e-42	4.385e-41	yes	down	18.637	19.052	18.376	6.941	6.759	7.867	18.688	7.189
ENSBTAG00000009242	ZNF638	2.766	1.468	6.23e-50	6.585e-49	yes	up	5.152	4.647	4.636	13.946	11.414	12.801	4.812	12.72
ENSBTAG00000046148	-	3.477	1.798	1.897e-10	5.4e-10	yes	up	1.926	1.798	2.028	6.905	7.816	6.876	1.917	7.199
ENSBTAG00000006671	DDX27	0.425	-1.233	6.38e-107	1.877e-105	yes	down	64.398	67.586	65.975	27.451	26.235	29.325	65.986	27.67
ENSBTAG00000008021	-	7.428	2.893	2.813e-09	7.51e-09	yes	up	0.396	0.487	0.127	3.502	3.48	5.865	0.337	4.282
ENSBTAG00000043163	U6	0.437	-1.194	9.695e-12	2.938e-11	yes	down	14.355	16.962	15.641	6.878	7.269	5.805	15.653	6.651
ENSBTAG00000007743	PUS7	0.319	-1.65	1.921e-38	1.509e-37	yes	down	7.188	7.777	7.741	2.395	2.004	2.292	7.569	2.23
ENSBTAG00000033679	HLCS	0.406	-1.302	9.263e-17	3.543e-16	yes	down	3.005	3.282	3.126	1.215	1.166	1.121	3.138	1.167
ENSBTAG00000002266	NPL	0.103	-3.285	4.278e-19	1.809e-18	yes	down	3.192	2.914	2.735	0.279	0.182	0.22	2.947	0.227
ENSBTAG00000012228	SEMA4A	4.237	2.083	0.0001409	0.0002735	yes	up	0	0.076	0.032	0.297	0.21	0.3	0.036	0.269
ENSBTAG00000012149	HOXC8	2.516	1.331	0.004196	0.007041	yes	up	0.319	0.672	0.739	1.134	1.74	2.412	0.577	1.762
ENSBTAG00000009455	IL12RB2	45.633	5.512	1.511e-49	1.583e-48	yes	up	0.044	0.043	0.042	3.286	3.252	2.832	0.043	3.123
ENSBTAG00000011186	BEST1	3.43	1.778	0.003511	0.005943	yes	up	0	0	0	0.162	0.009	0.06	0	0.077
ENSBTAG00000021673	NDC80	2.415	1.272	1.43e-35	1.032e-34	yes	up	5.746	4.668	5.724	11.326	10.084	13.111	5.379	11.507
ENSBTAG00000018207	M6PR	0.494	-1.017	1.742e-109	5.283e-108	yes	down	135.543	134.555	134.178	63.895	66.244	66.656	134.759	65.598
ENSBTAG00000046875	AP5B1	2.747	1.458	1.812e-69	2.854e-68	yes	up	8.355	8.253	8.481	22.454	23.84	21.908	8.363	22.734
ENSBTAG00000044968	U7	4.901	2.293	2.208e-29	1.335e-28	yes	up	2.389	1.711	2.418	10.795	10.494	11.7	2.173	10.996
ENSBTAG00000015931	TTC4	0.412	-1.278	5.724e-94	1.389e-92	yes	down	31.891	34.172	31.039	12.631	12.872	12.691	32.367	12.731
ENSBTAG00000017894	CAD	0.268	-1.9	8.332e-256	1.359e-253	yes	down	59.378	63.395	60.716	15.647	16.096	15.593	61.163	15.779
ENSBTAG00000010503	TIMM9	0.354	-1.5	3.574e-33	2.422e-32	yes	down	29.282	25.28	25.706	7.959	9.501	10.909	26.756	9.456
ENSBTAG00000000451	-	0.406	-1.302	3.967e-54	4.601e-53	yes	down	112.481	103.502	96.961	38.335	35.773	43.357	104.315	39.155
ENSBTAG00000039470	-	2.54	1.345	0.0002691	0.0005085	yes	up	9.764	8.871	22.97	20.518	16.415	5.975	13.868	14.303
ENSBTAG00000038610	ZBTB26	2.049	1.035	0.004851	0.008077	yes	up	1.299	0.758	0.665	1.954	2.204	1.261	0.907	1.806
ENSBTAG00000011476	-	2.4	1.263	2.972e-35	2.131e-34	yes	up	4.634	4.647	4.584	11.938	10.348	10.649	4.622	10.978
ENSBTAG00000002554	TCAF1	3.013	1.591	1.277e-07	3.081e-07	yes	up	0.187	0.227	0.169	0.459	4.874	0.601	0.194	1.978
ENSBTAG00000017280	C3	0.022	-5.511	0	0	yes	down	19.958	19.983	18.704	0.333	0.537	0.33	19.548	0.4
ENSBTAG00000017401	TBK1	2.222	1.152	2.562e-18	1.05e-17	yes	up	3.523	2.773	3.031	7.401	5.812	7.416	3.109	6.876
ENSBTAG00000015569	ENKUR	2.546	1.348	0.02257	0.0345	yes	up	0.121	0.032	0.032	0.315	0.191	0.25	0.062	0.252
ENSBTAG00000003827	RIMS2	2.844	1.508	4.547e-38	3.507e-37	yes	up	1.002	0.921	1.014	2.791	2.769	2.782	0.979	2.781
ENSBTAG00000021713	MAMLD1	0.3	-1.736	7.206e-44	6.549e-43	yes	down	7.419	7.56	7.604	1.648	2.642	2.282	7.528	2.191
ENSBTAG00000002524	MRI1	0.458	-1.127	1.418e-57	1.781e-56	yes	down	74.294	77.508	77.835	32.717	33.842	36.881	76.546	34.48
ENSBTAG00000009035	CENPE	5.676	2.505	2.583e-72	4.329e-71	yes	up	0.539	0.444	0.444	2.908	2.314	2.862	0.476	2.695
ENSBTAG00000016804	LYST	5.074	2.343	2.666e-21	1.224e-20	yes	up	0.066	0.119	0.095	0.54	0.537	0.47	0.093	0.516
ENSBTAG00000018237	MYO16	0.171	-2.545	5.412e-07	1.253e-06	yes	down	0.275	0.162	0.169	0.027	0.009	0.02	0.202	0.019
ENSBTAG00000014400	E2F2	0.289	-1.79	3.434e-76	6.134e-75	yes	down	15.059	14.958	14.3	3.403	3.908	5.034	14.772	4.115
ENSBTAG00000012561	ORMDL1	0.497	-1.009	1.995e-19	8.546e-19	yes	down	12.659	11.73	12.029	6.023	5.557	5.925	12.139	5.835
ENSBTAG00000021435	MAFF	0.221	-2.178	1.52e-103	4.299e-102	yes	down	31.946	27.912	33.151	13.658	10.257	11.89	31.003	11.935
ENSBTAG00000015424	WDR12	0.452	-1.145	3.536e-43	3.174e-42	yes	down	26.298	26.352	24.787	11.677	10.731	12.07	25.812	11.493
ENSBTAG00000003707	-	8.409	3.072	5.526e-08	1.362e-07	yes	up	0	0.065	0	0.774	0.583	0.58	0.022	0.646
ENSBTAG00000023172	ITSN2	3.023	1.596	1.346e-46	1.321e-45	yes	up	1.541	1.386	1.743	4.826	4.491	4.654	1.557	4.657
ENSBTAG00000038619	-	2.681	1.423	4.299e-45	4.031e-44	yes	up	3.082	2.697	2.915	8.535	7.652	7.396	2.898	7.861
ENSBTAG00000013699	TBC1D1	2.089	1.063	4.735e-60	6.238e-59	yes	up	10.48	11.633	9.832	20.743	20.314	22.379	10.648	21.145
ENSBTAG00000042974	SNORD24	0.367	-1.447	2.648e-31	1.689e-30	yes	down	29.348	26.742	27.48	11.209	7.698	11.049	27.857	9.985
ENSBTAG00000001836	-	0.314	-1.673	6.039e-78	1.114e-76	yes	down	28.731	29.602	26.139	6.491	8.891	7.616	28.157	7.666
ENSBTAG00000008703	EIF2AK2	2.017	1.012	2.548e-19	1.086e-18	yes	up	4.833	4.755	5.185	10.498	8.618	10.249	4.924	9.788
ENSBTAG00000018046	-	2.12	1.084	3.491e-25	1.853e-24	yes	up	8.917	7.809	8.143	20.203	16.178	15.723	8.29	17.368
ENSBTAG00000020296	UBR3	2.717	1.442	1.035e-25	5.591e-25	yes	up	1.013	0.834	0.877	2.683	2.323	2.362	0.908	2.456
ENSBTAG00000021717	BDKRB2	2.608	1.383	0.01773	0.02753	yes	up	0.044	0	0.285	0.351	0.647	0.46	0.11	0.486
ENSBTAG00000034033	LHFP	0.354	-1.5	9.833e-84	2.004e-82	yes	down	35.314	34.855	33.162	10.831	12.872	16.404	34.444	13.369
ENSBTAG00000017741	HACD4	2.105	1.074	0.0001775	0.0003415	yes	up	0.583	0.834	0.803	1.729	1.676	1.451	0.74	1.619
ENSBTAG00000016208	TGM2	5.049	2.336	3.339e-193	2.822e-191	yes	up	8.586	8.318	8.576	44.71	44.372	38.282	8.493	42.455
ENSBTAG00000003948	-	2.201	1.138	8.615e-181	6.633e-179	yes	up	228.914	223.956	216.787	576.803	547.152	577.847	223.219	567.267
ENSBTAG00000004949	FDXACB1	0.287	-1.801	3.353e-11	9.927e-11	yes	down	3.567	2.946	2.271	0.621	0.629	1.081	2.928	0.777
ENSBTAG00000017289	MCF2L	3.015	1.592	0.00488	0.008123	yes	up	0	0.065	0.042	0.126	0.164	0.23	0.036	0.173
ENSBTAG00000015979	SEZ6	2.481	1.311	0.00837	0.01357	yes	up	0.055	0.065	0.063	0.144	0.273	0.16	0.061	0.192
ENSBTAG00000046158	-	0.056	-4.15	1.116e-17	4.45e-17	yes	down	1.167	0.866	1.362	0.018	0.055	0	1.132	0.024
ENSBTAG00000013278	MAGIX	2.491	1.317	3.177e-23	1.574e-22	yes	up	7.915	7.159	7.076	18.348	19.676	16.784	7.383	18.269
ENSBTAG00000005275	PKIG	2.277	1.187	5.739e-17	2.222e-16	yes	up	6.605	7.625	7.255	17.718	14.092	16.074	7.162	15.961
ENSBTAG00000011239	SEC11A	0.467	-1.099	1.614e-79	3.056e-78	yes	down	193.93	185.797	169.98	82.694	81.366	86.443	183.236	83.501
ENSBTAG00000016465	DHCR7	3.084	1.625	1.153e-261	1.997e-259	yes	up	62.064	61.889	64.697	189.624	195.863	191.942	62.883	192.476
ENSBTAG00000011252	-	2.163	1.113	1.595e-16	6.036e-16	yes	up	2.895	2.394	2.619	6.662	4.628	5.695	2.636	5.662
ENSBTAG00000012509	DYRK1B	4.976	2.315	1.349e-123	4.933e-122	yes	up	4.568	4.365	4.256	20.698	23.065	21.038	4.396	21.6
ENSBTAG00000002219	-	0.291	-1.782	1.317e-244	1.942e-242	yes	down	93.261	93.938	90.91	25.668	27.01	26.843	92.703	26.507
ENSBTAG00000019020	TAX1BP1	4.472	2.161	4.549e-67	6.838e-66	yes	up	1.893	1.776	1.848	9.066	7.716	8.087	1.839	8.29
ENSBTAG00000047475	-	2.759	1.464	0.0142	0.02235	yes	up	0	0	0	1.522	1.048	0.861	0	1.144
ENSBTAG00000004976	CDCA7L	0.332	-1.591	1.087e-158	6.55e-157	yes	down	61.48	60.665	57.431	18.348	19.667	20.577	59.859	19.531
ENSBTAG00000009293	EVL	2.572	1.363	9.135e-135	3.883e-133	yes	up	45.376	42.252	43.723	105.967	111.883	110.233	43.784	109.361
ENSBTAG00000016819	FABP3	0.176	-2.51	0	0	yes	down	609.608	614.234	590.902	112.485	98.501	102.627	604.915	104.538
ENSBTAG00000031886	-	6.561	2.714	3.97e-148	2.069e-146	yes	up	8.586	6.964	5.798	33.87	33.177	35.76	7.116	34.269
ENSBTAG00000019086	TELO2	0.416	-1.264	2.475e-33	1.684e-32	yes	down	8.597	8.882	7.847	3.547	3.425	3.313	8.442	3.428
ENSBTAG00000017964	LRRC51	2.632	1.396	2.46e-13	8.065e-13	yes	up	1.662	1.776	2.323	4.826	5.83	6.175	1.92	5.61
ENSBTAG00000015450	CPEB3	3.408	1.769	1.182e-06	2.68e-06	yes	up	0.066	0.108	0.116	0.441	0.319	0.37	0.097	0.377
ENSBTAG00000021620	PITHD1	0.396	-1.335	9.946e-81	1.923e-79	yes	down	59.103	56.354	59.755	22.445	22.364	23.5	58.404	22.77
ENSBTAG00000014835	SPARC	27.36	4.774	4.42e-109	1.334e-107	yes	up	2.631	2.567	3.686	74.078	86.823	107.521	2.961	89.474
ENSBTAG00000002287	CHD9	2.634	1.397	3.454e-29	2.078e-28	yes	up	0.771	0.693	0.792	2.053	1.694	2.192	0.752	1.98
ENSBTAG00000011217	DNAJC11	0.462	-1.115	2.353e-71	3.851e-70	yes	down	50.615	49.228	49.024	20.473	23.676	23.48	49.622	22.543
ENSBTAG00000048102	-	2.459	1.298	7.103e-12	2.166e-11	yes	up	0.793	0.964	0.803	2.413	1.685	2.252	0.853	2.117
ENSBTAG00000001794	-	0.45	-1.153	4.076e-129	1.596e-127	yes	down	3699.11	3683.32	3567.78	1552.72	1574.87	1805.98	3650.07	1644.53
ENSBTAG00000021581	FHOD3	2.347	1.231	3.454e-70	5.534e-69	yes	up	7.882	7.419	7.731	17.484	18.629	17.685	7.677	17.933
ENSBTAG00000017845	BAG1	0.315	-1.665	9.25e-148	4.748e-146	yes	down	139.99	137.209	137.22	38.479	40.965	49.372	138.14	42.939
ENSBTAG00000001906	FANCA	0.48	-1.059	9.174e-23	4.48e-22	yes	down	6.132	6.011	5.999	3.313	3.616	2.802	6.047	3.244
ENSBTAG00000005958	PTK2B	2.053	1.038	2.975e-42	2.598e-41	yes	up	9.203	8.589	8.66	17.16	18.11	18.345	8.817	17.872
ENSBTAG00000015788	CCDC171	0.483	-1.049	0.0247	0.03757	yes	down	4.822	5.459	3.728	1.72	0.255	1.852	4.67	1.276
ENSBTAG00000004021	CDK2	0.357	-1.486	3.084e-84	6.36e-83	yes	down	94.637	98.553	96.803	30.323	31.674	40.034	96.664	34.01
ENSBTAG00000003456	ZNF606	2.357	1.237	1.155e-07	2.793e-07	yes	up	1.211	0.661	0.718	2.071	2.113	2.002	0.863	2.062
ENSBTAG00000005453	FGD4	3.145	1.653	1.385e-09	3.749e-09	yes	up	0.561	0.433	0.359	1.783	1.394	1.251	0.451	1.476
ENSBTAG00000008248	-	2.442	1.288	5.183e-05	0.0001042	yes	up	0.528	0.433	0.623	1.864	1.175	1.031	0.528	1.357
ENSBTAG00000005408	CLK1	2.104	1.073	1.482e-17	5.879e-17	yes	up	5.79	5.221	5.692	12.451	10.777	11.71	5.568	11.646
ENSBTAG00000009124	FEZ1	0.364	-1.457	2.183e-15	7.871e-15	yes	down	8.652	9.12	8.797	2.935	2.332	2.352	8.856	2.54
ENSBTAG00000011274	ENO2	2.955	1.563	3.369e-10	9.456e-10	yes	up	0.98	0.585	0.855	2.206	2.514	2.682	0.807	2.467
ENSBTAG00000001290	TUBD1	2.014	1.01	2.923e-05	5.999e-05	yes	up	1.31	1.105	0.866	2.269	2.268	2.172	1.094	2.236
ENSBTAG00000014506	ZNF503	0.461	-1.118	0.002701	0.004644	yes	down	0.683	1.332	1.215	0.585	0.419	0.33	1.077	0.445
ENSBTAG00000017804	BNIP3	3.548	1.827	5.32e-19	2.243e-18	yes	up	22.908	28.518	20.7	74.231	113.677	88.995	24.042	92.301
ENSBTAG00000007111	STEAP3	0.254	-1.978	1.081e-43	9.789e-43	yes	down	15.345	15.998	15.06	4.267	3.972	3.113	15.468	3.784
ENSBTAG00000044921	bta-mir-2292	0.293	-1.771	7.966e-06	1.702e-05	yes	down	1.255	0.888	1.098	0.117	0.237	0.45	1.08	0.268
ENSBTAG00000018025	IQCG	3.141	1.651	1.014e-07	2.456e-07	yes	up	0.815	0.563	0.454	2.593	1.658	1.882	0.611	2.044
ENSBTAG00000026290	PIK3C3	2.331	1.221	1.307e-27	7.5e-27	yes	up	3.611	3.174	3.464	7.797	7.871	8.047	3.416	7.905
ENSBTAG00000019246	-	3.456	1.789	1.18e-138	5.345e-137	yes	up	17.261	16.496	16.465	61.068	53.336	54.116	16.741	56.173
ENSBTAG00000015804	SIGMAR1	0.401	-1.32	3.316e-193	2.819e-191	yes	down	315.482	305.731	308.943	115.618	119.389	128.999	310.052	121.335
ENSBTAG00000005998	NOCT	0.289	-1.789	4.157e-24	2.121e-23	yes	down	5.757	6.315	4.985	1.63	1.749	1.371	5.686	1.583
ENSBTAG00000004263	ATP6V0A4	3.306	1.725	0.004891	0.008141	yes	up	0	0	0.032	0.081	0.173	0.13	0.011	0.128
ENSBTAG00000000811	DDX49	0.437	-1.194	2.168e-64	3.11e-63	yes	down	33.024	33.403	31.134	13.523	13.327	15.203	32.52	14.018
ENSBTAG00000012626	B4GALT5	3.029	1.599	5.165e-205	4.937e-203	yes	up	22.787	22.15	22.242	66.155	67.993	69.128	22.393	67.759
ENSBTAG00000008349	ZNF311	2.018	1.013	0.006988	0.01145	yes	up	0.594	0.336	0.285	0.945	0.747	0.931	0.405	0.874
ENSBTAG00000010062	SLC26A4	0.394	-1.342	0.02926	0.04394	yes	down	0.055	0.108	0.127	0.018	0.018	0	0.097	0.012
ENSBTAG00000001481	IGSF9	2.464	1.301	5.101e-20	2.233e-19	yes	up	1.299	1.603	1.669	3.286	4.036	4.334	1.524	3.885
ENSBTAG00000011319	SLTM	3.254	1.702	3.085e-70	4.949e-69	yes	up	4.568	3.596	4.362	14.162	13.418	13.121	4.175	13.567
ENSBTAG00000013755	ITGB5	2.385	1.254	2.718e-167	1.837e-165	yes	up	100.967	100.524	94.606	225.771	236.801	234.198	98.699	232.257
ENSBTAG00000004823	MRPL35	0.399	-1.327	1.134e-31	7.33e-31	yes	down	68.614	66.915	70.801	31.7	24.195	24.601	68.777	26.832
ENSBTAG00000037717	PCDHGA7	4.887	2.289	0.0001297	0.0002525	yes	up	0.044	0	0	0.144	0.337	0.23	0.015	0.237
ENSBTAG00000016457	FXR1	2.86	1.516	5.188e-76	9.242e-75	yes	up	10.634	10.333	10.561	30.539	27.383	31.747	10.509	29.89
ENSBTAG00000018660	PPP6R2	0.463	-1.112	2.002e-38	1.571e-37	yes	down	21.851	21.5	19.485	10.174	9.692	9.948	20.945	9.938
ENSBTAG00000008409	MYC	0.131	-2.933	0	0	yes	down	238.91	241.437	240.423	28.657	29.387	34.809	240.257	30.951
ENSBTAG00000012747	FAM3A	0.467	-1.098	1.4e-39	1.141e-38	yes	down	43.339	41.018	38.273	18.393	18.365	19.556	40.877	18.771
ENSBTAG00000006973	PHF21B	0.338	-1.567	0.0003342	0.0006255	yes	down	0.616	0.628	0.782	0.288	0.237	0.12	0.675	0.215
ENSBTAG00000000132	EIF4A1	0.32	-1.646	0	0	yes	down	1498.48	1436.24	1413.91	454.145	428.774	484.809	1449.55	455.909
ENSBTAG00000013065	HFE	2.408	1.268	1.552e-05	3.252e-05	yes	up	2.025	1.235	0.982	3.682	3.589	3.303	1.414	3.525
ENSBTAG00000046666	TTC9B	0.415	-1.269	1.41e-06	3.178e-06	yes	down	15.565	16.138	13.423	6.887	6.75	3.783	15.042	5.807
ENSBTAG00000033545	-	6.013	2.588	3.304e-19	1.403e-18	yes	up	2.4	0.953	1.457	12.118	9.164	10.399	1.603	10.56
ENSBTAG00000014655	MYO1A	2.743	1.456	0.001869	0.003268	yes	up	0.055	0.162	0.042	0.27	0.264	0.36	0.086	0.298
ENSBTAG00000021107	STXBP5	2.807	1.489	3.335e-37	2.523e-36	yes	up	1.783	1.971	2.323	5.933	5.101	5.595	2.026	5.543
ENSBTAG00000013988	BID	0.445	-1.168	8.843e-103	2.466e-101	yes	down	115.222	114.474	114.778	52.227	57.545	60.301	114.825	56.691
ENSBTAG00000001359	B3GNT7	2.208	1.143	1.513e-16	5.735e-16	yes	up	3.996	4.69	4.573	10.093	10.458	8.978	4.42	9.843
ENSBTAG00000008173	TRIM13	0.37	-1.436	4.397e-49	4.575e-48	yes	down	23.293	23.709	24.407	9.354	7.916	8.908	23.803	8.726
ENSBTAG00000002562	PRAF2	2.062	1.044	4.953e-33	3.334e-32	yes	up	22.853	26.168	27.681	53.542	49.565	53.755	25.567	52.287
ENSBTAG00000006338	MYCL	3.048	1.608	2.586e-09	6.923e-09	yes	up	0.528	0.531	0.412	2.098	1.485	1.832	0.49	1.805
ENSBTAG00000009649	DRC1	2.674	1.419	1.543e-06	3.469e-06	yes	up	0.462	0.466	0.496	1.386	1.439	1.181	0.475	1.335
ENSBTAG00000005147	HPS5	2.028	1.02	1.475e-22	7.136e-22	yes	up	2.433	1.928	2.239	4.466	4.272	3.943	2.2	4.227
ENSBTAG00000017994	MAX	0.391	-1.353	5.39e-60	7.08e-59	yes	down	34.885	37.682	32.982	13.109	12.699	12.631	35.183	12.813
ENSBTAG00000012057	GIF	0.387	-1.368	0.02573	0.03904	yes	down	0.231	0.292	0.18	0.072	0.036	0	0.234	0.036
ENSBTAG00000020289	ZNF214	3.249	1.7	0.0004584	0.0008486	yes	up	0.11	0.13	0.158	0.657	0.647	0.43	0.133	0.578
ENSBTAG00000014335	CYP17A1	0.285	-1.81	6.211e-07	1.432e-06	yes	down	1.475	2.134	1.193	0.387	0.255	0.55	1.601	0.397
ENSBTAG00000004063	SERPINA5	0.068	-3.887	1.386e-75	2.432e-74	yes	down	8.366	7.961	8.523	0.621	0.528	0.36	8.283	0.503
ENSBTAG00000031829	-	0.457	-1.131	7.112e-58	8.968e-57	yes	down	26.508	25.41	25.315	10.678	11.997	12.03	25.744	11.568
ENSBTAG00000018159	CASP2	0.359	-1.477	7.473e-119	2.563e-117	yes	down	65.575	67.792	64.803	21.589	25.607	25.612	66.057	24.269
ENSBTAG00000006649	TSSK6	2.44	1.287	0.001023	0.001835	yes	up	1.09	0.791	1.172	2.17	3.443	2.632	1.018	2.748
ENSBTAG00000002368	TULP2	2.175	1.121	1.198e-10	3.449e-10	yes	up	1.134	0.856	1.151	2.17	2.268	2.192	1.047	2.21
ENSBTAG00000011786	CLUH	0.37	-1.435	9.416e-164	6.098e-162	yes	down	62.845	64.304	64.137	21.031	24.641	24.311	63.762	23.328
ENSBTAG00000015177	PRSS23	0.273	-1.875	9.983e-295	2.306e-292	yes	down	536.074	533.878	536.249	130.41	142.6	158.434	535.4	143.815
ENSBTAG00000002480	NUDT1	0.499	-1.002	6.857e-50	7.232e-49	yes	down	144.768	149.643	139.195	69.063	76.857	81.829	144.535	75.916
ENSBTAG00000014696	CYB5D1	2.176	1.122	1.282e-05	2.701e-05	yes	up	0.517	0.433	0.602	0.972	1.148	1.091	0.517	1.07
ENSBTAG00000025450	SYNE2	3.333	1.737	2.374e-69	3.726e-68	yes	up	1.684	1.202	0.94	3.124	3.616	3.643	1.275	3.461
ENSBTAG00000019182	TIA1	2.147	1.102	3.304e-22	1.576e-21	yes	up	3.346	3.336	4.51	8.04	6.996	7.686	3.731	7.574
ENSBTAG00000012004	TGFB3	2.37	1.245	3.499e-22	1.666e-21	yes	up	2.003	2.729	3.116	6.824	5.703	7.116	2.616	6.548
ENSBTAG00000021538	MYO1E	2.297	1.2	4.882e-125	1.839e-123	yes	up	22.391	22.388	22.939	49.391	51.05	52.664	22.573	51.035
ENSBTAG00000026519	ADAT2	0.428	-1.226	1.598e-08	4.083e-08	yes	down	5.031	5.556	5.608	2.755	1.813	2.212	5.398	2.26
ENSBTAG00000007728	PES1	0.354	-1.499	1.454e-180	1.113e-178	yes	down	188.096	191.245	184.65	60.51	66.044	71.47	187.997	66.008
ENSBTAG00000013560	RABIF	0.443	-1.173	1.153e-82	2.309e-81	yes	down	56.461	66.265	66.165	29.287	27.602	34.789	62.964	30.559
ENSBTAG00000033008	MYOZ1	3.031	1.6	1.142e-22	5.551e-22	yes	up	5.416	5.275	4.858	13.532	16.552	16.504	5.183	15.529
ENSBTAG00000006618	HLF	0.102	-3.288	2.894e-12	8.948e-12	yes	down	2.62	3.975	2.492	0	0.255	0.27	3.029	0.175
ENSBTAG00000024326	-	0.496	-1.012	0.0007875	0.001427	yes	down	5.548	5.416	4.647	2.674	1.33	3.003	5.204	2.336
ENSBTAG00000018812	NOP56	0.196	-2.351	0	0	yes	down	373.946	358.435	353.415	70.639	64.686	73.002	361.932	69.442
ENSBTAG00000000191	SLC25A20	0.084	-3.567	1.46e-96	3.7e-95	yes	down	14.289	14.795	14.574	1.062	0.938	1.441	14.553	1.147
ENSBTAG00000000175	N4BP2	5.141	2.362	4.394e-60	5.799e-59	yes	up	0.495	0.477	0.433	2.665	2.086	2.402	0.468	2.384
ENSBTAG00000012219	CSPG4	3.301	1.723	1.189e-06	2.695e-06	yes	up	0.077	0.141	0.053	0.216	0.364	0.42	0.09	0.333
ENSBTAG00000017103	MAP3K13	4.528	2.179	6.66e-13	2.131e-12	yes	up	0.297	0.184	0.211	1.251	0.956	1.201	0.231	1.136
ENSBTAG00000002755	ANKRD12	3.63	1.86	1.617e-51	1.784e-50	yes	up	0.881	0.747	0.803	3.232	2.924	2.822	0.81	2.993
ENSBTAG00000015878	RHNO1	0.457	-1.129	2.546e-87	5.547e-86	yes	down	131.679	124.926	125.444	53.443	55.504	63.043	127.35	57.33
ENSBTAG00000017879	C6orf163	2.556	1.354	0.02655	0.04017	yes	up	0	0	0.042	0.162	0.2	0.21	0.014	0.191
ENSBTAG00000000745	AQP1	4.269	2.094	7.57e-103	2.115e-101	yes	up	5.757	5.221	5.038	20.23	22.264	24.921	5.339	22.472
ENSBTAG00000014863	GYPC	0.354	-1.498	0.00887	0.01433	yes	down	0.848	0.596	0.718	0.189	0.128	0.13	0.721	0.149
ENSBTAG00000008798	DRC3	3.655	1.87	3.81e-05	7.75e-05	yes	up	0.121	0.141	0.137	0.648	0.592	0.661	0.133	0.634
ENSBTAG00000009231	NSDHL	3.021	1.595	1.258e-236	1.761e-234	yes	up	43.042	41.548	40.459	122.127	122.45	128.588	41.683	124.388
ENSBTAG00000018604	SEMA4G	3.437	1.781	1.481e-61	2.018e-60	yes	up	2.345	2.448	2.091	7.248	8.044	8.287	2.295	7.86
ENSBTAG00000045785	TOM1	2.036	1.026	2.425e-64	3.476e-63	yes	up	51.595	52.65	53.259	100.871	112.675	102.957	52.501	105.501
ENSBTAG00000018373	DPYSL2	4.582	2.196	0	0	yes	up	20.838	21.576	20.562	88.699	93.081	102.266	20.992	94.682
ENSBTAG00000011154	SDC1	0.482	-1.052	7.979e-107	2.343e-105	yes	down	192.268	181.01	178.091	84.062	87.46	96.431	183.79	89.318
ENSBTAG00000013010	CCDC126	2.207	1.142	0.0002874	0.000541	yes	up	0.738	0.466	0.422	1.54	0.984	1.211	0.542	1.245
ENSBTAG00000008079	NRBP2	0.424	-1.239	5.918e-57	7.35e-56	yes	down	20.035	18.9	18.651	8.067	8.162	7.686	19.195	7.972
ENSBTAG00000038233	-	3.989	1.996	0.0009071	0.001636	yes	up	0	0.076	0	0.117	0.237	0.55	0.025	0.301
ENSBTAG00000001950	RDH11	4.155	2.055	2.057e-87	4.496e-86	yes	up	12.88	16.832	15.303	61.23	64.614	60.941	15.005	62.262
ENSBTAG00000037533	-	2.219	1.15	0.0002158	0.0004119	yes	up	0.121	0.238	0.253	0.45	0.501	0.49	0.204	0.48
ENSBTAG00000031327	TRMT61A	0.25	-2	0	0	yes	down	152.54	162.196	157.149	38.416	38.943	39.824	157.295	39.061
ENSBTAG00000045604	TTC9	0.473	-1.079	1.593e-10	4.563e-10	yes	down	17.239	14.34	13.772	5.096	8.636	7.126	15.117	6.953
ENSBTAG00000007937	PRIM2	0.483	-1.049	4.122e-39	3.314e-38	yes	down	27.421	26.331	28.272	12.883	12.389	13.732	27.341	13.001
ENSBTAG00000019832	TGFBR2	0.44	-1.184	5.463e-82	1.077e-80	yes	down	43.592	42.74	40.882	14.774	16.616	18.526	42.405	16.639
ENSBTAG00000022084	-	2.104	1.073	1.576e-44	1.46e-43	yes	up	6.836	4.592	5.397	10.237	10.412	9.528	5.608	10.059
ENSBTAG00000030393	RDH13	0.423	-1.24	1.887e-55	2.258e-54	yes	down	19.451	18.684	19.168	7.707	8.08	8.037	19.101	7.941
ENSBTAG00000047930	-	0.44	-1.183	2.518e-06	5.577e-06	yes	down	5.394	7.322	6.822	2.917	2.569	2.892	6.513	2.793
ENSBTAG00000009887	DDX17	3.338	1.739	1.656e-178	1.254e-176	yes	up	25.176	26.861	25.822	93.506	93.937	90.817	25.953	92.753
ENSBTAG00000002056	MARS2	0.408	-1.295	1.882e-16	7.098e-16	yes	down	5.438	6.217	5.555	2.116	2.432	2.272	5.737	2.273
ENSBTAG00000033621	SMCO4	0.433	-1.207	6.472e-25	3.402e-24	yes	down	31.417	32.818	31.958	13.766	10.667	15.593	32.064	13.342
ENSBTAG00000031658	SEMA6B	2.511	1.328	7.09e-22	3.334e-21	yes	up	3.071	2.849	3.073	7.121	7.588	7.596	2.998	7.435
ENSBTAG00000016857	ADAMTS15	0.331	-1.596	0.008169	0.01326	yes	down	0.077	0.065	0.074	0	0	0	0.072	0
ENSBTAG00000005442	WDR78	7.29	2.866	2.878e-11	8.559e-11	yes	up	0.099	0.076	0.074	0.918	0.72	0.841	0.083	0.826
ENSBTAG00000007566	CEP170	2.4	1.263	4.827e-30	2.967e-29	yes	up	3.556	3.423	3.549	6.014	6.787	7.446	3.509	6.749
ENSBTAG00000014069	PDK4	0.303	-1.721	8.532e-15	2.999e-14	yes	down	1.849	1.571	1.954	0.423	0.583	0.53	1.791	0.512
ENSBTAG00000018134	AREG	0.199	-2.33	7.569e-15	2.664e-14	yes	down	3.908	2.968	4.15	0.468	0.738	0.731	3.675	0.646
ENSBTAG00000006125	PLK3	0.237	-2.078	7.441e-46	7.146e-45	yes	down	8.74	9.867	8.206	1.711	2.132	2.302	8.938	2.048
ENSBTAG00000001734	MS4A10	5.359	2.422	8.262e-05	0.0001636	yes	up	0	0.087	0.338	4.285	5.876	6.515	0.142	5.559
ENSBTAG00000031242	CDCA4	0.296	-1.755	6.281e-124	2.321e-122	yes	down	97.653	106.286	97.848	23.696	35.199	35.22	100.596	31.372
ENSBTAG00000007374	LHFPL2	2.061	1.043	1.216e-70	1.965e-69	yes	up	11.404	10.593	11.321	22.346	22.819	23.58	11.106	22.915
ENSBTAG00000046431	-	2.868	1.52	1.399e-38	1.102e-37	yes	up	7.056	6.975	9.019	19.168	19.084	20.707	7.683	19.653
ENSBTAG00000002299	SEL1L3	0.366	-1.45	0.001175	0.002095	yes	down	0.429	0.249	0.412	0.09	0.137	0.1	0.363	0.109
ENSBTAG00000012745	-	0.189	-2.407	0	0	yes	down	124.645	130.439	124.409	23.39	22.373	24.571	126.498	23.445
ENSBTAG00000048229	-	0.47	-1.09	1.223e-14	4.272e-14	yes	down	32.32	31.692	27.005	12.784	12.635	16.474	30.339	13.964
ENSBTAG00000001781	Tom40A	0.333	-1.585	1.303e-208	1.318e-206	yes	down	223.311	226.425	219.797	66.938	71.828	79.717	223.178	72.828
ENSBTAG00000009995	CPEB4	3.939	1.978	4.611e-82	9.142e-81	yes	up	1.31	1.267	1.257	5.204	4.664	5.244	1.278	5.037
ENSBTAG00000014053	MAK	4.025	2.009	0.0004102	0.0007629	yes	up	0.033	0.022	0.084	0.306	0.273	0.31	0.046	0.296
ENSBTAG00000017950	SLC4A8	3.029	1.599	4.169e-44	3.819e-43	yes	up	1.09	1.061	1.267	3.61	3.471	3.193	1.139	3.425
ENSBTAG00000038156	DYNLT3	2.132	1.092	1.236e-15	4.495e-15	yes	up	3.677	3.607	4.235	8.76	7.698	7.997	3.84	8.152
ENSBTAG00000043570	-	3.149	1.655	2.93e-11	8.706e-11	yes	up	57.264	43.325	39.488	148.543	112.584	198.598	46.692	153.242
ENSBTAG00000014821	SLC7A7	3.732	1.9	6.729e-19	2.828e-18	yes	up	1.024	0.942	1.067	4.24	3.443	3.913	1.011	3.865
ENSBTAG00000009065	MAP3K5	3.294	1.72	4.964e-34	3.457e-33	yes	up	1.167	1.029	1.457	4.421	3.635	4.023	1.218	4.026
ENSBTAG00000015700	ELOVL3	0.199	-2.332	2.196e-06	4.882e-06	yes	down	1.288	1.213	1.246	0.09	0.137	0.24	1.249	0.156
ENSBTAG00000004361	ZBTB37	2.036	1.026	0.002085	0.003627	yes	up	1.189	1.289	0.887	2.305	1.767	2.192	1.122	2.088
ENSBTAG00000012994	LOX	0.443	-1.175	2.555e-68	3.931e-67	yes	down	76.242	68.139	69.249	24.056	22.528	29.765	71.21	25.45
ENSBTAG00000001324	SLCO2A1	0.231	-2.111	3.245e-242	4.684e-240	yes	down	89.815	87.483	88.713	17.88	19.194	22.979	88.67	20.018
ENSBTAG00000001097	FKBP7	3.967	1.988	2.318e-19	9.904e-19	yes	up	2.994	3.683	4.055	19.051	13.027	12.01	3.577	14.696
ENSBTAG00000005652	ALG3	0.35	-1.515	6.085e-86	1.3e-84	yes	down	53.07	57.99	52.51	18.537	18.52	19.086	54.523	18.714
ENSBTAG00000020809	SLC36A2	9.693	3.277	1.653e-29	1.005e-28	yes	up	0.363	0.574	0.993	8.418	8.107	4.374	0.643	6.966
ENSBTAG00000004460	RFWD3	0.499	-1.003	1.036e-48	1.068e-47	yes	down	18.516	19.334	18.841	8.769	8.854	10.389	18.897	9.337
ENSBTAG00000016343	KCNIP2	2.908	1.54	0.01177	0.01872	yes	up	0	0.022	0.042	0.252	0.064	0.2	0.021	0.172
ENSBTAG00000004848	OLFML2A	3.953	1.983	0.0009114	0.001643	yes	up	0	0.076	0	0.234	0.31	0.27	0.025	0.271
ENSBTAG00000008842	JPH1	0.113	-3.147	1.907e-37	1.449e-36	yes	down	1.827	1.95	1.954	0.207	0.228	0.14	1.91	0.192
ENSBTAG00000014465	SERPINE1	0.223	-2.167	1.501e-38	1.182e-37	yes	down	87.537	87.906	85.09	14.792	17.609	23.39	86.844	18.597
ENSBTAG00000009159	PLXNA1	0.407	-1.296	7.861e-112	2.465e-110	yes	down	29.304	30.782	29.254	10.993	11.961	13.201	29.78	12.052
ENSBTAG00000047059	TIMM17A	0.408	-1.293	2.723e-130	1.084e-128	yes	down	424.826	405.161	412.41	158.113	166.439	176.169	414.132	166.907
ENSBTAG00000020374	THSD1	0.42	-1.25	1.776e-31	1.141e-30	yes	down	12.384	12.889	10.329	4.493	4.937	5.034	11.867	4.821
ENSBTAG00000015073	ISPD	2.071	1.05	1.2e-16	4.566e-16	yes	up	3.798	3.444	3.517	8.553	6.185	6.586	3.586	7.108
ENSBTAG00000010276	RECQL4	0.364	-1.458	4.502e-138	2.013e-136	yes	down	52.817	56.062	52.837	17.799	19.777	20.367	53.905	19.314
ENSBTAG00000046716	-	0.317	-1.658	0.006209	0.01022	yes	down	0.55	0.227	0.517	0	0	0	0.431	0
ENSBTAG00000020806	HELB	2.599	1.378	4.777e-14	1.622e-13	yes	up	1.211	1.007	1.046	3.349	2.332	2.862	1.088	2.848
ENSBTAG00000000271	MNS1	2.526	1.337	0.001948	0.003399	yes	up	0.154	0.422	0.285	1.08	0.638	0.801	0.287	0.84
ENSBTAG00000031785	-	2.466	1.302	0.0005383	0.0009907	yes	up	0.716	1.191	1.331	2.764	2.396	3.703	1.079	2.954
ENSBTAG00000001763	NR2C2AP	0.347	-1.527	1.383e-52	1.557e-51	yes	down	39.761	35.84	37.354	13.352	13.145	11.7	37.652	12.732
ENSBTAG00000008528	SLC25A1	2.133	1.093	4.926e-134	2.069e-132	yes	up	269.105	269.717	262.094	521.479	556.763	592.29	266.972	556.844
ENSBTAG00000040411	-	0.477	-1.069	2.514e-11	7.496e-11	yes	down	20.222	34.909	43.374	38.83	24.905	22.179	32.835	28.638
ENSBTAG00000017682	TET2	2.546	1.348	5.005e-19	2.111e-18	yes	up	0.572	0.552	0.602	1.395	1.348	1.561	0.575	1.435
ENSBTAG00000012441	SMAD7	2.19	1.131	2.237e-65	3.277e-64	yes	up	13.925	14.871	14.986	31.34	33.896	31.026	14.594	32.087
ENSBTAG00000003878	ZUFSP	2.123	1.086	4.708e-08	1.164e-07	yes	up	1.288	1.668	2.049	3.484	3.516	3.723	1.668	3.574
ENSBTAG00000001632	NBR1	2.375	1.248	7.003e-87	1.514e-85	yes	up	11.537	9.835	10.931	25.281	25.452	25.141	10.768	25.291
ENSBTAG00000001576	TMEM140	2.272	1.184	7.265e-05	0.0001445	yes	up	0.638	0.856	0.454	1.612	1.339	1.651	0.649	1.534
ENSBTAG00000012808	MASP2	2.359	1.238	0.01369	0.02157	yes	up	0.011	0.141	0.169	0.441	0.2	0.29	0.107	0.31
ENSBTAG00000001504	NOP14	0.377	-1.409	1.538e-156	9.106e-155	yes	down	66.775	66.72	64.475	23.993	23.074	26.362	65.99	24.476
ENSBTAG00000045565	NHSL2	0.37	-1.435	3.287e-07	7.738e-07	yes	down	1.607	1.441	1.246	0.459	0.574	0.43	1.431	0.488
ENSBTAG00000044146	NPC1L1	2.776	1.473	0.0121	0.01921	yes	up	0.011	0.043	0.011	0.081	0.082	0.17	0.022	0.111
ENSBTAG00000015562	PLBD1	0.185	-2.435	3.609e-60	4.768e-59	yes	down	13.672	12.185	14.437	1.747	2.696	2.652	13.431	2.365
ENSBTAG00000016552	NME3	0.352	-1.508	0.004186	0.007026	yes	down	1.024	2.242	0.877	0.225	0.465	0.32	1.381	0.337
ENSBTAG00000021829	GM2A	2.516	1.331	0.001139	0.002035	yes	up	0.87	0.661	0.803	2.458	2.086	2.092	0.778	2.212
ENSBTAG00000004100	TTI1	0.498	-1.005	4.742e-33	3.195e-32	yes	down	11.096	10.744	10.973	5.006	5.548	5.455	10.938	5.336
ENSBTAG00000004727	PAQR4	0.432	-1.21	6.58e-86	1.401e-84	yes	down	57.683	59.929	57.083	25.011	26.053	28.704	58.232	26.589
ENSBTAG00000040555	FBXL19	2.595	1.376	3.064e-79	5.762e-78	yes	up	11.713	13.951	13.729	36.886	38.014	38.913	13.131	37.938
ENSBTAG00000021076	TNRC6B	2.249	1.169	1.35e-55	1.619e-54	yes	up	4.062	4.224	3.95	7.13	7.461	7.516	4.079	7.369
ENSBTAG00000016478	LINGO3	0.441	-1.18	1.273e-08	3.273e-08	yes	down	8.487	8.947	10.519	2.539	2.633	2.652	9.318	2.608
ENSBTAG00000013580	KDM3A	2.691	1.428	2.454e-55	2.929e-54	yes	up	5.086	4.473	4.182	12.091	13.036	12.05	4.58	12.392
ENSBTAG00000043530	SNORA24	0.37	-1.436	3.698e-55	4.395e-54	yes	down	111.512	106.102	100.615	43.206	36.192	36.351	106.076	38.583
ENSBTAG00000046783	-	2.723	1.445	0.01526	0.02392	yes	up	0	0.022	0	5.303	1.867	6.716	0.007	4.629
ENSBTAG00000013420	FSD1L	2.163	1.113	0.03213	0.04799	yes	up	0.495	0.032	0.148	0.441	0.51	0.871	0.225	0.607
ENSBTAG00000006367	CTGF	0.255	-1.973	0	0	yes	down	250.765	240.56	230.865	58.52	58.465	64.184	240.73	60.39
ENSBTAG00000021420	EPHA7	4.411	2.141	6.73e-32	4.377e-31	yes	up	1.618	0.921	1.669	4.222	4.773	4.384	1.403	4.46
ENSBTAG00000020938	TWF1	2.186	1.128	5.815e-33	3.908e-32	yes	up	18.075	15.261	15.757	37.939	30.389	35.48	16.364	34.603
ENSBTAG00000011075	PLPBP	0.405	-1.303	6.688e-78	1.231e-76	yes	down	46.487	44.191	44.631	16.683	18.665	18.586	45.103	17.978
ENSBTAG00000011344	-	0.494	-1.018	7.191e-11	2.093e-10	yes	down	9.907	7.441	8.354	3.763	3.935	4.674	8.567	4.124
ENSBTAG00000023462	RPS6	0.487	-1.038	5.58e-73	9.465e-72	yes	down	608.486	553.72	561.046	295.465	252.242	279.576	574.417	275.761
ENSBTAG00000001721	GYG1	0.491	-1.026	1.004e-36	7.455e-36	yes	down	33.63	30.825	33.162	16.746	14.994	16.484	32.539	16.075
ENSBTAG00000005661	SNAP23	2.189	1.13	3.327e-18	1.357e-17	yes	up	4.271	5.069	5.175	11.281	9.009	11.39	4.838	10.56
ENSBTAG00000014074	-	0.383	-1.384	9.03e-27	5.046e-26	yes	down	6.55	0.791	1.172	2.584	2.742	2.682	2.838	2.669
ENSBTAG00000000520	ATP2B3	3.182	1.67	0.005911	0.009755	yes	up	0	0	0	0.081	0.027	0.05	0	0.053
ENSBTAG00000006323	SNX9	2.395	1.26	3.404e-141	1.578e-139	yes	up	28.258	29.374	28.705	64.913	64.878	71.15	28.779	66.98
ENSBTAG00000007996	HTR6	2.801	1.486	0.001871	0.003269	yes	up	0.297	0.325	0.116	0.801	0.975	0.811	0.246	0.862
ENSBTAG00000038415	SLC6A12	0.327	-1.614	3.458e-18	1.409e-17	yes	down	3.798	3.455	3.58	0.819	1.075	1.441	3.611	1.112
ENSBTAG00000003221	ATF7IP	2.369	1.244	4.169e-34	2.906e-33	yes	up	2.367	2.361	2.123	5.168	5.211	5.945	2.284	5.441
ENSBTAG00000024490	ULBP27	0.493	-1.021	1.696e-14	5.886e-14	yes	down	4.789	6.51	5.207	1.693	1.895	1.761	5.502	1.783
ENSBTAG00000014187	PPM1N	5.591	2.483	1.781e-22	8.588e-22	yes	up	1.97	1.755	2.302	13.361	12.799	8.717	2.009	11.626
ENSBTAG00000014917	GTPBP4	0.457	-1.13	2.687e-51	2.936e-50	yes	down	31.99	30.143	33.014	15.269	12.999	14.472	31.716	14.247
ENSBTAG00000001877	-	4.199	2.07	5.865e-05	0.0001174	yes	up	0.506	0.043	0.169	3.214	1.202	3.363	0.239	2.593
ENSBTAG00000003174	NDUFAF4	0.231	-2.117	1.252e-40	1.047e-39	yes	down	47.236	41.104	35.01	9.237	6.468	11.8	41.117	9.168
ENSBTAG00000004594	MMP7	0.262	-1.932	3.147e-86	6.762e-85	yes	down	85.709	72.959	78.659	23.489	18.447	18.806	79.109	20.247
ENSBTAG00000007364	PMS2	0.454	-1.14	1.783e-22	8.596e-22	yes	down	7.662	6.791	7.498	3.826	3.471	3.113	7.317	3.47
ENSBTAG00000016246	DUOX1	0.437	-1.193	0.006337	0.01043	yes	down	0.242	0.249	0.201	0.072	0.109	0.08	0.231	0.087
ENSBTAG00000018538	CEP70	2.663	1.413	1.029e-15	3.762e-15	yes	up	1.134	1.3	1.215	3.565	2.97	3.293	1.216	3.276
ENSBTAG00000013498	HTR2A	0.179	-2.478	5.395e-05	0.0001083	yes	down	0.143	0.108	0.116	0	0	0	0.122	0
ENSBTAG00000015529	CHCHD4	0.268	-1.898	4.371e-156	2.578e-154	yes	down	84.091	79.761	76.452	21.049	20.387	21.908	80.101	21.115
ENSBTAG00000001306	FXN	0.384	-1.382	5.086e-29	3.046e-28	yes	down	13.606	11.589	12.483	5.33	4.099	5.375	12.559	4.935
ENSBTAG00000046000	-	3.145	1.653	1.777e-38	1.397e-37	yes	up	2.07	2.069	1.933	6.473	5.648	6.946	2.024	6.356
ENSBTAG00000010235	NOP9	0.444	-1.17	1.63e-47	1.642e-46	yes	down	32.067	34.909	32.739	13.064	15.359	15.153	33.238	14.525
ENSBTAG00000017469	CCDC88A	3.829	1.937	5.169e-60	6.797e-59	yes	up	0.881	1.256	0.919	3.142	2.614	3.143	1.019	2.966
ENSBTAG00000005793	PEA15	0.398	-1.33	2.826e-222	3.377e-220	yes	down	218.247	212.886	207.314	80.875	82.55	87.033	212.816	83.486
ENSBTAG00000017460	-	0.443	-1.176	1.706e-13	5.628e-13	yes	down	62.779	50.051	50.535	27.874	21.963	20.407	54.455	23.415
ENSBTAG00000007981	GRK5	2.126	1.088	1.437e-11	4.322e-11	yes	up	2.994	2.448	2.566	5.213	6.732	4.994	2.669	5.646
ENSBTAG00000005846	FAM219B	0.453	-1.144	2.619e-31	1.671e-30	yes	down	23.337	23.601	24.639	8.517	11.077	10.409	23.859	10.001
ENSBTAG00000001870	CPNE6	3.027	1.598	0.0001049	0.000206	yes	up	0.242	0.152	0.317	0.81	0.756	0.961	0.237	0.842
ENSBTAG00000015117	GADD45GIP1	0.483	-1.05	8.333e-32	5.409e-31	yes	down	94.846	89.119	90.392	46.771	39.471	44.247	91.452	43.496
ENSBTAG00000003508	CFAP69	3.818	1.933	0.0001125	0.0002206	yes	up	0.11	0.032	0.042	0.378	0.346	0.27	0.061	0.331
ENSBTAG00000040605	FOXL1	2.546	1.348	0.02714	0.04099	yes	up	0	0.054	0	0.315	0.219	0.22	0.018	0.251
ENSBTAG00000024086	TMEM35B	0.317	-1.659	1.532e-70	2.471e-69	yes	down	99.26	91.599	88.291	25.785	28.595	33.128	93.05	29.169
ENSBTAG00000045728	-	15.78	3.98	0	0	yes	up	15.984	18.077	16.507	256.301	275.462	264.703	16.856	265.489
ENSBTAG00000002469	KANK3	3.519	1.815	0.002999	0.005124	yes	up	0	0.032	0	0.162	0.073	0.16	0.011	0.132
ENSBTAG00000006157	HS6ST1	0.356	-1.489	2.798e-187	2.281e-185	yes	down	141.366	148.863	143.462	48.383	50.658	57.408	144.564	52.15
ENSBTAG00000010721	MCM3	0.412	-1.28	2.278e-96	5.762e-95	yes	down	171.639	171.089	170.033	60.168	70.134	77.706	170.92	69.336
ENSBTAG00000006738	GPR68	0.447	-1.162	1.657e-25	8.89e-25	yes	down	8.696	8.048	8.745	3.205	3.908	4.244	8.496	3.786
ENSBTAG00000009997	ANO1	0.266	-1.909	3.644e-63	5.106e-62	yes	down	12.659	12.716	12.441	2.395	3.371	4.194	12.605	3.32
ENSBTAG00000017010	FAM207A	0.279	-1.842	5.886e-103	1.648e-101	yes	down	78.708	79.121	80.507	20.842	21.234	23.14	79.445	21.739
ENSBTAG00000030648	MPST	2.118	1.083	5.139e-68	7.835e-67	yes	up	39.442	39.685	40.554	88.915	81.32	88.525	39.894	86.253
ENSBTAG00000037968	PCDHGB2	2.485	1.313	1.541e-06	3.464e-06	yes	up	0.495	0.585	0.486	1.422	1.503	1.451	0.522	1.459
ENSBTAG00000004283	PPFIBP1	2.77	1.47	1.158e-135	4.952e-134	yes	up	9.005	8.86	9.167	31.511	30.735	28.954	9.011	30.4
ENSBTAG00000044007	KLF12	4.426	2.146	3.712e-18	1.51e-17	yes	up	0.429	0.542	0.634	1.585	1.284	1.531	0.535	1.467
ENSBTAG00000014373	CETN3	2.104	1.073	3.85e-12	1.185e-11	yes	up	14.234	10.95	9.579	23.174	20.442	29.555	11.588	24.39
ENSBTAG00000021961	SPR	0.494	-1.017	3.893e-42	3.38e-41	yes	down	99.458	93.646	89.347	39.65	45.648	55.457	94.15	46.918
ENSBTAG00000005765	SYNGR1	0.335	-1.576	1.44e-10	4.137e-10	yes	down	8.773	8.762	8.375	3.106	2.487	2.582	8.637	2.725
ENSBTAG00000046512	XIRP1	2.726	1.447	7.512e-07	1.723e-06	yes	up	0.771	0.682	0.38	1.522	1.585	2.062	0.611	1.723
ENSBTAG00000004256	-	0.432	-1.211	1.472e-187	1.207e-185	yes	down	562.229	549.464	535.319	222.665	226.863	252.793	549.004	234.107
ENSBTAG00000032031	ZBTB12	3.401	1.766	3.759e-18	1.529e-17	yes	up	2.279	1.711	1.954	6.248	7.388	6.986	1.981	6.874
ENSBTAG00000019343	MDFI	0.4	-1.322	0.0288	0.04329	yes	down	0	0.769	0.349	0	0	0.07	0.373	0.023
ENSBTAG00000048159	-	2.738	1.453	1.051e-17	4.191e-17	yes	up	0.969	0.704	0.75	2.296	2.332	2.102	0.808	2.243
ENSBTAG00000017713	KTN1	2.445	1.29	6.738e-25	3.54e-24	yes	up	1.86	1.625	1.912	4.619	3.926	4.474	1.799	4.34
ENSBTAG00000001271	-	0.252	-1.988	0.001207	0.00215	yes	down	0.165	0.119	0.074	0	0	0	0.119	0
ENSBTAG00000025477	KIF3A	2.164	1.114	2.421e-22	1.161e-21	yes	up	2.741	3	3.464	7.139	5.985	6.706	3.068	6.61
ENSBTAG00000014549	GNL3	0.279	-1.84	3.247e-95	8.064e-94	yes	down	28.654	28.074	29.972	8.274	6.969	7.947	28.9	7.73
ENSBTAG00000046314	-	3.015	1.592	0.0001204	0.0002353	yes	up	0.374	0.487	0.349	1.63	1.321	1.291	0.403	1.414
ENSBTAG00000047065	5S_rRNA	6.118	2.613	9.109e-09	2.368e-08	yes	up	0.605	0.509	0.327	4.069	3.589	5.084	0.48	4.247
ENSBTAG00000021600	KANSL1L	4.867	2.283	4.11e-14	1.398e-13	yes	up	0.187	0.401	0.37	1.873	1.54	1.711	0.319	1.708
ENSBTAG00000043519	SNORD93	0.474	-1.077	0.0001549	0.0002995	yes	down	7.056	6.704	8.702	3.808	3.279	2.973	7.487	3.353
ENSBTAG00000006517	DRG2	0.462	-1.114	2.793e-60	3.698e-59	yes	down	70.54	72.287	69.914	29.026	31.264	36.621	70.914	32.304
ENSBTAG00000000279	RAB26	3.274	1.711	1.08e-44	1.008e-43	yes	up	4.656	5.112	4.457	15.53	15.814	15.123	4.742	15.489
ENSBTAG00000006225	RPA2	0.443	-1.174	8.121e-81	1.572e-79	yes	down	81.075	76.869	81.278	34.932	32.093	37.472	79.741	34.832
ENSBTAG00000039275	ERAP2	2.216	1.148	2.549e-27	1.45e-26	yes	up	2.675	3.119	2.756	5.996	5.921	7.006	2.85	6.308
ENSBTAG00000043964	ARL5B	2.717	1.442	0.004035	0.006785	yes	up	0.286	0.444	0.623	1.873	1.403	1.551	0.451	1.609
ENSBTAG00000026156	VGLL3	0.458	-1.128	7.483e-21	3.388e-20	yes	down	5.306	5.784	4.14	1.513	2.487	2.092	5.077	2.031
ENSBTAG00000020330	BTG1	2.94	1.556	2.4e-97	6.147e-96	yes	up	18.075	16.582	18.366	53.217	49.865	51.213	17.674	51.432
ENSBTAG00000013822	GAS2L3	2.774	1.472	4.508e-36	3.297e-35	yes	up	1.728	1.527	1.552	4.691	3.999	4.454	1.602	4.381
ENSBTAG00000004587	DUSP6	0.422	-1.245	4.511e-15	1.605e-14	yes	down	5.383	6.943	5.766	2.35	2.46	2.492	6.031	2.434
ENSBTAG00000016635	COG6	2.38	1.251	3.326e-22	1.586e-21	yes	up	2.433	2.773	2.609	6.842	5.584	6.105	2.605	6.177
ENSBTAG00000047536	PRRG1	0.479	-1.061	2.53e-16	9.506e-16	yes	down	5.196	6.336	5.819	2.854	2.542	2.782	5.784	2.726
ENSBTAG00000005010	MXD3	3.347	1.743	2.131e-79	4.018e-78	yes	up	17.096	16.777	18.176	55.675	64.768	62.152	17.35	60.865
ENSBTAG00000046612	ZNF292	4.302	2.105	1.294e-29	7.894e-29	yes	up	0.264	0.249	0.349	1.287	1.339	8.007	0.287	3.544
ENSBTAG00000004735	CCNE1	0.316	-1.664	6.995e-25	3.674e-24	yes	down	8.399	7.658	7.224	2.683	2.159	2.432	7.76	2.425
ENSBTAG00000010944	LRRC49	4.5	2.17	9.642e-13	3.062e-12	yes	up	0.308	0.292	0.338	1.855	1.312	1.511	0.313	1.559
ENSBTAG00000038048	MRC1	2.723	1.445	0.002892	0.004952	yes	up	0.077	0.054	0.042	0.18	0.164	0.25	0.058	0.198
ENSBTAG00000010036	POLR3D	0.312	-1.68	5.197e-119	1.796e-117	yes	down	49.063	50.062	48.074	13.703	15.085	16.414	49.066	15.067
ENSBTAG00000002104	RHPN1	3.247	1.699	3.04e-20	1.343e-19	yes	up	2.224	1.527	1.468	5.015	5.93	6.195	1.74	5.713
ENSBTAG00000011173	FAM189A2	0.464	-1.107	2.192e-19	9.377e-19	yes	down	9.104	9.77	9.357	4.862	4.272	4.454	9.41	4.529
ENSBTAG00000008278	TMEM187	2.16	1.111	7.719e-07	1.769e-06	yes	up	2.411	1.603	2.271	4.907	3.853	4.994	2.095	4.585
ENSBTAG00000012854	GSDMB	4.006	2.002	0.001111	0.001987	yes	up	0	0.043	0	0.324	0.228	0.39	0.014	0.314
ENSBTAG00000010645	BoLA DR-ALPHA	2.274	1.185	8.424e-20	3.662e-19	yes	up	7.254	7.679	8.818	19.159	16.707	18.015	7.917	17.96
ENSBTAG00000023369	GRIN2D	2.507	1.326	0.02937	0.04409	yes	up	0	0.011	0	0.045	0.118	0.05	0.004	0.071
ENSBTAG00000012907	ODF2L	3.147	1.654	7.962e-15	2.8e-14	yes	up	1.332	1.571	1.521	5.096	4.473	4.744	1.475	4.771
ENSBTAG00000047254	ABCA2	0.391	-1.353	4.71e-33	3.175e-32	yes	down	3.853	6.141	8.396	3.133	2.696	3.443	6.13	3.091
ENSBTAG00000018870	OTOA	0.326	-1.617	1.538e-05	3.223e-05	yes	down	0.616	0.845	0.634	0.072	0.31	0.21	0.698	0.197
ENSBTAG00000014536	SFXN1	0.368	-1.443	7.122e-50	7.5e-49	yes	down	30.955	29.894	28.24	9.543	10.913	11.69	29.696	10.715
ENSBTAG00000000536	ZNF395	3.215	1.685	8.614e-52	9.566e-51	yes	up	3.357	3.033	2.587	8.445	10.585	9.978	2.992	9.669
ENSBTAG00000010452	PODXL	0.453	-1.144	3.65e-154	2.073e-152	yes	down	102.464	102.647	99.823	42.72	45.001	48.041	101.645	45.254
ENSBTAG00000012074	MYB	0.332	-1.591	0.0001542	0.0002982	yes	down	0.694	0.444	0.845	0.117	0.31	0.13	0.661	0.186
ENSBTAG00000020061	KCNJ18	7.852	2.973	4.184e-08	1.039e-07	yes	up	0	0.076	0.021	0.423	0.993	0.55	0.032	0.655
ENSBTAG00000002313	ITPR2	3.732	1.9	2.093e-76	3.767e-75	yes	up	1.057	1.04	1.046	3.853	3.671	4.123	1.048	3.882
ENSBTAG00000000533	ZNF684	2.097	1.068	0.0009925	0.001783	yes	up	0.925	0.91	1.373	2.494	2.56	2.032	1.069	2.362
ENSBTAG00000019887	-	0.3	-1.738	3.057e-55	3.643e-54	yes	down	16.314	15.326	16.444	4.385	4.309	4.894	16.028	4.529
ENSBTAG00000020855	PTPN4	2.351	1.233	4.712e-06	1.025e-05	yes	up	0.925	0.661	0.57	2.035	1.366	1.812	0.719	1.738
ENSBTAG00000042092	U6	0.443	-1.174	6.34e-05	0.0001267	yes	down	1.365	1.441	1.7	0.432	0.701	0.741	1.502	0.625
ENSBTAG00000009091	RNASEL	5.68	2.506	1.583e-74	2.732e-73	yes	up	1.607	1.603	1.732	10.336	8.545	9.488	1.647	9.456
ENSBTAG00000034503	-	0.351	-1.511	0.006422	0.01056	yes	down	5.372	8.286	6.484	0	1.785	2.782	6.714	1.522
ENSBTAG00000004879	FOXO4	3.904	1.965	1.418e-29	8.639e-29	yes	up	0.991	0.91	0.824	3.898	3.544	3.303	0.908	3.582
ENSBTAG00000019663	DECR1	2.01	1.007	5.19e-10	1.439e-09	yes	up	4.029	3.997	3.76	8.427	6.431	8.827	3.929	7.895
ENSBTAG00000000454	TMEM106C	3.366	1.751	1.34e-166	9.012e-165	yes	up	52.773	50.321	50.25	176.821	173.19	159.855	51.115	169.955
ENSBTAG00000013612	MBLAC2	0.416	-1.267	1.122e-05	2.373e-05	yes	down	0.76	0.715	0.708	0.288	0.237	0.32	0.728	0.282
ENSBTAG00000019605	OPA3	0.265	-1.918	2.495e-59	3.216e-58	yes	down	38.947	39.263	44.314	16.98	16.698	17.695	40.841	17.124
ENSBTAG00000046394	-	0.314	-1.67	2.281e-17	8.974e-17	yes	down	292.277	226.956	175.219	72.052	66.581	67.567	231.484	68.733
ENSBTAG00000016140	PPFIBP2	3.711	1.892	9.045e-44	8.209e-43	yes	up	1.959	1.895	2.862	8.085	10.649	8.737	2.239	9.157
ENSBTAG00000010672	PCCA	2.672	1.418	2.034e-17	8.023e-17	yes	up	1.915	2.004	1.383	4.628	4.71	4.364	1.767	4.567
ENSBTAG00000006588	CBY1	0.467	-1.098	1.142e-58	1.461e-57	yes	down	81.647	75.515	76.019	32.816	35.609	36.581	77.727	35.002
ENSBTAG00000015963	TMEM261	0.479	-1.063	1.708e-09	4.601e-09	yes	down	253.539	250.362	265.273	130.293	132.853	115.367	256.391	126.171
ENSBTAG00000004269	SGK1	0.392	-1.352	3.441e-201	3.117e-199	yes	down	173.136	167.233	167.414	65.732	63.73	64.364	169.261	64.609
ENSBTAG00000016223	SCRN1	2.791	1.481	4.877e-74	8.355e-73	yes	up	4.073	4.073	4.246	11.146	10.704	10.909	4.131	10.92
ENSBTAG00000016000	CARF	3.645	1.866	3.446e-06	7.566e-06	yes	up	0.176	0.043	0.296	0.909	0.701	0.641	0.172	0.75
ENSBTAG00000039740	-	0.302	-1.725	0.00503	0.008359	yes	down	0.286	0.032	0.782	0.063	0	0.04	0.367	0.034
ENSBTAG00000019437	-	4.62	2.208	3.329e-162	2.097e-160	yes	up	7.904	7.463	8.618	36.634	33.177	40.424	7.995	36.745
ENSBTAG00000025274	TUBB4B	0.485	-1.045	1.6e-145	7.922e-144	yes	down	985.173	987.085	959.663	444.187	458.644	502.404	977.307	468.412
ENSBTAG00000011937	RITA1	0.294	-1.768	5.138e-161	3.193e-159	yes	down	68.305	68.659	65.447	20.284	18.365	18.986	67.47	19.212
ENSBTAG00000021143	DNMT3A	2.886	1.529	4.408e-58	5.579e-57	yes	up	4.194	2.307	4.341	8.751	10.194	10.489	3.614	9.811
ENSBTAG00000010612	TMED4	0.44	-1.185	4.699e-156	2.759e-154	yes	down	272.308	260.944	258.651	110.594	110.935	121.913	263.968	114.481
ENSBTAG00000039046	-	2.373	1.247	6.471e-77	1.175e-75	yes	up	101.968	96.246	94.3	254.896	216.132	214.461	97.505	228.496
ENSBTAG00000020944	PIEZO1	0.454	-1.14	6.249e-81	1.213e-79	yes	down	75.406	78.71	74.889	29.989	35.973	36.291	76.335	34.084
ENSBTAG00000002006	THBS1	0.326	-1.615	5.979e-257	9.983e-255	yes	down	863.104	879.889	865.859	258.048	271.891	309.131	869.617	279.69
ENSBTAG00000016661	-	0.401	-1.318	2.75e-32	1.805e-31	yes	down	12.692	13.691	16.137	5.861	4.719	5.074	14.173	5.218
ENSBTAG00000017028	USO1	2.742	1.455	5.167e-67	7.75e-66	yes	up	5.625	5.329	5.946	16.278	14.347	15.263	5.633	15.296
ENSBTAG00000008410	OVOL2	2.423	1.277	3.105e-09	8.28e-09	yes	up	2.631	2.264	2.672	6.761	5.42	6.405	2.522	6.195
ENSBTAG00000023417	RUVBL2	0.415	-1.269	4.125e-137	1.815e-135	yes	down	212.171	213.883	206.891	80.29	87.651	90.917	210.982	86.286
ENSBTAG00000005498	SQLE	3.593	1.845	0	0	yes	up	96.255	91.642	88.301	332.053	323.997	323.023	92.066	326.358
ENSBTAG00000010939	CXorf58	2.874	1.523	0.01296	0.02051	yes	up	0	0	0.116	0.054	37.932	0.41	0.039	12.799
ENSBTAG00000011659	PIGZ	4.064	2.023	3.645e-57	4.547e-56	yes	up	2.708	2.058	2.281	9.354	10.649	10.569	2.349	10.191
ENSBTAG00000007352	KCNC4	0.416	-1.264	0.0007928	0.001436	yes	down	0.616	0.693	0.444	0.216	0.264	0.17	0.584	0.217
ENSBTAG00000030600	-	3.267	1.708	2.042e-54	2.39e-53	yes	up	3.633	4.083	5.175	13.28	12.635	13.401	4.297	13.105
ENSBTAG00000004313	HOXD13	0.393	-1.346	7.587e-15	2.669e-14	yes	down	6.319	6.78	8.069	1.954	2.815	2.942	7.056	2.57
ENSBTAG00000021467	IGFBP6	3.964	1.987	2.778e-300	6.874e-298	yes	up	136.083	134.133	135.762	493.497	515.551	586.505	135.326	531.851
ENSBTAG00000016716	RRS1	0.295	-1.763	2.573e-130	1.027e-128	yes	down	57.473	57.914	59.036	17.106	15.104	18.335	58.141	16.848
ENSBTAG00000034626	FBXO16	2.178	1.123	0.03063	0.04588	yes	up	0.374	0.292	0.412	0.333	1.494	1.141	0.359	0.989
ENSBTAG00000006160	SUOX	4.891	2.29	0.0001928	0.0003696	yes	up	0.297	0.726	0	31.421	32.958	36.741	0.341	33.707
ENSBTAG00000038534	ZNF446	2.635	1.398	1.32e-42	1.167e-41	yes	up	2.169	2.664	2.154	5.888	6.604	6.696	2.329	6.396
ENSBTAG00000000878	RB1CC1	2.576	1.365	2.788e-69	4.365e-68	yes	up	5.086	5.231	6.337	13.667	13.865	15.413	5.551	14.315
ENSBTAG00000009343	AAK1	2.083	1.059	1.462e-49	1.532e-48	yes	up	2.367	3.033	2.471	5.618	5.639	6.155	2.624	5.804
ENSBTAG00000004476	ADHFE1	2.32	1.214	1.512e-22	7.309e-22	yes	up	10.205	11.178	10.962	23.129	23.448	26.953	10.782	24.51
ENSBTAG00000015419	ARHGEF37	2.049	1.035	6.828e-27	3.836e-26	yes	up	6.099	6.282	5.883	12.172	11.943	11.249	6.088	11.788
ENSBTAG00000005382	CCDC85B	0.186	-2.425	3.673e-268	6.698e-266	yes	down	88.285	100.112	99.2	18.6	20.97	22.819	95.866	20.796
ENSBTAG00000009907	MAPK4	0.221	-2.179	1.028e-22	5.017e-22	yes	down	1.948	2.101	1.901	0.216	0.556	0.46	1.983	0.411
ENSBTAG00000018897	PSMD11	0.476	-1.072	5.314e-79	9.965e-78	yes	down	104.742	98.563	97.722	46.303	45.192	49.672	100.342	47.056
ENSBTAG00000012047	JAK2	2.365	1.242	1.609e-22	7.772e-22	yes	up	1.486	1.82	1.901	3.853	3.115	4.224	1.736	3.731
ENSBTAG00000014707	ISG15	0.244	-2.035	6.802e-10	1.875e-09	yes	down	9.291	8.546	10.793	1.422	1.731	3.043	9.543	2.065
ENSBTAG00000004855	PRDX6	0.374	-1.42	7.988e-221	9.225e-219	yes	down	323.683	317.612	315.575	111.27	114.934	126.337	318.957	117.514
ENSBTAG00000017573	RBM26	2.339	1.226	3.076e-32	2.015e-31	yes	up	3.071	2.881	2.873	7.518	6.887	6.676	2.942	7.027
ENSBTAG00000011102	TPCN1	2.68	1.422	3.701e-86	7.939e-85	yes	up	11.162	11.838	11.174	27.406	27.839	24.3	11.391	26.515
ENSBTAG00000000749	LMNTD1	2.59	1.373	0.02015	0.03107	yes	up	0	0	0	0.072	0.21	0.15	0	0.144
ENSBTAG00000000920	DNAH17	2.5	1.322	0.03152	0.04712	yes	up	0	0	0.011	0.018	0.027	0.02	0.004	0.022
ENSBTAG00000016401	OPTN	4.688	2.229	3.663e-191	3.058e-189	yes	up	13.87	12.023	13.74	64.561	55.577	64.014	13.211	61.384
ENSBTAG00000048293	U2	3.151	1.656	0.006177	0.01018	yes	up	0	0	0	32.573	183.256	10.299	0	75.376
ENSBTAG00000007638	PIF1	2.061	1.043	6.99e-07	1.606e-06	yes	up	0.892	1.148	1.046	2.053	2.095	2.452	1.029	2.2
ENSBTAG00000014786	PBRM1	2.089	1.063	8.013e-26	4.343e-25	yes	up	1.805	2.166	2.239	3.997	4.117	3.963	2.07	4.026
ENSBTAG00000008329	CYTIP	0.37	-1.436	0.0147	0.02309	yes	down	0.264	0.108	0.38	0	0.046	0.11	0.251	0.052
ENSBTAG00000009030	NOX5	20.821	4.38	5.961e-23	2.924e-22	yes	up	0.077	0.022	0.042	2.125	2.132	1.521	0.047	1.926
ENSBTAG00000033562	LHX1	4.704	2.234	0.0002847	0.0005364	yes	up	0	0	0	0.234	0.237	0.09	0	0.187
ENSBTAG00000015730	HLA-DMA	3.347	1.743	9.883e-17	3.775e-16	yes	up	4.678	4.473	5.112	18.195	14.42	16.374	4.754	16.33
ENSBTAG00000010795	ATG14	3.151	1.656	1.626e-15	5.893e-15	yes	up	0.627	0.715	0.549	2.368	1.558	2.152	0.63	2.026
ENSBTAG00000038913	-	2.592	1.374	1.417e-11	4.264e-11	yes	up	11.085	5.004	7.245	25.362	25.78	35.21	7.778	28.784
ENSBTAG00000019053	MAP9	2.61	1.384	0.0001629	0.0003145	yes	up	0.793	0.639	0.38	2.566	1.376	1.201	0.604	1.714
ENSBTAG00000007872	PSIP1	2.236	1.161	4.137e-26	2.262e-25	yes	up	18.967	14.622	17.341	39.281	28.695	35.17	16.977	34.382
ENSBTAG00000046924	SEMA3G	0.153	-2.707	5.844e-06	1.264e-05	yes	down	0.187	0.282	0.37	0	0	0.02	0.28	0.007
ENSBTAG00000015002	POLR2I	0.418	-1.26	2.278e-34	1.6e-33	yes	down	217.84	224.215	193.426	80.641	75.745	99.134	211.827	85.173
ENSBTAG00000010253	SYTL1	4.538	2.182	2.775e-41	2.36e-40	yes	up	1.717	1.441	1.552	6.293	7.26	8.117	1.57	7.223
ENSBTAG00000021013	TUBB4A	8.539	3.094	6.176e-247	9.511e-245	yes	up	4.392	5.253	4.932	39.875	42.241	42.396	4.859	41.504
ENSBTAG00000014390	-	3.485	1.801	5.573e-46	5.375e-45	yes	up	4.767	4.17	3.728	13.19	15.012	15.873	4.222	14.692
ENSBTAG00000013529	-	3.499	1.807	0.001148	0.002049	yes	up	0.099	0.444	0.327	1.377	2.833	0.901	0.29	1.704
ENSBTAG00000047605	-	3.297	1.721	0.001034	0.001854	yes	up	0.022	0.162	0.074	0.387	0.392	0.43	0.086	0.403
ENSBTAG00000004008	FAM199X	2.969	1.57	0.0001146	0.0002245	yes	up	0.374	0.314	0.253	1.179	0.838	1.221	0.314	1.079
ENSBTAG00000019421	DACT1	0.104	-3.27	2.219e-12	6.914e-12	yes	down	0.881	0.812	0.75	0.036	0.091	0.02	0.814	0.049
ENSBTAG00000009862	C14orf105	3.494	1.805	7.862e-64	1.121e-62	yes	up	4.557	4.116	3.717	11.722	10.084	12.16	4.13	11.322
ENSBTAG00000011278	XYLB	0.442	-1.177	8.123e-24	4.095e-23	yes	down	8.465	7.246	7.91	2.782	4.19	3.683	7.874	3.552
ENSBTAG00000017184	ZBTB33	2.519	1.333	2.189e-18	8.996e-18	yes	up	1.079	0.953	0.887	2.539	2.487	2.312	0.973	2.446
ENSBTAG00000010393	TRNAU1AP	0.499	-1.003	7.332e-38	5.642e-37	yes	down	64.409	65.778	64.116	31.565	31.236	32.477	64.768	31.759
ENSBTAG00000019309	-	2.646	1.404	6.747e-05	0.0001346	yes	up	0.154	0.173	0.18	0.423	0.428	0.621	0.169	0.491
ENSBTAG00000046337	TUBB6	0.286	-1.806	0	0	yes	down	595.133	606.988	583.182	155.835	159.953	176.349	595.101	164.046
ENSBTAG00000004598	GOLGA5	2.173	1.12	2.032e-23	1.012e-22	yes	up	5.119	4.69	4.161	10.723	9.146	10.239	4.657	10.036
ENSBTAG00000039705	HGH1	0.3	-1.737	1.251e-231	1.684e-229	yes	down	147.586	140.144	134.052	39.929	42.56	42.376	140.594	41.622
ENSBTAG00000004415	-	2.585	1.37	0.0004662	0.0008628	yes	up	0.341	0.975	0.729	2.314	1.193	2.442	0.682	1.983
ENSBTAG00000019355	KCNK10	0.316	-1.662	0.006058	0.00999	yes	down	0.066	0.314	0.127	0	0	0	0.169	0
ENSBTAG00000018399	-	4.566	2.191	3.082e-06	6.787e-06	yes	up	0.033	0.054	0.011	0.261	0.164	0.25	0.033	0.225
ENSBTAG00000038702	-	2.819	1.495	0.01484	0.02328	yes	up	0	0.032	0	0.171	0.173	0.16	0.011	0.168
ENSBTAG00000006918	TLK1	2.418	1.274	7.347e-31	4.612e-30	yes	up	4.161	3.553	4.531	10.336	9.711	9.508	4.082	9.852
ENSBTAG00000015659	CIAO1	0.486	-1.042	5.277e-56	6.388e-55	yes	down	26.122	25.594	25.167	12.199	11.241	13.331	25.628	12.257
ENSBTAG00000009598	CHM	2.235	1.16	0.0007471	0.001357	yes	up	0.528	0.866	2.778	6.653	0.966	6.125	1.391	4.581
ENSBTAG00000019234	BMP6	0.328	-1.61	7.876e-08	1.923e-07	yes	down	2.466	1.982	2.535	0.738	0.601	0.751	2.328	0.697
ENSBTAG00000019628	EDAR	2.525	1.336	0.02299	0.03513	yes	up	0	0	0	0.036	0.191	0.24	0	0.156
ENSBTAG00000021445	ST8SIA4	9.58	3.26	1.5e-21	6.95e-21	yes	up	0.242	0.26	0.359	4.358	2.924	2.872	0.287	3.385
ENSBTAG00000005363	GGN	6.4	2.678	2.887e-15	1.036e-14	yes	up	0.099	0.238	0.158	1.197	1.385	1.291	0.165	1.291
ENSBTAG00000007189	RCHY1	0.445	-1.169	6.126e-31	3.861e-30	yes	down	23.855	22.561	20.562	10.363	8.7	10.159	22.326	9.741
ENSBTAG00000040551	ZBTB1	3.002	1.586	7.964e-75	1.381e-73	yes	up	3.831	3.607	3.549	10.579	9.993	11.53	3.662	10.701
ENSBTAG00000011982	BATF3	0.066	-3.924	1.079e-111	3.354e-110	yes	down	39.816	42.913	44.409	1.486	2.979	3.513	42.379	2.659
ENSBTAG00000018474	IL6R	0.117	-3.09	1.687e-20	7.53e-20	yes	down	1.761	2.188	1.69	0.117	0.31	0.11	1.88	0.179
ENSBTAG00000000672	FAM105A	0.249	-2.006	8.489e-17	3.254e-16	yes	down	2.499	2.34	2.323	0.414	0.692	0.56	2.387	0.555
ENSBTAG00000002972	CASC1	2.549	1.35	0.01679	0.02615	yes	up	0.066	0.087	0.042	0.342	0.273	0.13	0.065	0.248
ENSBTAG00000001825	SP6	0.446	-1.165	0.000242	0.0004599	yes	down	2.972	2.285	3.538	1.08	0.966	1.601	2.932	1.216
ENSBTAG00000019836	GSKIP	3.04	1.604	5.323e-37	3.984e-36	yes	up	2.983	3.109	3.295	9.624	8.727	9.788	3.129	9.38
ENSBTAG00000044077	POLR3G	0.371	-1.43	1.254e-10	3.61e-10	yes	down	2.73	3.888	3.96	0.99	0.865	1.171	3.526	1.009
ENSBTAG00000004011	GALK2	2.263	1.178	9.394e-21	4.237e-20	yes	up	5.68	5.751	5.386	14.324	11.15	12.531	5.606	12.668
ENSBTAG00000009127	TSPYL4	3.434	1.78	3.241e-55	3.859e-54	yes	up	2.059	1.993	2.007	7.248	6.75	6.726	2.02	6.908
ENSBTAG00000039154	-	0.084	-3.571	9.719e-12	2.945e-11	yes	down	1.882	2.047	1.912	0	0.055	0.11	1.947	0.055
ENSBTAG00000045955	TSSK1B	2.768	1.469	2.263e-07	5.376e-07	yes	up	0.837	0.802	0.708	2.872	2.551	1.832	0.782	2.418
ENSBTAG00000021742	ZNF568	3.422	1.775	1.301e-05	2.742e-05	yes	up	0.165	0.39	0.106	0.819	0.938	0.891	0.22	0.883
ENSBTAG00000011880	CHAF1B	0.319	-1.648	1.725e-101	4.698e-100	yes	down	30.151	31.865	30.965	9.048	8.654	11.9	30.994	9.867
ENSBTAG00000009022	DNAJC30	0.402	-1.313	6.834e-57	8.464e-56	yes	down	32.1	31.497	31.081	13.595	12.161	14.492	31.559	13.416
ENSBTAG00000012180	BMF	21.706	4.44	0	0	yes	up	2.014	2.329	2.239	41.612	40.874	40.264	2.194	40.917
ENSBTAG00000009277	RGS17	2.224	1.153	7.211e-07	1.656e-06	yes	up	2.972	1.744	2.123	5.501	4.145	6.736	2.28	5.461
ENSBTAG00000010487	SMIM3	0.413	-1.276	1.953e-32	1.289e-31	yes	down	20.706	20.449	18.746	8.481	7.634	8.097	19.967	8.071
ENSBTAG00000009121	STAG2	3.08	1.623	7.996e-69	1.238e-67	yes	up	2.554	2.816	2.556	8.661	7.315	9.318	2.642	8.431
ENSBTAG00000007577	UBXN7	2.471	1.305	2.408e-28	1.421e-27	yes	up	2.807	1.668	1.806	3.934	2.97	4.664	2.094	3.856
ENSBTAG00000019036	ARHGAP28	3.184	1.671	2.973e-39	2.401e-38	yes	up	1.761	1.495	1.415	5.285	4.045	4.814	1.557	4.715
ENSBTAG00000031464	-	0.416	-1.264	2.105e-83	4.271e-82	yes	down	172.784	168.338	168.692	67.622	68.33	73.442	169.938	69.798
ENSBTAG00000034885	RGCC	0.498	-1.006	0.004174	0.007008	yes	down	3.622	2.632	2.049	1.549	1.157	1.081	2.768	1.262
ENSBTAG00000016445	YME1L1	2.046	1.033	4.07e-46	3.95e-45	yes	up	11.999	11.264	12.863	25.443	23.867	25.151	12.042	24.82
ENSBTAG00000048308	ICMT	0.332	-1.592	3.103e-65	4.522e-64	yes	down	45.034	45.198	47.63	14.153	15.605	14.572	45.954	14.777
ENSBTAG00000003034	GATAD2A	0.446	-1.165	1.18e-109	3.595e-108	yes	down	79.776	77.551	76.663	32.843	36.821	35.83	77.997	35.165
ENSBTAG00000031561	RSRC1	2.161	1.112	3.637e-12	1.121e-11	yes	up	8.421	4.755	7.699	14.333	11.332	13.672	6.958	13.112
ENSBTAG00000013425	COPS2	2.759	1.464	2.051e-39	1.662e-38	yes	up	5.977	4.625	5.333	16.431	14.812	15.973	5.312	15.739
ENSBTAG00000039782	-	2.88	1.526	1.528e-09	4.127e-09	yes	up	0.495	0.682	0.686	1.999	1.631	1.942	0.621	1.857
ENSBTAG00000010971	LIMS1	2.359	1.238	6.812e-18	2.738e-17	yes	up	3.082	3.249	3.96	8.589	7.215	8.347	3.43	8.05
ENSBTAG00000007053	ZFHX2	2.161	1.112	2.231e-11	6.661e-11	yes	up	0.583	0.585	0.623	1.107	1.284	1.491	0.597	1.294
ENSBTAG00000008096	EDN1	0.245	-2.03	6.065e-34	4.207e-33	yes	down	7.243	7.495	7.266	1.927	1.785	1.441	7.335	1.718
ENSBTAG00000003329	FST	0.25	-2	8.619e-15	3.029e-14	yes	down	66.951	62.29	65.542	12.514	16.279	25.061	64.928	17.951
ENSBTAG00000010552	PSMG2	0.378	-1.405	2.321e-102	6.42e-101	yes	down	143.337	138.931	138.202	54.469	49.446	52.254	140.157	52.056
ENSBTAG00000012755	KLC4	3.329	1.735	1.161e-108	3.483e-107	yes	up	15.015	14.655	14.215	45.412	48.462	49.302	14.628	47.725
ENSBTAG00000020263	TIMP4	3.308	1.726	8.245e-36	5.989e-35	yes	up	4.458	3.78	3.622	13.298	11.332	14.903	3.953	13.178
ENSBTAG00000006656	-	0.375	-1.416	4.209e-117	1.419e-115	yes	down	343.63	327.62	333.085	121.767	123.734	119.971	334.778	121.824
ENSBTAG00000001992	CYP51A1	4.525	2.178	1.887e-261	3.229e-259	yes	up	14.938	14.958	15.493	71.116	63.976	68.658	15.13	67.917
ENSBTAG00000018809	RANGRF	0.159	-2.651	5.015e-25	2.65e-24	yes	down	12.549	13.496	10.234	1.846	1.594	1.421	12.093	1.62
ENSBTAG00000020177	C12orf10	0.476	-1.072	2.029e-61	2.755e-60	yes	down	88.527	88.761	84.446	40.217	42.268	45.078	87.245	42.521
ENSBTAG00000045683	-	8.682	3.118	3.315e-08	8.277e-08	yes	up	0	0	0.042	0.378	0.346	0.611	0.014	0.445
ENSBTAG00000048230	C6orf132	0.358	-1.483	0.01546	0.02421	yes	down	0.088	0.152	0.032	0	0.018	0	0.091	0.006
ENSBTAG00000001543	BRI3BP	0.299	-1.74	3.511e-47	3.501e-46	yes	down	39.695	40.476	44.589	10.768	12.125	13.662	41.587	12.185
ENSBTAG00000009434	PAQR6	2.145	1.101	0.002712	0.004662	yes	up	0.925	0.401	0.591	1.053	1.394	1.992	0.639	1.48
ENSBTAG00000007008	MOK	3.13	1.646	1.74e-06	3.895e-06	yes	up	0.308	0.607	0.454	1.585	1.731	1.391	0.456	1.569
ENSBTAG00000012262	FBXO10	0.376	-1.411	4.895e-21	2.233e-20	yes	down	2.994	2.827	2.714	0.9	1.12	1.101	2.845	1.04
ENSBTAG00000021685	EEF1A2	2.25	1.17	0.02912	0.04374	yes	up	0.154	0.162	0.053	0.288	0.41	0.39	0.123	0.363
ENSBTAG00000014020	RTKN2	0.497	-1.009	0.0002806	0.000529	yes	down	2.422	2.415	2.915	0.81	1.075	1.461	2.584	1.115
ENSBTAG00000020654	BAZ2B	3.053	1.61	5.842e-21	2.657e-20	yes	up	0.561	0.498	0.475	1.711	1.439	1.561	0.511	1.57
ENSBTAG00000002082	MARCKS	2.255	1.173	1.363e-12	4.291e-12	yes	up	2.136	2.145	2.492	5.618	5.12	4.524	2.258	5.087
ENSBTAG00000012944	USP35	2.455	1.296	1.291e-28	7.666e-28	yes	up	4.018	4.116	4.478	10.471	12.216	10.589	4.204	11.092
ENSBTAG00000017685	JUP	2.687	1.426	1.504e-148	7.896e-147	yes	up	50.494	52.466	51.422	124.531	141.944	143.511	51.461	136.662
ENSBTAG00000022396	-	0.087	-3.516	1.17e-10	3.371e-10	yes	down	5.152	6.39	5.154	0	0.21	0.22	5.565	0.143
ENSBTAG00000014972	PTGER4	0.362	-1.464	3.313e-25	1.759e-24	yes	down	4.932	4.787	4.277	1.531	1.667	1.701	4.665	1.633
ENSBTAG00000017833	RNF19A	3.492	1.804	1.12e-116	3.731e-115	yes	up	7.353	6.38	6.537	22.778	21.006	26.422	6.757	23.402
ENSBTAG00000006631	GLI1	2.49	1.316	3.231e-11	9.579e-11	yes	up	1.244	0.888	0.929	2.215	2.041	3.243	1.02	2.5
ENSBTAG00000011924	CFAP73	0.477	-1.068	1.044e-14	3.658e-14	yes	down	6.165	6.195	6.252	3.169	3.68	3.723	6.204	3.524
ENSBTAG00000017492	PCMTD1	2.656	1.409	1.227e-46	1.206e-45	yes	up	4.745	4.863	4.404	14.054	11.997	11.73	4.671	12.594
ENSBTAG00000009230	FBLN7	0.093	-3.425	7.134e-93	1.705e-91	yes	down	8.906	9.856	9.167	0.738	0.92	0.701	9.31	0.786
ENSBTAG00000002583	DNALI1	4.75	2.248	2.647e-37	2.009e-36	yes	up	0.969	0.953	0.961	5.474	4.883	5.445	0.961	5.267
ENSBTAG00000046717	-	2.826	1.499	0.01	0.01604	yes	up	0.044	0.054	0.021	0.225	0.21	0.16	0.04	0.198
ENSBTAG00000031453	CCM2L	3.021	1.595	0.002773	0.004759	yes	up	0	0.206	0.169	0.855	0.392	0.41	0.125	0.552
ENSBTAG00000001640	EPB41L1	7.464	2.9	0	0	yes	up	3.247	3.228	3.823	28.549	29.916	27.593	3.433	28.686
ENSBTAG00000019350	SLC25A21	3.446	1.785	0.001041	0.001865	yes	up	0.297	0.271	0.095	1.819	0.865	0.761	0.221	1.148
ENSBTAG00000017798	ERH	0.46	-1.119	7.421e-111	2.296e-109	yes	down	449.132	440.264	422.569	194.197	186.881	215.762	437.322	198.947
ENSBTAG00000017258	ACSL3	4.362	2.125	2.052e-245	3.059e-243	yes	up	10.381	10.311	10.656	43.017	41.876	46.92	10.449	43.938
ENSBTAG00000017611	CCSER2	2.67	1.417	6.849e-54	7.903e-53	yes	up	3.093	2.415	2.883	6.122	5.885	6.736	2.797	6.248
ENSBTAG00000015630	RLIM	2.957	1.564	2.417e-42	2.116e-41	yes	up	1.508	1.332	1.479	3.943	3.708	4.374	1.44	4.008
ENSBTAG00000024015	PTPRM	0.334	-1.581	5.394e-30	3.309e-29	yes	down	3.71	4.332	3.971	1.179	1.057	1.101	4.004	1.112
ENSBTAG00000015606	KAZN	0.328	-1.608	1.157e-42	1.025e-41	yes	down	8.025	7.625	8.1	2.665	2.706	2.312	7.917	2.561
ENSBTAG00000039028	-	2.951	1.561	8.084e-24	4.08e-23	yes	up	7.871	8.307	7.826	24.353	27.483	20.397	8.001	24.078
ENSBTAG00000009575	TBC1D32	3.824	1.935	1.468e-06	3.308e-06	yes	up	0.132	0.097	0.074	48.374	0.319	0.57	0.101	16.421
ENSBTAG00000014496	CCR6	3.748	1.906	0.0002655	0.000502	yes	up	0	0.152	0.401	1.107	0.884	1.221	0.184	1.071
ENSBTAG00000014727	RFC4	0.45	-1.153	1.701e-31	1.095e-30	yes	down	28.39	28.724	28.304	11.893	11.287	14.622	28.473	12.601
ENSBTAG00000005178	MMAB	3.55	1.828	2.629e-80	5.04e-79	yes	up	18.637	16.149	17.711	63.958	59.184	59.891	17.499	61.011
ENSBTAG00000038620	CIR1	2.099	1.07	2.022e-07	4.823e-07	yes	up	5.196	4.939	4.066	11.434	9.611	8.797	4.734	9.947
ENSBTAG00000010480	TIMM50	0.463	-1.111	3.123e-78	5.824e-77	yes	down	124.095	127.363	123.522	54.091	55.896	61.001	124.993	56.996
ENSBTAG00000003253	NPPC	17.889	4.161	1.467e-13	4.867e-13	yes	up	0	0	0	5.636	3.115	2.542	0	3.764
ENSBTAG00000011562	STK32C	2.848	1.51	6.383e-13	2.046e-12	yes	up	2.576	2.101	2.566	6.284	7.78	6.956	2.414	7.007
ENSBTAG00000019918	PSME3	0.417	-1.261	9.289e-147	4.681e-145	yes	down	143.557	136.375	142.015	49.949	50.275	59.961	140.649	53.395
ENSBTAG00000014615	SLC26A2	3.191	1.674	3.034e-56	3.715e-55	yes	up	2.356	2.004	2.503	6.779	5.921	6.375	2.288	6.358
ENSBTAG00000030340	-	0.223	-2.162	3.316e-268	6.128e-266	yes	down	42.062	43.855	41.093	9.246	9.182	9.998	42.337	9.475
ENSBTAG00000003440	-	0.147	-2.771	2.001e-07	4.772e-07	yes	down	0.98	0.877	0.697	0.063	0	0.11	0.851	0.058
ENSBTAG00000007474	EIF3B	0.42	-1.252	9.505e-130	3.753e-128	yes	down	142.368	142.798	139.343	52.326	58.51	63.263	141.503	58.033
ENSBTAG00000008169	C18orf54	2.259	1.176	3.354e-08	8.374e-08	yes	up	0.66	0.628	0.972	1.909	1.977	2.182	0.753	2.023
ENSBTAG00000038277	-	3.95	1.982	3.809e-05	7.749e-05	yes	up	0.594	0.336	0.56	2.449	2.733	2.962	0.497	2.715
ENSBTAG00000002295	ATF2	2.347	1.231	2.542e-28	1.498e-27	yes	up	4.414	5.351	5.017	10.002	9.437	11.159	4.927	10.199
ENSBTAG00000046368	-	2.632	1.396	0.01855	0.02872	yes	up	0.187	0	0	1.44	1.503	1.561	0.062	1.501
ENSBTAG00000020998	RUVBL1	0.406	-1.302	2.803e-161	1.75e-159	yes	down	333.326	340.358	319.8	125.504	127.132	144.792	331.161	132.476
ENSBTAG00000007196	TAGLN	0.025	-5.323	9.915e-171	7.011e-169	yes	down	45.64	51.015	46.162	0.999	1.029	1.171	47.606	1.066
ENSBTAG00000020735	SMG1	2.725	1.446	2.252e-76	4.043e-75	yes	up	1.695	1.592	1.912	4.754	4.518	4.774	1.733	4.682
ENSBTAG00000019750	TMEM106B	2.988	1.579	2.993e-22	1.43e-21	yes	up	2.609	2.123	2.947	8.526	7.251	7.286	2.56	7.688
ENSBTAG00000005835	-	0.443	-1.174	1.124e-48	1.158e-47	yes	down	36.679	37.996	36.943	16.35	15.96	16.304	37.206	16.205
ENSBTAG00000003449	KCP	0.181	-2.463	2.342e-10	6.627e-10	yes	down	0.561	0.433	0.433	0.054	0.082	0.08	0.476	0.072
ENSBTAG00000015541	DLC1	0.207	-2.269	2.448e-162	1.549e-160	yes	down	18.648	19.193	18.556	3.214	3.853	4.424	18.799	3.83
ENSBTAG00000045628	C15orf61	0.423	-1.24	7.174e-16	2.638e-15	yes	down	45.431	36.154	41.97	15.152	16.689	19.316	41.185	17.052
ENSBTAG00000010798	SLC23A1	0.409	-1.291	7.044e-16	2.592e-15	yes	down	3.457	3.726	3.042	1.594	1.603	1.431	3.408	1.543
ENSBTAG00000016795	RUFY3	2.161	1.112	1.165e-14	4.074e-14	yes	up	3.115	3.022	3.073	5.087	5.703	5.995	3.07	5.595
ENSBTAG00000010604	PNO1	0.298	-1.747	5.007e-72	8.311e-71	yes	down	71.432	66.189	66.957	22.112	15.759	21.878	68.193	19.916
ENSBTAG00000010164	ESPNL	3.025	1.597	0.006431	0.01057	yes	up	0.077	0	0.011	0.117	0.246	0.17	0.029	0.178
ENSBTAG00000004874	AURKAIP1	0.4	-1.321	3.745e-107	1.114e-105	yes	down	245.393	251.542	241.035	98.53	92.352	100.375	245.99	97.086
ENSBTAG00000031777	GDPD5	2.624	1.392	1.206e-81	2.368e-80	yes	up	8.047	7.344	7.741	19.897	20.587	19.577	7.711	20.02
ENSBTAG00000004925	-	3.213	1.684	1.93e-15	6.974e-15	yes	up	0.506	0.487	0.644	2.044	1.321	1.852	0.546	1.739
ENSBTAG00000000949	DNAJC9	0.348	-1.522	3.874e-27	2.19e-26	yes	down	16.468	14.514	15.314	4.655	5.575	4.234	15.432	4.821
ENSBTAG00000005439	FAM102B	4.365	2.126	7.939e-106	2.311e-104	yes	up	2.048	2.188	2.492	10.408	8.444	9.098	2.243	9.317
ENSBTAG00000021993	SPDEF	3.528	1.819	0.002932	0.005016	yes	up	0	0	0	0.144	0.1	0.2	0	0.148
ENSBTAG00000003977	SLC52A3	2.403	1.265	0.002499	0.004312	yes	up	0.198	0.184	0.243	0.63	0.501	0.58	0.208	0.57
ENSBTAG00000032819	MUC20	0.267	-1.906	0.0004091	0.0007608	yes	down	0.451	0.498	0.338	0.072	0.055	0.08	0.429	0.069
ENSBTAG00000031837	IMPDH2	0.226	-2.146	0	0	yes	down	314.106	323.97	313.959	66.461	68.367	77.145	317.345	70.658
ENSBTAG00000030563	PRRG2	2.592	1.374	2.216e-10	6.289e-10	yes	up	1.673	2.361	2.63	6.185	6.24	5.214	2.221	5.88
ENSBTAG00000005410	RGS7	0.412	-1.279	4.5e-06	9.805e-06	yes	down	2.158	2.935	2.429	1.206	0.747	0.59	2.507	0.848
ENSBTAG00000001329	CLPTM1L	0.42	-1.252	8.066e-145	3.964e-143	yes	down	153.993	157.517	153.357	63.346	65.06	63.253	154.956	63.886
ENSBTAG00000020311	USP20	2.099	1.07	2.08e-24	1.076e-23	yes	up	3.126	2.827	3.084	5.897	6.349	6.546	3.012	6.264
ENSBTAG00000024157	WDR60	2.043	1.031	9.324e-44	8.451e-43	yes	up	15.433	13.799	13.962	30.223	31.482	27.864	14.398	29.856
ENSBTAG00000038306	CBX2	0.264	-1.924	8.114e-93	1.935e-91	yes	down	23.524	22.659	24.048	4.988	6.978	6.686	23.41	6.217
ENSBTAG00000027134	DYNC1I1	0.211	-2.247	4.375e-27	2.47e-26	yes	down	5.988	4.614	6.073	0.603	0.692	1.131	5.558	0.809
ENSBTAG00000018358	STAC3	2.029	1.021	1.087e-06	2.471e-06	yes	up	2.367	2.719	2.64	6.5	4.609	4.954	2.575	5.354
ENSBTAG00000004593	TOP2B	2.93	1.551	1.05e-110	3.234e-109	yes	up	5.427	5.296	5.428	16.062	15.049	15.983	5.384	15.698
ENSBTAG00000037778	-	2.998	1.584	0.001329	0.002357	yes	up	0.297	0.39	0.275	1.81	0.547	1.471	0.321	1.276
ENSBTAG00000014215	-	0.228	-2.13	0	0	yes	down	123.919	124.428	123.67	25.803	26.609	27.743	124.006	26.718
ENSBTAG00000000778	HSP90AB1	0.482	-1.052	2.427e-132	9.953e-131	yes	down	1580.86	1585.37	1557.14	707.979	737.559	822.834	1574.45	756.124
ENSBTAG00000002361	TMCC2	0.449	-1.154	3.835e-18	1.558e-17	yes	down	8.069	8.275	6.548	3.025	4.127	4.214	7.631	3.789
ENSBTAG00000016305	ATP13A4	0.099	-3.333	1.185e-103	3.367e-102	yes	down	8.047	8.102	7.995	0.756	0.856	0.661	8.048	0.758
ENSBTAG00000022991	NBEA	3.366	1.751	2.861e-10	8.06e-10	yes	up	0.176	0.076	0.148	0.495	0.483	0.47	0.133	0.483
ENSBTAG00000003483	NUDT18	2.235	1.16	2.91e-09	7.765e-09	yes	up	5.669	5.816	3.242	11.029	10.567	10.239	4.909	10.612
ENSBTAG00000019746	CCDC66	3.531	1.82	2.166e-14	7.47e-14	yes	up	0.44	0.325	0.349	1.44	1.458	1.281	0.371	1.393
ENSBTAG00000017056	PKLR	4.252	2.088	2.019e-12	6.304e-12	yes	up	0.528	0.271	0.201	1.395	1.439	1.731	0.333	1.522
ENSBTAG00000047357	RNF208	2.334	1.223	4.849e-07	1.127e-06	yes	up	3.236	3.607	4.626	10.741	8.627	8.057	3.823	9.142
ENSBTAG00000039442	SEC62	2.498	1.321	1.121e-56	1.382e-55	yes	up	6.946	8.275	7.551	17.664	19.339	18.956	7.591	18.653
ENSBTAG00000047482	PRRT4	0.269	-1.895	0.001085	0.001943	yes	down	0.22	0.282	0.222	0	0.018	0.08	0.241	0.033
ENSBTAG00000006040	UHRF1BP1L	2.61	1.384	2.167e-23	1.079e-22	yes	up	1.277	1.029	1.098	3.079	2.396	2.842	1.135	2.772
ENSBTAG00000014661	CHSY3	0.48	-1.058	0.01132	0.01804	yes	down	0.374	0.563	0.517	0.135	0.255	0.23	0.485	0.207
ENSBTAG00000025226	IGIP	2.44	1.287	0.02759	0.04162	yes	up	0	0	0	0.594	1.239	0.43	0	0.754
ENSBTAG00000002505	GPR3	0.341	-1.554	0.009033	0.01457	yes	down	0.638	0.65	0.465	0	0.055	0.24	0.584	0.098
ENSBTAG00000021801	-	2.035	1.025	6.904e-14	2.324e-13	yes	up	3.027	2.394	2.524	5.231	4.418	5.995	2.648	5.215
ENSBTAG00000009363	GINS3	0.313	-1.676	2.455e-28	1.448e-27	yes	down	11.327	9.217	8.628	2.35	3.17	3.323	9.724	2.948
ENSBTAG00000013290	DYSF	2.439	1.286	0.03091	0.04628	yes	up	0.022	0.011	0	0.045	0.046	0.07	0.011	0.054
ENSBTAG00000020907	PSMC3IP	0.317	-1.657	2.986e-43	2.682e-42	yes	down	25.077	23.374	23.065	8.148	6.486	7.456	23.839	7.363
ENSBTAG00000016177	FGL1	2.621	1.39	0.02187	0.03352	yes	up	0.066	0.13	0.063	0.297	0.364	0.761	0.086	0.474
ENSBTAG00000008827	SPOCK2	2.466	1.302	0.0002216	0.0004225	yes	up	0.132	0.195	0.137	0.477	0.455	0.31	0.155	0.414
ENSBTAG00000009705	SERPINF1	0.116	-3.114	1.17e-08	3.015e-08	yes	down	0.848	1.018	0.94	0.072	0.036	0	0.935	0.036
ENSBTAG00000001354	INPP5E	0.469	-1.092	2.328e-15	8.381e-15	yes	down	5.768	5.177	4.848	2.206	1.867	2.952	5.264	2.342
ENSBTAG00000006945	-	2.842	1.507	3.952e-64	5.653e-63	yes	up	10.017	9.781	12.187	26.874	25.324	29.425	10.662	27.208
ENSBTAG00000019703	PRPS1	0.459	-1.125	4.558e-110	1.398e-108	yes	down	105.48	102.528	101.365	44.52	46.212	48.991	103.124	46.574
ENSBTAG00000001060	CXCR4	0.296	-1.756	0.0001645	0.0003175	yes	down	0.958	0.78	0.855	0.225	0.027	0.33	0.864	0.194
ENSBTAG00000009486	TMEM179B	0.465	-1.105	6.22e-24	3.153e-23	yes	down	43.471	42.566	38.833	18.681	20.387	18.295	41.623	19.121
ENSBTAG00000000057	THBS3	2.289	1.195	2.632e-08	6.624e-08	yes	up	0.727	1.213	0.855	2.233	2.195	2.042	0.932	2.157
ENSBTAG00000006167	KIAA1107	6.718	2.748	9.816e-11	2.837e-10	yes	up	0.077	0.097	0.032	0.954	0.656	0.981	0.069	0.864
ENSBTAG00000015228	CD74	3.331	1.736	1.86e-159	1.135e-157	yes	up	35.71	41.202	40.681	128.195	126.412	137.186	39.198	130.598
ENSBTAG00000011819	PHF14	2.77	1.47	3.961e-24	2.025e-23	yes	up	2.092	1.419	1.827	5.357	4.682	4.804	1.779	4.948
ENSBTAG00000018915	FAM21A	2.318	1.213	1.14e-44	1.062e-43	yes	up	10.337	8.546	9.832	20.653	19.057	18.686	9.572	19.465
ENSBTAG00000018196	WDR43	0.454	-1.139	1.153e-43	1.044e-42	yes	down	17.657	15.597	17.172	7.707	7.452	7.296	16.809	7.485
ENSBTAG00000011987	C14orf1	2.227	1.155	9.532e-37	7.087e-36	yes	up	49.206	45.09	44.092	103.896	100.15	101.766	46.129	101.937
ENSBTAG00000047788	-	2.811	1.491	0.006695	0.01099	yes	up	0.055	0.097	0.116	0.693	0.237	0.2	0.089	0.377
ENSBTAG00000016908	METTL1	0.328	-1.607	6.054e-113	1.916e-111	yes	down	60.523	59.485	58.054	20.671	19.631	21.038	59.354	20.447
ENSBTAG00000012741	CCPG1	3.195	1.676	3.927e-35	2.81e-34	yes	up	2.906	2.719	2.767	11.461	8.089	9.398	2.797	9.649
ENSBTAG00000016512	TTC21B	2.747	1.458	2.374e-31	1.52e-30	yes	up	2.103	1.603	1.996	5.501	4.965	5.144	1.901	5.203
ENSBTAG00000008575	CGNL1	10.921	3.449	1.678e-222	2.022e-220	yes	up	1.475	1.668	1.236	15.855	18.137	14.943	1.46	16.312
ENSBTAG00000004034	SESN3	18.43	4.204	0	0	yes	up	1.233	1.343	0.676	12.442	11.87	14.202	1.084	12.838
ENSBTAG00000048170	PCDHA11	4.847	2.277	4.534e-07	1.055e-06	yes	up	0.165	0.097	0.063	0.864	0.729	0.47	0.108	0.688
ENSBTAG00000011198	PPP1CC	0.499	-1.004	3.406e-68	5.215e-67	yes	down	126.549	115.752	119.108	54.064	48.936	59.28	120.47	54.093
ENSBTAG00000002147	PPP4R2	2.041	1.029	1.416e-29	8.636e-29	yes	up	6.913	5.925	7.488	14.522	12.152	14.512	6.775	13.729
ENSBTAG00000006568	-	3.11	1.637	5.741e-06	1.243e-05	yes	up	0.429	0.737	0.507	1.81	1.94	2.032	0.558	1.927
ENSBTAG00000010158	-	2.059	1.042	3.529e-20	1.555e-19	yes	up	1.75	1.787	1.943	3.718	3.525	3.703	1.827	3.649
ENSBTAG00000045904	PIM3	0.244	-2.036	7.463e-155	4.292e-153	yes	down	70.749	74.692	67.591	14.666	16.789	19.526	71.011	16.994
ENSBTAG00000006044	KLHL5	3.61	1.852	3.2e-62	4.425e-61	yes	up	4.172	3.206	3.369	12.406	12.207	14.092	3.582	12.902
ENSBTAG00000024476	CKS1B	0.464	-1.107	2.823e-63	3.964e-62	yes	down	245.977	225.331	214.738	92.975	81.302	113.476	228.682	95.918
ENSBTAG00000046121	-	2.478	1.309	0.01672	0.02606	yes	up	0.473	0.433	0.084	1.251	0.938	1.241	0.33	1.143
ENSBTAG00000008771	MYEF2	2.57	1.362	1.343e-33	9.235e-33	yes	up	4.877	5.383	5.64	14.225	12.526	15.223	5.3	13.991
ENSBTAG00000003225	IMP4	0.239	-2.066	1.041e-257	1.759e-255	yes	down	129.962	130.374	121.357	28.864	29.314	31.707	127.231	29.962
ENSBTAG00000045492	-	0.38	-1.396	0.02235	0.0342	yes	down	0.517	0.39	0.486	0.09	0	0	0.464	0.03
ENSBTAG00000010444	ERBB3	0.487	-1.037	2.243e-19	9.592e-19	yes	down	4.458	4.246	4.383	1.873	1.913	2.472	4.362	2.086
ENSBTAG00000019478	NAAA	0.349	-1.519	2.313e-08	5.846e-08	yes	down	5.581	3.618	3.527	1.242	1.357	1.541	4.242	1.38
ENSBTAG00000011581	BSN	0.418	-1.257	7.585e-21	3.432e-20	yes	down	39.178	45.632	50.587	34.491	37.604	33.809	45.132	35.301
ENSBTAG00000012496	MTMR11	2.525	1.336	1.198e-09	3.254e-09	yes	up	0.738	1.202	1.046	2.494	2.487	2.572	0.995	2.518
ENSBTAG00000005138	BCL9L	2.069	1.049	7.164e-66	1.061e-64	yes	up	12.197	12.586	12.884	21.932	25.443	26.062	12.556	24.479
ENSBTAG00000005761	DEDD2	2.199	1.137	4.634e-43	4.146e-42	yes	up	16.908	15.099	14.923	33.213	32.94	31.156	15.643	32.436
ENSBTAG00000013244	HDAC6	2.007	1.005	1.787e-40	1.49e-39	yes	up	10.05	10.874	12.114	20.68	19.531	21.378	11.013	20.53
ENSBTAG00000020269	MISP	4.184	2.065	9.234e-09	2.398e-08	yes	up	0.143	0.184	0.243	0.801	0.847	1.101	0.19	0.916
ENSBTAG00000011442	SPAG8	3.097	1.631	0.001223	0.002177	yes	up	0.077	0.206	0.201	0.639	0.884	0.48	0.161	0.668
ENSBTAG00000014679	DHX57	2.133	1.093	7.234e-21	3.279e-20	yes	up	2.466	2.751	2.556	5.087	6.04	5.335	2.591	5.487
ENSBTAG00000012060	LPIN2	2.326	1.218	8.353e-102	2.292e-100	yes	up	25.01	27.37	25.484	60.609	61.753	59	25.955	60.454
ENSBTAG00000007739	C19orf60	0.362	-1.464	5.083e-105	1.465e-103	yes	down	231.952	252.604	248.85	85.116	90.485	90.987	244.469	88.863
ENSBTAG00000011337	ANKRD33B	0.366	-1.449	5.056e-223	6.201e-221	yes	down	86.766	87.202	88.628	32.033	33.669	35.64	87.532	33.781
ENSBTAG00000003455	ANKRD6	4.13	2.046	5.22e-34	3.631e-33	yes	up	0.749	0.812	0.993	3.52	3.471	3.503	0.851	3.498
ENSBTAG00000006771	FRY	3.526	1.818	6.18e-07	1.425e-06	yes	up	0.407	0.455	0.454	2.089	1.467	1.902	0.439	1.819
ENSBTAG00000025634	-	2.261	1.177	0.001875	0.003275	yes	up	0.605	0.357	0.581	1.035	1.266	1.071	0.514	1.124
ENSBTAG00000005102	PHTF2	2.774	1.472	4.899e-15	1.738e-14	yes	up	0.594	0.791	0.855	2.035	1.822	2.372	0.747	2.076
ENSBTAG00000014773	HMMR	4.444	2.152	3.122e-69	4.883e-68	yes	up	2.851	2.285	2.704	12.496	9.428	13.001	2.613	11.642
ENSBTAG00000009305	ANKRD27	2.072	1.051	1.577e-46	1.544e-45	yes	up	6.407	6.802	6.59	13.433	13.291	13.852	6.6	13.525
ENSBTAG00000013938	PHC3	2.302	1.203	1.813e-24	9.399e-24	yes	up	1.86	1.527	2.112	3.34	2.842	3.913	1.833	3.365
ENSBTAG00000019634	PIDD1	0.434	-1.204	3.5e-44	3.212e-43	yes	down	18.218	20.417	18.704	7.95	8.554	7.937	19.113	8.147
ENSBTAG00000000436	TNFAIP3	0.468	-1.096	1.215e-15	4.422e-15	yes	down	4.128	3.943	3.707	1.377	1.895	2.162	3.926	1.811
ENSBTAG00000020482	ASCC3	2.035	1.025	1.16e-19	5.018e-19	yes	up	2.147	2.069	3.316	4.763	4.555	5.545	2.511	4.954
ENSBTAG00000006395	TUBGCP2	0.482	-1.054	3.666e-99	9.659e-98	yes	down	102.31	103.513	98.038	44.854	48.481	51.363	101.287	48.233
ENSBTAG00000011100	CTSC	0.292	-1.775	2.452e-124	9.111e-123	yes	down	90.465	90.711	88.153	28.441	25.643	22.969	89.776	25.684
ENSBTAG00000037488	JRKL	2.585	1.37	1.083e-07	2.623e-07	yes	up	1.09	1.668	1.003	3.484	3.298	3.253	1.254	3.345
ENSBTAG00000016723	GFI1	0.468	-1.095	0.001302	0.002312	yes	down	1.365	1.148	1.183	0.189	0.556	0.851	1.232	0.532
ENSBTAG00000019300	TPMT	2.315	1.211	3.889e-23	1.92e-22	yes	up	7.75	8.47	7.519	19.825	16.424	18.426	7.913	18.225
ENSBTAG00000019695	RLF	3.031	1.6	1.317e-24	6.847e-24	yes	up	1.453	1.083	1.341	5.582	3.024	2.762	1.292	3.789
ENSBTAG00000017564	CGN	3.263	1.706	2.197e-148	1.149e-146	yes	up	6.572	6.769	6.263	20.581	21.198	21.438	6.535	21.072
ENSBTAG00000045661	Metazoa_SRP	10.726	3.423	7.582e-11	2.203e-10	yes	up	35.666	11.167	6.875	316.469	316.236	629.821	17.903	420.842
ENSBTAG00000001282	RALGAPA1	2.418	1.274	9.989e-25	5.218e-24	yes	up	0.914	0.791	0.855	2.098	1.877	2.192	0.853	2.056
ENSBTAG00000010501	SELENOV	0.483	-1.05	0.0002495	0.0004734	yes	down	0.837	0.921	0.644	0.369	0.273	0.46	0.801	0.367
ENSBTAG00000016932	SENP7	3.533	1.821	4.613e-16	1.713e-15	yes	up	0.473	0.336	0.359	1.558	1.412	1.241	0.389	1.404
ENSBTAG00000001071	WRAP53	0.39	-1.358	1.07e-119	3.764e-118	yes	down	114.452	112.005	111.884	39.353	44.391	43.967	112.78	42.57
ENSBTAG00000026936	-	2.325	1.217	3.336e-05	6.821e-05	yes	up	0.352	0.314	0.38	0.846	0.756	0.951	0.349	0.851
ENSBTAG00000007433	MYO9A	2.554	1.353	2.581e-23	1.282e-22	yes	up	1.156	1.116	1.172	3.187	2.651	2.692	1.148	2.843
ENSBTAG00000001407	AP3S2	0.484	-1.047	1.457e-51	1.611e-50	yes	down	40.488	39.772	41.547	17.934	19.066	21.068	40.602	19.356
ENSBTAG00000021284	RSPH1	2.523	1.335	1.312e-12	4.134e-12	yes	up	2.642	2.448	2.281	6.059	6.686	6.075	2.457	6.273
ENSBTAG00000011875	CLIP2	2.079	1.056	4.448e-107	1.32e-105	yes	up	31.604	31.031	30.617	62.014	66.171	66.906	31.084	65.03
ENSBTAG00000012929	CEP85L	2.095	1.067	0.0003309	0.0006197	yes	up	0.462	0.455	0.623	1.224	1.12	1.001	0.513	1.115
ENSBTAG00000003340	HDDC2	0.407	-1.297	1.996e-68	3.077e-67	yes	down	117.842	116.901	116.805	42.153	45.648	50.953	117.183	46.251
ENSBTAG00000011185	TTC23	2.063	1.045	0.001823	0.00319	yes	up	1.035	1.061	0.465	1.215	2.113	2.202	0.854	1.843
ENSBTAG00000006679	MITF	5.195	2.377	2.872e-45	2.707e-44	yes	up	0.572	1.018	0.739	3.439	2.66	3.743	0.776	3.281
ENSBTAG00000003322	TTLL7	2.403	1.265	0.003023	0.005163	yes	up	0.264	0.152	0.116	0.558	0.492	0.4	0.177	0.483
ENSBTAG00000021307	BNIP3L	5.152	2.365	1.991e-201	1.816e-199	yes	up	16.193	17.579	16.074	86.07	85.511	83.36	16.615	84.98
ENSBTAG00000014417	-	3.858	1.948	4.253e-219	4.831e-217	yes	up	13.133	15.575	15.599	44.241	46.413	44.217	14.769	44.957
ENSBTAG00000018848	FBXL3	3.63	1.86	3.419e-14	1.168e-13	yes	up	0.572	0.498	0.306	2.143	1.458	1.671	0.459	1.757
ENSBTAG00000017835	C5orf63	0.391	-1.356	3.103e-08	7.76e-08	yes	down	11.867	8.307	8.143	2.476	2.633	5.094	9.439	3.401
ENSBTAG00000024904	KIAA1683	3.59	1.844	0.001823	0.00319	yes	up	0	0.011	0.032	0.144	0.128	0.09	0.014	0.121
ENSBTAG00000006528	BBS9	2.507	1.326	0.0002558	0.0004846	yes	up	0.242	0.238	0.222	0.774	0.619	0.49	0.234	0.628
ENSBTAG00000001057	ARFGAP3	2.537	1.343	1.891e-69	2.975e-68	yes	up	14.333	12.586	11.913	32.879	29.87	34.689	12.944	32.479
ENSBTAG00000047883	-	2.53	1.339	0.02933	0.04403	yes	up	0.154	0.011	0	0.819	0.146	0.17	0.055	0.378
ENSBTAG00000048152	TUBG1	0.398	-1.328	1.499e-106	4.383e-105	yes	down	123.775	123.681	116.52	43.539	46.285	53.065	121.325	47.63
ENSBTAG00000018223	CHI3L1	0.316	-1.661	0.00133	0.002359	yes	down	0.484	0.596	0.56	0.243	0.055	0.06	0.547	0.119
ENSBTAG00000047524	TMEM200B	0.414	-1.274	1.241e-11	3.743e-11	yes	down	5.471	7.235	5.185	2.629	3.188	2.922	5.964	2.913
ENSBTAG00000020520	RASD1	3.207	1.681	0.003387	0.005746	yes	up	0.077	0.076	0.074	0.36	0.337	0.661	0.076	0.453
ENSBTAG00000004225	TSR1	0.22	-2.182	1.515e-211	1.591e-209	yes	down	48.766	51.242	50.566	9.75	11.132	11.71	50.191	10.864
ENSBTAG00000004187	WDR66	3.967	1.988	0.0004499	0.0008332	yes	up	0.022	0.011	0.042	0.234	0.282	0.08	0.025	0.199
ENSBTAG00000003820	GRAMD1A	2.207	1.142	1.294e-29	7.894e-29	yes	up	5.779	5.946	5.608	11.281	12.926	14.192	5.778	12.8
ENSBTAG00000005240	ZNF605	3.923	1.972	9.443e-05	0.0001863	yes	up	0.077	0.043	0.137	0.585	0.51	0.43	0.086	0.508
ENSBTAG00000011733	GIPC2	2.346	1.23	0.008685	0.01405	yes	up	0.286	0.13	0.327	0.72	0.574	0.771	0.248	0.688
ENSBTAG00000005189	SPACA9	2.884	1.528	0.01229	0.0195	yes	up	0	0.054	0.032	0.306	0.173	0.18	0.029	0.22
ENSBTAG00000034918	IFIT2	5.479	2.454	8.854e-08	2.153e-07	yes	up	0.077	0.087	0.253	0.864	1.111	1.391	0.139	1.122
ENSBTAG00000013745	ITGA5	2.846	1.509	1.544e-159	9.466e-158	yes	up	69.406	69.915	72.069	178.721	209.309	210.357	70.463	199.462
ENSBTAG00000019417	ARMCX2	3.766	1.913	0.000121	0.0002365	yes	up	0.044	0.097	0.106	0.531	0.51	0.26	0.082	0.434
ENSBTAG00000047231	TNNI1	3.354	1.746	0.002353	0.004071	yes	up	0.154	0.097	0.37	1.63	0.729	0.28	0.207	0.88
ENSBTAG00000017500	KCNK12	2.28	1.189	2.069e-27	1.181e-26	yes	up	14.465	10.333	10.92	27.433	27.256	29.685	11.906	28.125
ENSBTAG00000026829	TMEM185B	0.474	-1.078	4.556e-56	5.529e-55	yes	down	42.646	38.938	40.1	19.042	18.046	19.627	40.561	18.905
ENSBTAG00000032364	-	3.375	1.755	8.914e-49	9.212e-48	yes	up	3.324	5.643	4.425	10.921	12.343	14.732	4.464	12.665
ENSBTAG00000017788	AKT3	2.823	1.497	4.867e-67	7.308e-66	yes	up	2.884	3.748	3.443	8.427	8.508	9.648	3.358	8.861
ENSBTAG00000032719	TFRC	0.397	-1.333	6.796e-80	1.296e-78	yes	down	33.641	35.212	35.358	11.938	14.612	17.635	34.737	14.728
ENSBTAG00000022847	HEATR5A	2.354	1.235	3.785e-37	2.859e-36	yes	up	3.236	3.553	3.042	7.076	6.131	6.375	3.277	6.527
ENSBTAG00000010698	VARS2	0.425	-1.236	5.583e-50	5.92e-49	yes	down	24.988	25.215	23.995	8.958	10.658	11.72	24.733	10.445
ENSBTAG00000025181	CCDC85C	2.172	1.119	3.856e-46	3.748e-45	yes	up	8.08	7.723	8.132	15.62	16.689	19.486	7.978	17.265
ENSBTAG00000006697	RICTOR	4.365	2.126	2.536e-25	1.349e-24	yes	up	0.22	0.206	0.169	0.981	0.829	0.881	0.198	0.897
ENSBTAG00000016057	CSRP1	0.457	-1.129	6.5e-78	1.198e-76	yes	down	573.81	579.076	561.669	224.61	254.865	293.187	571.518	257.554
ENSBTAG00000023731	MC1R	2.362	1.24	2.928e-06	6.463e-06	yes	up	0.848	1.137	0.982	2.017	2.578	2.632	0.989	2.409
ENSBTAG00000037679	PPP1R3E	0.425	-1.235	1.976e-05	4.104e-05	yes	down	5.669	4.094	4.562	2.431	1.676	1.551	4.775	1.886
ENSBTAG00000009798	DCDC2	3.808	1.929	1.073e-136	4.678e-135	yes	up	6.11	6.78	8.1	21.752	20.578	23.63	6.997	21.987
ENSBTAG00000021071	TRIM8	2.825	1.498	6.493e-211	6.766e-209	yes	up	70.397	73.728	76.283	190.515	207.869	210.017	73.469	202.8
ENSBTAG00000002827	ACAT2	3.345	1.742	0	0	yes	up	146.848	144.292	140.874	469.135	463.837	494.587	144.005	475.853
ENSBTAG00000039129	-	0.481	-1.055	7.561e-81	1.466e-79	yes	down	53.07	55.477	56.048	21.229	21.58	23.63	54.865	22.146
ENSBTAG00000016133	MRPS7	0.494	-1.017	1.354e-58	1.731e-57	yes	down	102.607	98.78	100.277	46.906	47.761	52.264	100.555	48.977
ENSBTAG00000014411	TMEM263	3.832	1.938	2.858e-166	1.913e-164	yes	up	7.199	6.899	6.548	26.73	24.632	26.943	6.882	26.102
ENSBTAG00000002321	AMT	3.869	1.952	4.414e-33	2.983e-32	yes	up	1.178	1.126	1.426	6.347	5.156	4.294	1.243	5.266
ENSBTAG00000024688	PHIP	3.204	1.68	2.026e-44	1.872e-43	yes	up	1.024	0.834	0.877	3.178	2.742	3.093	0.912	3.004
ENSBTAG00000000955	RBM41	2.113	1.079	0.01456	0.02286	yes	up	0.275	0.563	0.433	1.035	0.802	1.231	0.424	1.023
ENSBTAG00000033504	MAK16	0.474	-1.078	1.2e-25	6.46e-25	yes	down	24.009	24.76	21.819	11.362	8.818	12.701	23.529	10.96
ENSBTAG00000000668	SLC22A5	0.391	-1.354	8.333e-50	8.762e-49	yes	down	17.261	17.611	15.926	5.519	6.413	6.836	16.933	6.256
ENSBTAG00000047567	VEGFB	2.53	1.339	5.02e-51	5.461e-50	yes	up	24.174	25.551	20.636	61.572	60.596	58.229	23.454	60.132
ENSBTAG00000003242	ACAD9	0.42	-1.251	6.576e-55	7.763e-54	yes	down	29.689	31.248	28.071	11.587	12.781	12.43	29.669	12.266
ENSBTAG00000011985	-	2.801	1.486	1.839e-05	3.829e-05	yes	up	4.7	2.34	2.26	9.831	17.937	6.495	3.1	11.421
ENSBTAG00000006240	TLR4	2.029	1.021	2.41e-23	1.199e-22	yes	up	5.24	4.473	4.108	8.868	9.583	9.208	4.607	9.22
ENSBTAG00000004872	MRPL20	0.32	-1.645	4.274e-126	1.623e-124	yes	down	256.159	254.185	263.551	75.887	76.383	92.638	257.965	81.636
ENSBTAG00000031165	TRPM7	3.08	1.623	2.032e-25	1.084e-24	yes	up	0.947	0.682	0.729	2.791	2.004	2.492	0.786	2.429
ENSBTAG00000033523	-	2.715	1.441	2.76e-06	6.102e-06	yes	up	0.55	0.607	0.486	1.296	1.667	1.792	0.548	1.585
ENSBTAG00000017889	CCT5	0.44	-1.184	1.606e-167	1.091e-165	yes	down	235.519	243.495	234.149	101.573	99.43	108.522	237.721	103.175
ENSBTAG00000004869	-	2.797	1.484	1.08e-44	1.008e-43	yes	up	6.043	6.304	5.777	15.161	16.197	17.425	6.041	16.261
ENSBTAG00000011809	NUDT8	0.231	-2.111	6.928e-15	2.441e-14	yes	down	9.137	7.192	6.632	3.061	1.111	1.481	7.654	1.884
ENSBTAG00000015198	DZIP1L	6.017	2.589	2.061e-07	4.911e-07	yes	up	0.033	0.032	0.201	0.648	0.975	0.981	0.089	0.868
ENSBTAG00000003696	BICDL1	5.227	2.386	2.716e-206	2.651e-204	yes	up	9.038	8.318	8.069	37.849	42.942	42.806	8.475	41.199
ENSBTAG00000038112	-	0.465	-1.104	5.62e-18	2.267e-17	yes	down	10.381	9.791	9.494	4.493	3.944	5.054	9.889	4.497
ENSBTAG00000003111	ATM	2.369	1.244	2.963e-12	9.16e-12	yes	up	0.374	0.357	0.454	0.99	0.902	0.931	0.395	0.941
ENSBTAG00000007851	IL24	0.151	-2.729	1.37e-06	3.089e-06	yes	down	2.983	3.726	2.165	0	0.301	0.16	2.958	0.154
ENSBTAG00000011930	DDX54	0.414	-1.273	3.193e-139	1.456e-137	yes	down	116.928	123.518	121.093	46.168	49.783	50.923	120.513	48.958
ENSBTAG00000011876	MORC3	2.11	1.077	3.655e-15	1.305e-14	yes	up	2.213	2.437	2.492	4.709	3.534	4.584	2.381	4.276
ENSBTAG00000039162	-	3.446	1.785	2.685e-07	6.355e-07	yes	up	0.187	0.227	0.243	0.603	1.066	0.821	0.219	0.83
ENSBTAG00000017574	LMNA	2.092	1.065	4.5e-98	1.164e-96	yes	up	303.23	315.056	305.384	586.193	641.435	707.447	307.89	645.025
ENSBTAG00000003326	NAIP	2.088	1.062	0.01718	0.02673	yes	up	0.077	0.141	0.116	0.144	0.41	0.22	0.111	0.258
ENSBTAG00000019971	CDC16	0.49	-1.03	2.414e-46	2.357e-45	yes	down	31.836	30.468	29.888	14.504	13.856	16.344	30.731	14.901
ENSBTAG00000016933	IL27RA	0.469	-1.091	3.797e-63	5.31e-62	yes	down	56.428	54.502	53.978	22.607	25.78	27.853	54.969	25.413
ENSBTAG00000012432	FDFT1	3.31	1.727	0	0	yes	up	89.518	86.877	86.706	290.999	281.028	289.584	87.7	287.204
ENSBTAG00000014981	OTUB2	4.63	2.211	2.416e-53	2.756e-52	yes	up	1.376	1.657	1.288	6.41	6.395	7.326	1.44	6.71
ENSBTAG00000001055	-	0.465	-1.105	5.8e-119	2e-117	yes	down	369.345	365.053	357.64	153.341	167.779	181.974	364.013	167.698
ENSBTAG00000047702	NAA10	0.437	-1.194	2.56e-27	1.455e-26	yes	down	37.185	38.916	35.58	15.548	14.958	17.445	37.227	15.984
ENSBTAG00000006752	PFKFB4	2.797	1.484	2.152e-27	1.226e-26	yes	up	3.699	2.892	2.524	7.68	8.399	6.796	3.038	7.625
ENSBTAG00000032122	CD19	0.236	-2.081	0.0005948	0.00109	yes	down	0.451	0.292	0.106	0.027	0	0.03	0.283	0.019
ENSBTAG00000020661	ABCA1	4.85	2.278	2.266e-81	4.436e-80	yes	up	0.683	0.563	0.718	3.268	3.097	2.962	0.655	3.109
ENSBTAG00000020426	TFAP2B	2.003	1.002	9.869e-34	6.808e-33	yes	up	9.874	9.629	10.202	17.862	18.957	20.587	9.902	19.135
ENSBTAG00000004840	C1S	0.112	-3.164	2.444e-13	8.012e-13	yes	down	0.936	0.672	1.024	0.09	0.064	0.03	0.877	0.061
ENSBTAG00000048155	-	0.307	-1.703	0.0006346	0.001159	yes	down	1.288	0.986	0.898	0.117	0.292	0.28	1.057	0.23
ENSBTAG00000007619	PUSL1	0.108	-3.217	6.905e-153	3.843e-151	yes	down	45.849	50.224	51.411	4.222	4.609	6.335	49.161	5.055
ENSBTAG00000003349	JAKMIP2	18.088	4.177	1.136e-14	3.975e-14	yes	up	0	0.011	0	0.531	0.373	0.801	0.004	0.568
ENSBTAG00000001793	HSD11B1L	2.136	1.095	2.04e-17	8.039e-17	yes	up	5.152	4.755	4.869	10.534	10.039	10.249	4.925	10.274
ENSBTAG00000010179	COL5A3	0.428	-1.225	3.855e-05	7.835e-05	yes	down	0.826	0.574	0.708	0.126	0.319	0.39	0.703	0.278
ENSBTAG00000014882	-	0.429	-1.22	2.764e-05	5.679e-05	yes	down	3.974	3.119	3.876	1.486	1.43	1.571	3.656	1.496
ENSBTAG00000006121	SBK2	2.502	1.323	0.02803	0.04222	yes	up	0.176	0.108	0	0.324	0.383	0.681	0.095	0.463
ENSBTAG00000021962	CXorf23	3.354	1.746	5.964e-17	2.305e-16	yes	up	1.09	0.91	1.267	3.619	3.553	3.963	1.089	3.712
ENSBTAG00000016092	SPATS2L	0.456	-1.132	1.977e-58	2.526e-57	yes	down	37.34	40.595	37.323	16.323	16.67	18.856	38.419	17.283
ENSBTAG00000000037	CWC27	2.459	1.298	1.565e-06	3.516e-06	yes	up	0.76	10.712	1.32	10.984	29.132	2.852	4.264	14.323
ENSBTAG00000001173	PLXNA2	0.094	-3.413	5.646e-205	5.359e-203	yes	down	12.098	12.293	11.754	0.99	1.02	0.921	12.048	0.977
ENSBTAG00000008471	MX2	3.373	1.754	0.004381	0.007332	yes	up	0	0	0.011	0.063	0.073	0.19	0.004	0.109
ENSBTAG00000007363	LSM3	0.466	-1.102	9.46e-57	1.167e-55	yes	down	244.953	231.407	213.777	105.4	97.763	104.268	230.046	102.477
ENSBTAG00000021693	RPP25	0.214	-2.226	6.812e-42	5.878e-41	yes	down	3.864	4.506	4.647	1.008	1.029	1.051	4.339	1.029
ENSBTAG00000000442	RBP4	2.469	1.304	0.026	0.03939	yes	up	0	0	0	0.171	0.301	0.19	0	0.221
ENSBTAG00000007367	AIMP2	0.369	-1.439	6.227e-109	1.872e-107	yes	down	101.649	107.532	106.36	37.264	37.64	38.793	105.18	37.899
ENSBTAG00000005658	ECE2	0.306	-1.707	5.306e-71	8.641e-70	yes	down	85.423	82.75	79.24	22.544	27.502	21.338	82.471	23.795
ENSBTAG00000016883	-	0.406	-1.3	2.601e-09	6.963e-09	yes	down	14.806	13.117	15.789	4.493	5.948	4.294	14.571	4.912
ENSBTAG00000006052	PLCD3	2.866	1.519	2.168e-44	1.997e-43	yes	up	3.479	4.127	3.749	10.174	11.287	10.939	3.785	10.8
ENSBTAG00000012484	ENDOG	0.473	-1.079	8.327e-26	4.511e-25	yes	down	45.618	40.487	38.041	18.726	21.161	17.655	41.382	19.181
ENSBTAG00000003353	SLC6A2	2.478	1.309	0.01482	0.02325	yes	up	0.033	0.054	0.084	0.162	0.246	0.17	0.057	0.193
ENSBTAG00000007110	RCOR3	2.071	1.05	9.506e-05	0.0001875	yes	up	0.914	0.715	1.436	2.26	2.05	2.202	1.022	2.171
ENSBTAG00000020504	CDK2AP1	0.333	-1.585	1.377e-111	4.268e-110	yes	down	91.312	90.797	85.545	27.694	26.955	33.238	89.218	29.296
ENSBTAG00000032427	FHOD1	2.025	1.018	3.598e-40	2.977e-39	yes	up	9.291	8.968	8.333	16.278	18.137	18.055	8.864	17.49
ENSBTAG00000006423	PHF5A	0.452	-1.146	1.373e-66	2.046e-65	yes	down	141.322	131.133	130.461	59.52	56.57	63.363	134.305	59.818
ENSBTAG00000020054	TNFRSF21	0.197	-2.341	1.633e-93	3.935e-92	yes	down	12.285	11.817	11.818	2.197	1.849	2.872	11.973	2.306
ENSBTAG00000007093	DDX11	0.497	-1.01	6.807e-36	4.958e-35	yes	down	23.029	22.583	24.333	10.129	11.943	12.22	23.315	11.431
ENSBTAG00000046467	PTP4A3	0.135	-2.893	2.236e-07	5.314e-07	yes	down	0.462	0.866	0.824	0	0.064	0.03	0.717	0.031
ENSBTAG00000047664	GNAZ	0.445	-1.168	5.473e-15	1.936e-14	yes	down	17.272	18.196	16.349	5.456	8.308	7.606	17.272	7.123
ENSBTAG00000039817	-	0.317	-1.658	0.00591	0.009754	yes	down	0.143	0.119	0.127	0	0	0.05	0.13	0.017
ENSBTAG00000039888	MAGED2	2.184	1.127	3.958e-78	7.363e-77	yes	up	35.215	31.724	32.359	68.19	68.713	76.204	33.099	71.036
ENSBTAG00000045787	CDS1	3.95	1.982	2.871e-33	1.948e-32	yes	up	1.035	1.072	1.721	5.078	3.972	4.174	1.276	4.408
ENSBTAG00000036127	-	2.286	1.193	0.03024	0.04533	yes	up	0.088	0.119	0.275	0.72	0.31	0.48	0.161	0.503
ENSBTAG00000019636	SCARA5	0.255	-1.972	0.001317	0.002337	yes	down	0.055	0.076	0.116	0	0	0	0.082	0
ENSBTAG00000012235	SHARPIN	0.392	-1.35	4.551e-78	8.443e-77	yes	down	61.624	61.543	58.688	20.482	25.006	24.23	60.618	23.239
ENSBTAG00000003378	ACAP2	2.836	1.504	2.202e-29	1.332e-28	yes	up	1.013	1.094	1.162	2.476	2.441	2.662	1.09	2.526
ENSBTAG00000037704	-	3.543	1.825	0.0007416	0.001348	yes	up	0.132	0	0.253	0.711	0.729	0.781	0.128	0.74
ENSBTAG00000030474	-	2.5	1.322	6.383e-09	1.675e-08	yes	up	0.782	0.726	0.739	1.873	2.15	1.711	0.749	1.911
ENSBTAG00000025329	IRF2BPL	2.4	1.263	8.273e-86	1.759e-84	yes	up	20.244	16.983	15.979	43.377	41.731	40.965	17.735	42.024
ENSBTAG00000003191	FSCN1	0.445	-1.169	9.209e-102	2.517e-100	yes	down	73.567	75.493	75.807	31.061	33.65	33.789	74.956	32.833
ENSBTAG00000018577	SLC7A1	0.496	-1.013	1.189e-18	4.94e-18	yes	down	17.58	19.604	18.693	7.365	8.927	10.939	18.626	9.077
ENSBTAG00000002294	SIM1	4.62	2.208	1.242e-34	8.785e-34	yes	up	0.638	0.39	0.57	2.323	2.359	2.322	0.533	2.335
ENSBTAG00000009786	SCIN	4.243	2.085	1.835e-246	2.794e-244	yes	up	24.141	25.789	24.259	109.64	102.254	98.763	24.73	103.552
ENSBTAG00000047874	PRPF38B	2.435	1.284	1.698e-37	1.294e-36	yes	up	5.944	4.874	5.798	13.838	11.961	13.121	5.539	12.973
ENSBTAG00000043202	SNORD50	0.217	-2.201	2.178e-55	2.603e-54	yes	down	27.344	27.349	22.939	4.655	4.81	6.926	25.877	5.464
ENSBTAG00000002599	MGARP	2.801	1.486	0.01544	0.02418	yes	up	0.033	0	0	0.117	0.173	0.18	0.011	0.157
ENSBTAG00000004575	FAM126A	3.151	1.656	1.528e-30	9.488e-30	yes	up	0.892	1.018	0.834	2.512	2.551	3.603	0.915	2.889
ENSBTAG00000012882	CUL5	2.25	1.17	1.772e-05	3.696e-05	yes	up	0.649	0.477	0.75	1.747	1.348	1.241	0.625	1.445
ENSBTAG00000006893	BBX	3.396	1.764	2.51e-80	4.826e-79	yes	up	1.805	1.592	1.764	5.726	5.903	6.636	1.72	6.088
ENSBTAG00000010564	ELOVL6	2.793	1.482	9.919e-112	3.096e-110	yes	up	29.887	28.215	29.582	88.573	74.233	79.227	29.228	80.678
ENSBTAG00000007870	FKBP14	3.688	1.883	8.656e-23	4.228e-22	yes	up	1.2	0.899	1.014	4.691	3.407	3.573	1.038	3.89
ENSBTAG00000039968	TMEM55A	2.805	1.488	3.507e-17	1.371e-16	yes	up	2.84	3.347	3.58	8.778	9.319	8.667	3.256	8.921
ENSBTAG00000006491	AGL	2.244	1.166	2.405e-06	5.333e-06	yes	up	0.286	0.336	0.486	0.819	0.82	0.911	0.369	0.85
ENSBTAG00000008348	NOL4L	2.124	1.087	2.023e-25	1.081e-24	yes	up	3.016	3.303	3.168	6.437	5.794	7.717	3.162	6.649
ENSBTAG00000005385	POP5	0.276	-1.855	2.106e-153	1.177e-151	yes	down	307.93	287.924	273.753	68.721	82.24	85.742	289.869	78.901
ENSBTAG00000021945	NID2	0.311	-1.686	9.708e-98	2.501e-96	yes	down	24.669	25.572	23.963	6.338	7.524	8.767	24.735	7.543
ENSBTAG00000010309	XPO6	0.432	-1.212	7.113e-122	2.561e-120	yes	down	82.913	82.143	80	29.449	33.751	35.98	81.685	33.06
ENSBTAG00000010841	FMO5	2.603	1.38	2.61e-33	1.772e-32	yes	up	2.301	2.394	2.207	5.843	5.948	6.205	2.301	5.999
ENSBTAG00000032477	HECTD1	3.218	1.686	2.365e-114	7.641e-113	yes	up	2.62	2.556	2.535	8.787	7.934	8.667	2.57	8.463
ENSBTAG00000037885	PCDHB1	9.234	3.207	7.614e-08	1.86e-07	yes	up	0	0	0	0.414	0.255	0.31	0	0.326
ENSBTAG00000031874	ZNF165	2.207	1.142	0.0001225	0.0002394	yes	up	0.716	0.856	0.972	2.242	1.904	1.701	0.848	1.949
ENSBTAG00000026676	SDC3	0.379	-1.398	7.366e-10	2.026e-09	yes	down	4.26	4.896	4.541	1.215	2.022	1.731	4.566	1.656
ENSBTAG00000009519	TRIM23	2.204	1.14	1.644e-05	3.437e-05	yes	up	0.859	1.224	0.824	2.584	2.113	1.882	0.969	2.193
ENSBTAG00000019630	RGL1	0.498	-1.005	2.703e-08	6.799e-08	yes	down	1.761	1.679	2.07	1.116	0.875	1.071	1.837	1.021
ENSBTAG00000013593	SNRPA1	0.487	-1.039	3.953e-57	4.922e-56	yes	down	109.773	109.687	106.519	48.266	50.676	57.589	108.66	52.177
ENSBTAG00000016398	DNAJC22	0.456	-1.134	9.528e-52	1.057e-50	yes	down	71.069	69.428	65.31	26.55	32.849	32.948	68.602	30.782
ENSBTAG00000012232	CYC1	0.43	-1.219	1.552e-110	4.768e-109	yes	down	809.01	711.974	675.855	311.247	301.023	317.268	732.28	309.846
ENSBTAG00000002103	PLCG2	4.563	2.19	4.622e-117	1.555e-115	yes	up	2.84	2.643	2.26	10.39	12.307	12.491	2.581	11.729
ENSBTAG00000014265	SREBF2	2.278	1.188	4.264e-150	2.273e-148	yes	up	125.229	131.089	123.607	267.564	286.83	273.681	126.642	276.025
ENSBTAG00000039861	-	0.031	-5.014	2.65e-79	4.991e-78	yes	down	11.36	11.557	11.839	0.081	0.437	0.36	11.585	0.293
ENSBTAG00000013123	PHB2	0.367	-1.447	2.165e-213	2.291e-211	yes	down	673.852	686.954	666.889	222.08	245.51	255.185	675.898	240.925
ENSBTAG00000031863	-	0.472	-1.082	7.537e-06	1.615e-05	yes	down	4.095	4.917	4.288	1.819	1.904	2.302	4.433	2.008
ENSBTAG00000020928	ADPRHL1	2.751	1.46	2.182e-63	3.08e-62	yes	up	20.222	22.659	20.51	60.447	57.353	55.056	21.13	57.619
ENSBTAG00000032777	-	0.364	-1.458	5.475e-62	7.535e-61	yes	down	194.734	170.775	181.143	64.967	60.87	70.209	182.217	65.349
ENSBTAG00000034402	ACE2	3.536	1.822	0.001935	0.003377	yes	up	0	0.011	0.338	0.756	3.043	1.141	0.116	1.647
ENSBTAG00000000827	TAOK1	2.738	1.453	2.187e-14	7.535e-14	yes	up	0.903	1.018	1.024	2.593	2.778	2.782	0.982	2.718
ENSBTAG00000004028	POLK	3.546	1.826	2.07e-18	8.522e-18	yes	up	0.716	0.444	0.486	2.116	1.931	1.912	0.549	1.986
ENSBTAG00000015572	YTHDC1	2.595	1.376	1.384e-53	1.586e-52	yes	up	6.308	5.805	5.365	14.234	14.675	17.004	5.826	15.304
ENSBTAG00000006972	TRIP13	0.434	-1.203	3.294e-53	3.754e-52	yes	down	56.263	52.953	55.498	22.283	21.599	26.602	54.905	23.495
ENSBTAG00000000879	C8orf33	0.208	-2.266	3.802e-105	1.098e-103	yes	down	65.895	66.341	67.295	10.615	12.963	16.984	66.51	13.521
ENSBTAG00000010790	EIF3L	0.467	-1.098	2.397e-155	1.384e-153	yes	down	358.535	361.121	346.815	158.482	157.822	174.848	355.49	163.717
ENSBTAG00000017605	AK2	0.498	-1.006	3.622e-127	1.395e-125	yes	down	473.515	458.894	443.913	221.414	213.991	240.363	458.774	225.256
ENSBTAG00000002625	MAP3K7	3.004	1.587	1.174e-56	1.446e-55	yes	up	2.598	2.87	2.429	8.346	7.916	8.877	2.632	8.38
ENSBTAG00000005359	TGFB2	0.386	-1.373	1.183e-50	1.28e-49	yes	down	15.521	14.059	14.458	4.637	5.265	5.625	14.679	5.176
ENSBTAG00000014102	WDR77	0.217	-2.203	0	0	yes	down	110.346	107.423	100.89	21.842	22.856	23.33	106.22	22.676
ENSBTAG00000000197	TRMT10A	2.021	1.015	0.0005332	0.0009815	yes	up	0.716	0.433	0.412	1.332	0.929	0.941	0.52	1.067
ENSBTAG00000016910	EEF1AKMT3	0.282	-1.826	4.219e-56	5.134e-55	yes	down	15.698	13.42	13.476	3.88	3.926	3.903	14.198	3.903
ENSBTAG00000006372	KLHL42	0.476	-1.071	8.291e-22	3.887e-21	yes	down	23.667	20.027	18.64	9.552	8.171	9.678	20.778	9.134
ENSBTAG00000031194	PHLDA2	0.179	-2.484	9.921e-19	4.139e-18	yes	down	11.195	13.766	11.86	2.881	0.811	2.142	12.274	1.945
ENSBTAG00000005495	-	2.512	1.329	2.58e-31	1.647e-30	yes	up	13.067	9.445	12.441	12.064	12.617	13.111	11.651	12.597
ENSBTAG00000047083	-	0.403	-1.31	2.593e-12	8.043e-12	yes	down	38.495	37.281	45.244	14.252	17.044	15.983	40.34	15.76
ENSBTAG00000019279	MLH3	2.888	1.53	1.705e-14	5.915e-14	yes	up	0.495	0.574	0.644	1.891	1.558	1.381	0.571	1.61
ENSBTAG00000001444	TNXB	5.796	2.535	7.597e-50	7.994e-49	yes	up	0.286	0.509	0.993	4.979	8.144	5.054	0.596	6.059
ENSBTAG00000010641	APH1B	2.83	1.501	2.052e-12	6.401e-12	yes	up	0.616	0.477	0.57	1.477	1.54	1.551	0.554	1.523
ENSBTAG00000005496	RP2	2.49	1.316	4.372e-11	1.288e-10	yes	up	1.629	1.516	1.267	2.413	2.997	3.933	1.471	3.114
ENSBTAG00000012305	ADGRL2	0.33	-1.599	0.0004288	0.0007955	yes	down	0.209	0.195	0.211	0.036	0.036	0.09	0.205	0.054
ENSBTAG00000011850	ALG5	0.46	-1.119	2.009e-22	9.657e-22	yes	down	28.841	27.5	30.352	14.045	13.054	11.86	28.898	12.986
ENSBTAG00000003068	MSMO1	5.93	2.568	0	0	yes	up	32.177	30.316	31.894	196.16	172.16	183.835	31.462	184.052
ENSBTAG00000016747	NAT10	0.257	-1.961	1.922e-213	2.048e-211	yes	down	31.593	31.735	31.25	7.887	7.752	8.217	31.526	7.952
ENSBTAG00000019325	TRMT1	0.471	-1.085	5.053e-48	5.15e-47	yes	down	33.971	33.414	32.951	13.802	16.26	15.763	33.445	15.275
ENSBTAG00000003578	DPCD	0.332	-1.589	1.631e-73	2.784e-72	yes	down	89.595	82.696	81.616	28.522	26.044	29.125	84.636	27.897
ENSBTAG00000013873	MSX2	2.133	1.093	2.517e-06	5.574e-06	yes	up	2.719	3.098	2.915	6.707	7.315	4.824	2.911	6.282
ENSBTAG00000006189	ACTG1	0.451	-1.15	3.331e-121	1.196e-119	yes	down	6604.81	6532.34	6335.76	2605.39	2898.69	3151.67	6490.97	2885.25
ENSBTAG00000020992	RHBDL3	0.43	-1.217	0.02713	0.04098	yes	down	0.727	0.487	0.676	0.09	0.373	0.1	0.63	0.188
ENSBTAG00000044047	SKIDA1	3.057	1.612	0.007659	0.01248	yes	up	0	0	0	0.117	0.173	0.08	0	0.123
ENSBTAG00000016260	LRRK2	2.91	1.541	3.078e-47	3.082e-46	yes	up	1.618	1.202	1.542	4.204	4.045	4.784	1.454	4.344
ENSBTAG00000008167	TTC3	4.006	2.002	3.337e-48	3.411e-47	yes	up	0.76	0.596	0.655	2.656	2.487	2.902	0.67	2.682
ENSBTAG00000016424	MMP25	2.102	1.072	0.000117	0.0002291	yes	up	0.782	0.65	0.549	0.891	1.603	1.822	0.66	1.439
ENSBTAG00000019674	CLIP3	3.069	1.618	2.033e-36	1.5e-35	yes	up	4.062	3.997	4.119	12.424	11.478	13.471	4.059	12.458
ENSBTAG00000045886	STARD4	3.193	1.675	5.261e-22	2.488e-21	yes	up	4.326	4.148	3.971	16.8	13.291	14.712	4.148	14.934
ENSBTAG00000003387	PIP5KL1	3.671	1.876	0.0007858	0.001425	yes	up	0	0.087	0.211	0.783	0.629	0.57	0.099	0.661
ENSBTAG00000017263	MXI1	2.183	1.126	0.001595	0.002808	yes	up	0.319	0.195	0.222	0.576	0.701	0.44	0.245	0.572
ENSBTAG00000010510	DHX29	2.043	1.031	2.238e-14	7.709e-14	yes	up	1.948	1.603	2.271	3.997	3.853	3.973	1.941	3.941
ENSBTAG00000013953	CALD1	0.324	-1.625	2.332e-101	6.325e-100	yes	down	28.742	30.002	29.814	9.066	8.709	12.32	29.519	10.032
ENSBTAG00000003202	OPRD1	0.234	-2.097	2.766e-14	9.492e-14	yes	down	8.201	7.268	6.896	1.918	1.385	1.341	7.455	1.548
ENSBTAG00000014248	MIER3	2.395	1.26	2.857e-13	9.335e-13	yes	up	0.683	1.116	1.141	2.71	2.086	2.802	0.98	2.533
ENSBTAG00000014601	SGCB	2.294	1.198	1.425e-27	8.159e-27	yes	up	3.005	2.697	2.989	7.121	5.821	6.846	2.897	6.596
ENSBTAG00000047122	5S_rRNA	0.148	-2.76	5.794e-06	1.254e-05	yes	down	0	0	0	0	0	0	0	0
ENSBTAG00000000770	PGM2L1	2.601	1.379	0.00413	0.006939	yes	up	0.165	0.087	0.084	0.27	0.292	0.49	0.112	0.351
ENSBTAG00000001586	OTUD7B	2.102	1.072	1.241e-87	2.717e-86	yes	up	20.761	21.641	21.618	40.163	42.878	42.526	21.34	41.856
ENSBTAG00000020418	CA5B	3.364	1.75	2.407e-43	2.172e-42	yes	up	2.422	3.087	2.44	9.426	10.13	9.608	2.65	9.721
ENSBTAG00000010085	SLC7A2	0.263	-1.925	4.425e-80	8.47e-79	yes	down	5.768	5.307	5.407	1.395	1.512	1.321	5.494	1.409
ENSBTAG00000025441	-	3.119	1.641	8.304e-210	8.525e-208	yes	up	45.728	46.227	43.321	135.992	141.99	139.698	45.092	139.227
ENSBTAG00000011324	EMILIN1	2.821	1.496	0.01306	0.02066	yes	up	0.011	0.011	0.021	0.117	0.118	0.06	0.014	0.098
ENSBTAG00000025146	-	3.046	1.607	0.0001355	0.0002632	yes	up	0.242	0.108	0.253	0.828	0.446	0.881	0.201	0.718
ENSBTAG00000017956	KCTD15	0.276	-1.858	7.44e-57	9.207e-56	yes	down	14.564	14.958	16.222	3.385	4.054	5.034	15.248	4.158
ENSBTAG00000013624	LMNB2	0.442	-1.177	2.592e-118	8.871e-117	yes	down	105.293	109.514	102.231	45.124	48.973	53.255	105.679	49.117
ENSBTAG00000019359	-	2.759	1.464	4.305e-37	3.239e-36	yes	up	1.156	2.502	3.971	6.707	7.534	4.554	2.543	6.265
ENSBTAG00000009207	KMT2E	2.042	1.03	2.502e-34	1.755e-33	yes	up	3.313	3.13	2.936	6.977	6.103	6.255	3.126	6.445
ENSBTAG00000017255	ATAD2B	4.362	2.125	1.619e-12	5.082e-12	yes	up	0.121	0.195	0.148	0.801	0.729	0.751	0.155	0.76
ENSBTAG00000019754	CAVIN3	0.278	-1.847	1.371e-33	9.422e-33	yes	down	34.191	25.388	22.928	7.707	6.377	8.087	27.502	7.39
ENSBTAG00000001082	SH2D5	0.11	-3.179	3.121e-87	6.789e-86	yes	down	5.944	6.239	6.896	0.837	0.61	0.631	6.36	0.693
ENSBTAG00000001617	G2E3	3.031	1.6	4.861e-24	2.475e-23	yes	up	1.013	1.083	0.792	3.079	2.66	2.922	0.963	2.887
ENSBTAG00000017680	NOS3	0.292	-1.774	1.071e-05	2.271e-05	yes	down	5.746	2.827	3.992	1.486	0.292	0.58	4.188	0.786
ENSBTAG00000017514	CCND1	0.476	-1.072	9.393e-35	6.662e-34	yes	down	35.931	38.396	33.933	16.089	17.8	19.627	36.087	17.839
ENSBTAG00000002750	KRIT1	2.055	1.039	4.595e-10	1.28e-09	yes	up	2.003	1.419	2.197	4.718	3.279	3.753	1.873	3.917
ENSBTAG00000006420	BMPR2	2.836	1.504	2.982e-58	3.788e-57	yes	up	3.743	3.13	3.686	9.003	7.971	8.247	3.52	8.407
ENSBTAG00000004552	PBXIP1	4.414	2.142	3.718e-264	6.606e-262	yes	up	17.085	17.33	17.943	71.926	75.199	78.386	17.453	75.17
ENSBTAG00000018578	LOXL3	2.213	1.146	2.868e-11	8.534e-11	yes	up	1.376	1.571	1.69	3.682	3.279	3.343	1.546	3.435
ENSBTAG00000005586	GATM	0.175	-2.512	9.892e-152	5.376e-150	yes	down	27.994	28.713	28.863	4.538	5.511	4.574	28.523	4.874
ENSBTAG00000045507	ZNF469	0.459	-1.124	9.123e-49	9.421e-48	yes	down	8.895	6.661	11.723	4.249	4.464	2.882	9.093	3.865
ENSBTAG00000004075	IDI1	8.803	3.138	0	0	yes	up	21.279	18.814	19.453	182.394	158.806	160.095	19.849	167.098
ENSBTAG00000021672	RGS1	0.392	-1.351	0.0279	0.04204	yes	down	0.385	0.282	0.116	0.072	0.036	0	0.261	0.036
ENSBTAG00000000898	F2RL2	0.155	-2.688	1.393e-88	3.119e-87	yes	down	96.916	95.552	97.331	14.342	11.733	17.425	96.6	14.5
ENSBTAG00000012705	DEGS1	0.417	-1.263	6.36e-100	1.695e-98	yes	down	204.168	196.314	191.757	75.365	76.583	91.577	197.413	81.175
ENSBTAG00000024509	TMEM52	0.316	-1.661	0.006856	0.01124	yes	down	0.319	0.357	0.655	0	0	0.12	0.444	0.04
ENSBTAG00000006031	ADGRV1	2.953	1.562	2.208e-22	1.06e-21	yes	up	0.517	0.433	0.422	1.594	1.184	1.361	0.457	1.38
ENSBTAG00000007014	CEP63	2.158	1.11	1.069e-07	2.59e-07	yes	up	1.222	0.964	1.056	2.17	2.177	2.662	1.081	2.336
ENSBTAG00000012267	ZFC3H1	5.967	2.577	9.977e-71	1.617e-69	yes	up	0.627	0.552	0.496	3.529	3.197	3.323	0.558	3.35
ENSBTAG00000015303	MPP6	0.487	-1.038	0.0006618	0.001207	yes	down	1.871	1.311	1.172	0.621	0.492	0.54	1.451	0.551
ENSBTAG00000011354	NUDT9	3.385	1.759	9.817e-41	8.22e-40	yes	up	2.213	1.657	2.376	7.5	6.076	7.556	2.082	7.044
ENSBTAG00000016928	-	2.493	1.318	0.004174	0.007008	yes	up	0.209	0.282	0.137	0.549	0.674	0.611	0.209	0.611
ENSBTAG00000017402	OSBPL2	3.042	1.605	6.22e-119	2.139e-117	yes	up	14.443	14.048	13.613	44.43	44.409	43.397	14.035	44.079
ENSBTAG00000000415	ERBIN	2.289	1.195	4.823e-69	7.527e-68	yes	up	6.605	6.065	6.58	15.161	12.935	15.563	6.417	14.553
ENSBTAG00000011455	POLA2	0.476	-1.07	1.186e-46	1.167e-45	yes	down	31.692	33.555	32.686	13.784	15.24	16.934	32.644	15.319
ENSBTAG00000024162	SLC19A1	0.234	-2.098	8.796e-142	4.104e-140	yes	down	27.113	27.219	26.741	5.159	5.147	6.626	27.024	5.644
ENSBTAG00000004458	MORN3	0.148	-2.756	1.033e-42	9.193e-42	yes	down	8.674	7.896	9.009	1.26	1.212	0.891	8.526	1.121
ENSBTAG00000046912	Metazoa_SRP	13.399	3.744	1.116e-12	3.528e-12	yes	up	18.417	3.109	8.026	229.67	214.137	453.963	9.851	299.257
ENSBTAG00000018408	SNX14	2.365	1.242	1.754e-23	8.754e-23	yes	up	3.291	2.924	3.475	8.121	6.632	8.047	3.23	7.6
ENSBTAG00000014374	CARD6	3.964	1.987	2.846e-32	1.868e-31	yes	up	0.738	0.747	1.024	3.286	3.38	3.423	0.836	3.363
ENSBTAG00000010635	RAB3A	3.869	1.952	5.839e-28	3.393e-27	yes	up	2.169	2.61	2.081	9.093	8.69	9.188	2.287	8.99
ENSBTAG00000020512	GJB1	0.421	-1.248	0.006541	0.01074	yes	down	0.473	1.181	0.665	0.243	0.31	0.26	0.773	0.271
ENSBTAG00000010123	APOE	5.198	2.378	3.235e-06	7.112e-06	yes	up	0.099	0.097	0.243	0.963	1.913	0.871	0.146	1.249
ENSBTAG00000013848	ADGRD1	3.371	1.753	0.0005855	0.001073	yes	up	0.066	0.022	0.021	0.162	0.182	0.17	0.036	0.171
ENSBTAG00000028923	U1	0.069	-3.849	2.825e-12	8.74e-12	yes	down	0	0	0	0	0	0	0	0
ENSBTAG00000006747	LTBP3	2.017	1.012	2.055e-71	3.367e-70	yes	up	25.781	26.287	25.209	48.77	54.429	50.423	25.759	51.207
ENSBTAG00000019665	IL1RN	0.274	-1.869	6.805e-78	1.251e-76	yes	down	25.77	23.72	21.883	5.96	6.459	6.686	23.791	6.368
ENSBTAG00000020817	B3GAT2	2.124	1.087	0.002193	0.003809	yes	up	1.486	1.202	0.834	3.151	1.877	2.922	1.174	2.65
ENSBTAG00000020584	IFT81	3.138	1.65	2.34e-12	7.278e-12	yes	up	0.903	0.758	1.046	2.98	2.514	3.283	0.902	2.926
ENSBTAG00000025903	GLDC	0.497	-1.009	3.958e-05	8.038e-05	yes	down	1.508	1.571	1.299	0.729	0.592	0.741	1.459	0.687
ENSBTAG00000011613	PLS3	2.603	1.38	2.058e-83	4.183e-82	yes	up	11.779	10.506	11.659	30.133	27.492	30.075	11.315	29.233
ENSBTAG00000003491	SLC25A23	0.466	-1.103	3.859e-07	9.034e-07	yes	down	3.732	3.239	3.992	1.44	1.785	1.892	3.654	1.706
ENSBTAG00000016732	DNAI2	5.367	2.424	6.728e-11	1.96e-10	yes	up	0.286	0.141	0.211	1.305	1.266	1.561	0.213	1.377
ENSBTAG00000000697	RRP8	0.258	-1.953	2.863e-186	2.307e-184	yes	down	19.231	17.991	19.675	3.34	3.38	3.373	18.966	3.364
ENSBTAG00000006366	NFATC4	6.699	2.744	8.46e-60	1.105e-58	yes	up	0.991	1.354	1.13	6.896	8.891	7.646	1.158	7.811
ENSBTAG00000033446	TATDN1	2.583	1.369	7.519e-17	2.894e-16	yes	up	5.251	5.6	6.326	15.728	12.999	15.933	5.726	14.887
ENSBTAG00000018372	STARD7	0.363	-1.462	1.068e-195	9.307e-194	yes	down	141.036	150.661	141.138	52.686	57.062	55.877	144.278	55.208
ENSBTAG00000012366	MRPS23	0.371	-1.431	1.824e-98	4.751e-97	yes	down	172.134	163.431	160.085	62.311	55.832	62.993	165.217	60.379
ENSBTAG00000002497	ELOVL2	0.299	-1.744	0.0001192	0.0002331	yes	down	2.554	1.614	2.091	0.333	0.82	0.28	2.086	0.478
ENSBTAG00000026234	STK3	2.628	1.394	9.446e-25	4.94e-24	yes	up	3.346	2.632	2.978	8.607	6.559	8.317	2.985	7.828
ENSBTAG00000014226	RPL34	0.456	-1.133	1.883e-92	4.469e-91	yes	down	3694.54	3422.1	3263.26	1557.38	1424.01	1657.93	3459.97	1546.44
ENSBTAG00000011709	IMPA1	0.496	-1.012	1.146e-24	5.975e-24	yes	down	15.577	13.68	15.197	7.23	7.442	6.976	14.818	7.216
ENSBTAG00000010591	ZNF365	0.207	-2.273	0.0002218	0.0004229	yes	down	0.33	0.314	0.486	0	0	0	0.377	0
ENSBTAG00000020436	KIF27	3.42	1.774	4.856e-15	1.724e-14	yes	up	0.418	0.498	0.285	1.567	1.111	1.441	0.4	1.373
ENSBTAG00000018524	AMHR2	2.757	1.463	0.01699	0.02644	yes	up	0.044	0	0	0.279	0.109	0.18	0.015	0.189
ENSBTAG00000003746	SCP2	2.398	1.262	6.682e-41	5.627e-40	yes	up	11.426	9.716	10.445	28.288	22.3	24.391	10.529	24.993
ENSBTAG00000019900	LNPEP	3.387	1.76	1.016e-138	4.616e-137	yes	up	2.73	2.859	2.566	7.752	7.461	8.277	2.718	7.83
ENSBTAG00000013495	WDFY3	2.382	1.252	1.582e-61	2.154e-60	yes	up	2.014	2.123	2.197	4.808	5.074	5.074	2.111	4.985
ENSBTAG00000012189	TMEM86B	2.192	1.132	0.02546	0.03866	yes	up	0.121	0.466	0.517	0.657	0.956	1.401	0.368	1.005
ENSBTAG00000007844	CETN2	2.533	1.341	6.394e-53	7.27e-52	yes	up	27.113	26.872	25.853	67.352	58.401	74.082	26.613	66.612
ENSBTAG00000001887	STAM2	2.344	1.229	2.598e-20	1.151e-19	yes	up	4.15	3.628	3.496	7.995	6.987	7.717	3.758	7.566
ENSBTAG00000008024	UCHL3	0.486	-1.041	1.277e-26	7.113e-26	yes	down	69.329	59.669	62.173	30.241	27.037	34.129	63.724	30.469
ENSBTAG00000020700	CLCN6	3.593	1.845	2.314e-85	4.889e-84	yes	up	3.457	3.206	3.126	11.776	12.735	10.599	3.263	11.703
ENSBTAG00000013057	CBLB	2.661	1.412	2.056e-26	1.136e-25	yes	up	2.367	2.025	2.271	5.564	6.076	5.985	2.221	5.875
ENSBTAG00000007236	PCM1	3.449	1.786	1.444e-68	2.23e-67	yes	up	1.475	1.256	1.341	5.168	4.336	5.124	1.357	4.876
ENSBTAG00000018706	-	0.27	-1.889	8.421e-249	1.326e-246	yes	down	132.769	126.789	122.36	32.366	32.102	37.061	127.306	33.843
ENSBTAG00000020860	CHD1	2.614	1.386	1.537e-34	1.083e-33	yes	up	1.563	1.462	1.468	4.439	3.38	3.823	1.498	3.881
ENSBTAG00000018339	ATP5G1	0.318	-1.651	5.524e-192	4.64e-190	yes	down	328.064	318.739	311.33	84.035	98.601	101.966	319.378	94.867
ENSBTAG00000030175	FBF1	2.111	1.078	1.156e-41	9.915e-41	yes	up	8.542	8.232	8.671	18.33	20.797	18.666	8.482	19.264
ENSBTAG00000015590	ICK	2.118	1.083	4.076e-40	3.367e-39	yes	up	4.623	4.668	4.319	9.435	8.818	10.099	4.537	9.451
ENSBTAG00000001406	MAB21L3	3.668	1.875	3.227e-07	7.599e-07	yes	up	0.088	0.141	0.201	0.423	0.692	0.48	0.143	0.532
ENSBTAG00000034384	VWA3B	5.864	2.552	7.742e-22	3.637e-21	yes	up	0.22	0.271	0.19	1.558	1.749	30.236	0.227	11.181
ENSBTAG00000003193	RPUSD2	0.499	-1.002	3.828e-18	1.556e-17	yes	down	14.046	12.824	13.719	6.869	5.83	7.236	13.53	6.645
ENSBTAG00000030671	HOOK1	2.639	1.4	0.0002243	0.0004275	yes	up	0.264	0.249	0.349	1.035	0.856	0.601	0.287	0.831
ENSBTAG00000045743	-	4.997	2.321	2.185e-09	5.866e-09	yes	up	0.121	0.184	0.18	1.017	1.23	0.801	0.162	1.016
ENSBTAG00000031788	-	5.533	2.468	1.67e-06	3.744e-06	yes	up	0	0.162	0.053	0.567	0.82	0.711	0.072	0.699
ENSBTAG00000015099	RPL26L1	0.445	-1.168	6.514e-32	4.24e-31	yes	down	100.438	99.257	89.621	45.745	35.008	46.159	96.439	42.304
ENSBTAG00000013393	GEMIN4	0.262	-1.935	2.353e-159	1.43e-157	yes	down	28.819	29.504	28.536	6.878	7.852	7.476	28.953	7.402
ENSBTAG00000010100	MED20	0.324	-1.624	9.904e-50	1.04e-48	yes	down	15.94	15.943	17.616	4.34	5.293	6.095	16.5	5.243
ENSBTAG00000004257	TAF4B	0.317	-1.659	2.486e-22	1.192e-21	yes	down	2.939	2.719	2.735	1.098	0.683	0.981	2.798	0.921
ENSBTAG00000018401	APLF	2.702	1.434	1.977e-05	4.105e-05	yes	up	0.33	0.292	0.222	0.783	0.802	0.871	0.281	0.819
ENSBTAG00000005792	BCCIP	0.47	-1.09	1.287e-45	1.23e-44	yes	down	56.923	58.878	56.417	26.424	24.851	28.384	57.406	26.553
ENSBTAG00000017665	-	0.488	-1.035	1.586e-44	1.468e-43	yes	down	112.91	110.998	109.983	45.574	56.014	59.03	111.297	53.539
ENSBTAG00000005871	MECOM	2.579	1.367	8.921e-62	1.223e-60	yes	up	4.271	3.964	4.129	10.786	11.706	11.49	4.121	11.327
ENSBTAG00000004975	CCDC191	4.243	2.085	8.983e-09	2.337e-08	yes	up	0.143	0.347	0.169	0.738	1.321	1.161	0.22	1.073
ENSBTAG00000001830	LRRC46	2.154	1.107	3.011e-08	7.54e-08	yes	up	2.334	3.011	3.58	6.698	6.85	5.865	2.975	6.471
ENSBTAG00000013663	CMSS1	0.361	-1.47	9.43e-20	4.094e-19	yes	down	23.15	19.225	20.108	7.076	6.586	8.237	20.828	7.3
ENSBTAG00000019748	FAM208A	2.124	1.087	2.346e-38	1.833e-37	yes	up	2.774	2.903	2.862	6.059	5.812	6.245	2.846	6.039
ENSBTAG00000010451	PA2G4	0.236	-2.083	0	0	yes	down	783.482	767.126	739.148	181.116	171.24	195.915	763.252	182.757
ENSBTAG00000021422	PDZD4	0.492	-1.024	1.409e-07	3.388e-07	yes	down	2.543	3.228	2.725	1.413	1.202	1.441	2.832	1.352
ENSBTAG00000021846	CELSR3	2.355	1.236	2.022e-24	1.047e-23	yes	up	0.815	0.704	0.813	1.855	1.895	1.691	0.777	1.814
ENSBTAG00000006158	DZIP3	3.85	1.945	4.138e-08	1.028e-07	yes	up	0.198	0.162	0.169	0.891	0.711	0.741	0.176	0.781
ENSBTAG00000013793	NEDD4	2.585	1.37	5.759e-15	2.035e-14	yes	up	0.671	0.726	0.95	2.197	1.403	2.202	0.782	1.934
ENSBTAG00000009868	VGF	0.325	-1.621	3.578e-81	6.975e-80	yes	down	106.107	106.156	109.772	27.748	37.586	39.633	107.345	34.989
ENSBTAG00000010068	REEP2	2.222	1.152	0.00268	0.00461	yes	up	0.396	0.238	0.37	0.738	0.938	0.761	0.335	0.812
ENSBTAG00000021582	NCAPG	2.039	1.028	9.666e-35	6.852e-34	yes	up	8.179	7.777	8.037	16.143	14.648	17.935	7.998	16.242
ENSBTAG00000020366	TBL3	0.395	-1.339	6.611e-110	2.018e-108	yes	down	56.89	59.246	58.952	21.301	22.418	24.451	58.363	22.723
ENSBTAG00000017676	TPK1	0.141	-2.828	4.774e-18	1.932e-17	yes	down	3.093	2.784	2.418	0.225	0.292	0.46	2.765	0.326
ENSBTAG00000023452	B9D2	2.066	1.047	6.024e-46	5.798e-45	yes	up	45.53	49.791	49.077	102.816	95.03	99.714	48.133	99.187
ENSBTAG00000031044	MIGA1	2.749	1.459	2.037e-15	7.35e-15	yes	up	0.627	0.715	0.708	1.945	1.521	1.782	0.683	1.749
ENSBTAG00000019139	PHF3	2.372	1.246	4.824e-38	3.718e-37	yes	up	2.785	3.054	3.094	8.238	7.187	6.806	2.978	7.41
ENSBTAG00000013031	TMEM62	0.446	-1.166	7.743e-24	3.909e-23	yes	down	10.282	8.882	10.899	4.385	4.482	4.244	10.021	4.37
ENSBTAG00000001154	DGAT2	0.272	-1.877	4.866e-05	9.805e-05	yes	down	0.561	0.455	0.517	0.108	0.146	0.06	0.511	0.105
ENSBTAG00000008739	SAMD11	13.813	3.788	0	0	yes	up	1.728	1.895	1.637	23.102	24.823	25.461	1.753	24.462
ENSBTAG00000028421	U1	3.92	1.971	0.0006997	0.001274	yes	up	0	0.119	0	0.333	0.383	0.22	0.04	0.312
ENSBTAG00000017779	HSD17B10	0.45	-1.152	2.241e-70	3.602e-69	yes	down	127.683	125.327	120.702	53.911	52.963	58.89	124.571	55.255
ENSBTAG00000012035	EXOC3L1	2.464	1.301	0.03245	0.0484	yes	up	0.022	0.032	0.021	0.081	0.173	0.11	0.025	0.121
ENSBTAG00000005936	DMC1	0.485	-1.044	0.00894	0.01443	yes	down	1.42	1.928	1.141	0.738	0.629	0.51	1.496	0.626
ENSBTAG00000035110	DEUP1	0.319	-1.648	5.487e-52	6.108e-51	yes	down	165.001	142.061	132.731	49.598	43.58	44.247	146.598	45.808
ENSBTAG00000014728	TAPBPL	2.053	1.038	6.647e-59	8.538e-58	yes	up	16.699	16.442	16.053	34.14	31.501	34.109	16.398	33.25
ENSBTAG00000010667	PIK3IP1	9.527	3.252	4.148e-116	1.369e-114	yes	up	1.409	2.036	1.785	16.305	18.656	15.723	1.743	16.895
ENSBTAG00000040575	KCTD5	0.335	-1.576	2.815e-31	1.793e-30	yes	down	20.255	16.247	16.76	6.779	4.081	6.536	17.754	5.799
ENSBTAG00000014958	PRKAR2B	2.175	1.121	5.532e-18	2.232e-17	yes	up	3.071	3.271	3.168	6.662	6.559	7.887	3.17	7.036
ENSBTAG00000036242	RFESD	0.288	-1.795	0.002277	0.003947	yes	down	4.899	1.376	2.292	0	0.674	0.47	2.856	0.381
ENSBTAG00000026772	ZNF142	0.445	-1.169	1.074e-63	1.529e-62	yes	down	14.101	13.886	13.55	5.771	6.55	6.185	13.846	6.169
ENSBTAG00000047997	PRPS2	0.484	-1.048	0.001667	0.002927	yes	down	7.618	4.787	5.217	3.223	2.168	2.492	5.874	2.628
ENSBTAG00000002243	SNX15	2.123	1.086	4.218e-27	2.383e-26	yes	up	10.557	10.95	11.11	21.409	23.958	23.36	10.872	22.909
ENSBTAG00000010180	URB2	0.322	-1.636	3.394e-129	1.332e-127	yes	down	20.453	22.691	21.164	5.132	6.267	6.275	21.436	5.891
ENSBTAG00000014803	CPZ	0.385	-1.378	1.976e-20	8.807e-20	yes	down	7.243	7.257	6.516	2.494	2.487	2.892	7.005	2.624
ENSBTAG00000009512	EPS8L1	0.487	-1.039	9.924e-08	2.407e-07	yes	down	2.851	2.979	2.683	1.17	1.594	1.241	2.838	1.335
ENSBTAG00000012159	CNBP	0.269	-1.892	7.264e-275	1.398e-272	yes	down	307.908	310.68	310.58	78.165	81.621	94.34	309.723	84.709
ENSBTAG00000039256	-	0.303	-1.721	0.004656	0.007769	yes	down	0.077	0.065	0.137	0	0	0	0.093	0
ENSBTAG00000018771	DNAAF1	0.44	-1.184	0.03234	0.04826	yes	down	0.154	0.292	0.264	0.081	0.082	0.06	0.237	0.074
ENSBTAG00000007802	BCLAF1	2.076	1.054	2.331e-41	1.986e-40	yes	up	7.706	6.423	6.506	14.666	12.635	14.742	6.878	14.014
ENSBTAG00000018543	VIL1	0.351	-1.509	0.01176	0.01869	yes	down	0.11	0.065	0.053	0	0	0	0.076	0
ENSBTAG00000011417	CNTRL	3.154	1.657	1.985e-23	9.894e-23	yes	up	0.66	0.433	0.623	2.134	1.922	2.232	0.572	2.096
ENSBTAG00000031814	SDS	5.242	2.39	6.473e-15	2.284e-14	yes	up	0.561	0.531	0.475	2.575	2.806	3.803	0.522	3.061
ENSBTAG00000014738	HOXA11	2.041	1.029	8.304e-21	3.75e-20	yes	up	7.298	8.015	6.749	15.773	15.268	13.672	7.354	14.904
ENSBTAG00000014091	ARHGEF3	2.12	1.084	1.047e-06	2.382e-06	yes	up	0.705	0.661	0.75	1.774	1.266	1.491	0.705	1.51
ENSBTAG00000046391	GRAMD2	0.332	-1.589	9.209e-143	4.431e-141	yes	down	42.414	40.281	41.674	12.361	13.081	14.993	41.456	13.478
ENSBTAG00000024341	HOXA6	2.811	1.491	1.464e-34	1.033e-33	yes	up	6.242	8.719	7.731	13.973	12.853	13.672	7.564	13.499
ENSBTAG00000019592	MBD5	2.116	1.081	6.504e-12	1.985e-11	yes	up	1.024	0.975	1.014	2.026	1.822	2.432	1.004	2.093
ENSBTAG00000047286	-	0.331	-1.597	0.005559	0.0092	yes	down	1.805	0.487	0.718	0.225	0.155	0.16	1.003	0.18
ENSBTAG00000015899	-	2.37	1.245	5.607e-06	1.215e-05	yes	up	0.671	0.661	0.644	2.089	1.038	1.731	0.659	1.619
ENSBTAG00000008634	WBP2	2.098	1.069	3.034e-72	5.072e-71	yes	up	60.567	60.882	57.959	120.399	137.781	128.709	59.803	128.963
ENSBTAG00000002571	-	0.359	-1.479	5.56e-24	2.823e-23	yes	down	18.229	17.146	18.883	4.889	7.06	7.016	18.086	6.322
ENSBTAG00000010888	VSIR	4.371	2.128	1.171e-88	2.631e-87	yes	up	3.335	3.488	3.633	11.605	12.38	13.201	3.485	12.395
ENSBTAG00000013131	FAM110D	0.198	-2.333	2.719e-05	5.59e-05	yes	down	0.804	0.834	0.581	0	0.082	0.13	0.74	0.071
ENSBTAG00000043412	SNORA71	0.163	-2.615	1.603e-100	4.305e-99	yes	down	35.831	33.067	29.772	4.601	4.409	4.023	32.89	4.344
ENSBTAG00000013275	MAD2L2	0.414	-1.274	8.535e-56	1.028e-54	yes	down	94.395	96.343	82.112	34.383	39.207	37.291	90.95	36.96
ENSBTAG00000013227	SNAI2	0.257	-1.959	0.001435	0.00254	yes	down	0.231	0.195	0.148	0.027	0	0	0.191	0.009
ENSBTAG00000006419	TNNT1	0.34	-1.558	7.006e-06	1.506e-05	yes	down	4.271	3.921	3.084	0.981	0.956	1.421	3.759	1.119
ENSBTAG00000038321	LIPE	3.782	1.919	1.273e-35	9.211e-35	yes	up	1.365	1.625	1.299	5.006	5.557	5.795	1.43	5.453
ENSBTAG00000027075	-	0.328	-1.608	4.902e-11	1.439e-10	yes	down	30.955	30.284	38.432	9.183	7.224	14.712	33.224	10.373
ENSBTAG00000017706	SLC39A3	0.485	-1.045	2.312e-45	2.189e-44	yes	down	34.323	33.923	30.585	14.09	14.912	16.134	32.944	15.045
ENSBTAG00000047532	TRIQK	6.207	2.634	3.216e-13	1.048e-12	yes	up	0.782	0.65	0.507	4.069	4.6	5.815	0.646	4.828
ENSBTAG00000008243	LRRC40	2.138	1.096	1.841e-17	7.284e-17	yes	up	2.345	2.524	2.418	5.222	5.074	4.764	2.429	5.02
ENSBTAG00000011789	-	2.821	1.496	1.251e-45	1.198e-44	yes	up	1.783	2.08	1.975	5.717	5.165	5.515	1.946	5.466
ENSBTAG00000002829	TCP1	0.469	-1.093	6.486e-147	3.281e-145	yes	down	350.499	328.888	337.753	130.581	127.633	143.521	339.047	133.912
ENSBTAG00000002112	INSIG2	2.413	1.271	1.226e-07	2.96e-07	yes	up	3.622	2.621	4.383	8.589	7.16	10.449	3.542	8.733
ENSBTAG00000018382	SMS	0.311	-1.686	4.815e-200	4.305e-198	yes	down	170.703	159.12	158.648	49.625	48.699	57.448	162.824	51.924
ENSBTAG00000022922	-	2.052	1.037	0.006705	0.011	yes	up	1.673	1.083	0.908	4.06	2.596	1.701	1.221	2.786
ENSBTAG00000003807	CNOT9	0.39	-1.36	2.216e-124	8.256e-123	yes	down	41.842	40.974	41.061	15.62	15.495	16.384	41.292	15.833
ENSBTAG00000013196	STK17B	3.371	1.753	2.873e-82	5.703e-81	yes	up	5.68	4.885	4.848	17.007	15.022	16.994	5.138	16.341
ENSBTAG00000014691	ARFGEF1	2.488	1.315	3.899e-85	8.175e-84	yes	up	4.8	4.766	4.795	11.65	11.114	12.571	4.787	11.778
ENSBTAG00000020304	-	0.422	-1.244	1.446e-60	1.935e-59	yes	down	47.379	47.365	47.229	19.411	19.148	20.727	47.324	19.762
ENSBTAG00000006069	CAPS	3.084	1.625	3.183e-45	2.995e-44	yes	up	2.081	1.96	2.672	8.481	7.534	7.346	2.238	7.787
ENSBTAG00000012259	PNPO	0.41	-1.286	1.604e-60	2.14e-59	yes	down	20.904	22.096	21.84	9.066	9.255	8.837	21.613	9.053
ENSBTAG00000008371	FBXL20	2.554	1.353	2.11e-14	7.285e-14	yes	up	1.75	1.668	1.024	3.664	3.689	4.043	1.481	3.799
ENSBTAG00000000711	NDRG1	2.293	1.197	3.628e-138	1.632e-136	yes	up	160.521	161.243	158.585	340.615	379.601	369.342	160.116	363.186
ENSBTAG00000010002	IRF2	2.23	1.157	2.581e-17	1.014e-16	yes	up	8.597	9.358	11.321	20.797	20.287	24.3	9.759	21.795
ENSBTAG00000037508	EBF1	2.519	1.333	8.076e-05	0.00016	yes	up	0.352	0.531	0.718	1.242	1.458	1.651	0.534	1.45
ENSBTAG00000008858	-	0.077	-3.693	1.476e-21	6.845e-21	yes	down	2.18	3.054	3.211	0.063	0.273	0.13	2.815	0.155
ENSBTAG00000001714	MFSD9	0.402	-1.315	7.222e-80	1.375e-78	yes	down	32.21	29.287	32.686	11.668	12.644	12.4	31.394	12.237
ENSBTAG00000010128	NAP1L5	2.617	1.388	0.01905	0.02946	yes	up	0	0	0	0.099	0.073	0.13	0	0.101
ENSBTAG00000000988	BRCA2	2.252	1.171	1.944e-12	6.073e-12	yes	up	0.66	0.498	0.56	1.404	1.002	1.461	0.573	1.289
ENSBTAG00000020281	NIN	2.029	1.021	4.84e-11	1.421e-10	yes	up	0.683	0.628	0.855	1.486	1.266	1.421	0.722	1.391
ENSBTAG00000002586	TCF12	2.408	1.268	5.92e-55	7e-54	yes	up	6.572	5.892	6.886	16.539	15.058	16.664	6.45	16.087
ENSBTAG00000003971	E2F1	0.299	-1.744	3.297e-128	1.283e-126	yes	down	59.455	58.856	55.963	14.675	16.597	18.986	58.091	16.753
ENSBTAG00000009232	PIK3CA	3.162	1.661	7.358e-25	3.86e-24	yes	up	1.431	1.116	1.225	4.123	3.853	4.033	1.257	4.003
ENSBTAG00000007916	FOXJ1	5.598	2.485	5.125e-05	0.0001031	yes	up	0	0	0	0.459	0.237	0.35	0	0.349
ENSBTAG00000008133	-	0.314	-1.672	3.519e-54	4.092e-53	yes	down	23.029	21.348	21.809	5.879	6.759	6.836	22.062	6.491
ENSBTAG00000016563	GOLGA4	3.792	1.923	1.962e-79	3.704e-78	yes	up	1.398	1.3	1.32	5.42	4.673	5.515	1.339	5.203
ENSBTAG00000048228	-	0.348	-1.523	4.846e-78	8.968e-77	yes	down	76.947	74.009	78.786	28.468	27.675	26.903	76.581	27.682
ENSBTAG00000019458	-	2.387	1.255	1.793e-08	4.563e-08	yes	up	0.903	0.791	0.623	1.729	2.15	2.082	0.772	1.987
ENSBTAG00000013861	SLC8A1	2.757	1.463	0.01674	0.02609	yes	up	0	0	0.021	0.09	0.155	0.02	0.007	0.088
ENSBTAG00000025308	STON2	3	1.585	4.41e-50	4.684e-49	yes	up	0.991	1.051	1.088	3.025	2.924	3.053	1.043	3.001
ENSBTAG00000006581	CCDC82	2.154	1.107	4.777e-10	1.329e-09	yes	up	2.939	1.733	2.186	4.367	4.5	5.615	2.286	4.827
ENSBTAG00000005318	RNF6	2.058	1.041	7.327e-16	2.693e-15	yes	up	2.279	2.253	2.292	4.736	4.418	5.074	2.275	4.743
ENSBTAG00000001645	AAR2	0.478	-1.064	3.67e-42	3.188e-41	yes	down	26.32	27.078	28.356	11.83	12.562	14.172	27.251	12.855
ENSBTAG00000020357	GOLPH3L	2.225	1.154	1.76e-40	1.467e-39	yes	up	13.177	13.788	11.871	27.829	23.065	28.144	12.945	26.346
ENSBTAG00000033680	CEP112	2.024	1.017	6.097e-09	1.601e-08	yes	up	3.236	2.448	2.524	4.222	4.181	3.793	2.736	4.065
ENSBTAG00000023064	CCDC187	8.907	3.155	9.895e-13	3.139e-12	yes	up	0.132	0	0.063	0.774	0.756	0.921	0.065	0.817
ENSBTAG00000013128	ACBD3	2.467	1.303	2.722e-60	3.606e-59	yes	up	6.099	6.12	5.798	15.143	13.983	14.752	6.006	14.626
ENSBTAG00000006969	TUBB	0.392	-1.351	3.52e-184	2.772e-182	yes	down	2476.83	2518.34	2442.96	888.716	965.77	1064.83	2479.38	973.105
ENSBTAG00000002525	-	0.474	-1.077	5.731e-69	8.914e-68	yes	down	163.955	162.586	172.314	74.402	75.909	83.03	166.285	77.78
ENSBTAG00000021880	COQ8A	2.081	1.057	2.746e-29	1.655e-28	yes	up	7.1	6.38	7.266	12.992	14.621	15.163	6.915	14.259
ENSBTAG00000000658	WDR97	2.097	1.068	0.0268	0.04052	yes	up	0.121	0.022	0.074	0.126	0.191	0.22	0.072	0.179
ENSBTAG00000007350	-	4.516	2.175	0.0001174	0.0002299	yes	up	0.022	0	0.084	0.342	0.31	0.28	0.035	0.311
ENSBTAG00000023784	TMEM88B	4.392	2.135	1.219e-06	2.761e-06	yes	up	0.099	0.108	0.106	0.621	0.51	0.721	0.104	0.617
ENSBTAG00000000131	-	0.495	-1.014	2.753e-72	4.608e-71	yes	down	67.689	65.377	66.218	30.259	33.04	33.859	66.428	32.386
ENSBTAG00000033642	-	4.83	2.272	1.102e-09	3.003e-09	yes	up	0.44	0.52	0.655	3.277	2.35	1.952	0.538	2.526
ENSBTAG00000013813	KLHL17	0.43	-1.217	0.00575	0.009504	yes	down	0.407	0.455	0.644	0.135	0.301	0.11	0.502	0.182
ENSBTAG00000017970	ZYX	0.361	-1.468	5.937e-46	5.718e-45	yes	down	1084.1	1081.61	1057.86	322.807	380.758	438.55	1074.52	380.705
ENSBTAG00000014135	WDR17	0.31	-1.691	0.00308	0.005254	yes	down	0.187	0.108	0.137	0.018	0	0.06	0.144	0.026
ENSBTAG00000014349	RNF126	0.407	-1.296	1.775e-95	4.424e-94	yes	down	149.667	155.319	141.064	62.95	57.435	58.199	148.683	59.528
ENSBTAG00000016581	MRPL28	0.489	-1.031	1.028e-51	1.139e-50	yes	down	104.775	106.578	95.683	48.68	46.477	52.985	102.345	49.381
ENSBTAG00000014885	MYOM3	4.263	2.092	1.176e-15	4.283e-15	yes	up	0.583	0.552	0.454	2.827	2.441	1.982	0.53	2.417
ENSBTAG00000010273	EREG	0.168	-2.572	3.713e-54	4.313e-53	yes	down	5.779	6.044	6.305	1.224	0.929	1.451	6.043	1.201
ENSBTAG00000013577	SLC1A5	0.264	-1.919	9.115e-171	6.478e-169	yes	down	106.482	107.358	106.287	23.615	27.747	31.917	106.709	27.76
ENSBTAG00000046123	UTY	3.038	1.603	3.464e-12	1.068e-11	yes	up	0.705	1.051	1.151	3.394	2.241	3.993	0.969	3.209
ENSBTAG00000000099	CERS2	0.411	-1.283	3.283e-205	3.159e-203	yes	down	381.013	378.635	377.104	145.409	151.491	163.688	378.917	153.529
ENSBTAG00000009475	PLXDC2	2.069	1.049	2.276e-50	2.432e-49	yes	up	10.017	10.95	11.216	20.923	21.498	23.31	10.728	21.91
ENSBTAG00000005766	IL4I1	0.495	-1.014	2.608e-80	5.005e-79	yes	down	124.117	121.515	116.309	53.407	59.622	62.983	120.647	58.671
ENSBTAG00000013976	AGBL3	2.819	1.495	0.001634	0.002873	yes	up	0.055	0.076	0.106	0.288	0.219	0.31	0.079	0.272
ENSBTAG00000016096	SYP	3.578	1.839	0.002805	0.004811	yes	up	0	0.022	0	0.243	0.091	0.07	0.007	0.135
ENSBTAG00000004864	CEP89	2.124	1.087	1.628e-17	6.451e-17	yes	up	2.829	3.195	2.725	5.753	6.24	6.886	2.916	6.293
ENSBTAG00000019334	KLC2	0.418	-1.259	1.88e-75	3.289e-74	yes	down	42.877	42.913	42.646	15.611	18.602	18.626	42.812	17.613
ENSBTAG00000007305	VPS41	2.216	1.148	4.525e-44	4.142e-43	yes	up	6.748	6.986	6.58	15.206	14.284	15.063	6.771	14.851
ENSBTAG00000009742	DOK7	0.247	-2.019	2.091e-16	7.88e-16	yes	down	4.15	3.195	3.263	1.233	0.829	0.671	3.536	0.911
ENSBTAG00000034691	TSTA3	0.39	-1.359	3.362e-137	1.484e-135	yes	down	154.136	155.514	145.542	56.765	57.454	60.951	151.731	58.39
ENSBTAG00000004964	PCGF5	2.479	1.31	5.375e-30	3.299e-29	yes	up	1.365	1.332	1.373	3.412	3.462	3.273	1.357	3.382
ENSBTAG00000047908	Metazoa_SRP	18.076	4.176	2.847e-25	1.513e-24	yes	up	7.75	2.47	4.573	93.506	109.45	210.397	4.931	137.784
ENSBTAG00000004085	ASF1B	0.362	-1.466	1.266e-93	3.057e-92	yes	down	66.896	62.615	58.54	20.581	22.364	24	62.684	22.315
ENSBTAG00000047942	DESI1	0.36	-1.475	2.787e-50	2.976e-49	yes	down	83.31	88.176	87.171	25.191	31.1	35.31	86.219	30.534
ENSBTAG00000010568	ZBED5	2.53	1.339	4.711e-25	2.491e-24	yes	up	2.51	2.87	2.851	6.518	6.623	6.776	2.744	6.639
ENSBTAG00000002612	-	2.848	1.51	2.585e-07	6.12e-07	yes	up	0.495	0.249	0.211	1.116	1.084	0.911	0.318	1.037
ENSBTAG00000013927	GSTCD	0.483	-1.051	4.462e-08	1.105e-07	yes	down	4.579	5.08	4.943	2.269	2.004	2.262	4.867	2.178
ENSBTAG00000045965	bta-mir-2904-3	2.713	1.44	0.008186	0.01328	yes	up	245.074	87.559	59.945	325.553	316.108	872.846	130.859	504.836
ENSBTAG00000019958	NXNL2	4.144	2.051	0.0002943	0.0005532	yes	up	0	0.152	0.032	0.27	0.692	0.601	0.061	0.521
ENSBTAG00000007349	PCDHB14	3.189	1.673	3.638e-05	7.408e-05	yes	up	0.165	0.238	0.18	0.594	0.92	0.641	0.194	0.718
ENSBTAG00000025848	RBM3	0.448	-1.158	2.36e-90	5.434e-89	yes	down	531.352	501.092	485.112	241.914	216.933	250.912	505.852	236.586
ENSBTAG00000021900	PKN2	2.029	1.021	1.078e-19	4.669e-19	yes	up	3.324	2.415	2.683	5.681	5.393	6.666	2.807	5.913
ENSBTAG00000017486	ADARB1	0.461	-1.117	2.789e-61	3.775e-60	yes	down	15.709	15.088	14.342	6.437	6.021	5.805	15.046	6.088
ENSBTAG00000039524	-	3.681	1.88	3.85e-37	2.905e-36	yes	up	1.574	1.462	2.292	5.429	5.01	6.706	1.776	5.715
ENSBTAG00000015980	FASN	3.215	1.685	3.452e-248	5.375e-246	yes	up	92.898	95.877	94.522	282.365	316.983	299.783	94.432	299.71
ENSBTAG00000014463	-	2.617	1.388	2.41e-57	3.017e-56	yes	up	5.031	4.842	6.051	12.658	14.101	15.103	5.308	13.954
ENSBTAG00000014502	BRAT1	0.4	-1.322	6.914e-35	4.916e-34	yes	down	11.019	11.254	12.145	4.682	3.89	4.864	11.473	4.479
ENSBTAG00000021837	RGS19	0.381	-1.391	4.263e-47	4.238e-46	yes	down	33.531	27.847	29.962	11.128	11.76	11.81	30.447	11.566
ENSBTAG00000000157	CCDC138	2.932	1.552	7.505e-05	0.0001491	yes	up	0.143	0.249	0.444	1.089	0.856	0.861	0.279	0.935
ENSBTAG00000045754	SMIM1	3.13	1.646	1.494e-11	4.492e-11	yes	up	1.915	2.155	1.373	6.176	4.537	6.986	1.814	5.9
ENSBTAG00000026437	ULBP3	0.292	-1.778	2.977e-09	7.94e-09	yes	down	7.739	5.437	6.009	1.612	1.239	2.292	6.395	1.714
ENSBTAG00000004136	NFE2L3	0.302	-1.728	3.117e-76	5.574e-75	yes	down	18.395	18.705	20.89	5.915	5.52	5.705	19.33	5.713
ENSBTAG00000011079	-	0.201	-2.314	0	0	yes	down	143.436	151.333	145.912	29.854	27.848	29.385	146.894	29.029
ENSBTAG00000008465	ACCS	0.464	-1.109	1.906e-25	1.02e-24	yes	down	17.613	18.056	17.13	6.86	8.444	8.407	17.6	7.904
ENSBTAG00000012412	URB1	0.222	-2.174	6.067e-191	5.035e-189	yes	down	11.36	11.47	11.353	2.359	2.368	2.702	11.394	2.476
ENSBTAG00000020060	TXNIP	2.092	1.065	1.811e-10	5.167e-10	yes	up	2.433	2.036	2.049	4.61	3.507	5.575	2.173	4.564
ENSBTAG00000000363	BDP1	3.453	1.788	9.131e-28	5.275e-27	yes	up	0.561	0.563	0.475	2.008	1.594	2.002	0.533	1.868
ENSBTAG00000000664	SLC22A15	2.072	1.051	1.801e-12	5.638e-12	yes	up	2.323	1.408	1.32	3.052	3.607	3.583	1.684	3.414
ENSBTAG00000009078	-	5.629	2.493	1.234e-19	5.327e-19	yes	up	2.323	5.34	3.717	22.895	27.802	19.737	3.793	23.478
ENSBTAG00000007173	PDGFRA	3.38	1.757	1.273e-24	6.632e-24	yes	up	0.506	0.509	0.401	1.585	1.467	1.741	0.472	1.598
ENSBTAG00000017393	L3MBTL3	2.198	1.136	3.867e-13	1.255e-12	yes	up	1.497	1.603	1.457	3.358	3.261	3.503	1.519	3.374
ENSBTAG00000006779	LDHD	2.932	1.552	0.008985	0.0145	yes	up	0	0.065	0.042	0.171	0.137	0.28	0.036	0.196
ENSBTAG00000019418	UBE3D	0.266	-1.911	1.18e-26	6.579e-26	yes	down	6.473	7.279	6.822	1.702	1.74	1.812	6.858	1.751
ENSBTAG00000046351	-	2.89	1.531	0.0009117	0.001643	yes	up	2700.45	1747.16	1169.09	4414.93	4635.18	12162	1872.23	7070.71
ENSBTAG00000016271	SNRPF	0.441	-1.181	3.69e-75	6.432e-74	yes	down	164.858	168.175	155.85	73.402	62.054	77.095	162.961	70.85
ENSBTAG00000040078	FLVCR2	4.115	2.041	9.088e-50	9.549e-49	yes	up	1.904	1.928	1.711	7.275	7.552	6.135	1.848	6.987
[truncated: 1,073 more rows]
