# Supplementary material for: RNA-Seq based transcriptome analysis during bovine viral diarrhoea virus (BVDV) infection
Source: BMC Genomics. 2019 Oct 24;20:774. doi: 10.1186/s12864-019-6120-4 (PMC6813989; doi:10.1186/s12864-019-6120-4)
Supplement: Supplementary file 10 — Additional file 10. Detail information of GO enrichment of DEGs in mock vs. MBV12h. [file 12864_2019_6120_MOESM10_ESM.xls]

## Sheet: 表达量差异详情表
Gene_id	Gene_name	FC(MBV24h/Mock)	Log2FC(MBV24h/Mock)	Pvalue	Padjust	Significant	Regulate	Mock1_Fpkm	Mock2_Fpkm	Mock3_Fpkm	MBV24h1_Fpkm	MBV24h2_Fpkm	MBV24h3_Fpkm	Mock_Fpkm	MBV24h_Fpkm
ENSBTAG00000001068	ZCWPW1	0.286	-1.806	2.475e-106	6.305e-105	yes	down	23.183	24.327	22.326	6.431	6.609	6.364	23.279	6.468
ENSBTAG00000011322	HIPK1	2.053	1.038	1.937e-73	2.965e-72	yes	up	8.036	8.622	9.294	17.622	17.901	17.796	8.651	17.773
ENSBTAG00000003526	SYNE3	2.289	1.195	2.711e-05	6.124e-05	yes	up	0.308	0.596	0.444	1.269	1.23	0.818	0.449	1.106
ENSBTAG00000016290	MOB1B	2.123	1.086	9.363e-31	6.308e-30	yes	up	8.454	8.578	10.719	29.871	26.313	28.668	9.25	28.284
ENSBTAG00000016276	HAL	5.46	2.449	2.595e-07	6.891e-07	yes	up	0	0.022	0	0.444	0.195	0.15	0.007	0.263
ENSBTAG00000007796	POLM	3.227	1.69	1.99e-112	5.508e-111	yes	up	13.54	12.163	12.547	41.433	40.259	36.758	12.75	39.483
ENSBTAG00000014078	IGFBPL1	2.514	1.33	3.127e-304	3.441e-302	yes	up	57.517	54.611	52.974	139.658	133.114	134.743	55.034	135.838
ENSBTAG00000021939	ELAC2	0.473	-1.079	8.645e-117	2.496e-115	yes	down	42.668	41.18	38.506	18.966	19.643	17.397	40.785	18.669
ENSBTAG00000006529	PDSS1	0.36	-1.474	2.426e-24	1.344e-23	yes	down	10.161	11.828	10.519	4.199	3.043	3.621	10.836	3.621
ENSBTAG00000008756	ELF3	2.88	1.526	2.426e-176	1.267e-174	yes	up	21.906	20.991	19.802	60.113	59.697	57.696	20.9	59.169
ENSBTAG00000010543	FGFR4	0.467	-1.098	3.177e-24	1.752e-23	yes	down	8.564	8.676	8.586	3.914	4.457	3.302	8.609	3.891
ENSBTAG00000044138	METTL23	3.023	1.596	1.432e-09	4.385e-09	yes	up	3.335	2.859	3.211	9.531	11.046	10.015	3.135	10.197
ENSBTAG00000008385	KLHL36	2.145	1.101	2.342e-62	3.026e-61	yes	up	11.283	12.705	11.659	27.523	29.654	27.232	11.882	28.136
ENSBTAG00000011187	FAM13A	4.538	2.182	4.871e-90	9.733e-89	yes	up	1.178	1.061	1.003	4.95	4.959	5.117	1.081	5.009
ENSBTAG00000014921	IL6	2.317	1.212	3.716e-12	1.301e-11	yes	up	4.458	4.95	4.077	12.175	9.437	9.855	4.495	10.489
ENSBTAG00000039529	BTBD19	0.371	-1.431	7.904e-11	2.587e-10	yes	down	2.554	3.098	2.841	1.015	1.035	0.858	2.831	0.969
ENSBTAG00000020261	CDH26	5.975	2.579	2.328e-09	7.056e-09	yes	up	0.022	0.065	0.475	1.946	1.711	2.713	0.187	2.123
ENSBTAG00000046841	IRF2BP2	2.16	1.111	2.3e-102	5.525e-101	yes	up	32.859	29.396	29.529	68.734	73.776	67.611	30.595	70.04
ENSBTAG00000007761	ZBTB5	2.238	1.162	7.65e-24	4.184e-23	yes	up	2.488	2.892	3.02	6.981	5.328	6.314	2.8	6.208
ENSBTAG00000003877	ZCCHC24	2.126	1.088	0.006518	0.01144	yes	up	0.451	0.238	0.655	1.216	1.281	0.978	0.448	1.158
ENSBTAG00000015749	-	0.498	-1.005	1.222e-15	5.005e-15	yes	down	24.086	20.211	19.897	9.287	10.277	11.761	21.398	10.442
ENSBTAG00000031916	RHOBTB2	2.632	1.396	5.524e-54	6.129e-53	yes	up	4.976	5.513	5.956	14.661	14.028	13.207	5.482	13.965
ENSBTAG00000012384	TFEB	2.357	1.237	1.479e-46	1.438e-45	yes	up	8.807	7.788	8.227	18.204	19.96	18.913	8.274	19.026
ENSBTAG00000002849	IRF6	0.429	-1.22	0.0006261	0.00124	yes	down	1.189	0.78	0.845	0.465	0.307	0.17	0.938	0.314
ENSBTAG00000047764	-	2.732	1.45	0.000151	0.0003181	yes	up	1.057	0.769	1.056	2.084	2.346	3.322	0.961	2.584
ENSBTAG00000012955	TRUB1	0.421	-1.247	3.317e-08	9.341e-08	yes	down	4.921	6.358	6.653	2.094	2.551	2.394	5.977	2.346
ENSBTAG00000013133	TBC1D10C	2.65	1.406	2.198e-07	5.871e-07	yes	up	0.286	0.487	0.507	1.111	1.342	0.968	0.427	1.14
ENSBTAG00000011046	CDK7	2.266	1.18	9.257e-18	4.131e-17	yes	up	5.79	5.351	4.943	11.466	11.845	12.948	5.361	12.086
ENSBTAG00000020082	FAM71E1	0.352	-1.505	2.839e-06	6.969e-06	yes	down	4.767	5.86	4.341	0.952	2.203	1.287	4.989	1.481
ENSBTAG00000012172	MIDN	2.014	1.01	1.655e-80	2.802e-79	yes	up	14.09	14.33	13.444	28.285	28.199	26.065	13.955	27.516
ENSBTAG00000026586	PPP1R14C	0.465	-1.105	8.323e-33	5.913e-32	yes	down	43.108	24.197	26.508	13.307	11.169	12.678	31.271	12.385
ENSBTAG00000026232	TP53INP1	3.294	1.72	1.133e-30	7.619e-30	yes	up	8.41	11.015	9.294	33.912	32.072	33.077	9.573	33.02
ENSBTAG00000005675	SLC44A4	0.414	-1.272	8.661e-10	2.675e-09	yes	down	2.774	3.239	3.327	1.544	1.025	1.067	3.113	1.212
ENSBTAG00000018616	IPO11	0.499	-1.002	2.997e-14	1.161e-13	yes	down	3.203	3.293	3.622	1.523	1.865	1.546	3.373	1.645
ENSBTAG00000003315	MRPL57	0.429	-1.222	1.922e-69	2.764e-68	yes	down	78.752	76.544	73.325	34.124	28.158	32.978	76.207	31.753
ENSBTAG00000016664	SLC2A4RG	0.442	-1.177	6.527e-121	1.974e-119	yes	down	90.443	91.87	94.025	41.845	41.96	38.314	92.113	40.706
ENSBTAG00000044378	U6	0.337	-1.571	6.506e-09	1.921e-08	yes	down	9.104	8.708	9.083	2.031	3.269	3.352	8.965	2.884
ENSBTAG00000009423	NIPAL1	3.078	1.622	1.854e-19	8.85e-19	yes	up	1.189	1.137	0.908	4.041	3.361	4.678	1.078	4.027
ENSBTAG00000003937	RPS13	0.49	-1.029	4.492e-05	9.94e-05	yes	down	30.25	13.994	18.471	10.8	8.494	8.888	20.905	9.394
ENSBTAG00000029287	U1	0.423	-1.242	2.438e-06	6.018e-06	yes	down	3.611	2.145	2.418	0.73	1.158	1.317	2.725	1.068
ENSBTAG00000048089	-	2.283	1.191	0.01396	0.02345	yes	up	0	0.509	0	1.058	0.635	1.027	0.17	0.907
ENSBTAG00000019110	PNRC1	5.498	2.459	2.851e-146	1.097e-144	yes	up	5.097	6.499	6.738	32.325	34.429	33.985	6.111	33.58
ENSBTAG00000038025	-	3.151	1.656	6.203e-91	1.264e-89	yes	up	7.739	7.571	7.086	25.059	22.502	22.195	7.465	23.252
ENSBTAG00000038131	-	2.052	1.037	0.0003855	0.0007816	yes	up	0.671	0.379	0.56	1.238	1.342	0.978	0.537	1.186
ENSBTAG00000011957	CREBL2	2.204	1.14	4.482e-13	1.642e-12	yes	up	1.222	1.289	1.648	2.962	3.258	2.983	1.386	3.068
ENSBTAG00000017063	EPB41L4B	2.78	1.475	2.677e-95	5.855e-94	yes	up	7.276	6.856	7.615	19.939	20.135	21.456	7.249	20.51
ENSBTAG00000019072	PSD4	0.379	-1.399	1.756e-102	4.225e-101	yes	down	11.052	11.189	10.624	4.474	3.945	3.96	10.955	4.126
ENSBTAG00000001034	IL18R1	8.392	3.069	2.46e-168	1.159e-166	yes	up	1.288	0.758	0.908	7.5	6.865	6.963	0.985	7.109
ENSBTAG00000004851	NCKAP5L	2.535	1.342	3.269e-37	2.594e-36	yes	up	2.73	2.556	2.355	6.177	6.783	6.224	2.547	6.395
ENSBTAG00000010371	CHAC1	36.177	5.177	2.219e-175	1.151e-173	yes	up	0.66	0.682	0.845	31.299	29.961	28.908	0.729	30.056
ENSBTAG00000009292	TMEM100	0.366	-1.45	0.0002104	0.0004374	yes	down	1.475	2.34	2.186	0.402	0.738	0.519	2	0.553
ENSBTAG00000039962	DCTPP1	0.491	-1.027	5.031e-108	1.314e-106	yes	down	354.429	356.225	335.546	163.33	177.738	160.13	348.733	167.066
ENSBTAG00000015889	CLCN7	2.373	1.247	1.938e-133	6.506e-132	yes	up	17.239	16.734	16.201	39.614	40.843	36.738	16.725	39.065
ENSBTAG00000016101	-	0.441	-1.18	2.532e-07	6.727e-07	yes	down	8.289	9.694	8.607	4.58	2.654	3.661	8.863	3.632
ENSBTAG00000006067	-	0.455	-1.136	0.00027	0.0005554	yes	down	1.024	1.17	1.595	0.497	0.564	0.469	1.263	0.51
ENSBTAG00000018517	VLDLR	6.557	2.713	2.527e-224	1.875e-222	yes	up	3.567	3.098	4.024	23.715	23.116	22.903	3.563	23.245
ENSBTAG00000009768	IFIT3	2.362	1.24	0.008981	0.01547	yes	up	0.022	0.076	0.116	0.243	0.174	0.529	0.071	0.315
ENSBTAG00000024552	SHH	5.665	2.502	1.712e-07	4.603e-07	yes	up	0	0.032	0	1.365	1.506	2.613	0.011	1.828
ENSBTAG00000046556	SOX4	5.127	2.358	5.695e-98	1.292e-96	yes	up	3.49	3.379	2.851	15.507	17.409	16.788	3.24	16.568
ENSBTAG00000019283	FAM186B	0.472	-1.082	5.935e-06	1.418e-05	yes	down	1.717	1.711	1.415	0.698	0.85	0.579	1.614	0.709
ENSBTAG00000030974	TUBA4A	0.368	-1.441	0	0	yes	down	304.617	314.396	295.118	112.219	107.63	108.699	304.71	109.516
ENSBTAG00000017738	EMID1	0.43	-1.217	0.01051	0.01794	yes	down	0.264	0.249	0.275	0.116	0.041	0.02	0.263	0.059
ENSBTAG00000007388	ZC3H12D	9.286	3.215	3.928e-15	1.572e-14	yes	up	0.033	0.011	0.032	0.434	0.768	0.589	0.025	0.597
ENSBTAG00000006291	CYLD	2.307	1.206	1.242e-27	7.668e-27	yes	up	2.851	3.141	3.02	6.854	7.767	7.94	3.004	7.52
ENSBTAG00000032846	ERICH2	0.315	-1.666	0.0001117	0.0002382	yes	down	1.948	3.704	3.401	0.867	0.174	0.409	3.018	0.483
ENSBTAG00000014733	NOP2	0.432	-1.212	0.00657	0.01152	yes	down	78.642	78.699	81.014	0.952	0.861	0	79.452	0.604
ENSBTAG00000024177	-	0.43	-1.219	0.001293	0.002475	yes	down	12.263	8.416	4.362	4.273	2.439	1.835	8.347	2.849
ENSBTAG00000014124	MLLT3	3.385	1.759	6.076e-19	2.86e-18	yes	up	0.947	0.888	0.75	2.93	3.156	2.913	0.862	3
ENSBTAG00000021452	TRANK1	3	1.585	2.926e-105	7.385e-104	yes	up	1.882	2.21	2.154	6.325	6.312	5.756	2.082	6.131
ENSBTAG00000001788	PDPN	0.477	-1.067	0	0	yes	down	606.24	593.644	586.836	287.798	267.406	279.961	595.573	278.388
ENSBTAG00000010952	-	0.481	-1.057	0.006394	0.01124	yes	down	1.497	1.776	1.225	0.899	0.492	0.369	1.499	0.587
ENSBTAG00000008817	LAMA4	0.254	-1.979	2.413e-57	2.885e-56	yes	down	4.007	3.574	3.717	0.984	0.85	0.908	3.766	0.914
ENSBTAG00000007662	-	4.925	2.3	0	0	yes	up	171.771	160.767	159.926	819.804	776.489	791.214	164.155	795.836
ENSBTAG00000009504	REEP4	2.038	1.027	2.108e-85	3.915e-84	yes	up	35.292	36.035	34.714	71.526	72.628	68.15	35.347	70.768
ENSBTAG00000038604	-	4.202	2.071	8.363e-29	5.34e-28	yes	up	5.075	4.571	4.003	21.705	19.95	17.606	4.55	19.754
ENSBTAG00000009617	SLC2A1	3.737	1.902	1.161e-293	1.227e-291	yes	up	15.621	15.77	14.627	56.95	57.289	55.821	15.339	56.687
ENSBTAG00000013477	GCHFR	0.44	-1.183	9.544e-25	5.357e-24	yes	down	38.253	40.151	41.125	17.961	15.933	16.998	39.843	16.964
ENSBTAG00000019120	WDHD1	0.372	-1.425	3.933e-42	3.528e-41	yes	down	6.352	6.737	7.097	2.539	2.469	2.284	6.729	2.431
ENSBTAG00000016649	CCND2	0.478	-1.066	0.0008805	0.001716	yes	down	2.224	3.542	2.725	1.269	1.291	1.027	2.83	1.196
ENSBTAG00000013735	TBCE	0.476	-1.07	1.239e-36	9.675e-36	yes	down	21.125	21.608	20.562	9.88	9.427	9.985	21.098	9.764
ENSBTAG00000006453	CD3G	2.073	1.052	0.02954	0.04695	yes	up	0	0.379	0.127	0.994	1.414	0.369	0.169	0.926
ENSBTAG00000047166	SH2D7	2.516	1.331	0.00514	0.009145	yes	up	0.077	0.108	0.074	0.55	0.297	0.439	0.086	0.429
ENSBTAG00000000133	CD68	0.365	-1.455	3.358e-08	9.455e-08	yes	down	3.633	3.314	3.358	1.449	0.902	1.007	3.435	1.119
ENSBTAG00000014793	C1orf112	0.474	-1.078	7.43e-16	3.075e-15	yes	down	6.825	7.538	5.164	2.168	2.008	7.122	6.509	3.766
ENSBTAG00000025434	ZFP36L1	2.425	1.278	1.823e-75	2.873e-74	yes	up	11.823	11.015	13.391	28.168	30.391	28.03	12.076	28.863
ENSBTAG00000019881	-	0.445	-1.167	0.009045	0.01557	yes	down	0.396	0.715	0.475	0.201	0.031	0.249	0.529	0.16
ENSBTAG00000019368	IGFBP7	0.456	-1.132	6.004e-194	3.648e-192	yes	down	259.561	250.698	250.297	121.506	118.799	117.566	253.519	119.29
ENSBTAG00000010047	TIAM2	2.491	1.317	0.001241	0.002379	yes	up	0.077	0.087	0.042	0.254	0.205	0.16	0.069	0.206
ENSBTAG00000001492	FYB	2.046	1.033	0.02131	0.03478	yes	up	0.077	0.087	0.053	0.19	0.236	0.2	0.072	0.209
ENSBTAG00000012083	IRX3	2.942	1.557	4.01e-143	1.479e-141	yes	up	23.998	22.518	20.277	64.196	64.994	62.973	22.264	64.054
ENSBTAG00000024449	CENPF	2.405	1.266	1.065e-26	6.384e-26	yes	up	0.87	0.834	0.908	1.788	2.244	1.995	0.871	2.009
ENSBTAG00000010981	CIB2	0.498	-1.007	7.611e-16	3.149e-15	yes	down	68.68	69.373	64.127	37.826	35.136	27.292	67.393	33.418
ENSBTAG00000004178	ACOX2	0.216	-2.212	1.147e-107	2.986e-106	yes	down	15.345	16.333	14.31	2.983	2.613	3.032	15.329	2.876
ENSBTAG00000009407	MBTD1	2.498	1.321	0.0001866	0.0003897	yes	up	0.209	0.271	0.539	1.058	1.076	0.878	0.34	1.004
ENSBTAG00000006836	FBXO33	3.548	1.827	1.239e-38	1.02e-37	yes	up	2.136	1.408	1.711	5.046	6.394	6.843	1.752	6.094
ENSBTAG00000030913	Mx1	0.392	-1.351	1.715e-59	2.106e-58	yes	down	23.216	22.735	22.009	9.71	8.72	7.471	22.653	8.634
ENSBTAG00000001824	SLC2A6	2.67	1.417	7.901e-112	2.183e-110	yes	up	15.907	15.705	15.662	43.961	40.587	39.721	15.758	41.423
ENSBTAG00000047752	OTUD1	2.008	1.006	0.0004637	0.0009324	yes	up	1.09	1.126	0.855	1.819	2.162	2.524	1.024	2.168
ENSBTAG00000000179	RPUSD1	0.487	-1.038	7.59e-25	4.273e-24	yes	down	15.676	15.813	15.409	7.182	8.146	6.763	15.633	7.364
ENSBTAG00000006561	RASGEF1B	2.069	1.049	0.02678	0.04293	yes	up	0	0	0.032	0.063	0.123	0.08	0.011	0.089
ENSBTAG00000018201	TKFC	0.39	-1.357	4.002e-76	6.366e-75	yes	down	23.095	22.648	22.442	8.515	9.068	8.399	22.728	8.661
ENSBTAG00000011533	-	0.243	-2.039	6.729e-08	1.858e-07	yes	down	1.376	0.953	1.457	0.148	0.277	0.209	1.262	0.211
ENSBTAG00000001704	KDM4D	0.472	-1.083	0.02553	0.04111	yes	down	0.297	0.271	0.169	0.063	0.031	0.03	0.246	0.041
ENSBTAG00000015493	-	0.437	-1.193	7.555e-76	1.193e-74	yes	down	96.343	93.137	85.777	39.317	36.693	37.716	91.752	37.909
ENSBTAG00000015413	RASA2	2.751	1.46	1.596e-36	1.238e-35	yes	up	1.464	1.516	1.721	3.914	4.427	4.319	1.567	4.22
ENSBTAG00000006245	WDR83	0.438	-1.192	2.051e-100	4.798e-99	yes	down	105.469	108.604	105.727	47.399	46.335	42.883	106.6	45.539
ENSBTAG00000013530	DDAH2	3.635	1.862	5.972e-09	1.766e-08	yes	up	0.66	0.747	0.327	2.327	2.623	2.484	0.578	2.478
ENSBTAG00000013537	FER1L6	4.353	2.122	1.43e-09	4.379e-09	yes	up	0.176	0.108	0.042	0.73	0.656	0.569	0.109	0.652
ENSBTAG00000017824	IRF8	0.421	-1.247	1.051e-48	1.066e-47	yes	down	18.417	19.236	18.44	7.669	7.562	7.83	18.698	7.687
ENSBTAG00000014435	TCF19	0.296	-1.754	2.525e-150	1.015e-148	yes	down	41.611	44.061	40.819	11.794	11.527	12.778	42.164	12.033
ENSBTAG00000000163	DDIT4	15.095	3.916	0	0	yes	up	7.981	8.849	8.164	129.038	124.189	121.776	8.331	125.001
ENSBTAG00000024643	VEPH1	3.446	1.785	8.957e-05	0.0001928	yes	up	0.088	0.022	0.063	0.413	0.359	0.309	0.058	0.36
ENSBTAG00000047345	-	2.449	1.292	1.327e-189	7.852e-188	yes	up	40.917	38.667	40.132	96.828	97.742	89.157	39.905	94.576
ENSBTAG00000018395	KIAA1217	2.946	1.559	3.717e-228	2.852e-226	yes	up	13.452	12.629	12.378	37.667	40.238	38.983	12.82	38.963
ENSBTAG00000002563	WDR45	2.5	1.322	4.513e-64	5.976e-63	yes	up	12.769	11.589	11.723	34.6	33.619	32.22	12.027	33.48
ENSBTAG00000005741	DLX2	4.219	2.077	2.259e-14	8.798e-14	yes	up	0.572	0.682	0.982	3.184	3.033	2.943	0.745	3.053
ENSBTAG00000033449	SLC25A40	2.606	1.382	0.0004546	0.0009149	yes	up	1.695	0.217	1.014	3.025	2.992	2.693	0.975	2.903
ENSBTAG00000025669	B3GALT4	0.496	-1.012	6.217e-15	2.472e-14	yes	down	13.815	13.398	13.698	7.32	7.244	4.988	13.637	6.517
ENSBTAG00000011742	TNIK	2.53	1.339	1.232e-127	3.958e-126	yes	up	7.684	7.246	7.889	17.845	18.608	18.713	7.606	18.389
ENSBTAG00000003380	KCNK15	0.433	-1.207	0.007967	0.01381	yes	down	0.374	0.347	0.169	0	0	0	0.297	0
ENSBTAG00000005403	ADI1	0.474	-1.078	1.365e-132	4.538e-131	yes	down	257.238	243.354	228.087	114.123	110.93	112.27	242.893	112.441
ENSBTAG00000001987	SWAP70	2.502	1.323	1.606e-231	1.253e-229	yes	up	32.65	31.302	31.387	77.228	81.481	76.659	31.78	78.456
ENSBTAG00000016630	MEX3B	3.392	1.762	2.725e-10	8.647e-10	yes	up	0.594	0.931	0.771	2.814	2.951	2.893	0.765	2.886
ENSBTAG00000016194	FBXO32	21.451	4.423	5.255e-80	8.819e-79	yes	up	0.583	0.487	0.877	17.591	16.907	16.609	0.649	17.036
ENSBTAG00000001027	SERPINH1	0.445	-1.167	0	0	yes	down	240.418	240.787	234.044	107.046	105.376	101.098	238.416	104.507
ENSBTAG00000020199	F2R	0.261	-1.938	5.258e-26	3.081e-25	yes	down	3.468	3.347	2.535	0.793	0.656	0.808	3.117	0.752
ENSBTAG00000024928	TNFRSF1B	5.54	2.47	0	0	yes	up	32.804	30.793	31.092	177.134	172.625	165.696	31.563	171.818
ENSBTAG00000007490	SULF2	0.462	-1.115	1.918e-205	1.269e-203	yes	down	71.035	75.363	73.959	31.966	31.109	30.514	73.452	31.196
ENSBTAG00000023039	-	0.392	-1.35	0.005135	0.009139	yes	down	0.727	0.227	0.338	0	0.061	0.06	0.431	0.04
ENSBTAG00000002847	D2HGDH	0.457	-1.131	1.743e-41	1.537e-40	yes	down	15.863	16.669	15.345	7.045	7.716	6.514	15.959	7.092
ENSBTAG00000011064	ADCK5	0.38	-1.395	6.641e-102	1.587e-100	yes	down	42.15	44.917	44.726	16.131	16.886	15.671	43.931	16.229
ENSBTAG00000004557	DHRS9	2.373	1.247	0.001045	0.002021	yes	up	0.363	0.238	0.433	1.142	0.891	0.938	0.345	0.99
ENSBTAG00000011115	CH25H	0.361	-1.468	6.646e-20	3.224e-19	yes	down	8.762	10.831	8.512	3.544	3.125	2.893	9.368	3.187
ENSBTAG00000036078	EMP1	2.204	1.14	3.867e-68	5.432e-67	yes	up	27.707	26.829	29.751	65.698	60.896	63.631	28.096	63.408
ENSBTAG00000044081	AUH	2.008	1.006	0.01456	0.02439	yes	up	0.848	0.574	0.433	1.64	1.168	1.706	0.618	1.505
ENSBTAG00000013749	RHOQ	2.996	1.583	1.064e-90	2.156e-89	yes	up	11.867	9.141	9.917	31.553	34.265	34.424	10.308	33.414
ENSBTAG00000007241	SLAMF9	0.392	-1.352	8.325e-27	5.01e-26	yes	down	12.56	12.651	12.895	3.565	3.771	3.491	12.702	3.609
ENSBTAG00000011585	MST1	0.413	-1.277	0.001311	0.002508	yes	down	0.638	0.466	0.623	0.275	0.174	0.1	0.576	0.183
ENSBTAG00000008527	SRSF6	0.478	-1.064	5.802e-210	4.016e-208	yes	down	142.676	140.166	137.537	69.517	67.331	68.898	140.126	68.582
ENSBTAG00000020446	THOP1	0.474	-1.076	7.813e-147	3.023e-145	yes	down	99.007	103.188	99.865	48.869	47.493	44	100.687	46.787
ENSBTAG00000012687	INSR	2.196	1.135	1.363e-57	1.634e-56	yes	up	4.293	4.376	4.858	8.536	9.97	9.666	4.509	9.391
ENSBTAG00000046900	-	0.377	-1.406	0.001721	0.00325	yes	down	0.848	0.336	0.359	0.148	0.051	0.15	0.514	0.116
ENSBTAG00000006197	ZDHHC21	2.139	1.097	2.987e-37	2.38e-36	yes	up	9.126	9.434	9.716	24.741	23.209	23.312	9.425	23.754
ENSBTAG00000012338	FAH	0.288	-1.794	2.182e-85	4.047e-84	yes	down	37.549	41.873	37.175	10.334	12.091	10.175	38.866	10.867
ENSBTAG00000046509	FAM46C	2.574	1.364	1.651e-13	6.154e-13	yes	up	1.387	1.928	2.281	5.003	4.631	4.379	1.865	4.671
ENSBTAG00000009665	UTRN	2.365	1.242	1.986e-29	1.288e-28	yes	up	1.222	1.191	1.098	2.242	3.258	2.803	1.17	2.768
ENSBTAG00000021097	PELI3	2.65	1.406	0.00293	0.005384	yes	up	0.143	0.13	0	0.338	0.441	0.638	0.091	0.472
ENSBTAG00000016283	TMEM63C	0.291	-1.783	7.939e-18	3.555e-17	yes	down	3.313	3.888	4.066	0.952	0.891	1.217	3.756	1.02
ENSBTAG00000033506	-	4.63	2.211	3.655e-11	1.215e-10	yes	up	0.407	0.379	0.528	2.253	3.135	2.294	0.438	2.561
ENSBTAG00000027181	LAMA3	0.386	-1.372	0.004094	0.007384	yes	down	1.563	2.892	0.993	0	0	0	1.816	0
ENSBTAG00000007101	F3	0.403	-1.31	8.148e-144	3.031e-142	yes	down	82.583	81.071	86.358	32.294	32.318	34.045	83.337	32.886
ENSBTAG00000000222	ARID4B	2.157	1.109	9.985e-12	3.423e-11	yes	up	1.387	1.256	1.552	2.941	3.504	3.302	1.398	3.249
ENSBTAG00000012599	SMAD3	3.01	1.59	0	0	yes	up	37.274	38.591	39.139	117.032	111.032	108.998	38.335	112.354
ENSBTAG00000008674	-	0.467	-1.099	3.443e-99	7.97e-98	yes	down	83.937	79.013	82.387	39.963	35.638	36.389	81.779	37.33
ENSBTAG00000018650	HEPACAM	2.267	1.181	1.175e-07	3.201e-07	yes	up	0.727	0.531	0.686	1.439	1.68	1.496	0.648	1.538
ENSBTAG00000009881	ENTPD6	0.37	-1.434	2.471e-23	1.329e-22	yes	down	13.661	13.008	13.318	4.961	4.427	4.778	13.329	4.722
ENSBTAG00000010742	PKD2L1	4.611	2.205	9.915e-14	3.726e-13	yes	up	0.429	0.173	0.285	1.608	1.711	1.506	0.296	1.608
ENSBTAG00000011466	NAXD	0.383	-1.386	1.059e-103	2.604e-102	yes	down	98.292	99.029	93.983	36.641	36.826	35.212	97.101	36.226
ENSBTAG00000004814	INPP4A	2.481	1.311	8.901e-86	1.665e-84	yes	up	6.143	8.481	7.446	19.251	17.552	18.723	7.357	18.509
ENSBTAG00000005304	SRM	0.241	-2.054	0	0	yes	down	237.412	225.732	221.318	55.025	54.748	51.302	228.154	53.692
ENSBTAG00000031261	REPS2	2.507	1.326	5.402e-09	1.6e-08	yes	up	0.969	1.191	1.109	2.814	2.89	2.574	1.09	2.759
ENSBTAG00000033304	C8orf4	37.897	5.244	1.672e-212	1.163e-210	yes	up	1.013	0.78	1.383	47.187	43.271	45.646	1.059	45.368
ENSBTAG00000013929	RRAD	4.266	2.093	6.374e-10	1.983e-09	yes	up	0.308	0.325	0.465	2.221	1.68	2.035	0.366	1.979
ENSBTAG00000027610	-	0.346	-1.532	1.017e-11	3.483e-11	yes	down	47.115	45.859	35.242	14.47	12.091	13.815	42.739	13.459
ENSBTAG00000016254	HDAC5	6.44	2.687	0	0	yes	up	11.746	11.936	11.892	78.677	75.641	73.397	11.858	75.905
ENSBTAG00000007881	IFIT1	4.362	2.125	1.173e-05	2.732e-05	yes	up	0	0	0	0.328	0.666	0.329	0	0.441
ENSBTAG00000039292	-	0.2	-2.32	1.897e-19	9.046e-19	yes	down	5.427	4.029	4.488	0.92	0.779	0.688	4.648	0.796
ENSBTAG00000018986	ACSL4	2.407	1.267	6.435e-85	1.18e-83	yes	up	14.068	13.712	15.556	35.954	41.273	39.841	14.445	39.023
ENSBTAG00000042989	SNORD52	2.544	1.347	2.061e-70	2.991e-69	yes	up	18.868	17.081	17.933	44.5	43.927	46.544	17.961	44.99
ENSBTAG00000006048	DCAKD	0.338	-1.563	8.518e-35	6.34e-34	yes	down	13.793	15.619	13.877	4.252	4.765	4.269	14.43	4.429
ENSBTAG00000003052	PCSK7	0.394	-1.345	1.675e-197	1.046e-195	yes	down	47.885	47.332	46.49	18.289	19.059	17.018	47.236	18.122
ENSBTAG00000016805	SGMS2	2.815	1.493	9.042e-09	2.65e-08	yes	up	0.804	0.921	1.183	2.993	2.674	3.092	0.969	2.92
ENSBTAG00000030334	AOC2	2.135	1.094	0.02139	0.03488	yes	up	0.077	0.022	0.095	0.19	0.215	0.279	0.065	0.228
ENSBTAG00000019977	-	2.91	1.541	0.001131	0.002178	yes	up	0	0	0	0.032	0.123	0.16	0	0.105
ENSBTAG00000018206	NIPAL2	0.381	-1.391	1.034e-88	2.02e-87	yes	down	39.453	39.566	40.438	14.925	14.694	14.713	39.819	14.777
ENSBTAG00000014522	SMIM14	2.826	1.499	6.325e-33	4.515e-32	yes	up	8.036	7.084	7.013	20.246	19.633	22.364	7.378	20.748
ENSBTAG00000005908	-	0.26	-1.946	5.694e-05	0.0001249	yes	down	0.253	0.119	0.243	0.032	0	0	0.205	0.011
ENSBTAG00000010793	CCDC80	0.47	-1.09	0	0	yes	down	239.779	240.614	231.636	111.542	110.909	105.806	237.343	109.419
ENSBTAG00000010344	SLC16A14	0.134	-2.899	5.769e-32	4.007e-31	yes	down	4.26	3.932	4.024	0.36	0.42	0.599	4.072	0.46
ENSBTAG00000006287	NEDD9	0.225	-2.155	0	0	yes	down	68.735	70.457	69.186	15.697	14.694	14.574	69.459	14.988
ENSBTAG00000021430	UPK3B	2.095	1.067	1.756e-05	4.034e-05	yes	up	0.881	0.856	0.887	1.862	2.244	2.155	0.875	2.087
ENSBTAG00000040133	C3orf20	0.328	-1.61	0.0006247	0.001238	yes	down	0.275	0.206	0.317	0	0.031	0.08	0.266	0.037
ENSBTAG00000009482	AFF4	2.133	1.093	1.256e-36	9.793e-36	yes	up	2.807	2.686	2.756	5.162	6.496	6.264	2.75	5.974
ENSBTAG00000012252	MOCOS	0.429	-1.221	1.081e-07	2.95e-07	yes	down	2.158	1.971	1.605	0.751	0.902	0.608	1.911	0.754
ENSBTAG00000015595	MCM5	0.356	-1.489	0	0	yes	down	434.15	450.283	428.874	158.094	156.773	143.781	437.769	152.883
ENSBTAG00000019810	AARS	2.563	1.358	0	0	yes	up	98.358	100.253	97.13	259.408	247.251	238.973	98.58	248.544
ENSBTAG00000007569	TNFRSF11A	0.468	-1.096	0.009912	0.01698	yes	down	0.451	0.812	0.771	0.19	0.154	0.239	0.678	0.194
ENSBTAG00000000670	RRP9	0.436	-1.198	1.725e-87	3.29e-86	yes	down	63.495	66.525	65.046	29.194	28.014	25.895	65.022	27.701
ENSBTAG00000021601	PARD6B	2.388	1.256	3.097e-84	5.575e-83	yes	up	10.909	9.672	11.237	27.46	28.414	29.287	10.606	28.387
ENSBTAG00000015618	GDF15	16.067	4.006	0	0	yes	up	10.876	10.116	9.896	170.735	164.817	160.1	10.296	165.217
ENSBTAG00000045118	-	2.572	1.363	1.237e-16	5.293e-16	yes	up	3.622	4.257	4.52	11.181	11.435	10.115	4.133	10.91
ENSBTAG00000030876	-	0.369	-1.44	0.0004624	0.0009299	yes	down	7.695	3.228	2.482	1.301	1.189	1.007	4.468	1.166
ENSBTAG00000033299	IGFALS	5.245	2.391	9.592e-12	3.293e-11	yes	up	0.286	0.238	0.106	1.618	1.455	1.397	0.21	1.49
ENSBTAG00000018571	IL1RL1	3.628	1.859	6.603e-06	1.571e-05	yes	up	0.165	0.13	0.106	0.55	0.768	0.808	0.134	0.709
ENSBTAG00000019847	-	2.914	1.543	3.671e-25	2.094e-24	yes	up	1.244	1.061	0.898	4.221	3.812	4.808	1.068	4.28
ENSBTAG00000039647	-	0.498	-1.005	0.02837	0.04526	yes	down	0.22	0.054	0.106	0	0	0.03	0.127	0.01
ENSBTAG00000001962	MRPS27	0.415	-1.269	6.022e-109	1.595e-107	yes	down	44.462	43.39	42.751	17.919	17.921	17.107	43.534	17.649
ENSBTAG00000015026	ABL2	2.768	1.469	2.694e-88	5.206e-87	yes	up	4.249	5.524	5.08	14.724	15.114	15.212	4.951	15.017
ENSBTAG00000018362	TMEM109	0.458	-1.128	1.378e-290	1.434e-288	yes	down	225.502	226.652	223.968	102.35	102.446	98.115	225.374	100.97
ENSBTAG00000046118	-	4.042	2.015	1.684e-190	1.001e-188	yes	up	2.279	1.982	2.281	8.103	9.355	8.589	2.181	8.682
ENSBTAG00000023730	TUBB3	0.355	-1.496	1.681e-272	1.612e-270	yes	down	176.493	175.854	166.918	63.752	61.551	56.04	173.088	60.448
ENSBTAG00000011551	CPNE9	2.305	1.205	0.005614	0.009935	yes	up	0.165	0.13	0.148	0.296	0.584	0.499	0.148	0.46
ENSBTAG00000008124	-	3.258	1.704	2.586e-17	1.135e-16	yes	up	1.189	0.747	0.887	2.634	2.941	2.703	0.941	2.759
ENSBTAG00000004329	RELL1	2.02	1.014	6.721e-13	2.44e-12	yes	up	8.322	9.542	9.251	18.786	16.436	19.003	9.038	18.075
ENSBTAG00000044208	DUSP4	3.797	1.925	2.698e-05	6.097e-05	yes	up	0	0.173	0.127	0.952	0.748	0.818	0.1	0.839
ENSBTAG00000043985	-	2.286	1.193	7.48e-12	2.581e-11	yes	up	1.332	1.386	1.077	3.692	3.781	7.122	1.265	4.865
ENSBTAG00000020895	LOXL4	3.015	1.592	2.259e-07	6.022e-07	yes	up	0.33	0.325	0.644	1.862	1.435	1.187	0.433	1.495
ENSBTAG00000008203	SELENOW	0.356	-1.491	1.262e-286	1.283e-284	yes	down	451.422	453.056	438.316	171.824	168.167	151.941	447.598	163.977
ENSBTAG00000047142	-	2.259	1.176	1.405e-13	5.25e-13	yes	up	1.288	1.224	1.278	2.793	2.674	2.773	1.263	2.747
ENSBTAG00000020766	ABCA7	0.365	-1.456	0.000224	0.0004644	yes	down	0.22	0.195	0.158	0.074	0.041	0.04	0.191	0.052
ENSBTAG00000016836	PDK1	2.646	1.404	6.798e-08	1.876e-07	yes	up	0.738	1.148	0.803	2.74	2.551	2.324	0.896	2.538
ENSBTAG00000021166	FAM71A	3.792	1.923	9.336e-06	2.194e-05	yes	up	0.022	0.087	0.127	0.529	0.512	0.509	0.079	0.517
ENSBTAG00000006081	PPM1J	0.269	-1.895	3.312e-07	8.713e-07	yes	down	1.101	1.462	1.637	0.159	0.4	0.259	1.4	0.273
ENSBTAG00000015505	FADS2	2.201	1.138	5.021e-82	8.721e-81	yes	up	19.407	19.442	18.239	44.945	40.976	37.656	19.029	41.192
ENSBTAG00000026531	-	0.425	-1.234	0.00458	0.008195	yes	down	0.297	0.206	0.264	0.053	0.113	0.06	0.256	0.075
ENSBTAG00000014599	LRRC66	2.886	1.529	1.288e-32	9.109e-32	yes	up	1.651	1.744	1.753	5.204	5.338	4.738	1.716	5.093
ENSBTAG00000002164	AXDND1	0.473	-1.08	0.02026	0.03318	yes	down	0.231	0.282	0.19	0.085	0.02	0.11	0.234	0.072
ENSBTAG00000011633	CHCHD5	0.419	-1.254	0.0005458	0.001089	yes	down	55.14	28.908	31.525	17.823	4.058	17.367	38.524	13.083
ENSBTAG00000015716	ERO1A	2.576	1.365	1.149e-77	1.865e-76	yes	up	7.871	7.712	7.784	19.664	23.455	19.811	7.789	20.977
ENSBTAG00000000735	-	0.382	-1.388	0.003681	0.006686	yes	down	0.374	0.347	0.76	0	0	0.07	0.494	0.023
ENSBTAG00000018804	CELSR2	0.483	-1.049	1.167e-93	2.484e-92	yes	down	11.03	11.708	11.385	6.093	5.39	5.466	11.374	5.65
ENSBTAG00000016553	EME2	0.172	-2.539	2.771e-23	1.488e-22	yes	down	12.164	7.17	7.498	1.682	1.086	0.708	8.944	1.159
ENSBTAG00000037941	QTRT1	0.485	-1.043	1.004e-68	1.423e-67	yes	down	64.926	65.355	61.92	31.363	28.527	30.554	64.067	30.148
ENSBTAG00000013406	CSRP2	0.255	-1.97	1.894e-123	5.847e-122	yes	down	83.629	75.406	82.133	19.907	19.161	21.337	80.389	20.135
ENSBTAG00000003650	NR4A2	13.315	3.735	2.799e-80	4.715e-79	yes	up	0.33	0.303	0.349	4.993	4.724	4.678	0.327	4.798
ENSBTAG00000007163	SLC44A1	2.035	1.025	3.952e-48	3.943e-47	yes	up	16.886	16.81	21.249	30.517	36.58	36.898	18.315	34.665
ENSBTAG00000034848	F2RL1	0.403	-1.31	7.18e-51	7.543e-50	yes	down	27.102	31.584	29.275	12.598	11.077	10.813	29.32	11.496
ENSBTAG00000001098	PLEKHA3	2.344	1.229	6.088e-22	3.134e-21	yes	up	3.82	3.975	4.277	8.663	9.898	9.616	4.024	9.392
ENSBTAG00000014592	AFG1L	2.207	1.142	1.517e-05	3.499e-05	yes	up	0.605	0.498	0.613	1.46	1.394	1.117	0.572	1.324
ENSBTAG00000003721	CHST1	12.746	3.672	1.629e-229	1.264e-227	yes	up	1.651	1.765	1.637	23.535	23.26	21.027	1.684	22.607
ENSBTAG00000010622	TRIM46	2.706	1.436	3.942e-16	1.65e-15	yes	up	1.244	0.931	1.035	2.93	3.156	2.554	1.07	2.88
ENSBTAG00000009029	-	0.407	-1.296	1.904e-05	4.356e-05	yes	down	2.422	2.134	2.144	0.698	0.717	0.888	2.233	0.768
ENSBTAG00000047650	NXPH4	0.481	-1.056	0.0003359	0.0006845	yes	down	3.512	3.065	2.756	1.65	1.066	1.317	3.111	1.344
ENSBTAG00000003884	FAM120B	0.486	-1.04	1.653e-17	7.312e-17	yes	down	4.282	4.246	4.584	1.946	2.162	2.095	4.371	2.068
ENSBTAG00000020681	FNDC3A	2.351	1.233	5.168e-35	3.866e-34	yes	up	2.741	2.794	3.211	6.304	7.542	7.681	2.915	7.176
ENSBTAG00000015534	LYPLAL1	0.401	-1.32	1.24e-12	4.448e-12	yes	down	3.335	3.098	4.066	1.343	1.127	1.506	3.5	1.325
ENSBTAG00000003737	SLC51B	3.761	1.911	1.737e-137	6.105e-136	yes	up	20.794	18.478	20.784	75.99	74.852	72.299	20.019	74.38
ENSBTAG00000018160	LAMA1	0.185	-2.436	2.905e-13	1.071e-12	yes	down	0.341	0.314	0.275	0.032	0.031	0.07	0.31	0.044
ENSBTAG00000020731	PRRG4	2.006	1.004	3.273e-21	1.658e-20	yes	up	5.878	5.275	7.15	12.143	12.255	14.045	6.101	12.814
ENSBTAG00000011658	PTPN18	0.48	-1.06	4.927e-12	1.713e-11	yes	down	67.403	49.542	44.853	24.921	23.536	23.551	53.933	24.003
ENSBTAG00000011738	TFR2	0.473	-1.081	0.02537	0.04086	yes	down	0.253	0.097	0.127	0.063	0.051	0	0.159	0.038
ENSBTAG00000003901	DNMT3B	0.384	-1.382	4.648e-13	1.7e-12	yes	down	2.29	2.849	2.683	1.026	0.82	0.589	2.607	0.812
ENSBTAG00000012977	COMTD1	0.462	-1.113	5.206e-79	8.62e-78	yes	down	96.728	94.209	94.046	41.782	41.786	40.818	94.994	41.462
ENSBTAG00000013391	ANKH	2.007	1.005	7.818e-30	5.126e-29	yes	up	5.086	4.332	4.584	9.287	9.663	8.768	4.667	9.239
ENSBTAG00000039812	-	2.267	1.181	0.0005089	0.001018	yes	up	0.649	0.509	0.401	1.375	1.158	1.446	0.52	1.326
ENSBTAG00000007952	MVP	0.42	-1.253	4.13e-120	1.235e-118	yes	down	35.997	37.692	36.995	12.831	13.29	12.469	36.895	12.863
ENSBTAG00000017253	MECR	0.433	-1.206	5.542e-37	4.359e-36	yes	down	34.213	35.255	35.834	14.513	16.036	12.968	35.101	14.506
ENSBTAG00000012646	PLCXD2	2.142	1.099	3.154e-66	4.321e-65	yes	up	7.508	7.214	7.456	14.883	17.184	15.761	7.393	15.943
ENSBTAG00000031885	TMEM251	2.117	1.082	2.431e-12	8.595e-12	yes	up	2.84	2.621	3.179	6.294	6.291	5.706	2.88	6.097
ENSBTAG00000019989	PXK	2.994	1.582	2.373e-54	2.65e-53	yes	up	5.306	5.741	5.154	14.83	16.292	16.599	5.4	15.907
ENSBTAG00000042482	SNORA17	2.537	1.343	0	0	yes	up	233.56	220.24	221.466	595.092	594.785	556.59	225.089	582.156
ENSBTAG00000025550	PRR22	0.401	-1.319	0.003314	0.006051	yes	down	0.484	0.986	0.771	0.085	0.328	0.16	0.747	0.191
ENSBTAG00000001864	NR4A3	10.512	3.394	8.248e-14	3.113e-13	yes	up	0.022	0	0	0.878	0.646	0.668	0.007	0.731
ENSBTAG00000002292	SMARCA1	2.092	1.065	0.00381	0.006901	yes	up	0.33	0.108	0.148	0.465	0.615	0.319	0.195	0.466
ENSBTAG00000030667	CCDC114	4.894	2.291	1.152e-26	6.895e-26	yes	up	0.947	0.737	0.539	3.977	3.976	3.98	0.741	3.978
ENSBTAG00000021211	DPT	0.377	-1.408	0.003563	0.006482	yes	down	0.132	0.303	0.327	0	0.061	0	0.254	0.02
ENSBTAG00000046003	HIST2H2AC	2.028	1.02	3.771e-34	2.771e-33	yes	up	88.836	89.433	75.786	181.397	164.776	159.272	84.685	168.482
ENSBTAG00000007392	-	0.066	-3.919	3.611e-60	4.501e-59	yes	down	9.346	8.849	9.558	0.624	0.318	0.519	9.251	0.487
ENSBTAG00000014455	PDZD2	0.273	-1.875	3.253e-07	8.567e-07	yes	down	0.209	0.325	0.18	0.042	0.061	0.04	0.238	0.048
ENSBTAG00000018000	-	2.681	1.423	3.705e-51	3.911e-50	yes	up	6.561	6.369	6.326	16.67	16.487	16.748	6.419	16.635
ENSBTAG00000011463	MID1IP1	3.531	1.82	6.394e-253	5.686e-251	yes	up	28.247	34.194	31.546	109.723	110.274	105.586	31.329	108.528
ENSBTAG00000018024	NR1D2	3.132	1.647	5.185e-48	5.165e-47	yes	up	7.717	6.856	7.604	21.43	22.696	23.362	7.392	22.496
ENSBTAG00000046744	PALM3	4.395	2.136	6.238e-39	5.17e-38	yes	up	1.244	1.083	1.098	4.474	5.615	4.888	1.142	4.992
ENSBTAG00000026181	UGT1A1	0.426	-1.232	0.001511	0.002873	yes	down	0.804	0.65	0.475	0.106	0.318	0.229	0.643	0.218
ENSBTAG00000012503	MGAT3	0.321	-1.638	2.278e-19	1.082e-18	yes	down	6.187	6.26	5.703	1.851	1.885	1.726	6.05	1.821
ENSBTAG00000014472	LCMT2	0.445	-1.169	4.337e-14	1.663e-13	yes	down	6.759	6.845	6.928	3.438	3.197	2.145	6.844	2.927
ENSBTAG00000018274	FADD	0.489	-1.033	9.603e-154	4.042e-152	yes	down	168.039	161.167	163.475	97.315	97.087	92.868	164.227	95.757
ENSBTAG00000015058	CDH4	0.418	-1.26	2.113e-33	1.526e-32	yes	down	4.304	4.137	4.193	1.967	1.742	1.835	4.211	1.848
ENSBTAG00000021090	ABCC1	2.045	1.032	1.098e-85	2.047e-84	yes	up	10.216	10.398	11.205	22.277	21.057	20.06	10.606	21.131
ENSBTAG00000017722	F5	0.329	-1.602	2.533e-39	2.123e-38	yes	down	2.928	2.686	3.042	0.994	0.789	1.097	2.885	0.96
ENSBTAG00000024493	DHRS3	9.959	3.316	7.049e-60	8.732e-59	yes	up	1.321	2.838	2.07	23.557	21.999	23.89	2.076	23.149
ENSBTAG00000006550	GABARAPL2	2.094	1.066	1.548e-108	4.076e-107	yes	up	106.966	97.914	94.838	208.286	202.811	203.691	99.906	204.929
ENSBTAG00000016722	PGGHG	0.41	-1.288	1.341e-38	1.104e-37	yes	down	8.542	9.293	8.755	3.491	3.371	3.382	8.863	3.415
ENSBTAG00000008948	P2RX7	2.065	1.046	0.003328	0.006076	yes	up	0.407	0.303	0.433	1.037	0.779	0.868	0.381	0.895
ENSBTAG00000015016	CALCOCO1	2.846	1.509	1.345e-109	3.597e-108	yes	up	8.058	8.329	9.093	24.456	23.27	23.821	8.493	23.849
ENSBTAG00000017750	RHBDD3	0.489	-1.032	9.875e-59	1.201e-57	yes	down	44.803	45.328	47.968	23.102	23.301	20.2	46.033	22.201
ENSBTAG00000023169	-	0.332	-1.589	3.558e-202	2.33e-200	yes	down	28.434	28.529	27.596	9.414	9.396	9.057	28.186	9.289
ENSBTAG00000046333	-	0.299	-1.742	1.351e-05	3.133e-05	yes	down	0.187	0.357	0.232	0.042	0.051	0.07	0.259	0.054
ENSBTAG00000021318	SCAMP5	0.341	-1.551	1.44e-45	1.378e-44	yes	down	10.238	7.983	8.776	2.655	2.992	2.913	8.999	2.853
ENSBTAG00000024884	C25H16orf59	0.427	-1.229	6.045e-35	4.509e-34	yes	down	18.923	17.644	19.718	8.399	8.105	6.983	18.762	7.829
ENSBTAG00000021830	ENPP1	0.434	-1.205	6.002e-07	1.55e-06	yes	down	1.475	1.354	1.574	0.582	0.461	0.718	1.468	0.587
ENSBTAG00000014469	NBEAL1	2.107	1.075	0.002667	0.004922	yes	up	0.033	0.097	0.106	0.254	0.225	0.19	0.079	0.223
ENSBTAG00000002824	DPEP3	4.5	2.17	1.707e-06	4.261e-06	yes	up	0.066	0.065	0.063	0.677	0.789	0.519	0.065	0.662
ENSBTAG00000004104	RUNX2	3.34	1.74	3.158e-28	1.986e-27	yes	up	0.66	0.726	0.634	2.2	2.51	1.865	0.673	2.192
ENSBTAG00000000727	RNF169	2.183	1.126	3.329e-36	2.56e-35	yes	up	3.952	4.148	4.404	7.457	8.956	8.349	4.168	8.254
ENSBTAG00000011197	IPMK	2.342	1.228	1.129e-06	2.863e-06	yes	up	0.396	0.769	0.739	1.65	1.353	1.706	0.635	1.57
ENSBTAG00000043015	U6	0.202	-2.311	1.223e-07	3.327e-07	yes	down	5.328	4.202	3.559	0.762	0.318	0.15	4.363	0.41
ENSBTAG00000012144	ZMYND19	0.322	-1.634	1.218e-79	2.034e-78	yes	down	90.002	88.274	83.084	29.702	24.151	27.771	87.12	27.208
ENSBTAG00000008612	C1R	0.453	-1.144	0.0003306	0.0006745	yes	down	1.387	1.126	0.929	0.709	0.287	0.369	1.147	0.455
ENSBTAG00000010465	-	0.441	-1.18	3.256e-82	5.678e-81	yes	down	124.733	114.16	114.978	53.661	48.231	50.394	117.957	50.762
ENSBTAG00000011042	TMEM129	0.448	-1.157	1.114e-124	3.469e-123	yes	down	58.145	58.055	55.224	25.989	25.043	24.19	57.141	25.074
ENSBTAG00000007860	ASPM	2.346	1.23	1.65e-39	1.39e-38	yes	up	1.255	1.419	1.51	3.11	3.525	3.272	1.395	3.302
ENSBTAG00000017450	KLHL24	9.448	3.24	6.995e-37	5.495e-36	yes	up	0.132	0.13	0.158	1.534	1.219	1.666	0.14	1.473
ENSBTAG00000005433	SSUH2	0.273	-1.875	2.549e-13	9.421e-13	yes	down	3.038	3.087	3.189	0.635	0.973	0.579	3.105	0.729
ENSBTAG00000016204	C1RL	0.372	-1.425	1.515e-39	1.277e-38	yes	down	6.77	6.369	6.495	2.644	2.172	2.613	6.545	2.476
ENSBTAG00000011619	RASIP1	2.539	1.344	1.478e-26	8.822e-26	yes	up	2.862	3.022	3.665	7.976	8.218	8.269	3.183	8.154
ENSBTAG00000002020	CREBRF	8.976	3.166	8.839e-13	3.19e-12	yes	up	0.044	0	0.021	0.571	0.84	0.589	0.022	0.667
ENSBTAG00000020223	CASQ1	0.452	-1.146	8.279e-06	1.953e-05	yes	down	2.4	3.076	2.725	0.941	1.301	1.177	2.734	1.14
ENSBTAG00000019980	DGKI	0.429	-1.222	5.181e-07	1.342e-06	yes	down	1.442	1.159	1.341	0.518	0.543	0.489	1.314	0.517
ENSBTAG00000009145	SLC7A4	0.434	-1.205	1.109e-43	1.031e-42	yes	down	16.765	18.413	16.211	6.05	6.589	5.666	17.13	6.102
ENSBTAG00000048020	-	2.412	1.27	0.001443	0.002751	yes	up	2.003	2.968	1.014	6.59	8.023	3.771	1.995	6.128
ENSBTAG00000009784	RAB32	2.113	1.079	3.485e-132	1.153e-130	yes	up	117.666	107.261	110.416	240.907	229.955	223.651	111.781	231.504
ENSBTAG00000021224	ZSWIM6	2.155	1.108	3.498e-12	1.226e-11	yes	up	1.2	1.04	1.098	2.539	2.265	2.254	1.113	2.353
ENSBTAG00000017560	CEBPG	2.725	1.446	1.673e-68	2.359e-67	yes	up	15.048	15.109	15.218	43.03	45.403	47.86	15.125	45.431
ENSBTAG00000021102	GALM	2.657	1.41	2.376e-269	2.215e-267	yes	up	48.359	43.866	46.49	123.061	120.254	118.454	46.238	120.59
ENSBTAG00000016931	E2F7	0.477	-1.069	2.19e-12	7.765e-12	yes	down	2.125	2.145	2.25	0.931	1.127	0.868	2.173	0.975
ENSBTAG00000048112	GPX2	0.253	-1.982	2.062e-19	9.82e-19	yes	down	12.208	12.218	9.42	3.046	3.176	1.526	11.282	2.583
ENSBTAG00000032152	TMPRSS6	0.458	-1.127	0.02012	0.03296	yes	down	0.11	0.162	0.127	0.021	0.031	0.02	0.133	0.024
ENSBTAG00000004499	RGS3	2.525	1.336	5.957e-174	3.018e-172	yes	up	17.349	16.463	15.398	47.621	43.149	43.94	16.403	44.903
ENSBTAG00000000803	ZNF667	3.019	1.594	9.941e-06	2.331e-05	yes	up	0.22	0.141	0.222	0.688	0.748	0.668	0.194	0.701
ENSBTAG00000017951	-	4.441	2.151	3.259e-129	1.06e-127	yes	up	21.081	17.926	16.296	84.854	72.608	78.035	18.434	78.499
ENSBTAG00000007765	TFCP2L1	0.28	-1.837	3.742e-07	9.801e-07	yes	down	1.002	1.072	1.552	0.275	0.195	0.299	1.209	0.256
ENSBTAG00000023523	GKAP1	2.008	1.006	1.83e-11	6.182e-11	yes	up	5.922	4.159	4.446	8.727	9.755	10.643	4.842	9.708
ENSBTAG00000014439	KMO	12.951	3.695	3.99e-18	1.808e-17	yes	up	0.022	0.032	0	1.375	0.728	1.037	0.018	1.047
ENSBTAG00000012178	NR1D1	2.44	1.287	1.617e-12	5.768e-12	yes	up	1.541	1.571	1.267	3.766	3.34	3.711	1.46	3.606
ENSBTAG00000032374	SELENOK	2.326	1.218	1.367e-58	1.659e-57	yes	up	40.653	35.699	35.591	85.754	83.213	86.893	37.314	85.287
ENSBTAG00000007584	INPP1	2.776	1.473	1.464e-52	1.579e-51	yes	up	8.487	7.246	7.9	22.256	21.354	20.728	7.878	21.446
ENSBTAG00000010644	CHST11	4.708	2.235	2.89e-47	2.84e-46	yes	up	1.189	1.246	0.898	4.697	5.041	5.067	1.111	4.935
ENSBTAG00000026309	ZHX2	2.9	1.536	1.742e-102	4.199e-101	yes	up	5.163	5.643	6.484	16.321	15.431	16.12	5.763	15.957
ENSBTAG00000000042	PYCR1	2.493	1.318	1.421e-194	8.675e-193	yes	up	49.25	48.025	48.739	124.024	119.906	113.656	48.671	119.195
ENSBTAG00000017421	SLC3A1	0.313	-1.678	5.233e-14	1.996e-13	yes	down	4.403	3.618	3.263	2.094	1.404	1.436	3.761	1.645
ENSBTAG00000009150	SPON1	0.406	-1.299	3.945e-180	2.111e-178	yes	down	49.063	52.336	51.876	21.388	19.643	20.539	51.092	20.523
ENSBTAG00000013855	ORMDL3	2.59	1.373	3.129e-41	2.746e-40	yes	up	5.35	6.12	5.819	15.549	15.104	13.796	5.763	14.816
ENSBTAG00000018410	EBPL	0.388	-1.366	1.104e-31	7.622e-31	yes	down	43.317	39.285	36.372	15.19	15.493	14.514	39.658	15.066
ENSBTAG00000002996	SHROOM4	0.496	-1.012	4.144e-43	3.808e-42	yes	down	6.396	6.878	7.139	3.607	3.125	3.182	6.804	3.305
ENSBTAG00000014831	PPP1R3C	3.141	1.651	1.1e-05	2.57e-05	yes	up	0.132	0.141	0.201	0.677	0.492	0.748	0.158	0.639
ENSBTAG00000046561	LCORL	2.253	1.172	0.000268	0.0005513	yes	up	0.143	0.152	0.169	0.455	0.379	0.339	0.155	0.391
ENSBTAG00000016896	HERPUD1	4.181	2.064	0	0	yes	up	29.843	28.627	29.233	126.457	120.244	121.347	29.234	122.683
ENSBTAG00000007206	STRIP2	0.416	-1.266	5.692e-12	1.974e-11	yes	down	1.772	2.784	2.323	1.047	0.758	0.958	2.293	0.921
ENSBTAG00000020540	TMEM198	2.73	1.449	2.238e-14	8.717e-14	yes	up	1.024	0.996	1.447	3.163	3.34	3.372	1.156	3.292
ENSBTAG00000046595	-	0.339	-1.561	3.612e-16	1.515e-15	yes	down	4.656	4.928	4.457	1.883	1.055	1.526	4.68	1.488
ENSBTAG00000025340	CDHR2	0.387	-1.371	0.004335	0.007785	yes	down	0.143	0.13	0.116	0.011	0.051	0	0.13	0.021
ENSBTAG00000003336	TPD52L1	0.441	-1.182	0.000593	0.001178	yes	down	1.398	1.202	1.436	0.624	0.43	0.459	1.345	0.504
ENSBTAG00000016847	ARL4D	0.43	-1.218	3.445e-40	2.954e-39	yes	down	35.028	31.183	33.869	15.634	13.505	12.688	33.36	13.942
ENSBTAG00000011895	PANK3	2.615	1.387	1.926e-17	8.496e-17	yes	up	1.486	1.538	1.795	4.062	4.242	4.419	1.606	4.241
ENSBTAG00000009984	SGPL1	2.085	1.06	1.016e-91	2.099e-90	yes	up	14.079	14.189	14.796	30.02	27.871	29.955	14.355	29.282
ENSBTAG00000012212	CYP26B1	2.124	1.087	0.003565	0.006485	yes	up	0.451	0.357	0.327	0.814	0.963	1.037	0.378	0.938
ENSBTAG00000019894	C22orf39	0.448	-1.159	0.01375	0.02312	yes	down	44.396	21.337	19.992	6.569	0	0.758	28.575	2.442
ENSBTAG00000003519	NOL3	0.363	-1.461	2.201e-55	2.52e-54	yes	down	53.753	56.084	54.896	21.399	17.552	18.095	54.911	19.015
ENSBTAG00000017711	WHAMM	2.233	1.159	1.919e-29	1.246e-28	yes	up	4.535	3.628	3.654	9.922	9.181	8.01	3.939	9.038
ENSBTAG00000010731	CDKN2D	2.321	1.215	2.766e-31	1.888e-30	yes	up	9.357	12.239	10.857	24.519	22.553	24.05	10.818	23.707
ENSBTAG00000002748	TMEM55B	2.12	1.084	1.912e-58	2.313e-57	yes	up	18.152	20.428	18.123	40.47	39.716	38.394	18.901	39.527
ENSBTAG00000046866	-	2.178	1.123	7.295e-11	2.389e-10	yes	up	0.837	0.877	0.95	2.126	1.732	1.905	0.888	1.921
ENSBTAG00000038330	-	0.338	-1.566	3.373e-26	1.987e-25	yes	down	738.701	568.895	509.783	198.977	191.96	196.04	605.793	195.659
ENSBTAG00000020947	RNF103	2.207	1.142	4.991e-26	2.928e-25	yes	up	5.009	4.603	5.386	10.736	10.247	11.412	4.999	10.798
ENSBTAG00000017122	HSPG2	0.498	-1.006	1.662e-279	1.606e-277	yes	down	194.459	194.354	198.062	97.347	97.199	87.98	195.625	94.175
ENSBTAG00000047995	U6	2.397	1.261	1.228e-53	1.354e-52	yes	up	4.976	5.437	5.946	15.327	12.9	14.045	5.453	14.091
ENSBTAG00000008826	RBBP9	0.379	-1.398	1.241e-31	8.566e-31	yes	down	12.846	12.911	10.551	4.062	4.416	4.05	12.103	4.176
ENSBTAG00000017407	HSF2BP	2.175	1.121	2.868e-38	2.331e-37	yes	up	13.342	11.297	12.314	28.042	27.072	29.686	12.318	28.267
ENSBTAG00000008936	ABCC2	0.481	-1.056	0.02588	0.0416	yes	down	0.055	0.065	0.032	0	0.02	0	0.051	0.007
ENSBTAG00000005615	CEACAM1	0.332	-1.59	0.0002492	0.0005143	yes	down	0.55	0.628	0.686	0.074	0.195	0.07	0.621	0.113
ENSBTAG00000005111	BMP2	3.598	1.847	7.771e-303	8.483e-301	yes	up	19.11	17.276	18.545	64.196	65.128	64.868	18.31	64.731
ENSBTAG00000003835	BMP4	4.359	2.124	2.003e-11	6.747e-11	yes	up	0.374	0.498	0.232	1.841	2.019	1.925	0.368	1.928
ENSBTAG00000032509	FAM166B	0.34	-1.558	0.0007503	0.001475	yes	down	0.484	1.072	1.278	0.106	0.174	0.219	0.945	0.166
ENSBTAG00000008954	PSMB9	0.343	-1.542	7.18e-88	1.38e-86	yes	down	114.165	103.372	105.484	35.742	32.635	32	107.674	33.459
ENSBTAG00000046054	RHOB	0.313	-1.674	0	0	yes	down	161.5	165.522	158.31	51.831	49.481	49.456	161.777	50.256
ENSBTAG00000015242	SLC18B1	2.364	1.241	1.214e-14	4.766e-14	yes	up	1.53	1.657	1.32	3.163	3.525	2.913	1.502	3.2
ENSBTAG00000015193	BOLA3	0.39	-1.358	1.363e-64	1.812e-63	yes	down	89.276	88.783	92.663	36.186	31.826	33.726	90.241	33.913
ENSBTAG00000002319	HMCN2	0.292	-1.774	2.799e-06	6.872e-06	yes	down	0.484	1.029	0.718	0.106	0.205	0.15	0.744	0.154
ENSBTAG00000017020	S100G	0.244	-2.036	3.658e-14	1.409e-13	yes	down	22.302	22.951	17.288	3.882	3.812	5.307	20.847	4.334
ENSBTAG00000009562	ZNF593	0.408	-1.294	4.414e-75	6.907e-74	yes	down	126.968	126.54	117.988	49.123	51.448	46.903	123.832	49.158
ENSBTAG00000019928	AQP11	0.327	-1.612	0.0005099	0.00102	yes	down	1.013	1.603	0.94	0.212	0.072	0.289	1.185	0.191
ENSBTAG00000000897	IQGAP2	0.403	-1.311	6.027e-18	2.712e-17	yes	down	3.093	2.589	3.01	0.941	1.404	1.017	2.897	1.121
ENSBTAG00000001188	ROM1	2.296	1.199	9.32e-35	6.925e-34	yes	up	10.788	9.206	9.135	23.144	21.323	21.496	9.71	21.988
ENSBTAG00000003958	TMEM220	0.364	-1.459	4.524e-07	1.177e-06	yes	down	1.552	1.516	1.521	0.571	0.277	0.608	1.53	0.485
ENSBTAG00000006715	FBXO8	2.485	1.313	1.207e-34	8.947e-34	yes	up	7.805	6.704	6.421	17.337	17.952	16.18	6.977	17.156
ENSBTAG00000043996	SAMD12	0.429	-1.22	1.919e-07	5.142e-07	yes	down	4.711	5.318	5.006	2.295	1.732	1.945	5.012	1.991
ENSBTAG00000004955	SYTL5	0.439	-1.189	0.01423	0.02386	yes	down	0.176	0.087	0.253	0.042	0.02	0.02	0.172	0.027
ENSBTAG00000005301	KLHL32	3.065	1.616	9.583e-07	2.444e-06	yes	up	0.517	0.195	0.201	1.587	1.004	0.998	0.304	1.196
ENSBTAG00000010514	ASB7	2.896	1.534	6.117e-43	5.614e-42	yes	up	3.181	2.816	2.989	9.456	8.341	9.436	2.995	9.078
ENSBTAG00000002025	AMIGO2	4.047	2.017	1.016e-37	8.199e-37	yes	up	1.585	1.722	1.574	6.368	5.656	6.833	1.627	6.286
ENSBTAG00000000113	ARHGEF2	3.737	1.902	0	0	yes	up	24.526	25.886	24.808	92.915	94.986	89.886	25.073	92.596
ENSBTAG00000019339	-	0.474	-1.078	2.285e-50	2.383e-49	yes	down	10.414	11.449	10.551	4.686	4.211	4.299	10.805	4.399
ENSBTAG00000002126	PFKFB2	2.195	1.134	1.998e-83	3.539e-82	yes	up	5.955	5.697	6.284	12.873	11.804	12.459	5.979	12.379
ENSBTAG00000030962	EEFSEC	0.484	-1.047	5.031e-57	5.962e-56	yes	down	35.314	34.757	36.161	17.654	16.569	16.01	35.411	16.744
ENSBTAG00000004115	MYLIP	2.547	1.349	7.318e-39	6.05e-38	yes	up	3.765	4.192	3.464	9.16	9.57	10.085	3.807	9.605
ENSBTAG00000005976	HSD17B7	3.605	1.85	4.421e-81	7.561e-80	yes	up	5.196	4.473	5.048	17.379	16.897	18.005	4.906	17.427
ENSBTAG00000034147	OLFML2B	2.963	1.567	5.86e-57	6.938e-56	yes	up	4.018	5.112	3.992	13.275	12.87	13.107	4.374	13.084
ENSBTAG00000011647	SLC25A2	2.024	1.017	1.13e-82	1.978e-81	yes	up	17.514	19.312	18.461	41.137	38.865	39.102	18.429	39.701
ENSBTAG00000011445	-	0.436	-1.196	0.001587	0.003011	yes	down	0.616	0.585	0.444	0.085	0.215	0.279	0.548	0.193
ENSBTAG00000009773	KREMEN1	0.348	-1.523	0	0	yes	down	137.514	134.685	132.89	45.738	48.18	47.043	135.03	46.987
ENSBTAG00000020214	LRRC8B	0.358	-1.483	8.181e-17	3.524e-16	yes	down	2.851	2.48	2.345	0.889	1.066	0.818	2.559	0.924
ENSBTAG00000007121	TK1	0.482	-1.053	2.689e-193	1.626e-191	yes	down	288.622	278.079	267.702	132.285	136.372	124.898	278.134	131.185
ENSBTAG00000037456	AHDC1	2.161	1.112	2.48e-35	1.868e-34	yes	up	3.479	3.607	4.193	7.828	8.474	7.81	3.76	8.037
ENSBTAG00000012900	TMEM229B	0.415	-1.268	6.83e-241	5.626e-239	yes	down	87.107	87.851	84.52	37.911	35.556	33.476	86.493	35.648
ENSBTAG00000045876	-	0.446	-1.165	7.89e-10	2.445e-09	yes	down	1.893	1.852	1.922	0.994	0.728	0.778	1.889	0.833
ENSBTAG00000014246	CENPH	0.469	-1.093	2.27e-12	8.045e-12	yes	down	10.458	12.088	11.226	4.21	5.82	5.187	11.257	5.072
ENSBTAG00000010348	GATD1	0.491	-1.025	8.365e-57	9.878e-56	yes	down	48.381	47.473	44.304	22.213	23.885	21.337	46.719	22.478
ENSBTAG00000002192	C8orf46	2.721	1.444	0.000178	0.0003727	yes	up	0.154	0.097	0.137	0.508	0.297	0.529	0.129	0.445
ENSBTAG00000011105	SLC38A2	7.018	2.811	0	0	yes	up	15.257	14.351	14.11	98.722	101.38	100.579	14.573	100.227
ENSBTAG00000013990	WNT6	0.263	-1.926	7.168e-05	0.0001559	yes	down	1.112	0.282	0.37	0.042	0	0	0.588	0.014
ENSBTAG00000021205	PLPP7	2.081	1.057	0.007821	0.01358	yes	up	0.264	0.552	0.095	0.74	0.953	0.589	0.304	0.761
ENSBTAG00000004421	CHST14	0.457	-1.129	1.807e-89	3.578e-88	yes	down	53.29	53.105	55.477	24.403	23.485	24.479	53.957	24.122
ENSBTAG00000039050	P2RY2	0.454	-1.139	4.466e-76	7.097e-75	yes	down	22.71	21.673	21.281	7.679	8.986	8.06	21.888	8.242
ENSBTAG00000001927	ATP6V1C2	0.32	-1.643	1.183e-28	7.518e-28	yes	down	7.992	7.56	6.685	2.211	1.803	1.726	7.412	1.913
ENSBTAG00000012519	XDH	0.421	-1.248	2.537e-142	9.256e-141	yes	down	37.637	37.151	37.281	16.723	14.468	14.983	37.356	15.391
ENSBTAG00000015554	TMF1	2.011	1.008	2.858e-12	1.006e-11	yes	up	1.453	1.83	1.774	3.956	4.314	4.489	1.686	4.253
ENSBTAG00000017882	LRRC3	0.277	-1.85	0.000105	0.0002243	yes	down	0.484	0.368	0.475	0.032	0	0.09	0.442	0.041
ENSBTAG00000013670	SLC46A2	0.404	-1.306	0.006768	0.01185	yes	down	0.264	0.249	0.18	0.106	0	0.02	0.231	0.042
ENSBTAG00000020115	UBE2O	2.289	1.195	7.375e-47	7.191e-46	yes	up	4.007	3.834	3.813	8.663	8.669	7.91	3.885	8.414
ENSBTAG00000045577	MCCD1	0.329	-1.604	4.95e-10	1.549e-09	yes	down	38.044	33.49	24.153	9.774	10.861	7.322	31.896	9.319
ENSBTAG00000019567	IL21R	0.213	-2.23	9.578e-14	3.604e-13	yes	down	1.75	1.484	1.331	0.36	0.307	0.12	1.522	0.262
ENSBTAG00000000400	KRT85	0.443	-1.173	0.007893	0.01369	yes	down	0.319	0.412	0.296	0.095	0.061	0.16	0.342	0.105
ENSBTAG00000013493	BNIP2	2.926	1.549	6.664e-13	2.42e-12	yes	up	1.343	1.614	0.972	3.628	4.549	3.81	1.31	3.996
ENSBTAG00000039357	-	0.182	-2.457	2.369e-17	1.042e-16	yes	down	21.961	16.983	14.279	0.677	2.183	4.359	17.741	2.406
ENSBTAG00000040067	HIPK4	7.754	2.955	2.563e-171	1.256e-169	yes	up	2.125	2.762	2.461	19.653	19.438	17.576	2.449	18.889
ENSBTAG00000035379	-	0.39	-1.359	0.003456	0.006296	yes	down	0.561	0.737	0.285	0	0	0	0.528	0
ENSBTAG00000001126	-	2.774	1.472	1.131e-83	2.014e-82	yes	up	6.407	6.325	6.337	16.628	16.159	17.506	6.356	16.764
ENSBTAG00000010991	TTR	5.348	2.419	8.246e-52	8.787e-51	yes	up	7.992	9.694	8.259	50.572	44.655	47.112	8.648	47.446
ENSBTAG00000006489	MYO5A	2.069	1.049	2.309e-28	1.46e-27	yes	up	2.532	2.361	2.197	3.586	4.293	4.658	2.363	4.179
ENSBTAG00000005288	GFRA3	2.147	1.102	1.289e-05	2.995e-05	yes	up	0.914	0.607	0.708	1.745	1.773	1.626	0.743	1.715
ENSBTAG00000002988	TMEM57	2.41	1.269	9.243e-32	6.394e-31	yes	up	3.457	3.325	3.348	7.415	8.535	8.259	3.377	8.07
ENSBTAG00000044126	SNTB1	0.407	-1.297	0.0008362	0.001634	yes	down	3.699	3.358	2.809	1.756	0.85	0.519	3.289	1.042
ENSBTAG00000012451	-	0.464	-1.108	5.185e-14	1.979e-13	yes	down	9.17	9.412	9.42	4.876	3.433	4.579	9.334	4.296
ENSBTAG00000011554	SURF6	0.467	-1.099	1.997e-73	3.053e-72	yes	down	51.991	54.34	54.294	24.678	24.049	24.579	53.542	24.435
ENSBTAG00000000046	SURF2	0.319	-1.647	1.685e-118	4.973e-117	yes	down	68.338	65.528	67.654	17.379	17.768	16.828	67.173	17.325
ENSBTAG00000002813	GAB1	2.008	1.006	5.776e-30	3.8e-29	yes	up	3.721	3.607	3.464	7.796	7.408	7.192	3.597	7.465
ENSBTAG00000011832	ALDH18A1	0.343	-1.543	2.848e-204	1.875e-202	yes	down	55.91	57.004	56.29	20.616	17.634	18.514	56.401	18.921
ENSBTAG00000033167	-	0.481	-1.057	0.001712	0.003235	yes	down	3.567	2.556	2.007	1.227	0.922	1.227	2.71	1.125
ENSBTAG00000016567	HBQ1	0.218	-2.197	1.979e-10	6.329e-10	yes	down	10.48	12.315	10.624	1.841	1.906	1.636	11.14	1.794
ENSBTAG00000005833	ETNK1	4.028	2.01	3.288e-135	1.12e-133	yes	up	1.475	1.614	1.648	7.605	7.49	8.479	1.579	7.858
ENSBTAG00000013650	-	3.087	1.626	2.056e-81	3.535e-80	yes	up	7.111	8.123	7.519	24.128	23.957	23.481	7.584	23.855
ENSBTAG00000010232	NDUFS5	0.481	-1.056	3.936e-54	4.372e-53	yes	down	329.286	344.82	317.941	163.172	154.744	145.467	330.682	154.461
ENSBTAG00000025442	HSPA1L	3.357	1.747	1.695e-11	5.74e-11	yes	up	0.716	0.422	0.602	2.644	1.773	1.925	0.58	2.114
ENSBTAG00000046580	DHX58	0.421	-1.247	0.004275	0.007687	yes	down	0.363	0.314	0.412	0.169	0.123	0.04	0.363	0.111
ENSBTAG00000032227	-	0.388	-1.366	5.288e-41	4.616e-40	yes	down	79.005	73.175	69.978	26.233	24.633	28.269	74.053	26.378
ENSBTAG00000048249	-	2.585	1.37	5.054e-05	0.0001114	yes	up	2.334	1.646	2.271	6.283	7.132	4.688	2.084	6.034
ENSBTAG00000039117	TOGARAM1	2.42	1.275	1.824e-17	8.055e-17	yes	up	0.947	0.693	1.003	2.105	2.357	1.985	0.881	2.149
ENSBTAG00000005168	CROCC2	0.389	-1.362	0.003392	0.006187	yes	down	0.099	0.032	0.063	0	0	0	0.065	0
ENSBTAG00000000012	TTC33	2.107	1.075	1.085e-06	2.755e-06	yes	up	1.442	1.332	1.584	2.708	2.849	2.763	1.453	2.773
ENSBTAG00000020056	COL12A1	0.394	-1.344	5.374e-33	3.844e-32	yes	down	1.75	1.82	1.848	0.677	0.717	0.768	1.806	0.721
ENSBTAG00000003245	BCAR3	2.16	1.111	3.809e-127	1.215e-125	yes	up	24.229	22.377	21.935	48.34	46.704	46.893	22.847	47.312
ENSBTAG00000013579	SARAF	2.301	1.202	3.39e-101	8.028e-100	yes	up	27.652	26.829	27.1	63.519	57.965	62.983	27.194	61.489
ENSBTAG00000037605	-	0.363	-1.463	1.597e-05	3.677e-05	yes	down	3.776	2.946	3.063	1.015	1.189	0.728	3.262	0.977
ENSBTAG00000015950	ISOC2	0.399	-1.327	2.639e-93	5.588e-92	yes	down	99.392	101.336	100.235	42.935	38.835	38.793	100.321	40.188
ENSBTAG00000000421	EEA1	2.221	1.151	1.344e-16	5.748e-16	yes	up	0.66	0.682	0.623	1.682	1.67	1.656	0.655	1.669
ENSBTAG00000015310	SLC25A36	3.072	1.619	5.019e-78	8.169e-77	yes	up	3.732	3.477	4.404	14.682	15.39	15.99	3.871	15.354
ENSBTAG00000005370	TMTC1	2.369	1.244	1.95e-107	5.054e-106	yes	up	7.21	7.138	8.312	15.994	15.882	16.219	7.553	16.032
ENSBTAG00000017391	HS3ST2	0.442	-1.178	2.078e-25	1.194e-24	yes	down	15.268	14.514	14.331	6.876	6.373	5.686	14.704	6.312
ENSBTAG00000014567	MYLK	0.491	-1.025	2.775e-57	3.304e-56	yes	down	16.193	15.748	15.641	8.155	7.685	7.651	15.861	7.83
ENSBTAG00000020990	P2RY14	0.323	-1.63	9.86e-06	2.313e-05	yes	down	1.805	1.256	0.929	0.159	0.4	0.459	1.33	0.339
ENSBTAG00000046031	C8orf82	0.421	-1.248	6.664e-55	7.545e-54	yes	down	27.829	29.602	28.399	11.815	11.804	11.621	28.61	11.747
ENSBTAG00000021999	CPT1A	2.027	1.019	1.222e-188	7.167e-187	yes	up	34.962	35.342	34.725	70.088	68.201	70.644	35.01	69.644
ENSBTAG00000015290	BAIAP2L2	5.848	2.548	7.595e-14	2.876e-13	yes	up	0.242	0.206	0.116	1.534	1.65	1.217	0.188	1.467
ENSBTAG00000012605	GPR157	2.164	1.114	1.51e-16	6.434e-16	yes	up	1.629	1.7	1.574	3.395	3.761	3.711	1.634	3.622
ENSBTAG00000016627	WASF1	4.414	2.142	2.043e-09	6.203e-09	yes	up	0.154	0.162	0.127	0.91	0.973	0.688	0.148	0.857
ENSBTAG00000014484	TMEM26	2.628	1.394	0.002019	0.003781	yes	up	0.11	0.097	0.454	0.952	0.717	1.107	0.22	0.925
ENSBTAG00000021144	PSTPIP1	2.614	1.386	1.642e-11	5.562e-11	yes	up	1.728	1.592	1.331	4.347	3.965	4.16	1.55	4.157
ENSBTAG00000008434	GCAT	0.304	-1.72	8.595e-62	1.1e-60	yes	down	25.869	24.652	24.132	7.055	8.074	7.701	24.884	7.61
ENSBTAG00000000123	HAO2	3.422	1.775	0.0002229	0.0004624	yes	up	0	0	0	0.095	0.154	0.269	0	0.173
ENSBTAG00000008683	LDHA	2.056	1.04	4.701e-198	2.963e-196	yes	up	364.446	335.56	330.815	709.828	660.681	706.595	343.607	692.368
ENSBTAG00000017024	PPARGC1A	9.266	3.212	2.685e-73	4.083e-72	yes	up	0.738	0.466	0.739	4.982	3.463	5.297	0.648	4.581
ENSBTAG00000014588	RSL1D1	0.443	-1.176	4.146e-155	1.762e-153	yes	down	101.165	95.996	95.62	42.85	41.98	41.905	97.594	42.245
ENSBTAG00000045500	SGSM2	2.014	1.01	2.331e-34	1.719e-33	yes	up	3.82	3.878	3.897	7.88	7.982	7.491	3.865	7.784
ENSBTAG00000046252	-	16.61	4.054	1.152e-22	6.057e-22	yes	up	0	0.054	0.116	4.622	3.064	4.01	0.057	3.899
ENSBTAG00000000170	GSTTP1	0.434	-1.204	4.357e-07	1.136e-06	yes	down	5.548	3.899	4.795	2.317	2.244	1.766	4.747	2.109
ENSBTAG00000008333	ETV4	6.195	2.631	6.86e-96	1.51e-94	yes	up	2.884	2.567	2.197	17.496	16.005	14.364	2.549	15.955
ENSBTAG00000018258	SRSF2	0.486	-1.04	2.311e-290	2.387e-288	yes	down	250.27	248.943	245.312	124.362	119.588	123.073	248.175	122.341
ENSBTAG00000018164	FNDC4	0.432	-1.21	1.348e-05	3.127e-05	yes	down	3.236	3.856	3.707	1.354	1.557	1.307	3.6	1.406
ENSBTAG00000030338	GJA9	3.401	1.766	0.0002563	0.0005284	yes	up	0	0.032	0.063	0.455	0.594	0.2	0.032	0.416
ENSBTAG00000004221	ESM1	11.027	3.463	5.46e-65	7.302e-64	yes	up	0.473	0.628	0.602	6.812	7.07	6.923	0.568	6.935
ENSBTAG00000021777	DOC2G	0.358	-1.482	1.323e-13	4.951e-13	yes	down	3.17	3.433	3.137	0.994	1.363	1.107	3.247	1.155
ENSBTAG00000013347	DMPK	4.064	2.023	5.158e-06	1.239e-05	yes	up	0.077	0.022	0.116	4.094	0.768	0.389	0.072	1.75
ENSBTAG00000040490	-	2.02	1.014	0.007695	0.01337	yes	up	0.396	0.379	0.084	0.476	0.574	0.948	0.286	0.666
ENSBTAG00000020869	DDC	0.119	-3.07	9.824e-40	8.338e-39	yes	down	8.377	8.383	7.424	0.698	0.963	0.778	8.061	0.813
ENSBTAG00000012463	ZMAT3	3.563	1.833	9.308e-33	6.602e-32	yes	up	0.418	0.769	0.824	2.264	2.674	2.753	0.67	2.564
ENSBTAG00000032071	SYCP1	0.388	-1.365	0.001694	0.003202	yes	down	2.554	1.267	3.58	0.994	0.031	1.147	2.467	0.724
ENSBTAG00000007956	FRAT1	2.117	1.082	0.01755	0.02903	yes	up	0.66	0.314	0.232	1.227	1.803	0.608	0.402	1.213
ENSBTAG00000009811	BOP1	0.499	-1.002	1.108e-120	3.343e-119	yes	down	113.648	117.02	105.917	57.839	53.446	53.177	112.195	54.821
ENSBTAG00000013213	-	2.219	1.15	1.241e-13	4.648e-13	yes	up	2.807	3.217	3.179	7.658	6.527	6.374	3.068	6.853
ENSBTAG00000021466	COL3A1	3.615	1.854	2.939e-08	8.318e-08	yes	up	0.11	0.173	0.137	0.413	0.584	0.559	0.14	0.519
ENSBTAG00000021064	-	2.187	1.129	0.000102	0.0002184	yes	up	2.763	3.921	2.26	9.15	5.523	6.195	2.981	6.956
ENSBTAG00000018236	EPB41L5	2.151	1.105	2.863e-25	1.637e-24	yes	up	4.392	3.715	4.15	9.065	8.802	8.329	4.086	8.732
ENSBTAG00000016991	EFNB2	2.198	1.136	8.457e-37	6.618e-36	yes	up	3.435	3.563	3.823	7.584	8.003	7.93	3.607	7.839
ENSBTAG00000023659	-	0.362	-1.466	0	0	yes	down	3839.67	3982.43	3886.66	1412.45	1399.73	1311.19	3902.92	1374.46
ENSBTAG00000030584	SLC35A4	0.443	-1.176	9.966e-172	4.938e-170	yes	down	92.083	95.032	94.543	43.57	39.818	37.955	93.886	40.448
ENSBTAG00000012066	PECAM1	2.908	1.54	0.001296	0.002479	yes	up	0.033	0.011	0.021	0.19	0.174	0.1	0.022	0.155
ENSBTAG00000015307	FBN2	0.189	-2.407	1.033e-67	1.445e-66	yes	down	1.849	1.874	1.785	0.307	0.379	0.379	1.836	0.355
ENSBTAG00000018914	RAB25	2.258	1.175	0.01097	0.01867	yes	up	0.231	0.368	0.053	0.889	0.748	0.628	0.217	0.755
ENSBTAG00000021240	DCSTAMP	2.351	1.233	0.0001016	0.0002175	yes	up	0.396	0.238	0.327	2.718	3.033	4.12	0.32	3.29
ENSBTAG00000019299	GRHPR	0.355	-1.495	3.289e-213	2.3e-211	yes	down	175.327	176.06	171.279	61.372	63.375	56.469	174.222	60.405
ENSBTAG00000014554	SNAI1	0.478	-1.064	1.687e-10	5.413e-10	yes	down	8.08	7.268	5.513	3.142	3.463	2.933	6.954	3.179
ENSBTAG00000017232	KIF13B	2.108	1.076	1.312e-55	1.509e-54	yes	up	3.126	2.816	2.989	6.304	6.168	6.015	2.977	6.162
ENSBTAG00000016911	ARHGAP23	3.848	1.944	3.362e-157	1.442e-155	yes	up	4.987	5.177	5.502	21.24	20.954	19.731	5.222	20.642
ENSBTAG00000020800	BEND7	3.477	1.798	1.35e-36	1.05e-35	yes	up	1.057	1.408	0.887	3.819	4.662	4.219	1.117	4.233
ENSBTAG00000015381	ARHGAP18	7.062	2.82	5.553e-281	5.483e-279	yes	up	6.528	6.228	5.312	35.753	42.954	41.277	6.023	39.995
ENSBTAG00000004563	-	41.643	5.38	1.766e-157	7.699e-156	yes	up	0.716	0.661	1.457	60.399	53.067	60.609	0.945	58.025
ENSBTAG00000011888	CCDC24	0.242	-2.044	9.527e-06	2.237e-05	yes	down	1.156	1.527	0.771	0.201	0	0.1	1.151	0.1
ENSBTAG00000019062	FCHSD2	2.336	1.224	4.182e-21	2.111e-20	yes	up	3.236	2.762	3.02	7.045	7.019	6.913	3.006	6.992
ENSBTAG00000005574	-	0.386	-1.375	0	0	yes	down	1380.95	1384.37	1353.37	536.332	515.313	503.572	1372.9	518.406
ENSBTAG00000003425	MGME1	0.419	-1.255	4.094e-37	3.228e-36	yes	down	12.935	11.643	13.085	5.056	4.98	5.217	12.554	5.084
ENSBTAG00000006428	ZNF354A	2.147	1.102	0.0002933	0.0006018	yes	up	0.583	0.357	0.75	1.142	1.373	1.377	0.563	1.297
ENSBTAG00000031509	PFAS	0.451	-1.15	3.669e-195	2.26e-193	yes	down	42.293	43.368	42.603	19.019	19.018	18.085	42.755	18.707
ENSBTAG00000005524	HBP1	3.588	1.843	8.299e-111	2.251e-109	yes	up	5.218	5.231	4.985	18.373	17.696	18.434	5.145	18.168
ENSBTAG00000047396	-	2.786	1.478	2.563e-05	5.801e-05	yes	up	0.826	1.051	0.697	2.475	3.535	2.484	0.858	2.831
ENSBTAG00000002115	C20orf96	0.471	-1.086	4.491e-08	1.254e-07	yes	down	5.845	5.47	5.502	2.697	2.726	1.935	5.606	2.453
ENSBTAG00000011553	-	0.357	-1.487	8.947e-39	7.379e-38	yes	down	23.601	21.749	21.471	7.203	7.439	8.339	22.274	7.66
ENSBTAG00000014103	SH3GL2	0.144	-2.797	3.266e-23	1.749e-22	yes	down	2.818	1.895	1.922	0.286	0.256	0.219	2.212	0.254
ENSBTAG00000007272	ATP6V0A2	2.282	1.19	1.522e-55	1.749e-54	yes	up	4.711	4.755	4.467	9.911	11.128	11.142	4.644	10.727
ENSBTAG00000005565	CLN6	0.326	-1.619	1.899e-60	2.379e-59	yes	down	13.958	15.001	13.782	4.644	4.283	4.259	14.247	4.395
ENSBTAG00000008197	EPOR	9.19	3.2	1.546e-58	1.873e-57	yes	up	1.145	0.834	0.855	9.478	9.519	9.277	0.945	9.425
ENSBTAG00000009206	FOXS1	2.628	1.394	0.003941	0.007123	yes	up	0.088	0	0	0.36	0.328	0.279	0.029	0.322
ENSBTAG00000033076	TRPM6	2.511	1.328	1.968e-24	1.093e-23	yes	up	0.716	0.715	0.887	1.893	1.957	1.965	0.773	1.938
ENSBTAG00000000031	TRPV4	0.471	-1.085	2.365e-88	4.575e-87	yes	down	40.257	39.371	38.432	19.23	18.956	16.339	39.353	18.175
ENSBTAG00000000785	PASK	0.385	-1.378	6.531e-79	1.079e-77	yes	down	10.865	11.189	10.836	3.871	3.986	3.751	10.963	3.869
ENSBTAG00000021487	CIART	2.926	1.549	3.75e-05	8.361e-05	yes	up	0.418	0.39	0.391	1.618	1.086	1.666	0.4	1.457
ENSBTAG00000009639	SMPD3	0.329	-1.604	0.0008985	0.001749	yes	down	0.165	0.108	0.127	0	0	0.02	0.133	0.007
ENSBTAG00000018759	-	2.811	1.491	2.8e-05	6.319e-05	yes	up	0.451	0.628	0.422	1.386	1.67	1.756	0.5	1.604
ENSBTAG00000031809	DENND1C	2.955	1.563	0.001101	0.002122	yes	up	0.022	0.022	0.053	0.201	0.174	0.319	0.032	0.231
ENSBTAG00000005260	SPP1	4.193	2.068	0	0	yes	up	213.073	202.228	213.302	859.682	874.149	852.301	209.534	862.044
ENSBTAG00000015690	PLIN4	0.22	-2.187	6.561e-13	2.384e-12	yes	down	0.859	1.072	0.908	0.18	0.092	0.229	0.946	0.167
ENSBTAG00000014514	-	2.654	1.408	0.003698	0.006713	yes	up	0	0.065	0.032	0.19	0.256	0.409	0.032	0.285
ENSBTAG00000046868	-	0.451	-1.149	0.01558	0.02601	yes	down	0.341	1.798	8.238	6.611	0.318	0.309	3.459	2.413
ENSBTAG00000011798	STK38L	2.166	1.115	2.121e-09	6.437e-09	yes	up	0.98	0.661	0.824	1.999	1.65	1.736	0.822	1.795
ENSBTAG00000002527	ZSWIM4	3.415	1.772	2.804e-144	1.052e-142	yes	up	3.225	3.65	3.105	13.074	12.081	11.332	3.327	12.162
ENSBTAG00000019010	EIF2B3	0.344	-1.54	1.007e-42	9.17e-42	yes	down	11.834	12.672	11.85	4.094	4.498	4.309	12.119	4.3
ENSBTAG00000022067	FAM216A	2.459	1.298	2.83e-12	9.965e-12	yes	up	3.302	3.488	3.644	8.504	8.843	8.439	3.478	8.595
ENSBTAG00000007813	CMC4	2.425	1.278	1.601e-05	3.686e-05	yes	up	1.783	2.199	1.394	4.189	4.416	5.626	1.792	4.744
ENSBTAG00000020018	FRK	2.444	1.289	1.374e-06	3.461e-06	yes	up	1.134	0.693	0.686	2.348	2.213	1.955	0.838	2.172
ENSBTAG00000011734	ANKRD1	0.136	-2.883	2.096e-181	1.14e-179	yes	down	33.145	30.565	30.838	4.104	3.699	4.469	31.516	4.091
ENSBTAG00000004321	SFXN2	0.251	-1.994	1.207e-174	6.163e-173	yes	down	34.213	50.863	34.429	7.468	9.611	9.706	39.835	8.928
ENSBTAG00000032660	CHIC2	2.364	1.241	1.581e-31	1.089e-30	yes	up	7.794	7.138	6.643	18.998	17.921	20.1	7.192	19.006
ENSBTAG00000015347	-	4.269	2.094	2.163e-36	1.671e-35	yes	up	0.969	1.083	1.584	6.093	5.584	5.526	1.212	5.734
ENSBTAG00000001806	IQCD	2.981	1.576	1.037e-27	6.432e-27	yes	up	2.631	2.61	2.038	9.319	10.687	10.484	2.426	10.163
ENSBTAG00000016060	CREM	0.495	-1.014	7.39e-05	0.0001604	yes	down	3.435	3.271	2.915	1.555	1.127	1.845	3.207	1.509
ENSBTAG00000032680	TMEM63B	2.526	1.337	8.443e-183	4.646e-181	yes	up	23.723	23.027	22.485	60.758	58.344	53.676	23.078	57.593
ENSBTAG00000015140	RUNDC1	2.013	1.009	1.348e-22	7.078e-22	yes	up	5.207	4.668	3.992	9.742	8.597	9.047	4.622	9.129
ENSBTAG00000044019	KAT2A	0.448	-1.158	1.207e-97	2.72e-96	yes	down	44.473	43.606	42.191	18.511	20.647	17.935	43.423	19.031
ENSBTAG00000005786	-	2.259	1.176	1.45e-06	3.649e-06	yes	up	0.727	0.271	0.887	1.269	1.855	1.157	0.628	1.427
ENSBTAG00000019242	CHRNB1	2.039	1.028	1.181e-87	2.265e-86	yes	up	22.082	22.345	21.935	45.706	43.097	44	22.121	44.268
ENSBTAG00000036016	FAM111B	15.295	3.935	1.758e-49	1.806e-48	yes	up	0.11	0.173	0.127	2.264	2.531	2.284	0.137	2.36
ENSBTAG00000002751	VSTM5	0.398	-1.33	1.89e-56	2.21e-55	yes	down	9.071	10.235	10.054	4.781	3.422	4.668	9.787	4.29
ENSBTAG00000000305	LMO4	2.801	1.486	1.936e-126	6.144e-125	yes	up	20.178	19.507	16.729	53.428	51.09	53.686	18.805	52.735
ENSBTAG00000019382	PKDCC	0.307	-1.706	0	0	yes	down	164.946	172.518	166.168	49.758	51.397	48.519	167.877	49.891
ENSBTAG00000013108	HK2	4.544	2.184	0	0	yes	up	17.118	16.832	16.085	89.339	87.752	83.452	16.678	86.848
ENSBTAG00000030425	ID3	2.032	1.023	5.275e-107	1.359e-105	yes	up	106.394	105.42	109.55	220.841	208.754	211.362	107.121	213.652
ENSBTAG00000001899	KCNH7	2.239	1.163	0.006191	0.01091	yes	up	0.099	0.087	0.106	0.159	0.287	0.409	0.097	0.285
ENSBTAG00000026660	-	0.414	-1.274	1.527e-47	1.51e-46	yes	down	49.779	44.494	45.455	20.235	18.464	19.003	46.576	19.234
ENSBTAG00000008665	DIXDC1	2.261	1.177	5.505e-30	3.627e-29	yes	up	2.125	2.08	2.133	5.183	4.877	5.347	2.113	5.136
ENSBTAG00000011648	TMLHE	0.474	-1.076	3.09e-09	9.313e-09	yes	down	8.245	8.459	7.583	3.628	3.955	3.382	8.096	3.655
ENSBTAG00000021838	ESRP1	2.656	1.409	1.169e-89	2.326e-88	yes	up	5.35	5.015	5.249	13.19	13.608	13.546	5.205	13.448
ENSBTAG00000002266	NPL	0.189	-2.403	3.032e-15	1.22e-14	yes	down	3.192	2.914	2.735	0.476	0.338	0.509	2.947	0.441
ENSBTAG00000012228	SEMA4A	2.133	1.093	0.02376	0.03847	yes	up	0	0.076	0.032	0.106	0.246	0.1	0.036	0.151
ENSBTAG00000046875	AP5B1	2.101	1.071	5.919e-46	5.714e-45	yes	up	8.355	8.253	8.481	17.316	18.075	16.559	8.363	17.317
ENSBTAG00000044968	U7	3.789	1.922	1.252e-20	6.233e-20	yes	up	2.389	1.711	2.418	8.24	8.617	8.948	2.173	8.602
ENSBTAG00000017894	CAD	0.41	-1.286	1.564e-227	1.193e-225	yes	down	59.378	63.395	60.716	23.705	22.358	21.037	61.163	22.367
ENSBTAG00000038610	ZBTB26	2.189	1.13	0.0006078	0.001206	yes	up	1.299	0.758	0.665	1.661	2.265	2.783	0.907	2.236
ENSBTAG00000017280	C3	0.284	-1.818	1.36e-188	7.939e-187	yes	down	19.958	19.983	18.704	5.405	5.144	5.666	19.548	5.405
ENSBTAG00000020957	FZD5	0.474	-1.076	0.002125	0.003969	yes	down	1.145	1.159	0.95	0.497	0.594	0.219	1.085	0.437
ENSBTAG00000011411	SIT1	2.567	1.36	0.003635	0.006604	yes	up	0	0.141	0.327	0.889	0.717	0.559	0.156	0.722
ENSBTAG00000003827	RIMS2	2.071	1.05	1.739e-17	7.685e-17	yes	up	1.002	0.921	1.014	1.936	2.09	1.965	0.979	1.997
ENSBTAG00000002524	MRI1	0.473	-1.079	1.451e-68	2.049e-67	yes	down	74.294	77.508	77.835	34.875	36.017	34.604	76.546	35.165
ENSBTAG00000016804	LYST	6.13	2.616	1.822e-28	1.153e-27	yes	up	0.066	0.119	0.095	0.518	0.83	0.628	0.093	0.659
ENSBTAG00000018237	MYO16	0.357	-1.488	0.0003205	0.000655	yes	down	0.275	0.162	0.169	0.021	0.072	0.06	0.202	0.051
ENSBTAG00000021435	MAFF	2.721	1.444	6.562e-169	3.113e-167	yes	up	31.946	27.912	33.151	113.044	115.285	113.487	31.003	113.939
ENSBTAG00000003707	-	4.127	2.045	2.253e-05	5.125e-05	yes	up	0	0.065	0	0.688	0.246	0.389	0.022	0.441
ENSBTAG00000002036	CACNB1	2.969	1.57	1.138e-16	4.879e-16	yes	up	1.882	1.755	1.373	5.426	5.011	4.589	1.67	5.009
ENSBTAG00000001754	AHCYL2	2.299	1.201	6.048e-36	4.617e-35	yes	up	2.994	2.794	3.337	6.124	6.291	6.384	3.042	6.266
ENSBTAG00000019712	ST14	0.297	-1.753	4.972e-06	1.196e-05	yes	down	0.55	0.52	0.475	0.148	0.092	0.09	0.515	0.11
ENSBTAG00000042974	SNORD24	2.328	1.219	1.21e-65	1.632e-64	yes	up	29.348	26.742	27.48	67.052	59.646	64.559	27.857	63.752
ENSBTAG00000011205	-	0.415	-1.27	0.006407	0.01126	yes	down	0.583	0.737	0.929	0.053	0.102	0.389	0.75	0.181
ENSBTAG00000035844	-	0.351	-1.509	4.065e-05	9.027e-05	yes	down	0.848	1.451	1.531	0.264	0.656	0.249	1.277	0.39
ENSBTAG00000016208	TGM2	2.623	1.391	1.188e-117	3.468e-116	yes	up	8.586	8.318	8.576	24.921	21.815	21.127	8.493	22.621
ENSBTAG00000004949	FDXACB1	0.395	-1.341	4.603e-08	1.283e-07	yes	down	3.567	2.946	2.271	0.751	1.281	1.127	2.928	1.053
ENSBTAG00000044092	IQCK	0.32	-1.644	2.637e-10	8.38e-10	yes	down	3.104	2.838	2.799	0.889	0.768	0.818	2.914	0.825
ENSBTAG00000046158	-	0.156	-2.685	1.439e-13	5.37e-13	yes	down	1.167	0.866	1.362	0.074	0.133	0.13	1.132	0.112
ENSBTAG00000002878	CHRD	0.44	-1.185	6.014e-06	1.436e-05	yes	down	1.035	1.051	1.109	0.508	0.389	0.389	1.065	0.429
ENSBTAG00000007922	RNF24	2.25	1.17	0.0004676	0.00094	yes	up	0.804	1.592	1.912	3.871	3.627	3.382	1.436	3.627
ENSBTAG00000012835	-	3.48	1.799	6.854e-05	0.0001493	yes	up	0.088	0.357	0.127	2.295	1.107	4.18	0.191	2.527
ENSBTAG00000005275	PKIG	4.047	2.017	6.53e-72	9.743e-71	yes	up	6.605	7.625	7.255	23.218	23.444	22.793	7.162	23.152
ENSBTAG00000012509	DYRK1B	3.727	1.898	8.701e-93	1.825e-91	yes	up	4.568	4.365	4.256	16.956	16.231	16.13	4.396	16.439
ENSBTAG00000013203	GP5	2.397	1.261	0.007674	0.01334	yes	up	0.033	0	0	0.085	0.318	0.14	0.011	0.181
ENSBTAG00000000799	ICA1	0.418	-1.257	4.009e-35	3.004e-34	yes	down	18.373	15.803	14.912	7.235	6.425	6.733	16.363	6.798
ENSBTAG00000021516	-	0.406	-1.3	2.667e-06	6.557e-06	yes	down	38.033	37.259	49.5	18.86	9.898	16.648	41.597	15.135
ENSBTAG00000002912	INHBA	0.472	-1.082	0.0257	0.04135	yes	down	0.132	0.303	0.296	0.032	0.031	0.09	0.244	0.051
ENSBTAG00000020573	SCUBE2	3.046	1.607	0.0008775	0.001711	yes	up	0	0	0.011	0.116	0.184	0.07	0.004	0.123
ENSBTAG00000016819	FABP3	0.1	-3.319	0	0	yes	down	609.608	614.234	590.902	60.631	58.057	57.516	604.915	58.735
ENSBTAG00000031886	-	6.148	2.62	3.023e-133	1.012e-131	yes	up	8.586	6.964	5.798	32.347	34.613	37.855	7.116	34.938
ENSBTAG00000020161	KLHL22	0.41	-1.286	3.621e-13	1.33e-12	yes	down	3.93	3.737	3.559	1.735	1.23	1.406	3.742	1.457
ENSBTAG00000018127	-	2.349	1.232	1.637e-53	1.798e-52	yes	up	11.206	9.521	10.667	23.419	24.817	23.99	10.465	24.075
ENSBTAG00000015553	SCAI	2.255	1.173	0.002266	0.004217	yes	up	0.231	0.271	0.317	0.804	0.574	0.858	0.273	0.745
ENSBTAG00000009124	FEZ1	0.44	-1.185	8.353e-13	3.017e-12	yes	down	8.652	9.12	8.797	3.829	3.955	3.801	8.856	3.862
ENSBTAG00000011274	ENO2	5.938	2.57	9.105e-39	7.505e-38	yes	up	0.98	0.585	0.855	4.919	5.103	5.007	0.807	5.01
ENSBTAG00000003128	SPATA6	2.014	1.01	1.449e-10	4.672e-10	yes	up	2.983	3.011	3.432	6.643	5.933	6.444	3.142	6.34
ENSBTAG00000014506	ZNF503	2.341	1.227	1.489e-06	3.743e-06	yes	up	0.683	1.332	1.215	3.025	1.998	2.923	1.077	2.649
ENSBTAG00000017804	BNIP3	5.712	2.514	0	0	yes	up	22.908	28.518	20.7	143.571	139.364	136.888	24.042	139.941
ENSBTAG00000007111	STEAP3	0.499	-1.003	1.105e-19	5.307e-19	yes	down	15.345	15.998	15.06	7.976	7.521	6.983	15.468	7.493
ENSBTAG00000008732	ZC3H12C	2.172	1.119	0.0001074	0.0002293	yes	up	0.374	0.747	0.412	0.984	1.353	1.237	0.511	1.191
ENSBTAG00000019246	-	3.127	1.645	2.51e-201	1.636e-199	yes	up	17.261	16.496	16.465	49.155	52.678	52.389	16.741	51.407
ENSBTAG00000007596	GEM	3.918	1.97	5.141e-97	1.148e-95	yes	up	5.581	4.712	4.362	19.558	19.407	17.985	4.885	18.983
ENSBTAG00000046324	-	6.598	2.722	7.329e-30	4.807e-29	yes	up	0.528	0.607	0.792	4.358	5.83	4.658	0.642	4.949
ENSBTAG00000032895	-	6.737	2.752	7.573e-25	4.265e-24	yes	up	0.793	0.975	1.542	8.769	8.279	8.998	1.103	8.682
ENSBTAG00000023947	AVPI1	3.263	1.706	0	0	yes	up	131.723	132.172	131.19	419.734	417.509	396.999	131.695	411.414
ENSBTAG00000004263	ATP6V0A4	5.877	2.555	6.395e-08	1.768e-07	yes	up	0	0	0.032	0.561	0.215	0.289	0.011	0.355
ENSBTAG00000012626	B4GALT5	2.53	1.339	2.031e-236	1.643e-234	yes	up	22.787	22.15	22.242	54.951	50.926	56.459	22.393	54.112
ENSBTAG00000010062	SLC26A4	0.492	-1.024	0.03053	0.04844	yes	down	0.055	0.108	0.127	0.021	0	0.02	0.097	0.014
ENSBTAG00000032881	SLCO5A1	2.294	1.198	3.469e-05	7.758e-05	yes	up	0.572	0.964	0.486	2.359	1.137	1.197	0.674	1.564
ENSBTAG00000017856	TSTD1	0.381	-1.392	3.344e-24	1.844e-23	yes	down	50.087	49.325	53.238	16.078	19.479	20.369	50.883	18.642
ENSBTAG00000046666	TTC9B	0.256	-1.963	1.958e-13	7.273e-13	yes	down	15.565	16.138	13.423	4.612	2.767	2.673	15.042	3.351
ENSBTAG00000006016	GTPBP2	6.063	2.6	0	0	yes	up	7.662	7.322	8.026	46.849	48.026	43.052	7.67	45.976
ENSBTAG00000012206	SNX33	2.338	1.225	6.587e-27	3.978e-26	yes	up	5.735	5.773	5.249	13.254	13.064	12.499	5.586	12.939
ENSBTAG00000014655	MYO1A	2.121	1.085	0.01173	0.01989	yes	up	0.055	0.162	0.042	0.19	0.246	0.289	0.086	0.242
ENSBTAG00000012064	ZNF473	0.459	-1.122	9.545e-12	3.278e-11	yes	down	1.871	1.971	2.144	0.762	0.932	0.878	1.995	0.857
ENSBTAG00000007039	FBXO25	2.025	1.018	3.268e-22	1.697e-21	yes	up	6.187	5.643	6.115	12.884	11.937	11.252	5.982	12.024
ENSBTAG00000021107	STXBP5	3.413	1.771	1.151e-68	1.627e-67	yes	up	1.783	1.971	2.323	6.897	7.378	6.683	2.026	6.986
ENSBTAG00000009749	USP2	0.28	-1.835	3.043e-134	1.034e-132	yes	down	24.68	23.59	24.185	6.357	6.24	6.703	24.152	6.433
ENSBTAG00000005115	SLC31A2	4.09	2.032	4.472e-52	4.781e-51	yes	up	4.227	3.693	4.341	16.068	16.005	18.404	4.087	16.826
ENSBTAG00000006338	MYCL	4.019	2.007	1.806e-16	7.66e-16	yes	up	0.528	0.531	0.412	2.507	1.957	1.815	0.49	2.093
ENSBTAG00000018064	FAM221A	0.474	-1.078	0.0259	0.04164	yes	down	0.991	0.314	0.465	0	0.154	0.15	0.59	0.101
ENSBTAG00000014335	CYP17A1	0.146	-2.777	8.214e-13	2.969e-12	yes	down	1.475	2.134	1.193	0.116	0.256	0.03	1.601	0.134
ENSBTAG00000008614	CCDC155	0.478	-1.064	5.11e-07	1.324e-06	yes	down	4.326	4.116	4.214	1.724	1.68	1.895	4.219	1.766
ENSBTAG00000013294	DYRK3	2.862	1.517	2.2e-67	3.051e-66	yes	up	8.851	9.044	8.829	25.831	25.053	24.728	8.908	25.204
ENSBTAG00000005163	-	0.432	-1.211	0.002477	0.004591	yes	down	2.356	2.166	2.799	1.206	0.758	0.529	2.44	0.831
ENSBTAG00000004063	SERPINA5	0.084	-3.574	3.032e-78	4.94e-77	yes	down	8.366	7.961	8.523	0.508	0.635	0.688	8.283	0.61
ENSBTAG00000011677	HIST1H1C	2.161	1.112	0.002236	0.004168	yes	up	2.048	1.083	1.785	4.009	3.023	5.057	1.639	4.03
ENSBTAG00000010809	HID1	2.231	1.158	2.394e-54	2.672e-53	yes	up	8.3	9.239	7.857	18.881	19.663	17.327	8.465	18.624
ENSBTAG00000000918	ERMARD	0.481	-1.056	2.494e-05	5.652e-05	yes	down	1.728	1.852	1.838	0.867	0.768	0.778	1.806	0.804
ENSBTAG00000010389	STBD1	2.186	1.128	8.788e-16	3.622e-15	yes	up	8.322	10.939	11.321	26.92	21.18	20.13	10.194	22.743
ENSBTAG00000015177	PRSS23	0.197	-2.342	0	0	yes	down	536.074	533.878	536.249	106.581	102.763	100.639	535.4	103.328
ENSBTAG00000019633	SHROOM3	2.079	1.056	6.376e-92	1.323e-90	yes	up	12.395	12.153	11.364	24.244	21.805	20.988	11.971	22.346
ENSBTAG00000006618	HLF	0.264	-1.921	1.257e-07	3.415e-07	yes	down	2.62	3.975	2.492	0.783	0.605	0.389	3.029	0.592
ENSBTAG00000024326	-	0.462	-1.114	6.665e-05	0.0001453	yes	down	5.548	5.416	4.647	2.01	4.037	1.815	5.204	2.621
ENSBTAG00000018812	NOP56	0.398	-1.329	0	0	yes	down	373.946	358.435	353.415	139.245	139.825	141.816	361.932	140.295
ENSBTAG00000000191	SLC25A20	0.292	-1.777	2.922e-46	2.834e-45	yes	down	14.289	14.795	14.574	3.448	4.549	4.1	14.553	4.032
ENSBTAG00000017103	MAP3K13	3.167	1.663	4.251e-08	1.19e-07	yes	up	0.297	0.184	0.211	0.889	0.728	0.848	0.231	0.822
ENSBTAG00000000745	AQP1	8.48	3.084	0	0	yes	up	5.757	5.221	5.038	46.489	45.413	41.566	5.339	44.489
ENSBTAG00000016109	DHRS12	0.352	-1.508	1.188e-15	4.871e-15	yes	down	7.188	7.896	6.759	3.099	2.07	2.115	7.281	2.428
ENSBTAG00000008548	FAM98A	0.44	-1.184	2.104e-35	1.588e-34	yes	down	11.448	10.864	11.733	4.919	4.744	4.898	11.348	4.854
ENSBTAG00000018604	SEMA4G	2.198	1.136	2.325e-21	1.182e-20	yes	up	2.345	2.448	2.091	5.765	4.775	4.509	2.295	5.016
ENSBTAG00000045785	TOM1	2.507	1.326	5.768e-260	5.198e-258	yes	up	51.595	52.65	53.259	133.121	131.105	123.631	52.501	129.286
ENSBTAG00000014526	MOB3A	2.181	1.125	3.019e-144	1.126e-142	yes	up	44.066	46.119	46.036	101.98	95.99	93.806	45.407	97.259
ENSBTAG00000001950	RDH11	4.864	2.282	7.847e-137	2.744e-135	yes	up	12.88	16.832	15.303	71.04	71.153	75.691	15.005	72.628
ENSBTAG00000008091	SELENBP1	0.482	-1.054	1.767e-16	7.499e-16	yes	down	11.305	10.409	9.832	5.31	4.201	5.027	10.515	4.846
ENSBTAG00000031327	TRMT61A	0.384	-1.382	1.111e-236	9.042e-235	yes	down	152.54	162.196	157.149	58.897	58.969	53.057	157.295	56.974
ENSBTAG00000021100	PPP1R3F	0.4	-1.323	2.926e-17	1.281e-16	yes	down	3.721	4.116	3.918	1.502	1.383	1.606	3.918	1.497
ENSBTAG00000003806	ECM1	0.444	-1.17	1.774e-16	7.528e-16	yes	down	6.792	6.325	6.073	3.015	2.756	2.643	6.397	2.805
ENSBTAG00000030393	RDH13	0.49	-1.028	4.466e-49	4.567e-48	yes	down	19.451	18.684	19.168	9.33	9.458	8.678	19.101	9.155
ENSBTAG00000009887	DDX17	2.45	1.293	2.854e-147	1.111e-145	yes	up	25.176	26.861	25.822	77.937	71.06	74.753	25.953	74.583
ENSBTAG00000033621	SMCO4	0.332	-1.589	6.157e-52	6.577e-51	yes	down	31.417	32.818	31.958	9.964	11.066	9.706	32.064	10.245
ENSBTAG00000012904	EDEM1	2.02	1.014	1.994e-123	6.139e-122	yes	up	18.758	18.164	17.795	38.471	36.191	35.601	18.239	36.754
ENSBTAG00000039599	HOXB4	2.289	1.195	1.481e-23	8.039e-23	yes	up	4.282	4.766	4.436	9.605	10.247	10.653	4.495	10.168
ENSBTAG00000016857	ADAMTS15	0.487	-1.037	0.02473	0.03996	yes	down	0.077	0.065	0.074	0	0.01	0	0.072	0.003
ENSBTAG00000012377	ECHDC3	0.335	-1.577	2.212e-103	5.419e-102	yes	down	18.318	17.351	18.609	5.183	6.056	5.207	18.093	5.482
ENSBTAG00000014069	PDK4	0.449	-1.156	3.121e-08	8.82e-08	yes	down	1.849	1.571	1.954	0.92	0.523	0.828	1.791	0.757
ENSBTAG00000018134	AREG	2.25	1.17	1.676e-12	5.974e-12	yes	up	3.908	2.968	4.15	8.758	7.972	8.19	3.675	8.307
ENSBTAG00000018572	FLT3	22.69	4.504	9.747e-71	1.424e-69	yes	up	0.132	0.227	0.116	4.813	4.334	5.117	0.158	4.755
ENSBTAG00000031242	CDCA4	0.473	-1.081	6.913e-136	2.38e-134	yes	down	97.653	106.286	97.848	47.748	42.523	47.711	100.596	45.994
ENSBTAG00000002299	SEL1L3	0.49	-1.029	0.01053	0.01799	yes	down	0.429	0.249	0.412	0.233	0.123	0.07	0.363	0.142
ENSBTAG00000027407	TNFRSF6B	0.357	-1.484	0.001644	0.003112	yes	down	0.495	0.455	0.243	0	0	0	0.398	0
ENSBTAG00000012745	-	0.449	-1.156	9.019e-134	3.043e-132	yes	down	124.645	130.439	124.409	57.352	57.781	51.591	126.498	55.575
ENSBTAG00000009995	CPEB4	3.683	1.881	1.163e-81	2.004e-80	yes	up	1.31	1.267	1.257	4.326	5.134	5.317	1.278	4.926
ENSBTAG00000018972	GARS	3.027	1.598	0	0	yes	up	84.609	83.909	80.803	260.191	243.029	242.654	83.107	248.625
ENSBTAG00000014053	MAK	5.506	2.461	5.762e-08	1.598e-07	yes	up	0.033	0.022	0.084	0.328	0.584	0.728	0.046	0.547
ENSBTAG00000000546	TOB1	3.519	1.815	1.556e-149	6.183e-148	yes	up	14.564	14.47	14.49	51.101	48.446	51.621	14.508	50.389
ENSBTAG00000015700	ELOVL3	0.334	-1.58	0.000117	0.0002487	yes	down	1.288	1.213	1.246	0.19	0.389	0.289	1.249	0.289
ENSBTAG00000000283	CSF1	2.008	1.006	4.946e-66	6.749e-65	yes	up	10.865	10.365	9.304	20.33	20.78	20.319	10.178	20.476
ENSBTAG00000017763	NFIL3	3.408	1.769	1.736e-217	1.227e-215	yes	up	21.048	19.81	22.104	76.318	71.86	70.324	20.987	72.834
ENSBTAG00000005652	ALG3	0.454	-1.14	2.986e-59	3.655e-58	yes	down	53.07	57.99	52.51	25.619	24.735	21.955	54.523	24.103
ENSBTAG00000016823	CSNK1G1	2.144	1.1	1.959e-58	2.366e-57	yes	up	4.557	4.842	4.584	9.213	9.212	9.786	4.661	9.404
ENSBTAG00000020809	SLC36A2	24.539	4.617	4.532e-97	1.014e-95	yes	up	0.363	0.574	0.993	18.024	15.954	17.816	0.643	17.265
ENSBTAG00000008842	JPH1	0.43	-1.219	1.859e-11	6.274e-11	yes	down	1.827	1.95	1.954	0.603	0.943	0.788	1.91	0.778
ENSBTAG00000011121	CLCN4	2.349	1.232	2.554e-99	5.933e-98	yes	up	8.829	7.853	8.481	22.488	21.661	21.377	8.388	21.842
ENSBTAG00000002951	CD244	0.372	-1.428	0.003232	0.005908	yes	down	0.473	0.325	0.359	0	0.123	0	0.386	0.041
ENSBTAG00000010276	RECQL4	0.466	-1.101	2.539e-145	9.631e-144	yes	down	52.817	56.062	52.837	24.858	24.049	24.668	53.905	24.525
ENSBTAG00000046716	-	0.433	-1.207	0.007994	0.01385	yes	down	0.55	0.227	0.517	0	0	0	0.431	0
ENSBTAG00000031785	-	4.672	2.224	1.908e-13	7.089e-13	yes	up	0.716	1.191	1.331	7.277	4.959	5.875	1.079	6.037
ENSBTAG00000001763	NR2C2AP	0.419	-1.254	1.782e-50	1.862e-49	yes	down	39.761	35.84	37.354	15.623	15.503	14.594	37.652	15.24
ENSBTAG00000018465	KCNAB1	2.205	1.141	0.01782	0.02945	yes	up	0	0	22.801	53.925	26.826	77.866	7.6	52.872
ENSBTAG00000039161	ALDH3A2	0.378	-1.405	2.237e-224	1.668e-222	yes	down	85.489	84.19	84.309	30.845	27.389	26.653	84.663	28.296
ENSBTAG00000012441	SMAD7	2.277	1.187	2.957e-117	8.575e-116	yes	up	13.925	14.871	14.986	32.103	33.64	32.309	14.594	32.684
ENSBTAG00000003871	CYP2B6	4.138	2.049	2.359e-05	5.358e-05	yes	up	0	0	0	0.349	0.215	0.15	0	0.238
ENSBTAG00000012608	GDAP1	0.33	-1.6	9.078e-09	2.659e-08	yes	down	0.826	0.812	0.866	0.222	0.256	0.249	0.835	0.242
ENSBTAG00000000204	TMEM268	2.076	1.054	3.279e-40	2.813e-39	yes	up	10.414	10.918	11.871	24.36	22.235	21.097	11.068	22.564
ENSBTAG00000046266	TNFSF9	3.603	1.849	6.182e-103	1.496e-101	yes	up	8.851	9.293	8.903	31.786	34.552	31.102	9.016	32.48
ENSBTAG00000001078	-	2.27	1.183	1.772e-18	8.198e-18	yes	up	1.321	1.235	1.193	2.623	2.972	2.963	1.25	2.853
ENSBTAG00000006777	TLCD1	0.483	-1.05	6.884e-17	2.97e-16	yes	down	12.109	13.333	11.744	6.876	5.472	5.197	12.395	5.848
ENSBTAG00000016552	NME3	0.469	-1.092	0.01464	0.02451	yes	down	1.024	2.242	0.877	0.635	0.318	0.389	1.381	0.447
ENSBTAG00000004100	TTI1	0.386	-1.372	7.439e-64	9.812e-63	yes	down	11.096	10.744	10.973	4.157	3.914	4.289	10.938	4.12
ENSBTAG00000040555	FBXL19	2.349	1.232	1.625e-100	3.808e-99	yes	up	11.713	13.951	13.729	38.344	38.24	35.172	13.131	37.252
ENSBTAG00000029925	bta-mir-125b-1	3.714	1.893	4.753e-61	6.021e-60	yes	up	2.785	2.372	1.859	8.388	8.218	9.197	2.339	8.601
ENSBTAG00000016478	LINGO3	0.318	-1.652	7.165e-14	2.716e-13	yes	down	8.487	8.947	10.519	2.602	2.265	1.805	9.318	2.224
ENSBTAG00000013580	KDM3A	3.123	1.643	9.256e-104	2.28e-102	yes	up	5.086	4.473	4.182	14.544	14.642	13.626	4.58	14.271
ENSBTAG00000046783	-	2.313	1.21	0.007886	0.01368	yes	up	0	0.022	0	5.754	7.941	4.369	0.007	6.021
ENSBTAG00000013420	FSD1L	2.437	1.285	0.003057	0.005607	yes	up	0.495	0.032	0.148	0.846	0.676	0.728	0.225	0.75
ENSBTAG00000008625	PLEKHF1	3.317	1.73	2.385e-187	1.374e-185	yes	up	19.462	18.326	18.081	62.155	62.351	59.422	18.623	61.309
ENSBTAG00000002643	VPS52	0.432	-1.21	1.037e-61	1.325e-60	yes	down	21.477	21.781	20.594	9.869	8.331	8.728	21.284	8.976
ENSBTAG00000001721	GYG1	0.453	-1.144	1.276e-52	1.38e-51	yes	down	33.63	30.825	33.162	14.576	14.345	14.015	32.539	14.312
ENSBTAG00000021566	PAX2	2.898	1.535	1.45e-219	1.046e-217	yes	up	14.652	13.571	14.69	41.285	41.693	38.673	14.304	40.55
ENSBTAG00000006323	SNX9	4.231	2.081	0	0	yes	up	28.258	29.374	28.705	114.874	120.428	120.778	28.779	118.693
ENSBTAG00000038415	SLC6A12	7.994	2.999	0	0	yes	up	3.798	3.455	3.58	29.205	27.861	27.601	3.611	28.222
ENSBTAG00000003221	ATF7IP	2.085	1.06	5.716e-27	3.458e-26	yes	up	2.367	2.361	2.123	5.553	6.353	5.746	2.284	5.884
ENSBTAG00000024490	ULBP27	0.489	-1.032	5.687e-14	2.166e-13	yes	down	4.789	6.51	5.207	2.592	1.957	1.596	5.502	2.048
ENSBTAG00000026754	RNF41	2.331	1.221	1.017e-107	2.652e-106	yes	up	24.999	22.334	23.15	56.94	53.436	49.347	23.494	53.241
ENSBTAG00000014187	PPM1N	3.779	1.918	8.98e-16	3.699e-15	yes	up	1.97	1.755	2.302	8.018	8.105	8.579	2.009	8.234
ENSBTAG00000019402	CFAP100	0.387	-1.369	0.004631	0.008284	yes	down	0.143	0.422	0.18	0	0.041	0.07	0.248	0.037
ENSBTAG00000014476	ADAL	0.465	-1.105	1.707e-08	4.906e-08	yes	down	5.647	5.253	5.291	1.661	2.869	2.594	5.397	2.375
ENSBTAG00000007364	PMS2	0.425	-1.234	2.602e-25	1.489e-24	yes	down	7.662	6.791	7.498	3.649	2.613	3.012	7.317	3.091
ENSBTAG00000016246	DUOX1	0.28	-1.835	2.35e-05	5.342e-05	yes	down	0.242	0.249	0.201	0.063	0.01	0.04	0.231	0.038
ENSBTAG00000013498	HTR2A	0.452	-1.145	0.01691	0.02808	yes	down	0.143	0.108	0.116	0.021	0.02	0.04	0.122	0.027
ENSBTAG00000015885	PPFIA4	0.389	-1.364	0.0004992	0.001	yes	down	0.308	0.249	0.359	0.032	0.072	0.16	0.305	0.088
ENSBTAG00000002278	FBN1	0.287	-1.802	1.273e-298	1.367e-296	yes	down	17.327	16.723	17.236	4.633	4.888	4.848	17.095	4.79
ENSBTAG00000003845	CSRNP1	2.556	1.354	1.594e-89	3.162e-88	yes	up	14.211	12.911	12.821	34.134	33.414	32.908	13.314	33.485
ENSBTAG00000010245	SPRY3	0.435	-1.2	0.01328	0.02237	yes	down	0.925	0.65	0.433	0	0.215	0.14	0.669	0.118
ENSBTAG00000046000	-	0.418	-1.259	8.21e-11	2.685e-10	yes	down	2.07	2.069	1.933	0.677	0.902	0.818	2.024	0.799
ENSBTAG00000019796	FCMR	2.11	1.077	0.02028	0.03321	yes	up	0	0.043	0	0.19	0.123	0.269	0.014	0.194
ENSBTAG00000017460	-	0.492	-1.022	2.732e-13	1.009e-12	yes	down	62.779	50.051	50.535	27.788	26.641	22.763	54.455	25.731
ENSBTAG00000005909	LEPROT	0.475	-1.075	4.733e-87	8.963e-86	yes	down	55.855	51.805	51.633	25.133	24.5	24.269	53.098	24.634
ENSBTAG00000005846	FAM219B	0.37	-1.436	2.256e-55	2.581e-54	yes	down	23.337	23.601	24.639	8.229	8.136	6.145	23.859	7.503
ENSBTAG00000024086	TMEM35B	0.352	-1.507	2.624e-73	3.994e-72	yes	down	99.26	91.599	88.291	33.859	30.801	34.504	93.05	33.055
ENSBTAG00000045728	-	9.007	3.171	0	0	yes	up	15.984	18.077	16.507	153.26	145.85	152.709	16.856	150.606
ENSBTAG00000007096	GAS8	0.439	-1.189	1.277e-67	1.781e-66	yes	down	62.526	61.445	59.258	27.566	25.524	23.262	61.076	25.451
ENSBTAG00000009997	ANO1	0.173	-2.529	2.14e-184	1.202e-182	yes	down	12.659	12.716	12.441	2.306	1.988	2.175	12.605	2.156
ENSBTAG00000012374	C2orf54	0.467	-1.098	0.01836	0.03028	yes	down	0.132	0.119	0.127	0	0.02	0	0.126	0.007
ENSBTAG00000044007	KLF12	2.78	1.475	2.64e-09	7.989e-09	yes	up	0.429	0.542	0.634	1.195	1.65	1.057	0.535	1.301
ENSBTAG00000021961	SPR	0.446	-1.165	2.269e-108	5.95e-107	yes	down	99.458	93.646	89.347	41.221	42.001	39.86	94.15	41.027
ENSBTAG00000032031	ZBTB12	2.949	1.56	3.001e-15	1.208e-14	yes	up	2.279	1.711	1.954	6.304	5.851	5.845	1.981	6
ENSBTAG00000018598	HSPB6	0.492	-1.024	1.541e-19	7.374e-19	yes	down	16.512	16.128	15.546	7.849	7.921	7.212	16.062	7.661
ENSBTAG00000020616	DGKD	4.147	2.052	0	0	yes	up	18.318	18.185	18.207	75.366	72.792	71.232	18.237	73.13
ENSBTAG00000021600	KANSL1L	2.726	1.447	6.11e-06	1.457e-05	yes	up	0.187	0.401	0.37	0.994	0.902	1.067	0.319	0.988
ENSBTAG00000003113	RNF125	2.42	1.275	3.464e-27	2.116e-26	yes	up	2.983	3.184	3.2	7.394	6.343	7.132	3.122	6.956
ENSBTAG00000000396	PIM1	2.377	1.249	2.192e-115	6.21e-114	yes	up	37.351	37.151	33.774	87.245	86.492	82.514	36.092	85.417
ENSBTAG00000039275	ERAP2	0.43	-1.218	3.869e-17	1.684e-16	yes	down	2.675	3.119	2.756	1.312	1.178	1.097	2.85	1.196
ENSBTAG00000043964	ARL5B	2.466	1.302	0.00299	0.005489	yes	up	0.286	0.444	0.623	1.502	1.537	1.766	0.451	1.602
ENSBTAG00000002880	-	2.083	1.059	0.02496	0.04027	yes	up	0.055	0.13	0.074	0.391	0.205	0.249	0.086	0.282
ENSBTAG00000020330	BTG1	8.586	3.102	0	0	yes	up	18.075	16.582	18.366	154.646	143.084	151.342	17.674	149.691
ENSBTAG00000046612	ZNF292	2.467	1.303	5.037e-11	1.664e-10	yes	up	0.264	0.249	0.349	0.709	0.768	0.718	0.287	0.732
ENSBTAG00000017644	KIF17	0.434	-1.204	8.723e-21	4.352e-20	yes	down	3.556	4.116	3.496	1.64	1.537	1.536	3.723	1.571
ENSBTAG00000031789	-	2.056	1.04	8.928e-76	1.409e-74	yes	up	15.092	12.683	13.011	28.454	29.971	26.913	13.595	28.446
ENSBTAG00000010645	BoLA DR-ALPHA	0.312	-1.682	2.092e-18	9.641e-18	yes	down	7.254	7.679	8.818	2.602	2.049	2.264	7.917	2.305
ENSBTAG00000047254	ABCA2	0.415	-1.268	6.413e-34	4.685e-33	yes	down	3.853	6.141	8.396	1.661	3.924	2.903	6.13	2.829
ENSBTAG00000020548	AZIN2	2.452	1.294	2.084e-05	4.752e-05	yes	up	0.727	2.968	3.453	18.046	6.455	9.297	2.383	11.266
ENSBTAG00000018870	OTOA	0.414	-1.272	4.252e-05	9.43e-05	yes	down	0.616	0.845	0.634	0.212	0.307	0.249	0.698	0.256
ENSBTAG00000000536	ZNF395	2.965	1.568	1.064e-60	1.341e-59	yes	up	3.357	3.033	2.587	8.737	8.515	10.075	2.992	9.109
ENSBTAG00000020061	KCNJ18	2.821	1.496	0.001993	0.003735	yes	up	0	0.076	0.021	0.148	0.297	0.369	0.032	0.271
ENSBTAG00000019887	-	0.456	-1.132	3.011e-31	2.051e-30	yes	down	16.314	15.326	16.444	6.939	6.548	7.571	16.028	7.019
ENSBTAG00000002129	KLF5	3.087	1.626	1.84e-105	4.652e-104	yes	up	5.669	5.849	5.809	17.421	18.239	18.085	5.776	17.915
ENSBTAG00000042092	U6	0.431	-1.215	1.415e-05	3.273e-05	yes	down	1.365	1.441	1.7	0.635	0.42	0.688	1.502	0.581
ENSBTAG00000009091	RNASEL	2.807	1.489	1.95e-23	1.053e-22	yes	up	1.607	1.603	1.732	5.024	4.59	4.379	1.647	4.664
ENSBTAG00000034503	-	0.431	-1.214	0.007846	0.01362	yes	down	5.372	8.286	6.484	1.788	2.367	1.337	6.714	1.831
ENSBTAG00000004879	FOXO4	3.046	1.607	8.413e-20	4.059e-19	yes	up	0.991	0.91	0.824	2.496	3.146	2.803	0.908	2.815
ENSBTAG00000043971	NOTCH3	0.227	-2.137	1.008e-19	4.853e-19	yes	down	0.914	0.78	0.845	0.212	0.174	0.13	0.846	0.172
ENSBTAG00000019605	OPA3	0.453	-1.143	9.447e-30	6.185e-29	yes	down	38.947	39.263	44.314	22.901	25.248	26.085	40.841	24.745
ENSBTAG00000046394	-	0.464	-1.109	3.243e-06	7.941e-06	yes	down	292.277	226.956	175.219	85.912	122.252	83.511	231.484	97.225
ENSBTAG00000045609	-	0.251	-1.996	1.441e-08	4.162e-08	yes	down	2.532	2.578	2.408	0.497	0.297	0.549	2.506	0.448
ENSBTAG00000007863	GLS	3.074	1.62	2.427e-124	7.543e-123	yes	up	11.074	9.271	9.093	29.3	28.342	30.205	9.813	29.282
ENSBTAG00000016223	SCRN1	4.199	2.07	3.425e-209	2.323e-207	yes	up	4.073	4.073	4.246	16.713	16.302	17.147	4.131	16.721
ENSBTAG00000016000	CARF	2.181	1.125	0.004498	0.008057	yes	up	0.176	0.043	0.296	0.476	0.492	0.419	0.172	0.462
ENSBTAG00000017465	GNS	2.186	1.128	4.509e-174	2.293e-172	yes	up	36.261	34.302	37.576	78.614	74.718	78.783	36.046	77.372
ENSBTAG00000008401	PFKFB3	2.413	1.271	1.074e-198	6.835e-197	yes	up	21.268	22.431	21.249	52.413	50.27	48.539	21.649	50.407
ENSBTAG00000025274	TUBB4B	0.411	-1.284	0	0	yes	down	985.173	987.085	959.663	403	399.444	377.557	977.307	393.334
ENSBTAG00000021143	DNMT3A	2.272	1.184	1.334e-36	1.039e-35	yes	up	4.194	2.307	4.341	10.387	8.412	8.249	3.614	9.016
ENSBTAG00000008645	ESRRA	2.184	1.127	2.317e-90	4.67e-89	yes	up	26.232	24.966	24.016	56.982	52.729	51.641	25.071	53.784
ENSBTAG00000005371	DPAGT1	2.164	1.114	1.561e-56	1.832e-55	yes	up	17.338	19.193	17.795	40.692	36.55	38.574	18.109	38.605
ENSBTAG00000004881	MTHFD2	3.38	1.757	1.583e-168	7.484e-167	yes	up	21.609	20.72	19.791	73.885	65.671	67.092	20.707	68.883
ENSBTAG00000008410	OVOL2	2.914	1.543	1.583e-15	6.445e-15	yes	up	2.631	2.264	2.672	7.88	7.347	7.94	2.522	7.722
ENSBTAG00000011934	PCK2	3.755	1.909	0	0	yes	up	61.568	61.488	61.381	238.009	228.489	214.255	61.479	226.918
ENSBTAG00000005498	SQLE	2.351	1.233	1.604e-300	1.737e-298	yes	up	96.255	91.642	88.301	213.384	209.625	213.806	92.066	212.272
ENSBTAG00000025101	ASGR2	2.586	1.371	9.198e-96	2.018e-94	yes	up	14.366	15.001	14.933	39.349	36.498	37.297	14.767	37.715
ENSBTAG00000011659	PIGZ	3.696	1.886	2.709e-57	3.228e-56	yes	up	2.708	2.058	2.281	10.186	8.915	9.037	2.349	9.379
ENSBTAG00000004313	HOXD13	0.422	-1.243	1.851e-13	6.886e-13	yes	down	6.319	6.78	8.069	2.179	3.197	2.623	7.056	2.666
ENSBTAG00000000878	RB1CC1	2.382	1.252	2.456e-72	3.693e-71	yes	up	5.086	5.231	6.337	12.365	13.269	13.267	5.551	12.967
ENSBTAG00000037449	ACSM5	0.401	-1.317	0.005234	0.009305	yes	down	0.352	0.444	0.359	0.159	0.082	0	0.385	0.08
ENSBTAG00000019014	MAGEF1	0.429	-1.221	0.0005785	0.00115	yes	down	0.848	1.646	1.193	0.434	0.379	0.499	1.229	0.437
ENSBTAG00000016021	GAA	0.336	-1.572	2.625e-136	9.133e-135	yes	down	32.133	31.984	33.119	11.445	10.339	10.145	32.412	10.643
ENSBTAG00000000920	DNAH17	3.55	1.828	0.0001494	0.0003148	yes	up	0	0	0.011	0.053	0.031	0.04	0.004	0.041
ENSBTAG00000019082	RAD51D	0.375	-1.414	6.212e-80	1.04e-78	yes	down	30.592	29.699	29.011	11.17	11.415	9.915	29.767	10.833
ENSBTAG00000002028	FAM69A	0.485	-1.043	1.819e-07	4.881e-07	yes	down	2.378	2.784	2.619	1.365	0.963	1.257	2.594	1.195
ENSBTAG00000016401	OPTN	3.711	1.892	2.491e-179	1.322e-177	yes	up	13.87	12.023	13.74	47.589	49.307	50.185	13.211	49.027
ENSBTAG00000003100	SMTN	2.219	1.15	3.027e-151	1.243e-149	yes	up	27.542	28.172	27.522	63.72	59.799	57.686	27.745	60.402
ENSBTAG00000008329	CYTIP	2.626	1.393	0.0001857	0.0003881	yes	up	0.264	0.108	0.38	0.688	0.861	0.868	0.251	0.806
ENSBTAG00000008906	PCP2	0.439	-1.189	9.167e-16	3.773e-15	yes	down	72.83	59.192	64.106	31.723	25.176	29.895	65.376	28.931
ENSBTAG00000015730	HLA-DMA	0.46	-1.121	0.0003051	0.000625	yes	down	4.678	4.473	5.112	1.534	2.254	2.005	4.754	1.931
ENSBTAG00000010795	ATG14	2.215	1.147	1.395e-08	4.039e-08	yes	up	0.627	0.715	0.549	1.343	1.588	1.327	0.63	1.419
ENSBTAG00000003915	LARP6	3.48	1.799	0	0	yes	up	34.577	35.201	34.366	120.068	116.176	119.202	34.715	118.482
ENSBTAG00000046924	SEMA3G	0.305	-1.713	0.0003159	0.0006463	yes	down	0.187	0.282	0.37	0.063	0.02	0.02	0.28	0.034
ENSBTAG00000021013	TUBB4A	3.73	1.899	5.24e-73	7.932e-72	yes	up	4.392	5.253	4.932	19.558	17.983	16.738	4.859	18.093
ENSBTAG00000004838	IRX5	3.347	1.743	2.469e-66	3.39e-65	yes	up	5.537	5.87	6.949	21.43	19.817	18.933	6.119	20.06
ENSBTAG00000004008	FAM199X	2.034	1.024	0.009848	0.01687	yes	up	0.374	0.314	0.253	0.539	0.902	0.848	0.314	0.763
ENSBTAG00000007393	RND2	0.325	-1.62	0.0001761	0.0003688	yes	down	0.914	1.213	0.644	0.201	0.123	0.239	0.924	0.188
ENSBTAG00000019421	DACT1	0.19	-2.399	4.309e-10	1.353e-09	yes	down	0.881	0.812	0.75	0.148	0.113	0.04	0.814	0.1
ENSBTAG00000025233	-	2.302	1.203	1.338e-05	3.104e-05	yes	up	1.189	0.498	0.866	2.02	2.265	1.985	0.851	2.09
ENSBTAG00000011278	XYLB	0.204	-2.296	6.348e-69	9.049e-68	yes	down	8.465	7.246	7.91	1.555	1.496	1.406	7.874	1.486
ENSBTAG00000046337	TUBB6	0.401	-1.319	0	0	yes	down	595.133	606.988	583.182	236.602	235.211	221.138	595.101	230.984
ENSBTAG00000039705	HGH1	0.413	-1.277	1.293e-198	8.191e-197	yes	down	147.586	140.144	134.052	59.69	56.746	53.008	140.594	56.481
ENSBTAG00000004415	-	3.55	1.828	1.361e-08	3.944e-08	yes	up	0.341	0.975	0.729	3.163	2.336	3.052	0.682	2.85
ENSBTAG00000019355	KCNK10	0.469	-1.091	0.01863	0.03067	yes	down	0.066	0.314	0.127	0	0	0.03	0.169	0.01
ENSBTAG00000009451	JDP2	2.526	1.337	1.737e-55	1.992e-54	yes	up	14.938	16.886	16.074	42.046	37.697	37.586	15.966	39.11
ENSBTAG00000019234	BMP6	0.251	-1.994	2.258e-10	7.203e-10	yes	down	2.466	1.982	2.535	0.677	0.225	0.509	2.328	0.47
ENSBTAG00000006326	ALDH1L2	8.067	3.012	6.322e-94	1.352e-92	yes	up	0.727	0.715	0.686	6.336	5.625	5.885	0.709	5.949
ENSBTAG00000000074	NFIA	0.473	-1.08	0.02495	0.04026	yes	down	0.198	0.119	0.264	0.021	0.061	0.06	0.194	0.047
ENSBTAG00000015743	GMPR	2.219	1.15	0.017	0.0282	yes	up	0.121	0	0	0.296	0.113	0.439	0.04	0.283
ENSBTAG00000012817	JAG1	0.37	-1.434	3.919e-170	1.907e-168	yes	down	22.413	22.875	22.411	8.674	7.818	8	22.566	8.164
ENSBTAG00000014520	LIAS	0.401	-1.318	4.343e-13	1.592e-12	yes	down	7.794	5.762	6.749	2.507	2.326	2.763	6.768	2.532
ENSBTAG00000011982	BATF3	0.21	-2.249	2.186e-80	3.697e-79	yes	down	39.816	42.913	44.409	7.637	8.74	9.137	42.379	8.505
ENSBTAG00000000672	FAM105A	0.358	-1.483	3.973e-12	1.388e-11	yes	down	2.499	2.34	2.323	0.645	0.994	0.738	2.387	0.792
ENSBTAG00000006213	-	2.02	1.014	2.052e-14	8.006e-14	yes	up	10.094	9.661	9.832	16.893	21.825	20.628	9.862	19.782
ENSBTAG00000039509	GPRC5A	2.466	1.302	1.373e-161	6.168e-160	yes	up	28.764	28.497	27.797	69.728	68.96	67.272	28.353	68.653
ENSBTAG00000011471	CARS2	0.461	-1.118	2.456e-122	7.494e-121	yes	down	59.411	61.077	58.941	29.48	26.108	26.633	59.81	27.407
ENSBTAG00000046265	-	0.402	-1.313	0.002542	0.004705	yes	down	0.352	0.227	0.306	0.063	0.113	0.1	0.295	0.092
ENSBTAG00000039154	-	0.263	-1.925	1.5e-06	3.767e-06	yes	down	1.882	2.047	1.912	0.222	0.174	0.618	1.947	0.338
ENSBTAG00000001250	TFAP2A	2.965	1.568	5.186e-42	4.633e-41	yes	up	2.62	2.296	2.503	7.722	7.869	6.843	2.473	7.478
ENSBTAG00000012180	BMF	7.402	2.888	2.875e-243	2.443e-241	yes	up	2.014	2.329	2.239	13.423	13.177	13.646	2.194	13.415
ENSBTAG00000010487	SMIM3	3.56	1.832	1.027e-200	6.629e-199	yes	up	20.706	20.449	18.746	70.299	70.855	68.778	19.967	69.977
ENSBTAG00000012382	KCTD9	2.097	1.068	3.729e-19	1.762e-18	yes	up	3.82	3.607	3.929	7.87	8.351	8.968	3.785	8.396
ENSBTAG00000019036	ARHGAP28	2.61	1.384	2.656e-34	1.957e-33	yes	up	1.761	1.495	1.415	4.591	4.929	5.436	1.557	4.985
ENSBTAG00000017060	ITGB2	0.465	-1.104	7.318e-05	0.000159	yes	down	0.947	1.137	1.003	0.423	0.482	0.409	1.029	0.438
ENSBTAG00000006676	FIBIN	2.397	1.261	0.005934	0.01048	yes	up	0	0	0	0.032	0.133	0.04	0	0.068
ENSBTAG00000048308	ICMT	0.452	-1.147	3.779e-47	3.701e-46	yes	down	45.034	45.198	47.63	19.59	20.462	18.344	45.954	19.465
ENSBTAG00000007053	ZFHX2	2.224	1.153	3.948e-14	1.516e-13	yes	up	0.583	0.585	0.623	1.259	1.342	1.387	0.597	1.329
ENSBTAG00000007700	-	0.41	-1.286	4.952e-26	2.906e-25	yes	down	17.932	18.023	15.039	6.675	6.209	7.282	16.998	6.722
ENSBTAG00000008096	EDN1	0.441	-1.182	3.792e-17	1.651e-16	yes	down	7.243	7.495	7.266	3.131	3.525	2.683	7.335	3.113
ENSBTAG00000032089	CDC42EP2	2.331	1.221	4.325e-18	1.957e-17	yes	up	4.15	4.755	4.964	11.911	10.329	10.294	4.623	10.845
ENSBTAG00000003329	FST	8.311	3.055	0	0	yes	up	66.951	62.29	65.542	604.03	603.936	586.246	64.928	598.071
ENSBTAG00000019716	IL-8	21.766	4.444	1.461e-24	8.153e-24	yes	up	0	0	0	1.851	2.695	2.574	0	2.373
ENSBTAG00000012606	ZNF541	4.011	2.004	1.908e-49	1.958e-48	yes	up	4.546	5.556	5.925	24.815	12.726	20.529	5.342	19.357
ENSBTAG00000020263	TIMP4	2.039	1.028	1.794e-11	6.063e-11	yes	up	4.458	3.78	3.622	7.954	6.271	5.855	3.953	6.693
ENSBTAG00000001945	ARG2	2.167	1.116	5.893e-51	6.206e-50	yes	up	25.572	27.327	22.622	56.601	50.403	54.245	25.174	53.75
ENSBTAG00000013085	-	2.632	1.396	3.926e-05	8.742e-05	yes	up	0.903	0.509	1.172	2.422	2.203	3.022	0.861	2.549
ENSBTAG00000001992	CYP51A1	3.88	1.956	2.878e-271	2.722e-269	yes	up	14.938	14.958	15.493	57.511	55.629	60.419	15.13	57.853
ENSBTAG00000018809	RANGRF	0.425	-1.236	1.13e-09	3.471e-09	yes	down	12.549	13.496	10.234	5.225	5.195	3.591	12.093	4.67
ENSBTAG00000009434	PAQR6	2.542	1.346	2.438e-05	5.532e-05	yes	up	0.925	0.401	0.591	1.756	2.183	1.516	0.639	1.818
ENSBTAG00000000713	AGFG2	2.249	1.169	3.895e-241	3.248e-239	yes	up	71.542	68.572	75.226	157.418	156.404	151.542	71.78	155.121
ENSBTAG00000012262	FBXO10	0.344	-1.541	1.25e-25	7.234e-25	yes	down	2.994	2.827	2.714	0.952	0.809	1.047	2.845	0.936
ENSBTAG00000021685	EEF1A2	2.094	1.066	0.02067	0.03381	yes	up	0.154	0.162	0.053	0.497	0.389	0.249	0.123	0.378
ENSBTAG00000008987	SOCS5	2.108	1.076	1.925e-19	9.177e-19	yes	up	2.235	2.134	2.154	4.432	4.713	4.618	2.174	4.588
ENSBTAG00000026893	EXOC3L4	0.301	-1.732	0.0001676	0.0003518	yes	down	0.352	0.238	0.401	0.095	0.041	0.02	0.33	0.052
ENSBTAG00000020632	NQO1	0.298	-1.749	2.35e-31	1.61e-30	yes	down	9.94	9.91	10.36	2.761	2.951	2.833	10.07	2.848
ENSBTAG00000015318	NECTIN2	3.598	1.847	3.718e-44	3.483e-43	yes	up	7.353	5.372	6.643	19.23	25.155	25.506	6.456	23.297
ENSBTAG00000002082	MARCKS	3.072	1.619	9.441e-31	6.357e-30	yes	up	2.136	2.145	2.492	7.193	6.517	7.162	2.258	6.957
ENSBTAG00000012944	USP35	2.133	1.093	2.964e-22	1.541e-21	yes	up	4.018	4.116	4.478	9.901	9.775	9.137	4.204	9.604
ENSBTAG00000005523	XYLT1	2.189	1.13	4.472e-111	1.225e-109	yes	up	6.649	7.105	7.351	15.285	15.032	15.222	7.035	15.18
ENSBTAG00000000937	SSFA2	2.121	1.085	1.103e-09	3.393e-09	yes	up	0.683	1.04	0.972	1.629	1.998	2.135	0.898	1.921
ENSBTAG00000006631	GLI1	2.336	1.224	1.128e-11	3.858e-11	yes	up	1.244	0.888	0.929	2.803	2.213	2.185	1.02	2.4
ENSBTAG00000011924	CFAP73	0.427	-1.227	1.126e-19	5.402e-19	yes	down	6.165	6.195	6.252	2.771	2.346	2.574	6.204	2.564
ENSBTAG00000017492	PCMTD1	2.038	1.027	5.424e-32	3.77e-31	yes	up	4.745	4.863	4.404	9.562	10.595	9.217	4.671	9.791
ENSBTAG00000009230	FBLN7	0.272	-1.876	3.266e-51	3.451e-50	yes	down	8.906	9.856	9.167	2.052	2.531	3.322	9.31	2.635
ENSBTAG00000002583	DNALI1	3.08	1.623	9.425e-18	4.203e-17	yes	up	0.969	0.953	0.961	3.448	3.135	3.581	0.961	3.388
ENSBTAG00000012555	RBM15	2.225	1.154	2.569e-58	3.096e-57	yes	up	3.875	3.769	4.319	11.477	11.743	11.252	3.988	11.491
ENSBTAG00000046545	MEF2D	2.39	1.257	2.826e-140	1.023e-138	yes	up	18.945	20.211	18.535	47.822	45.751	44.479	19.23	46.017
ENSBTAG00000001640	EPB41L1	2.101	1.071	6.562e-44	6.119e-43	yes	up	3.247	3.228	3.823	7.225	7.224	7.402	3.433	7.284
ENSBTAG00000011150	PFN2	0.47	-1.09	3.733e-37	2.95e-36	yes	down	31.087	27.186	26.762	11.71	12.583	14.494	28.345	12.929
ENSBTAG00000017258	ACSL3	3.08	1.623	5.068e-111	1.383e-109	yes	up	10.381	10.311	10.656	29.29	35.873	32.259	10.449	32.474
ENSBTAG00000039028	-	3.531	1.82	1.128e-48	1.141e-47	yes	up	7.871	8.307	7.826	29.025	29.49	30.434	8.001	29.65
ENSBTAG00000014496	CCR6	4.576	2.194	4.248e-07	1.108e-06	yes	up	0	0.152	0.401	0.994	2.183	1.646	0.184	1.608
ENSBTAG00000011437	-	2.241	1.164	6.441e-136	2.223e-134	yes	up	28.819	28.919	26.698	62.937	62.863	60.01	28.145	61.937
ENSBTAG00000000240	AKAP7	0.497	-1.008	0.001284	0.00246	yes	down	1.475	1.332	0.993	0.328	0.717	0.638	1.267	0.561
ENSBTAG00000011838	PCED1B	4.073	2.026	2.129e-14	8.299e-14	yes	up	0.429	0.379	0.644	2.232	2.213	2.165	0.484	2.203
ENSBTAG00000003253	NPPC	5.942	2.571	9.76e-08	2.674e-07	yes	up	0	0	0	1.248	1.486	1.157	0	1.297
ENSBTAG00000014616	SEPSECS	2.608	1.383	1.718e-10	5.507e-10	yes	up	1.695	1.235	1.827	3.956	4.037	4.788	1.586	4.26
ENSBTAG00000014615	SLC26A2	2.402	1.264	1.329e-37	1.067e-36	yes	up	2.356	2.004	2.503	5.596	5.205	6.015	2.288	5.605
ENSBTAG00000003440	-	0.121	-3.051	1.151e-10	3.728e-10	yes	down	0.98	0.877	0.697	0	0	0	0.851	0
ENSBTAG00000008169	C18orf54	3.095	1.63	1.689e-17	7.47e-17	yes	up	0.66	0.628	0.972	2.126	2.316	1.845	0.753	2.096
ENSBTAG00000038277	-	5.869	2.553	6.16e-11	2.026e-10	yes	up	0.594	0.336	0.56	4.845	4.642	4.618	0.497	4.702
ENSBTAG00000002295	ATF2	2.312	1.209	3.288e-30	2.18e-29	yes	up	4.414	5.351	5.017	12.587	10.851	11.691	4.927	11.71
ENSBTAG00000008609	SEPT8	0.394	-1.342	0	0	yes	down	128.344	125.847	129.151	54.158	51.571	50.703	127.781	52.144
ENSBTAG00000004633	-	0.317	-1.659	8.856e-06	2.084e-05	yes	down	1.937	1.722	1.563	0.645	0.328	0.279	1.741	0.417
ENSBTAG00000007196	TAGLN	0.075	-3.744	1.059e-181	5.782e-180	yes	down	45.64	51.015	46.162	3.078	3.894	2.973	47.606	3.315
ENSBTAG00000003449	KCP	0.103	-3.28	4.694e-16	1.959e-15	yes	down	0.561	0.433	0.433	0.011	0.01	0.02	0.476	0.014
ENSBTAG00000012896	METTL7B	0.488	-1.034	0.0308	0.04884	yes	down	0.231	0.217	1.003	0.074	0.143	0	0.484	0.072
ENSBTAG00000000949	DNAJC9	0.43	-1.217	9.618e-24	5.247e-23	yes	down	16.468	14.514	15.314	7.711	5.062	6.813	15.432	6.529
ENSBTAG00000018013	EMP3	3.021	1.595	0.0006062	0.001203	yes	up	0.066	0.13	0.306	0.793	1.383	0.798	0.167	0.991
ENSBTAG00000006037	WISP2	0.436	-1.198	0.01321	0.02226	yes	down	0.22	0.379	0.169	0.063	0.031	0	0.256	0.031
ENSBTAG00000005439	FAM102B	2.659	1.411	1.192e-54	1.341e-53	yes	up	2.048	2.188	2.492	5.881	5.789	6.304	2.243	5.991
ENSBTAG00000016532	MAPKAPK3	2.387	1.255	2.648e-271	2.521e-269	yes	up	74.03	70.522	67.38	169.339	169.254	157.626	70.644	165.406
ENSBTAG00000011634	ACPP	0.284	-1.815	3.452e-06	8.436e-06	yes	down	0.936	0.726	0.602	0.18	0.133	0.13	0.755	0.148
ENSBTAG00000032819	MUC20	0.173	-2.532	1.567e-07	4.225e-07	yes	down	0.451	0.498	0.338	0	0	0	0.429	0
ENSBTAG00000034075	SLC7A11	5.198	2.378	9.107e-07	2.326e-06	yes	up	0	0	0	0.603	0.461	0.409	0	0.491
ENSBTAG00000021506	ARL6IP5	2.745	1.457	7.276e-192	4.381e-190	yes	up	52.916	50.192	49.5	139.806	131.72	139.641	50.869	137.056
ENSBTAG00000011088	SLC6A6	2.175	1.121	1.572e-169	7.538e-168	yes	up	28.973	29.461	26.646	62.546	58.324	58.783	28.36	59.884
ENSBTAG00000037778	-	9.35	3.225	2.09e-20	1.032e-19	yes	up	0.297	0.39	0.275	4.136	3.72	6.005	0.321	4.62
ENSBTAG00000014215	-	0.383	-1.385	1.62e-246	1.421e-244	yes	down	123.919	124.428	123.67	48.086	44.726	45.127	124.006	45.98
ENSBTAG00000016305	ATP13A4	0.075	-3.742	1.771e-119	5.273e-118	yes	down	8.047	8.102	7.995	0.476	0.543	0.618	8.048	0.546
ENSBTAG00000048059	TMEM86A	2.007	1.005	1.569e-76	2.509e-75	yes	up	42.568	36.728	41.547	82.845	84.647	81.097	40.281	82.863
ENSBTAG00000047357	RNF208	0.482	-1.053	0.001036	0.002004	yes	down	3.236	3.607	4.626	1.29	2.142	1.446	3.823	1.626
ENSBTAG00000047482	PRRT4	0.257	-1.962	4.79e-05	0.0001058	yes	down	0.22	0.282	0.222	0.021	0.02	0	0.241	0.014
ENSBTAG00000020853	SLC16A13	0.469	-1.093	8.036e-14	3.036e-13	yes	down	7.662	6.921	9.41	4.072	3.812	3.671	7.998	3.852
ENSBTAG00000010805	POMT1	0.487	-1.037	1.449e-10	4.671e-10	yes	down	3.721	4.43	3.401	1.809	2.101	1.486	3.851	1.799
ENSBTAG00000019065	EEPD1	2.526	1.337	1.837e-31	1.262e-30	yes	up	3.357	4.419	4.7	10.165	10.462	10.773	4.159	10.467
ENSBTAG00000019267	MMP2	2.132	1.092	0.02415	0.03909	yes	up	0.055	0.043	0	0.18	0.092	0.14	0.033	0.137
ENSBTAG00000006945	-	3.31	1.727	1.753e-110	4.728e-109	yes	up	10.017	9.781	12.187	45.241	42.933	44.968	10.662	44.381
ENSBTAG00000001060	CXCR4	2.176	1.122	4.955e-05	0.0001093	yes	up	0.958	0.78	0.855	2.242	1.568	2.155	0.864	1.988
ENSBTAG00000006167	KIAA1107	2.154	1.107	0.01214	0.02055	yes	up	0.077	0.097	0.032	0.413	0.236	0.229	0.069	0.293
ENSBTAG00000015228	CD74	0.488	-1.034	1.912e-32	1.342e-31	yes	down	35.71	41.202	40.681	16.988	20.37	18.843	39.198	18.734
ENSBTAG00000001294	PPP1R15A	8.682	3.118	0	0	yes	up	8.487	7.268	7.889	70.405	67.535	66.324	7.881	68.088
ENSBTAG00000006064	C19orf57	0.478	-1.064	2.833e-12	9.972e-12	yes	down	7.1	6.575	5.914	3.67	2.695	2.623	6.53	2.996
ENSBTAG00000001727	FAM213B	0.459	-1.123	2.713e-39	2.271e-38	yes	down	74.668	67.121	66.947	32.897	30.105	30.095	69.579	31.032
ENSBTAG00000008575	CGNL1	4.519	2.176	6.192e-94	1.326e-92	yes	up	1.475	1.668	1.236	6.537	6.783	6.274	1.46	6.531
ENSBTAG00000004034	SESN3	4.469	2.16	1.552e-74	2.415e-73	yes	up	1.233	1.343	0.676	3.586	3.525	4.638	1.084	3.916
ENSBTAG00000000108	KIAA0907	2.504	1.324	3.922e-53	4.284e-52	yes	up	5.141	5.502	5.45	13.804	13.239	12.878	5.364	13.307
ENSBTAG00000010158	-	2.934	1.553	2.31e-55	2.638e-54	yes	up	1.75	1.787	1.943	5.712	5.41	5.007	1.827	5.376
ENSBTAG00000006044	KLHL5	2.113	1.079	5.367e-20	2.612e-19	yes	up	4.172	3.206	3.369	7.394	7.511	7.81	3.582	7.572
ENSBTAG00000005761	DEDD2	2.216	1.148	3.496e-57	4.158e-56	yes	up	16.908	15.099	14.923	36.715	35.525	32.728	15.643	34.989
ENSBTAG00000009585	CDH16	0.251	-1.994	2.882e-32	2.019e-31	yes	down	4.678	4.95	4.784	1.46	1.025	0.898	4.804	1.128
ENSBTAG00000020269	MISP	2.788	1.479	3.281e-05	7.358e-05	yes	up	0.143	0.184	0.243	0.561	0.717	0.638	0.19	0.639
ENSBTAG00000007739	C19orf60	0.356	-1.492	3.99e-134	1.353e-132	yes	down	231.952	252.604	248.85	90.291	85.139	80.688	244.469	85.373
ENSBTAG00000039307	-	2.31	1.208	1.175e-67	1.642e-66	yes	up	8.994	9.304	9.663	19.389	22.276	20.07	9.32	20.578
ENSBTAG00000012019	IRS2	2.38	1.251	2.301e-25	1.32e-24	yes	up	1.288	1.581	1.288	3.417	3.094	3.332	1.386	3.281
ENSBTAG00000019634	PIDD1	0.429	-1.222	8.818e-51	9.257e-50	yes	down	18.218	20.417	18.704	8.748	8.095	7.202	19.113	8.015
ENSBTAG00000000436	TNFAIP3	3.189	1.673	1.893e-101	4.491e-100	yes	up	4.128	3.943	3.707	12.186	11.261	12.259	3.926	11.902
ENSBTAG00000002515	-	0.47	-1.09	3.242e-06	7.941e-06	yes	down	4.161	4.029	4.499	1.999	2.029	2.594	4.23	2.207
ENSBTAG00000003199	SLC35C1	2.367	1.243	7.502e-195	4.6e-193	yes	up	46.432	46	43.459	107.226	105.243	101.477	45.297	104.649
ENSBTAG00000020554	AIF1	0.363	-1.46	0.002254	0.004197	yes	down	1.09	1.246	1.912	0.116	0.461	0.11	1.416	0.229
ENSBTAG00000018254	CDKN1B	2.637	1.399	2.522e-53	2.764e-52	yes	up	7.1	6.423	5.798	15.771	17.409	17.137	6.44	16.772
ENSBTAG00000017564	CGN	2.301	1.202	1.88e-77	3.042e-76	yes	up	6.572	6.769	6.263	15.634	14.192	14.564	6.535	14.797
ENSBTAG00000001197	SLAMF7	8.55	3.096	2.469e-103	6.038e-102	yes	up	1.904	1.506	1.605	15.602	13.372	15.042	1.672	14.672
ENSBTAG00000006193	IRAK2	2.277	1.187	9.609e-12	3.297e-11	yes	up	1.607	1.278	1.362	3.089	3.279	3.012	1.416	3.127
ENSBTAG00000002044	SIRT3	0.382	-1.388	6.252e-09	1.848e-08	yes	down	4.051	3.358	4.129	1.068	1.66	1.526	3.846	1.418
ENSBTAG00000010501	SELENOV	2.469	1.304	2.172e-12	7.703e-12	yes	up	0.837	0.921	0.644	1.841	2.152	2.005	0.801	1.999
ENSBTAG00000008652	DUSP27	0.485	-1.045	9.189e-08	2.522e-07	yes	down	1.629	1.625	1.288	0.762	0.605	0.708	1.514	0.692
ENSBTAG00000020355	KLF4	9.741	3.284	7.828e-183	4.325e-181	yes	up	1.497	1.571	2.049	16.459	16.886	16.928	1.706	16.758
ENSBTAG00000013125	PLAUR	2.139	1.097	2.329e-164	1.06e-162	yes	up	93.833	99.376	93.962	205.134	204.502	195.691	95.724	201.776
ENSBTAG00000013489	CYP27A1	0.444	-1.17	2.669e-57	3.183e-56	yes	down	43.625	42.101	42.91	21.124	17.389	17.746	42.879	18.753
ENSBTAG00000047497	-	2.5	1.322	0.005426	0.009624	yes	up	0	0	0.053	0.624	0.41	0.17	0.018	0.401
ENSBTAG00000012963	VILL	0.388	-1.366	4.586e-92	9.547e-91	yes	down	31.142	33.847	32.834	11.995	13.608	11.362	32.608	12.322
ENSBTAG00000021307	BNIP3L	5.411	2.436	6.278e-280	6.153e-278	yes	up	16.193	17.579	16.074	89.921	86.399	90.165	16.615	88.828
ENSBTAG00000040053	-	0.472	-1.084	1.597e-12	5.7e-12	yes	down	14.465	13.723	14.469	5.818	6.455	6.185	14.219	6.153
ENSBTAG00000014417	-	2.098	1.069	7.103e-85	1.299e-83	yes	up	13.133	15.575	15.599	25.492	23.926	22.823	14.769	24.08
ENSBTAG00000018848	FBXL3	3.956	1.984	4.699e-19	2.216e-18	yes	up	0.572	0.498	0.306	1.618	2.213	2.005	0.459	1.945
ENSBTAG00000017835	C5orf63	0.491	-1.027	1.207e-06	3.055e-06	yes	down	11.867	8.307	8.143	5.024	4.334	3.521	9.439	4.293
ENSBTAG00000026242	BAALC	0.471	-1.086	0.01462	0.02448	yes	down	0.198	0.097	0.127	0	0	0	0.141	0
ENSBTAG00000003891	VAMP2	0.467	-1.099	1.099e-15	4.513e-15	yes	down	8.84	8.762	8.016	4.443	4.457	4.229	8.539	4.376
ENSBTAG00000006528	BBS9	2.052	1.037	0.002779	0.00512	yes	up	0.242	0.238	0.222	0.614	0.594	0.379	0.234	0.529
ENSBTAG00000047883	-	6.059	2.599	3.217e-08	9.076e-08	yes	up	0.154	0.011	0	0.423	0.4	0.998	0.055	0.607
ENSBTAG00000018223	CHI3L1	0.355	-1.493	0.0006793	0.001341	yes	down	0.484	0.596	0.56	0.085	0.174	0.11	0.547	0.123
ENSBTAG00000020520	RASD1	2.275	1.186	0.01377	0.02315	yes	up	0.077	0.076	0.074	0.381	0.389	0.299	0.076	0.356
ENSBTAG00000004225	TSR1	0.386	-1.372	4.58e-151	1.875e-149	yes	down	48.766	51.242	50.566	19.463	19.274	18.175	50.191	18.971
ENSBTAG00000003820	GRAMD1A	3.127	1.645	1.55e-89	3.078e-88	yes	up	5.779	5.946	5.608	18.987	18.434	17.766	5.778	18.396
ENSBTAG00000034918	IFIT2	5.177	2.372	3.078e-09	9.279e-09	yes	up	0.077	0.087	0.253	0.994	1.066	1.357	0.139	1.139
ENSBTAG00000046350	PKP1	0.37	-1.433	6.748e-30	4.428e-29	yes	down	3.622	3.358	3.58	1.259	1.363	1.147	3.52	1.256
ENSBTAG00000032364	-	3.145	1.653	6.08e-46	5.861e-45	yes	up	3.324	5.643	4.425	9.848	10.585	8.549	4.464	9.661
ENSBTAG00000005807	MICU1	2.267	1.181	1.238e-88	2.415e-87	yes	up	18.439	17.395	18.841	40.005	39.952	41.875	18.225	40.611
ENSBTAG00000003151	-	2.027	1.019	8.378e-71	1.225e-69	yes	up	36.481	33.988	38.58	72.954	70.394	74.095	36.35	72.481
ENSBTAG00000030674	AK4	2.207	1.142	4.048e-82	7.05e-81	yes	up	12.99	13.626	13.698	29.702	31.303	31.302	13.438	30.769
ENSBTAG00000010698	VARS2	0.384	-1.38	5.214e-128	1.679e-126	yes	down	24.988	25.215	23.995	9.255	9.468	8.539	24.733	9.087
ENSBTAG00000006697	RICTOR	2.359	1.238	1.444e-07	3.903e-07	yes	up	0.22	0.206	0.169	0.518	0.584	0.369	0.198	0.49
ENSBTAG00000018951	TBC1D9	4.17	2.06	1.172e-235	9.371e-234	yes	up	4.634	4.755	4.837	20.838	20.862	20.11	4.742	20.603
ENSBTAG00000016057	CSRP1	0.428	-1.224	0	0	yes	down	573.81	579.076	561.669	245.392	249.495	223.801	571.518	239.563
ENSBTAG00000037679	PPP1R3E	0.348	-1.523	4.58e-08	1.277e-07	yes	down	5.669	4.094	4.562	1.449	1.353	1.576	4.775	1.459
ENSBTAG00000021071	TRIM8	7.336	2.875	0	0	yes	up	70.397	73.728	76.283	508.502	490.864	471.413	73.469	490.26
ENSBTAG00000047567	VEGFB	2.595	1.376	2.871e-69	4.11e-68	yes	up	24.174	25.551	20.636	63.879	64.748	60.459	23.454	63.029
ENSBTAG00000003242	ACAD9	0.453	-1.143	1.039e-59	1.281e-58	yes	down	29.689	31.248	28.071	12.989	13.577	12.828	29.669	13.131
ENSBTAG00000006240	TLR4	2.364	1.241	2.041e-42	1.844e-41	yes	up	5.24	4.473	4.108	10.546	10.585	10.983	4.607	10.705
ENSBTAG00000003947	SSBP4	0.341	-1.552	1.016e-10	3.307e-10	yes	down	9.269	7.333	5.851	2.676	2.142	2.464	7.484	2.427
ENSBTAG00000004869	-	2.694	1.43	9.183e-46	8.833e-45	yes	up	6.043	6.304	5.777	16.861	15.288	16.678	6.041	16.276
ENSBTAG00000011809	NUDT8	0.106	-3.244	3.557e-31	2.416e-30	yes	down	9.137	7.192	6.632	0.402	0.348	1.017	7.654	0.589
ENSBTAG00000015198	DZIP1L	2.44	1.287	0.006637	0.01164	yes	up	0.033	0.032	0.201	0.37	0.256	0.539	0.089	0.388
ENSBTAG00000010138	SEMA3B	0.379	-1.399	3.565e-09	1.07e-08	yes	down	2.048	2.047	2.397	0.857	0.697	0.708	2.164	0.754
ENSBTAG00000003696	BICDL1	2.9	1.536	4.878e-91	9.955e-90	yes	up	9.038	8.318	8.069	24.096	24.141	20.748	8.475	22.995
ENSBTAG00000003895	CYBA	0.418	-1.257	1.978e-22	1.035e-21	yes	down	37.34	38.266	33.774	15.158	13.72	14.693	36.46	14.524
ENSBTAG00000007851	IL24	0.437	-1.194	0.007423	0.01293	yes	down	2.983	3.726	2.165	1.523	0.943	0.15	2.958	0.872
ENSBTAG00000003326	NAIP	4.528	2.179	2.478e-11	8.327e-11	yes	up	0.077	0.141	0.116	0.508	0.728	0.638	0.111	0.625
ENSBTAG00000019971	CDC16	0.484	-1.046	5.507e-62	7.083e-61	yes	down	31.836	30.468	29.888	14.893	15.093	15.232	30.731	15.073
ENSBTAG00000023374	FUT1	2.996	1.583	0.0008713	0.0017	yes	up	0	0	0	0.116	0.195	0.18	0	0.164
ENSBTAG00000012432	FDFT1	2.081	1.057	4.456e-169	2.129e-167	yes	up	89.518	86.877	86.706	187.13	170.821	180.669	87.7	179.54
ENSBTAG00000014981	OTUB2	4.208	2.073	3.302e-49	3.379e-48	yes	up	1.376	1.657	1.288	6.251	5.779	6.344	1.44	6.125
ENSBTAG00000006752	PFKFB4	2.532	1.34	7.176e-26	4.198e-25	yes	up	3.699	2.892	2.524	7.605	6.927	7.172	3.038	7.235
ENSBTAG00000020661	ABCA1	2.963	1.567	2.653e-37	2.116e-36	yes	up	0.683	0.563	0.718	1.936	2.06	1.786	0.655	1.927
ENSBTAG00000004840	C1S	0.259	-1.951	1.408e-08	4.071e-08	yes	down	0.936	0.672	1.024	0.116	0.236	0.18	0.877	0.177
ENSBTAG00000048155	-	0.313	-1.674	0.0001837	0.0003842	yes	down	1.288	0.986	0.898	0.063	0.184	0.369	1.057	0.205
ENSBTAG00000007619	PUSL1	0.361	-1.47	2.031e-68	2.859e-67	yes	down	45.849	50.224	51.411	17.009	18.034	16.609	49.161	17.217
ENSBTAG00000008313	KLF15	4.708	2.235	1.507e-10	4.852e-10	yes	up	0.088	0.152	0.38	1.29	1.127	1.416	0.207	1.278
ENSBTAG00000001835	GJA1	0.414	-1.272	0.007342	0.0128	yes	down	0.143	0.195	0.201	0.074	0.031	0.01	0.18	0.038
ENSBTAG00000003349	JAKMIP2	2.486	1.314	0.005766	0.0102	yes	up	0	0.011	0	0.074	0.082	0.09	0.004	0.082
ENSBTAG00000021903	KIAA0319	0.332	-1.589	0.0003948	0.0007996	yes	down	0.22	0.498	0.158	0.063	0.01	0.1	0.292	0.058
ENSBTAG00000010179	COL5A3	0.219	-2.194	2.512e-14	9.759e-14	yes	down	0.826	0.574	0.708	0.18	0.102	0.1	0.703	0.127
ENSBTAG00000008220	C15H11orf71	0.283	-1.823	1.318e-24	7.361e-24	yes	down	21.719	17.308	18.651	4.908	4.304	5.985	19.226	5.066
ENSBTAG00000005164	GZMK	4.196	2.069	1.95e-05	4.462e-05	yes	up	0	0.076	0	1.015	1.342	0.509	0.025	0.955
ENSBTAG00000021693	RPP25	0.414	-1.271	7.338e-20	3.548e-19	yes	down	3.864	4.506	4.647	2.094	2.797	1.796	4.339	2.229
ENSBTAG00000007921	DAPP1	2.086	1.061	0.01646	0.02736	yes	up	0	0	0	0.106	0.031	0.09	0	0.076
ENSBTAG00000010509	CDK3	0.382	-1.389	2.928e-09	8.84e-09	yes	down	3.435	4.787	3.834	1.365	1.086	1.776	4.019	1.409
ENSBTAG00000021639	ARC	3.477	1.798	2.384e-05	5.413e-05	yes	up	0.099	0.141	0.412	1.269	1.117	1.177	0.217	1.188
ENSBTAG00000005658	ECE2	0.337	-1.568	1.379e-98	3.154e-97	yes	down	85.423	82.75	79.24	27.047	25.432	22.464	82.471	24.981
ENSBTAG00000006052	PLCD3	2.854	1.513	6.254e-52	6.675e-51	yes	up	3.479	4.127	3.749	11.159	10.595	10.384	3.785	10.713
ENSBTAG00000012962	SARS	3.709	1.891	0	0	yes	up	98.325	98.531	97.711	368.168	359.83	344.659	98.189	357.552
ENSBTAG00000012820	STX3	2.428	1.28	1.191e-41	1.058e-40	yes	up	3.556	5.578	5.006	15.687	13.536	13.985	4.713	14.403
ENSBTAG00000003353	SLC6A2	6.109	2.611	5.28e-11	1.741e-10	yes	up	0.033	0.054	0.084	0.476	0.625	0.698	0.057	0.6
ENSBTAG00000007110	RCOR3	2.369	1.244	5.787e-07	1.496e-06	yes	up	0.914	0.715	1.436	2.211	2.736	2.663	1.022	2.537
ENSBTAG00000020054	TNFRSF21	0.387	-1.369	2.44e-50	2.543e-49	yes	down	12.285	11.817	11.818	5.236	4.345	3.94	11.973	4.507
ENSBTAG00000007093	DDX11	0.486	-1.042	1.193e-39	1.01e-38	yes	down	23.029	22.583	24.333	13.423	9.263	10.594	23.315	11.093
ENSBTAG00000046467	PTP4A3	0.137	-2.868	1.903e-09	5.786e-09	yes	down	0.462	0.866	0.824	0	0	0	0.717	0
ENSBTAG00000047664	GNAZ	0.418	-1.257	1.605e-19	7.675e-19	yes	down	17.272	18.196	16.349	7.267	8.228	6.444	17.272	7.313
ENSBTAG00000039817	-	0.464	-1.107	0.02155	0.03512	yes	down	0.143	0.119	0.127	0.011	0.01	0.07	0.13	0.03
ENSBTAG00000017670	-	0.395	-1.341	3.874e-08	1.086e-07	yes	down	2.664	2.719	2.587	1.216	0.646	1.007	2.657	0.956
ENSBTAG00000045787	CDS1	2.83	1.501	8.285e-18	3.708e-17	yes	up	1.035	1.072	1.721	3.343	2.992	3.312	1.276	3.216
ENSBTAG00000036127	-	2.776	1.473	0.001077	0.002079	yes	up	0.088	0.119	0.275	0.91	0.482	0.788	0.161	0.727
ENSBTAG00000019636	SCARA5	0.361	-1.469	0.001805	0.003401	yes	down	0.055	0.076	0.116	0	0	0	0.082	0
ENSBTAG00000003378	ACAP2	2.065	1.046	1.714e-14	6.703e-14	yes	up	1.013	1.094	1.162	2.539	2.336	2.524	1.09	2.466
ENSBTAG00000017165	MATN2	0.351	-1.51	1.25e-149	4.982e-148	yes	down	41.369	42.588	41.653	15.972	13.054	14.065	41.87	14.364
ENSBTAG00000037704	-	8.76	3.131	3.5e-15	1.404e-14	yes	up	0.132	0	0.253	1.946	2.695	2.195	0.128	2.279
ENSBTAG00000003770	PTS	0.389	-1.362	1.288e-17	5.715e-17	yes	down	18.373	16.225	14.321	5.701	6.025	6.314	16.306	6.013
ENSBTAG00000003191	FSCN1	0.394	-1.343	1.746e-183	9.766e-182	yes	down	73.567	75.493	75.807	28.718	30.812	27.242	74.956	28.924
ENSBTAG00000017482	ISYNA1	2.228	1.156	0.005791	0.01024	yes	up	0.088	0.184	0.37	0.614	0.482	0.768	0.214	0.621
ENSBTAG00000009786	SCIN	2.519	1.333	7.751e-170	3.744e-168	yes	up	24.141	25.789	24.259	61.858	59.287	62.454	24.73	61.2
ENSBTAG00000004575	FAM126A	3.095	1.63	6.193e-31	4.191e-30	yes	up	0.892	1.018	0.834	2.454	3.299	3.411	0.915	3.055
ENSBTAG00000039968	TMEM55A	2.736	1.452	4.392e-18	1.986e-17	yes	up	2.84	3.347	3.58	8.684	9.775	8.948	3.256	9.136
ENSBTAG00000008348	NOL4L	2.318	1.213	3.951e-38	3.204e-37	yes	up	3.016	3.303	3.168	7.88	8.29	6.663	3.162	7.611
ENSBTAG00000005385	POP5	0.374	-1.417	5.173e-180	2.756e-178	yes	down	307.93	287.924	273.753	107.924	109.034	100.818	289.869	105.925
ENSBTAG00000003457	ATF5	2.245	1.167	1.746e-26	1.039e-25	yes	up	10.733	10.506	11.797	26.169	25.412	21.915	11.012	24.499
ENSBTAG00000021945	NID2	0.271	-1.883	9.596e-234	7.579e-232	yes	down	24.669	25.572	23.963	6.727	6.291	6.633	24.735	6.55
ENSBTAG00000026676	SDC3	0.385	-1.377	3.965e-11	1.315e-10	yes	down	4.26	4.896	4.541	1.661	1.855	1.426	4.566	1.647
ENSBTAG00000005008	WSB1	2.238	1.162	7.821e-151	3.163e-149	yes	up	25.913	26.504	26.318	70.151	68.345	68.998	26.245	69.165
ENSBTAG00000011482	SLC43A2	0.171	-2.545	1.041e-93	2.223e-92	yes	down	8.498	8.611	8.048	1.439	1.322	1.377	8.386	1.379
ENSBTAG00000014927	OXSR1	2.205	1.141	3.587e-45	3.423e-44	yes	up	11.437	11.914	11.501	23.366	25.617	26.773	11.617	25.252
ENSBTAG00000011911	-	2.198	1.136	3.279e-06	8.024e-06	yes	up	0.583	0.639	0.665	1.216	1.588	1.516	0.629	1.44
ENSBTAG00000012232	CYC1	0.487	-1.037	6.189e-49	6.305e-48	yes	down	809.01	711.974	675.855	361.039	348.047	334.953	732.28	348.013
ENSBTAG00000002103	PLCG2	3.32	1.731	8.33e-85	1.518e-83	yes	up	2.84	2.643	2.26	8.906	8.105	8.209	2.581	8.407
ENSBTAG00000002393	C6orf89	0.497	-1.01	1.105e-49	1.139e-48	yes	down	14.057	14.795	15.324	8.579	7.142	7.421	14.725	7.714
ENSBTAG00000039861	-	0.157	-2.674	1.502e-65	2.025e-64	yes	down	11.36	11.557	11.839	1.597	1.65	1.825	11.585	1.691
ENSBTAG00000031863	-	0.497	-1.008	1.159e-05	2.702e-05	yes	down	4.095	4.917	4.288	1.841	2.336	2.025	4.433	2.067
ENSBTAG00000020928	ADPRHL1	0.343	-1.544	3.569e-36	2.741e-35	yes	down	20.222	22.659	20.51	6.537	7.951	6.444	21.13	6.977
ENSBTAG00000034402	ACE2	2.218	1.149	0.0178	0.02943	yes	up	0	0.011	0.338	1.513	0.625	1.965	0.116	1.368
ENSBTAG00000013306	ZBTB7C	0.465	-1.104	0.0001389	0.0002936	yes	down	2.059	2.047	1.13	0.772	0.584	0.828	1.745	0.728
ENSBTAG00000032603	-	2.31	1.208	4.342e-83	7.65e-82	yes	up	5.383	5.611	5.492	13.455	12.224	12.968	5.495	12.882
ENSBTAG00000005413	NLRC5	0.496	-1.013	3.37e-54	3.748e-53	yes	down	9.731	9.813	9.009	4.612	4.888	4.309	9.518	4.603
ENSBTAG00000002625	MAP3K7	2.123	1.086	1.414e-23	7.682e-23	yes	up	2.598	2.87	2.429	5.691	6.753	6.623	2.632	6.356
ENSBTAG00000008100	GOLGA7B	2.509	1.327	0.004189	0.007544	yes	up	0	0	0	0.127	0.092	0.09	0	0.103
ENSBTAG00000025664	-	2.124	1.087	0.02213	0.036	yes	up	0	0.206	0	0.793	0.707	0.299	0.069	0.6
ENSBTAG00000038889	RILP	0.456	-1.133	0.0005349	0.001068	yes	down	2.444	1.971	1.552	0.804	0.881	0.668	1.989	0.784
ENSBTAG00000007107	TMEM143	0.472	-1.082	5.687e-21	2.863e-20	yes	down	8.388	8.892	9.526	3.797	4.488	3.88	8.935	4.055
ENSBTAG00000014102	WDR77	0.38	-1.396	3.506e-219	2.517e-217	yes	down	110.346	107.423	100.89	41.676	38.609	38.145	106.22	39.477
ENSBTAG00000020591	VAMP4	2.17	1.118	7.985e-08	2.196e-07	yes	up	1.849	1.018	2.112	4.464	4.109	4.329	1.66	4.301
ENSBTAG00000016910	EEF1AKMT3	0.46	-1.12	3.773e-28	2.367e-27	yes	down	15.698	13.42	13.476	6.981	6.302	5.766	14.198	6.35
ENSBTAG00000006017	NFKB2	3.281	1.714	0	0	yes	up	27.014	26.374	25.949	87.975	86.584	82.913	26.446	85.824
ENSBTAG00000031194	PHLDA2	0.451	-1.148	1.778e-08	5.107e-08	yes	down	11.195	13.766	11.86	5.5	5.359	4.599	12.274	5.153
ENSBTAG00000047083	-	0.453	-1.142	5.151e-11	1.7e-10	yes	down	38.495	37.281	45.244	17.21	18.495	16.359	40.34	17.355
ENSBTAG00000008773	GUCY2D	2.058	1.041	7.883e-05	0.0001707	yes	up	1.761	2.134	2.218	4.231	4.519	5.087	2.038	4.612
ENSBTAG00000001444	TNXB	11.551	3.53	3.478e-54	3.866e-53	yes	up	0.286	0.509	0.993	14.692	15.237	17.586	0.596	15.838
ENSBTAG00000010641	APH1B	2.367	1.243	2.677e-08	7.593e-08	yes	up	0.616	0.477	0.57	1.576	1.25	1.047	0.554	1.291
ENSBTAG00000003068	MSMO1	2.149	1.104	4.26e-93	9.008e-92	yes	up	32.177	30.316	31.894	64.513	66.091	68.329	31.462	66.311
ENSBTAG00000016747	NAT10	0.447	-1.161	3.385e-117	9.796e-116	yes	down	31.593	31.735	31.25	14.174	14.181	13.047	31.526	13.801
ENSBTAG00000003578	DPCD	0.302	-1.726	3.882e-96	8.559e-95	yes	down	89.595	82.696	81.616	26.878	27.307	24.17	84.636	26.118
ENSBTAG00000013873	MSX2	2.639	1.4	2.752e-12	9.698e-12	yes	up	2.719	3.098	2.915	8.663	8.535	6.454	2.911	7.884
ENSBTAG00000014458	MROH1	0.475	-1.073	1.778e-53	1.952e-52	yes	down	10.216	10.441	10.086	4.728	4.724	4.828	10.248	4.76
ENSBTAG00000006189	ACTG1	0.479	-1.063	0	0	yes	down	6604.81	6532.34	6335.76	3145.49	3039.86	2952.48	6490.97	3045.95
ENSBTAG00000011224	CITED2	2.364	1.241	6.409e-39	5.306e-38	yes	up	7.53	7.853	7.266	18.775	16.702	17.446	7.55	17.641
ENSBTAG00000045886	STARD4	2.803	1.487	3.41e-18	1.548e-17	yes	up	4.326	4.148	3.971	9.583	10.708	12.609	4.148	10.967
ENSBTAG00000017263	MXI1	2.267	1.181	0.0002053	0.0004272	yes	up	0.319	0.195	0.222	0.571	0.605	0.658	0.245	0.611
ENSBTAG00000013953	CALD1	0.172	-2.541	1.13e-294	1.204e-292	yes	down	28.742	30.002	29.814	5.585	5.738	4.648	29.519	5.324
ENSBTAG00000000770	PGM2L1	4.698	2.232	2.478e-09	7.507e-09	yes	up	0.165	0.087	0.084	0.709	0.687	0.758	0.112	0.718
ENSBTAG00000010085	SLC7A2	2.187	1.129	3.448e-88	6.652e-87	yes	up	5.768	5.307	5.407	12.164	11.989	12.18	5.494	12.111
ENSBTAG00000025441	-	3.439	1.782	0	0	yes	up	45.728	46.227	43.321	159.607	151.414	144.649	45.092	151.89
ENSBTAG00000011324	EMILIN1	2.942	1.557	0.001236	0.002371	yes	up	0.011	0.011	0.021	0.127	0.113	0.16	0.014	0.133
ENSBTAG00000002922	GAB4	2.086	1.061	4.188e-157	1.791e-155	yes	up	19.308	19.886	19.348	42.015	38.701	40.17	19.514	40.295
ENSBTAG00000018069	TNFSF15	3.053	1.61	7.431e-29	4.758e-28	yes	up	7.364	8.697	6.442	20.828	23.752	24.419	7.501	23
ENSBTAG00000017255	ATAD2B	2.277	1.187	0.0002393	0.0004945	yes	up	0.121	0.195	0.148	0.402	0.41	0.389	0.155	0.4
ENSBTAG00000048067	EPOP	0.492	-1.022	0.002002	0.00375	yes	down	2.455	2.643	1.89	0.624	0.84	1.536	2.329	1
ENSBTAG00000019754	CAVIN3	0.16	-2.647	3.14e-19	1.488e-18	yes	down	34.191	25.388	22.928	4.929	2.408	3.062	27.502	3.466
ENSBTAG00000001082	SH2D5	0.17	-2.557	2.171e-69	3.118e-68	yes	down	5.944	6.239	6.896	1.1	1.168	0.828	6.36	1.032
ENSBTAG00000039719	PHGDH	2.163	1.113	0	0	yes	up	395.963	394.849	384.085	859.894	841.299	792.251	391.632	831.148
ENSBTAG00000017680	NOS3	0.32	-1.646	5.98e-06	1.428e-05	yes	down	5.746	2.827	3.992	1.111	0.799	1.197	4.188	1.036
ENSBTAG00000012007	SOCS2	0.419	-1.255	1.365e-05	3.164e-05	yes	down	1.53	1.473	1.394	0.635	0.379	0.638	1.466	0.551
ENSBTAG00000004552	PBXIP1	2.983	1.577	1.925e-161	8.616e-160	yes	up	17.085	17.33	17.943	53.83	50.588	47.372	17.453	50.597
ENSBTAG00000007632	FAM151B	0.323	-1.632	6.56e-19	3.085e-18	yes	down	3.677	3.509	3.453	1.322	1.117	0.788	3.546	1.076
ENSBTAG00000005586	GATM	0.232	-2.109	6.108e-161	2.716e-159	yes	down	27.994	28.713	28.863	6.579	6.63	6.065	28.523	6.425
ENSBTAG00000008852	SIGLEC10	2.961	1.566	1.68e-38	1.377e-37	yes	up	4.161	3.661	3.717	10.853	10.534	10.643	3.846	10.677
ENSBTAG00000017306	AKNA	2.015	1.011	9.192e-54	1.016e-52	yes	up	5.933	5.827	5.386	11.308	11.671	10.883	5.715	11.287
ENSBTAG00000010616	MBD6	2.158	1.11	2.332e-98	5.316e-97	yes	up	12.164	11.784	11.828	26.127	25.278	23.791	11.925	25.065
ENSBTAG00000045507	ZNF469	0.476	-1.072	1.283e-47	1.27e-46	yes	down	8.895	6.661	11.723	7.457	5.154	3.691	9.093	5.434
ENSBTAG00000004093	TUBB2B	0.416	-1.266	0	0	yes	down	1265.15	1301.64	1253.51	553.278	530.949	507.562	1273.44	530.596
ENSBTAG00000004075	IDI1	3.427	1.777	1.023e-173	5.163e-172	yes	up	21.279	18.814	19.453	67.274	70.046	71.112	19.849	69.477
ENSBTAG00000021672	RGS1	0.409	-1.29	0.00651	0.01143	yes	down	0.385	0.282	0.116	0.042	0	0	0.261	0.014
ENSBTAG00000012449	-	2.347	1.231	8.204e-57	9.697e-56	yes	up	5.581	5.502	5.027	14.079	12.45	13.367	5.37	13.299
ENSBTAG00000000898	F2RL2	0.298	-1.747	0	0	yes	down	96.916	95.552	97.331	27.365	27.809	29.277	96.6	28.15
ENSBTAG00000024509	TMEM52	0.368	-1.442	0.002628	0.004856	yes	down	0.319	0.357	0.655	0.063	0	0	0.444	0.021
ENSBTAG00000020253	SPEM1	2.304	1.204	0.01278	0.02157	yes	up	0.187	0	0	0.476	0.42	0.469	0.062	0.455
ENSBTAG00000012267	ZFC3H1	2.743	1.456	2.265e-16	9.571e-16	yes	up	0.627	0.552	0.496	1.259	1.762	1.626	0.558	1.549
ENSBTAG00000017402	OSBPL2	2.108	1.076	5.972e-71	8.772e-70	yes	up	14.443	14.048	13.613	30.781	31.662	29.486	14.035	30.643
ENSBTAG00000017456	NYAP1	3.803	1.927	0	0	yes	up	12.318	12.369	11.923	47.769	48.395	46.803	12.203	47.656
ENSBTAG00000024162	SLC19A1	0.419	-1.256	3.915e-83	6.916e-82	yes	down	27.113	27.219	26.741	12.852	12.05	11.392	27.024	12.098
ENSBTAG00000011933	FAM110B	2.249	1.169	3.096e-87	5.872e-86	yes	up	17.855	16.258	17.531	38.027	43.015	40.349	17.215	40.464
ENSBTAG00000004458	MORN3	0.341	-1.552	2.173e-22	1.134e-21	yes	down	8.674	7.896	9.009	3.3	2.992	2.853	8.526	3.048
ENSBTAG00000010635	RAB3A	2.367	1.243	1.869e-10	5.983e-10	yes	up	2.169	2.61	2.081	4.94	5.974	5.606	2.287	5.507
ENSBTAG00000020512	GJB1	0.168	-2.57	3.306e-08	9.313e-08	yes	down	0.473	1.181	0.665	0.063	0.031	0	0.773	0.031
ENSBTAG00000013848	ADGRD1	2.525	1.336	0.003277	0.005987	yes	up	0.066	0.022	0.021	0.116	0.154	0.17	0.036	0.147
ENSBTAG00000019665	IL1RN	0.243	-2.042	6.657e-97	1.482e-95	yes	down	25.77	23.72	21.883	5.077	5.8	5.845	23.791	5.574
ENSBTAG00000032068	PLA2G4F	0.25	-2.001	4.43e-08	1.238e-07	yes	down	0.804	0.617	0.613	0.095	0.174	0.11	0.678	0.126
ENSBTAG00000045603	PCDHB4	0.428	-1.225	0.01156	0.01964	yes	down	0.264	0.13	0.137	0	0.031	0.04	0.177	0.024
ENSBTAG00000020817	B3GAT2	0.328	-1.608	0.0003354	0.0006839	yes	down	1.486	1.202	0.834	0.18	0.123	0.359	1.174	0.221
ENSBTAG00000025903	GLDC	2.398	1.262	1.268e-14	4.975e-14	yes	up	1.508	1.571	1.299	3.216	3.525	3.711	1.459	3.484
ENSBTAG00000016732	DNAI2	2.351	1.233	0.001916	0.003597	yes	up	0.286	0.141	0.211	0.529	0.553	0.788	0.213	0.623
ENSBTAG00000000697	RRP8	0.436	-1.199	1.299e-108	3.427e-107	yes	down	19.231	17.991	19.675	6.188	7.173	6.803	18.966	6.721
ENSBTAG00000006366	NFATC4	5.633	2.494	3.28e-55	3.735e-54	yes	up	0.991	1.354	1.13	6.632	7.285	6.274	1.158	6.73
ENSBTAG00000017691	-	4.164	2.058	0	0	yes	up	28.478	28.02	26.413	113.52	111.002	114.863	27.637	113.128
ENSBTAG00000000387	-	0.45	-1.152	2.994e-33	2.151e-32	yes	down	17.987	19.095	19.274	9.224	7.511	7.96	18.785	8.232
ENSBTAG00000001164	ACAD10	2.786	1.478	1.228e-81	2.114e-80	yes	up	4.062	4.484	4.214	9.361	9.693	9.646	4.253	9.567
ENSBTAG00000002497	ELOVL2	0.467	-1.1	0.004008	0.00724	yes	down	2.554	1.614	2.091	0.624	0.564	1.177	2.086	0.788
ENSBTAG00000008182	FOSB	13.548	3.76	2.59e-116	7.414e-115	yes	up	0.517	0.52	0.338	6.865	6.537	6.065	0.458	6.489
ENSBTAG00000009782	CBX4	2.388	1.256	1.885e-16	7.986e-16	yes	up	5.581	7.181	6.4	17.072	17.143	18.364	6.387	17.526
ENSBTAG00000001866	EMX1	0.403	-1.312	0.006809	0.01192	yes	down	0.198	0.628	0.296	0.148	0	0	0.374	0.049
ENSBTAG00000003089	RHPN2	2.007	1.005	1.77e-70	2.575e-69	yes	up	17.239	17.731	15.894	35.256	32.308	32.718	16.955	33.427
ENSBTAG00000000184	EIF2AK3	2.176	1.122	1.108e-52	1.201e-51	yes	up	5.218	5.156	5.175	10.715	11.691	10.933	5.183	11.113
ENSBTAG00000033136	COX20	0.422	-1.243	6.993e-13	2.535e-12	yes	down	10.744	11.438	10.762	3.311	3.75	2.903	10.981	3.321
ENSBTAG00000008024	UCHL3	0.457	-1.131	1.854e-37	1.486e-36	yes	down	69.329	59.669	62.173	27.037	28.496	29.247	63.724	28.26
ENSBTAG00000015904	RORA	3.901	1.964	1.216e-13	4.556e-13	yes	up	0.583	0.617	0.613	2.475	2.469	2.633	0.604	2.526
ENSBTAG00000020700	CLCN6	3.605	1.85	1.83e-144	6.903e-143	yes	up	3.457	3.206	3.126	12.482	11.404	11.172	3.263	11.686
ENSBTAG00000007000	ENOSF1	0.417	-1.261	3.204e-08	9.046e-08	yes	down	3.721	4.647	4.372	2.348	2.613	2.055	4.247	2.339
ENSBTAG00000013057	CBLB	2.346	1.23	7.477e-20	3.614e-19	yes	up	2.367	2.025	2.271	5.648	5.359	4.499	2.221	5.169
ENSBTAG00000018706	-	0.428	-1.224	2.368e-167	1.1e-165	yes	down	132.769	126.789	122.36	52.815	51.274	55.781	127.306	53.29
ENSBTAG00000018339	ATP5G1	0.284	-1.815	0	0	yes	down	328.064	318.739	311.33	90.037	93.88	87.322	319.378	90.413
ENSBTAG00000001406	MAB21L3	9.56	3.257	3.501e-31	2.379e-30	yes	up	0.088	0.141	0.201	1.386	1.465	1.706	0.143	1.519
ENSBTAG00000034384	VWA3B	2.334	1.223	7.034e-05	0.0001531	yes	up	0.22	0.271	0.19	0.825	0.605	0.489	0.227	0.64
ENSBTAG00000019017	IFITM1	0.452	-1.145	3.289e-11	1.097e-10	yes	down	26.563	24.327	22.928	10.207	9.468	11.661	24.606	10.445
ENSBTAG00000013393	GEMIN4	0.408	-1.293	1.639e-116	4.703e-115	yes	down	28.819	29.504	28.536	11.889	11.046	11.601	28.953	11.512
ENSBTAG00000007554	IFI6	0.396	-1.335	1.173e-30	7.881e-30	yes	down	63.308	67.196	65.584	22.361	30.146	22.454	65.363	24.987
ENSBTAG00000016010	KLHL7	3.256	1.703	3.239e-27	1.98e-26	yes	up	7.056	5.307	6.706	8.494	11.107	9.456	6.356	9.686
ENSBTAG00000039302	ANGPTL6	0.174	-2.524	1.642e-52	1.769e-51	yes	down	8.762	8.914	10.297	1.333	1.465	1.726	9.324	1.508
ENSBTAG00000009587	-	2.615	1.387	0.0009277	0.001803	yes	up	0.176	0.325	0.549	1.248	1.332	1.187	0.35	1.256
ENSBTAG00000040338	OBSL1	3.182	1.67	6.064e-12	2.099e-11	yes	up	0.297	0.26	0.19	0.973	0.758	0.708	0.249	0.813
ENSBTAG00000010451	PA2G4	0.461	-1.116	0	0	yes	down	783.482	767.126	739.148	362.276	348.405	341.886	763.252	350.856
ENSBTAG00000013793	NEDD4	2.678	1.421	2.045e-16	8.654e-16	yes	up	0.671	0.726	0.95	1.851	2.51	2.524	0.782	2.295
ENSBTAG00000046569	CISD3	0.444	-1.172	2.514e-49	2.578e-48	yes	down	81.273	86.996	70.4	40.058	38.066	36.629	79.556	38.251
ENSBTAG00000001139	ACHE	2.021	1.015	0.001086	0.002096	yes	up	0.407	0.477	0.602	1.037	1.148	0.998	0.495	1.061
ENSBTAG00000007508	SRBD1	0.465	-1.106	1.723e-11	5.83e-11	yes	down	2.873	3.054	3.284	1.259	1.578	1.267	3.07	1.368
ENSBTAG00000031715	PCMTD2	2.085	1.06	2.05e-26	1.216e-25	yes	up	3.589	3.813	4.404	8.24	7.972	8.579	3.935	8.264
ENSBTAG00000004425	BBS10	0.291	-1.783	3.237e-08	9.129e-08	yes	down	1.288	1.224	1.584	0.465	0.174	0.329	1.365	0.323
ENSBTAG00000035084	-	2.398	1.262	1.384e-40	1.196e-39	yes	up	4.844	4.527	4.404	11.096	10.585	10.943	4.592	10.875
ENSBTAG00000014916	GJC2	2.135	1.094	0.005368	0.009527	yes	up	0.319	0.173	0.116	0.465	0.594	0.489	0.203	0.516
ENSBTAG00000019617	PTPN22	2.547	1.349	0.0009383	0.001823	yes	up	0.341	0.552	1.098	3.216	1.68	1.796	0.664	2.231
ENSBTAG00000008765	PRADC1	0.439	-1.188	4.315e-24	2.372e-23	yes	down	23.513	25.161	22.432	10.229	9.888	10.055	23.702	10.057
ENSBTAG00000017676	TPK1	0.425	-1.235	1.921e-06	4.778e-06	yes	down	3.093	2.784	2.418	1.164	0.666	1.416	2.765	1.082
ENSBTAG00000027357	FGF22	0.406	-1.299	4.533e-14	1.736e-13	yes	down	15.742	14.221	17.7	6.505	5.81	4.1	15.888	5.472
ENSBTAG00000019678	ALKBH6	0.441	-1.182	2.513e-13	9.297e-13	yes	down	17.514	12.976	14.416	6.897	6.373	5.706	14.969	6.325
ENSBTAG00000000603	JAM2	3.57	1.836	3.197e-67	4.43e-66	yes	up	6.341	6.694	6.157	23.514	19.827	24.858	6.397	22.733
ENSBTAG00000008699	FEM1C	2.309	1.207	1.315e-27	8.111e-27	yes	up	2.994	2.372	2.651	5.849	6.107	6.005	2.672	5.987
ENSBTAG00000046014	GPR146	2.619	1.389	9.115e-11	2.976e-10	yes	up	1.794	1.451	1.859	5.035	5.164	3.601	1.701	4.6
ENSBTAG00000046052	ANKRD63	0.454	-1.14	0.01813	0.02993	yes	down	0.462	0.141	0.433	0.095	0.051	0	0.345	0.049
ENSBTAG00000046409	EGR2	4.07	2.025	1.362e-05	3.157e-05	yes	up	0.033	0.032	0.084	0.476	0.492	0.539	0.05	0.502
ENSBTAG00000010667	PIK3IP1	4.592	2.199	2.838e-48	2.842e-47	yes	up	1.409	2.036	1.785	8.028	8.904	7.591	1.743	8.174
ENSBTAG00000001233	MPZL3	0.473	-1.08	3.947e-05	8.786e-05	yes	down	1.057	1.007	0.887	0.338	0.574	0.379	0.984	0.43
ENSBTAG00000020225	TBXAS1	2.708	1.437	5.133e-36	3.929e-35	yes	up	5.163	4.592	4.15	12.513	12.45	12.648	4.635	12.537
ENSBTAG00000017138	TMEM71	2.476	1.308	0.005967	0.01053	yes	up	0	0.065	0	0.413	0.564	0.349	0.022	0.442
ENSBTAG00000040575	KCTD5	0.423	-1.24	7.804e-33	5.55e-32	yes	down	20.255	16.247	16.76	7.256	8.331	6.274	17.754	7.287
ENSBTAG00000003934	PSPC1	0.307	-1.702	7.484e-123	2.294e-121	yes	down	52.146	44.83	45.244	14.989	14.786	12.788	47.407	14.188
ENSBTAG00000015739	MRC2	0.486	-1.042	0	0	yes	down	189.747	192.556	189.275	93.676	92.722	88.27	190.526	91.556
ENSBTAG00000010180	URB2	0.41	-1.287	3.395e-143	1.256e-141	yes	down	20.453	22.691	21.164	8.462	8.074	7.751	21.436	8.096
ENSBTAG00000014803	CPZ	0.43	-1.216	2.644e-18	1.21e-17	yes	down	7.243	7.257	6.516	3.12	2.797	2.783	7.005	2.9
ENSBTAG00000009512	EPS8L1	0.319	-1.647	1.478e-16	6.305e-16	yes	down	2.851	2.979	2.683	0.973	0.83	0.718	2.838	0.84
ENSBTAG00000003232	RAB29	2.338	1.225	1.824e-56	2.135e-55	yes	up	6.781	7.224	6.421	16.395	15.042	15.641	6.809	15.693
ENSBTAG00000013960	PSAT1	3.509	1.811	0	0	yes	up	76.066	72.829	70.844	259.937	240.14	256.908	73.246	252.328
ENSBTAG00000010875	MSX1	2.478	1.309	7.529e-170	3.65e-168	yes	up	45.464	48.307	42.751	112.695	108.04	111.492	45.507	110.742
ENSBTAG00000005903	LRP5	0.377	-1.408	3.061e-53	3.353e-52	yes	down	7.816	8.113	7.393	2.549	3.135	2.863	7.774	2.849
ENSBTAG00000031814	SDS	5.063	2.34	9.124e-17	3.925e-16	yes	up	0.561	0.531	0.475	3.194	3.187	2.733	0.522	3.038
ENSBTAG00000014738	HOXA11	2.195	1.134	7.414e-31	5.005e-30	yes	up	7.298	8.015	6.749	15.539	14.97	17.377	7.354	15.962
ENSBTAG00000018984	PIK3CD	0.498	-1.006	0.0003513	0.0007148	yes	down	0.815	0.791	1.172	0.391	0.328	0.559	0.926	0.426
ENSBTAG00000003397	CTBP2	2.299	1.201	6.066e-151	2.461e-149	yes	up	30.9	27.89	29.677	65.518	67.802	67.392	29.489	66.904
ENSBTAG00000026172	FAM84B	2.169	1.117	5.902e-45	5.6e-44	yes	up	5.097	4.733	4.298	9.499	10.134	10.604	4.709	10.079
ENSBTAG00000037558	-	19.4	4.278	1.902e-22	9.952e-22	yes	up	0	0	0	3.099	2.941	3.801	0	3.28
ENSBTAG00000006795	-	0.309	-1.692	2.709e-38	2.206e-37	yes	down	52.024	36.501	37.027	13.814	10.431	13.017	41.851	12.421
ENSBTAG00000031383	SMIM24	0.281	-1.829	2.043e-05	4.664e-05	yes	down	1.332	1.116	1.183	0.148	0.256	0.2	1.21	0.201
ENSBTAG00000014334	ZFYVE26	3.078	1.622	2.276e-171	1.119e-169	yes	up	3.402	3.672	3.622	11.286	10.534	10.633	3.565	10.818
ENSBTAG00000007149	NYNRIN	2.519	1.333	0.004255	0.007655	yes	up	0.22	0.087	0.021	0.465	0.492	0.449	0.109	0.469
ENSBTAG00000038321	LIPE	2.193	1.133	1.17e-11	3.998e-11	yes	up	1.365	1.625	1.299	3.343	3.043	3.042	1.43	3.143
ENSBTAG00000015969	STK40	3.536	1.822	1.105e-79	1.848e-78	yes	up	4.238	5.015	4.848	14.777	14.509	12.748	4.7	14.011
ENSBTAG00000006848	DHX34	0.36	-1.474	2.052e-28	1.298e-27	yes	down	4.447	4.614	5.027	1.502	1.691	1.696	4.696	1.63
ENSBTAG00000020304	-	0.402	-1.313	8.752e-69	1.245e-67	yes	down	47.379	47.365	47.229	19.759	20.616	15.97	47.324	18.782
ENSBTAG00000008371	FBXL20	3.238	1.695	5.424e-24	2.978e-23	yes	up	1.75	1.668	1.024	4.347	5.656	4.608	1.481	4.87
ENSBTAG00000037508	EBF1	2.089	1.063	0.001057	0.002041	yes	up	0.352	0.531	0.718	1.206	1.199	1.267	0.534	1.224
ENSBTAG00000008858	-	0.087	-3.526	9.16e-24	4.999e-23	yes	down	2.18	3.054	3.211	0.159	0.184	0.1	2.815	0.148
ENSBTAG00000001714	MFSD9	0.459	-1.124	7.985e-77	1.287e-75	yes	down	32.21	29.287	32.686	13.814	14.427	13.965	31.394	14.069
ENSBTAG00000014907	IL11RA	0.367	-1.447	7.576e-38	6.125e-37	yes	down	16.655	14.709	16.961	5.934	5.113	6.085	16.108	5.711
ENSBTAG00000009232	PIK3CA	2.971	1.571	1.983e-22	1.037e-21	yes	up	1.431	1.116	1.225	3.395	4.232	3.721	1.257	3.783
ENSBTAG00000044159	C4orf33	0.441	-1.18	0.01405	0.02358	yes	down	0.76	1.516	0.898	0.201	0.41	0.1	1.058	0.237
ENSBTAG00000013861	SLC8A1	7.589	2.924	4.246e-10	1.334e-09	yes	up	0	0	0.021	0.37	0.348	0.469	0.007	0.396
ENSBTAG00000020416	PGAP1	2.407	1.267	1.504e-05	3.471e-05	yes	up	1.057	0.509	0.549	1.967	2.029	1.925	0.705	1.974
ENSBTAG00000035958	-	2.215	1.147	6.349e-34	4.641e-33	yes	up	12.439	10.127	9.389	26.053	22.409	23.651	10.652	24.038
ENSBTAG00000025308	STON2	2.338	1.225	3.483e-27	2.127e-26	yes	up	0.991	1.051	1.088	2.613	2.756	2.544	1.043	2.638
ENSBTAG00000021714	TEKT2	3.633	1.861	1.008e-26	6.048e-26	yes	up	1.871	1.549	1.679	6.738	5.882	6.394	1.7	6.338
ENSBTAG00000005318	RNF6	2.031	1.022	1.892e-16	8.014e-16	yes	up	2.279	2.253	2.292	4.517	4.949	4.299	2.275	4.588
ENSBTAG00000013128	ACBD3	2.003	1.002	1.802e-34	1.331e-33	yes	up	6.099	6.12	5.798	11.202	13.146	11.312	6.006	11.887
ENSBTAG00000003711	EPAS1	8.219	3.039	4.171e-55	4.738e-54	yes	up	0.473	0.217	0.264	2.835	2.767	2.813	0.318	2.805
ENSBTAG00000007763	SLC1A4	5.468	2.451	0	0	yes	up	8.685	9.336	8.185	47.758	46.694	46.663	8.735	47.038
ENSBTAG00000006969	TUBB	0.376	-1.413	0	0	yes	down	2476.83	2518.34	2442.96	947.414	913.773	867.543	2479.38	909.577
ENSBTAG00000021880	COQ8A	0.484	-1.047	4.212e-19	1.989e-18	yes	down	7.1	6.38	7.266	3.184	3.125	3.431	6.915	3.247
ENSBTAG00000014932	ARSE	0.338	-1.567	1.555e-16	6.614e-16	yes	down	4.106	4.863	4.636	1.407	1.721	1.167	4.535	1.432
ENSBTAG00000018596	PTPN21	2.32	1.214	1.961e-157	8.52e-156	yes	up	13.782	12.77	12.346	29.544	29.254	29.845	12.966	29.548
ENSBTAG00000012564	KANSL1	3.021	1.595	1.479e-137	5.213e-136	yes	up	7.937	8.914	9.135	27.587	26.026	24.638	8.662	26.084
ENSBTAG00000014135	WDR17	0.296	-1.757	0.0002403	0.0004965	yes	down	0.187	0.108	0.137	0.011	0.02	0.01	0.144	0.014
ENSBTAG00000010778	NDUFAF1	0.486	-1.041	3.785e-10	1.193e-09	yes	down	8.575	9.499	8.449	4.58	3.617	4.15	8.841	4.116
ENSBTAG00000010322	HYOU1	2.834	1.503	0	0	yes	up	80.745	83.53	85.017	238.379	227.997	224.639	83.097	230.338
ENSBTAG00000014885	MYOM3	3.989	1.996	3.129e-16	1.316e-15	yes	up	0.583	0.552	0.454	2.56	2.777	3.032	0.53	2.79
ENSBTAG00000010273	EREG	13.823	3.789	0	0	yes	up	5.779	6.044	6.305	86.378	87.486	80.988	6.043	84.951
ENSBTAG00000011050	PLPP6	0.496	-1.013	1.869e-05	4.28e-05	yes	down	4.711	4.798	4.415	2.729	2.101	1.626	4.641	2.152
ENSBTAG00000000414	-	0.37	-1.435	0.001729	0.003264	yes	down	0.297	0.791	0.486	0.063	0.154	0.12	0.525	0.112
ENSBTAG00000010252	-	0.458	-1.127	6.616e-06	1.574e-05	yes	down	2.07	2.047	2.355	0.941	0.912	0.958	2.157	0.937
ENSBTAG00000009475	PLXDC2	4.219	2.077	0	0	yes	up	10.017	10.95	11.216	46.203	44.194	45.826	10.728	45.408
ENSBTAG00000009742	DOK7	0.483	-1.051	1.585e-07	4.273e-07	yes	down	4.15	3.195	3.263	1.47	1.66	1.476	3.536	1.535
ENSBTAG00000034691	TSTA3	0.352	-1.507	2.881e-181	1.56e-179	yes	down	154.136	155.514	145.542	51.63	56.797	48.439	151.731	52.289
ENSBTAG00000015011	C7orf43	2.175	1.121	3.445e-39	2.873e-38	yes	up	6.869	6.769	7.794	16.427	15.411	17.576	7.144	16.471
ENSBTAG00000000795	NMNAT2	2.803	1.487	1.777e-26	1.057e-25	yes	up	2.796	2.719	2.851	8.97	7.296	7.292	2.789	7.853
ENSBTAG00000006359	EPHA1	0.411	-1.284	0.007547	0.01313	yes	down	0.132	0.108	0.19	0.032	0.041	0.01	0.143	0.028
ENSBTAG00000017466	HCN4	0.437	-1.194	0.01207	0.02043	yes	down	0.154	0.184	0.127	0.085	0.01	0.01	0.155	0.035
ENSBTAG00000005286	TGIF2	2.061	1.043	1.499e-10	4.829e-10	yes	up	1.673	2.881	2.429	3.321	5.175	4.16	2.328	4.219
ENSBTAG00000003222	ASNS	4.107	2.038	0	0	yes	up	40.972	40.064	40.227	164.134	158.894	166.145	40.421	163.058
ENSBTAG00000008448	MEIS1	0.399	-1.327	0.0001863	0.0003891	yes	down	0.671	0.552	0.454	0.18	0.225	0.15	0.559	0.185
ENSBTAG00000039524	-	3.269	1.709	3.33e-37	2.64e-36	yes	up	1.574	1.462	2.292	5.257	4.795	5.107	1.776	5.053
ENSBTAG00000014502	BRAT1	0.484	-1.047	2.626e-27	1.607e-26	yes	down	11.019	11.254	12.145	4.897	5.461	5.726	11.473	5.361
ENSBTAG00000021837	RGS19	0.493	-1.019	5.333e-31	3.615e-30	yes	down	33.531	27.847	29.962	14.671	16.108	13.776	30.447	14.852
ENSBTAG00000001826	SASH1	2.876	1.524	1.54e-55	1.769e-54	yes	up	1.585	1.874	1.848	4.802	5.615	5.037	1.769	5.151
ENSBTAG00000045754	SMIM1	2.586	1.371	2.828e-09	8.543e-09	yes	up	1.915	2.155	1.373	5.046	4.877	4.728	1.814	4.884
ENSBTAG00000004136	NFE2L3	0.341	-1.552	2.194e-72	3.302e-71	yes	down	18.395	18.705	20.89	6.749	5.923	6.544	19.33	6.405
ENSBTAG00000011079	-	0.301	-1.732	0	0	yes	down	143.436	151.333	145.912	43.76	43.108	42.903	146.894	43.257
ENSBTAG00000008465	ACCS	0.478	-1.066	4.656e-30	3.076e-29	yes	down	17.613	18.056	17.13	7.849	7.982	8.469	17.6	8.1
ENSBTAG00000012412	URB1	0.418	-1.259	2.658e-103	6.489e-102	yes	down	11.36	11.47	11.353	4.887	4.642	4.439	11.394	4.656
ENSBTAG00000000664	SLC22A15	5.756	2.525	2.769e-116	7.911e-115	yes	up	2.323	1.408	1.32	9.467	9.263	8.489	1.684	9.073
ENSBTAG00000047706	ING2	2.138	1.096	1.175e-21	6.004e-21	yes	up	4.007	4.43	4.045	8.822	8.71	8.918	4.161	8.817
ENSBTAG00000016473	NAT1	0.491	-1.026	3.817e-08	1.071e-07	yes	down	2.961	2.599	3.358	1.396	1.26	1.526	2.973	1.394
ENSBTAG00000014357	SDC2	0.384	-1.38	2.784e-60	3.474e-59	yes	down	45.453	48.35	46.69	18.247	16.784	17.456	46.831	17.496
ENSBTAG00000007173	PDGFRA	2.965	1.568	3.917e-20	1.915e-19	yes	up	0.506	0.509	0.401	1.47	1.281	1.466	0.472	1.406
ENSBTAG00000007932	HCK	0.485	-1.044	6.418e-46	6.182e-45	yes	down	23.645	22.074	23.741	11.635	11.753	11.561	23.153	11.65
ENSBTAG00000019418	UBE3D	0.369	-1.438	1.853e-18	8.565e-18	yes	down	6.473	7.279	6.822	2.549	2.06	2.603	6.858	2.404
ENSBTAG00000040078	FLVCR2	2.563	1.358	1.078e-24	6.048e-24	yes	up	1.904	1.928	1.711	4.273	4.754	4.349	1.848	4.459
ENSBTAG00000006789	FGD5	0.262	-1.935	4.281e-08	1.198e-07	yes	down	0.396	0.314	0.359	0.085	0.082	0.04	0.356	0.069
ENSBTAG00000004010	PAPPA	21.407	4.42	8.045e-226	6.035e-224	yes	up	0.165	0.249	0.211	4.527	4.672	4.449	0.208	4.549
ENSBTAG00000003822	CROCC	0.489	-1.033	2.135e-18	9.829e-18	yes	down	3.952	3.986	4.267	2.126	1.998	2.085	4.068	2.07
ENSBTAG00000007415	SLC7A8	0.408	-1.292	9.762e-134	3.285e-132	yes	down	29.513	29.212	29.698	11.53	12.071	12.03	29.474	11.877
ENSBTAG00000010326	AADAT	0.381	-1.392	4.577e-25	2.597e-24	yes	down	10.722	10.701	10.603	3.734	3.463	4.529	10.675	3.909
ENSBTAG00000047319	-	0.309	-1.692	1.408e-07	3.812e-07	yes	down	90.234	45.166	43.163	17.136	14.489	13.796	59.521	15.14
ENSBTAG00000006013	NT5DC3	0.356	-1.489	3.928e-33	2.816e-32	yes	down	14.366	16.171	16.539	6.304	4.724	5.147	15.692	5.392
ENSBTAG00000009661	RNASEH2A	0.417	-1.263	1.742e-227	1.322e-225	yes	down	140.277	136.039	136.217	51.884	50.249	50.015	137.511	50.716
ENSBTAG00000040058	ORC5	0.4	-1.323	7.28e-23	3.854e-22	yes	down	8.223	7.376	8.026	3.385	2.777	2.923	7.875	3.028
ENSBTAG00000022294	FADS1	2.264	1.179	3.066e-109	8.137e-108	yes	up	18.24	18.12	17.817	41.073	41.816	40.19	18.059	41.026
ENSBTAG00000014511	-	0.478	-1.065	3.332e-15	1.338e-14	yes	down	8.102	7.571	7.171	3.988	3.299	3.122	7.615	3.47
ENSBTAG00000008457	SLU7	2.221	1.151	3.513e-12	1.231e-11	yes	up	2.367	1.744	2.281	4.316	5.574	4.369	2.131	4.753
ENSBTAG00000012657	ZSWIM8	2.624	1.392	4.458e-196	2.758e-194	yes	up	9.698	9.596	10.139	26	25.34	23.621	9.811	24.987
ENSBTAG00000004112	GAMT	0.378	-1.404	1.024e-72	1.546e-71	yes	down	71.542	74.778	68.309	26.73	26.846	24.429	71.543	26.002
ENSBTAG00000021696	CCIN	2.277	1.187	0.008858	0.01528	yes	up	0	0	0	0.095	0.205	0.07	0	0.123
ENSBTAG00000025496	SORD	0.414	-1.272	3.102e-40	2.665e-39	yes	down	31.164	33.024	34.25	14.28	12.009	13.297	32.813	13.195
ENSBTAG00000014262	BZW2	0.433	-1.208	1.361e-261	1.235e-259	yes	down	209.914	201.394	197.534	88.694	84.453	84.848	202.947	85.998
ENSBTAG00000011103	SLC8B1	2.274	1.185	2.11e-188	1.227e-186	yes	up	26.089	25.832	26.149	58.992	58.641	56.978	26.023	58.204
ENSBTAG00000014420	AGER	3.392	1.762	1.424e-31	9.818e-31	yes	up	0.859	0.823	0.771	2.93	2.726	2.484	0.818	2.713
ENSBTAG00000013889	TMEM141	0.372	-1.428	8.01e-45	7.579e-44	yes	down	50.417	51.145	51.696	19.801	16.907	18.554	51.086	18.421
ENSBTAG00000047680	IRF7	2.274	1.185	4.072e-107	1.051e-105	yes	up	29.689	29.775	29.085	67.264	69.175	61.626	29.516	66.022
ENSBTAG00000039355	MADCAM1	2.763	1.466	0.002325	0.004322	yes	up	0.11	0	0.063	0.434	0.236	0.499	0.058	0.39
ENSBTAG00000008815	WDR89	0.436	-1.199	2.617e-06	6.44e-06	yes	down	3.578	2.372	3.348	1.407	1.301	0.998	3.099	1.235
ENSBTAG00000005583	HYI	0.387	-1.368	3.405e-07	8.944e-07	yes	down	2.521	2.405	3.654	1.026	1.055	0.918	2.86	1
ENSBTAG00000005947	PLAU	4.033	2.012	0	0	yes	up	125.823	122.034	122.73	502.452	484.829	478.994	123.529	488.758
ENSBTAG00000011624	FGF21	6.979	2.803	1.505e-09	4.602e-09	yes	up	0	0	0.243	3.078	2.039	2.594	0.081	2.57
ENSBTAG00000018864	CENPU	0.431	-1.215	8.893e-14	3.351e-13	yes	down	6.264	6.455	6.96	2.517	2.428	3.142	6.56	2.696
ENSBTAG00000020042	KLHL28	2.187	1.129	0.002399	0.004453	yes	up	0.319	0.325	0.264	0.635	1.066	0.608	0.303	0.77
ENSBTAG00000001112	SMOX	2.5	1.322	1.106e-41	9.831e-41	yes	up	5.603	5.773	5.946	14.481	14.253	13.895	5.774	14.21
ENSBTAG00000011795	TXNRD3	0.441	-1.18	7.047e-56	8.136e-55	yes	down	19.605	20.817	19.475	9.055	8.72	8.2	19.966	8.658
ENSBTAG00000033608	-	3.821	1.934	2.331e-18	1.071e-17	yes	up	1.332	0.769	1.267	4.908	4.099	4.638	1.123	4.548
ENSBTAG00000016231	POFUT1	0.443	-1.176	6.534e-167	3.015e-165	yes	down	56.009	57.069	57.273	23.959	24.09	24.628	56.784	24.226
ENSBTAG00000001229	SLC25A22	0.444	-1.172	4.631e-91	9.463e-90	yes	down	42.646	45.133	42.688	19.685	19.048	17.317	43.489	18.683
ENSBTAG00000003634	CISD1	0.367	-1.448	2.082e-60	2.603e-59	yes	down	87.812	77.042	78.859	29.099	29.541	27.9	81.238	28.847
ENSBTAG00000047794	DNAH1	0.146	-2.775	1.494e-16	6.372e-16	yes	down	0.209	0.292	0.243	0.021	0.041	0.02	0.248	0.027
ENSBTAG00000014614	ACTA2	0.07	-3.84	1.959e-284	1.977e-282	yes	down	57.98	58.402	53.407	3.184	3.238	2.663	56.596	3.028
ENSBTAG00000005828	MERTK	6.521	2.705	4.311e-24	2.371e-23	yes	up	0.22	0.152	0.243	1.703	1.598	1.416	0.205	1.572
ENSBTAG00000017335	-	0.404	-1.306	2.183e-07	5.832e-07	yes	down	4.029	3.044	3.422	1.893	1.598	1.127	3.498	1.539
ENSBTAG00000004223	SRR	0.408	-1.294	1.335e-61	1.704e-60	yes	down	22.853	22.886	23.541	7.976	8.781	9.107	23.093	8.621
ENSBTAG00000021308	IRS1	2.228	1.156	3.733e-86	7.011e-85	yes	up	7.089	7.658	7.519	16.374	15.841	15.611	7.422	15.942
ENSBTAG00000020936	CARD15	0.475	-1.074	0.02576	0.04143	yes	down	0.066	0.054	0.053	0	0.02	0.01	0.058	0.01
ENSBTAG00000010236	CIDEB	2.199	1.137	1.116e-06	2.832e-06	yes	up	1.827	1.798	2.154	4.009	4.744	4.369	1.926	4.374
ENSBTAG00000002121	CDK2AP2	2.099	1.07	8.079e-93	1.698e-91	yes	up	56.747	58.217	54.632	124.225	124.906	119.053	56.532	122.728
ENSBTAG00000013534	GFAP	0.475	-1.073	0.02063	0.03375	yes	down	0.066	0.043	0.127	0.021	0	0	0.079	0.007
ENSBTAG00000008545	ATF3	7.23	2.854	0	0	yes	up	21.862	20.449	20.457	156.011	149.939	141.187	20.923	149.046
ENSBTAG00000004150	NRG1	0.19	-2.397	2.512e-16	1.059e-15	yes	down	5.449	6.271	7.076	0.867	0.369	0.668	6.265	0.635
ENSBTAG00000002431	TRIM24	2.562	1.357	6.176e-36	4.712e-35	yes	up	1.739	2.09	2.366	5.638	6.127	6.035	2.065	5.933
ENSBTAG00000017810	EFHC1	2.868	1.52	3.879e-31	2.632e-30	yes	up	4.007	3.249	3.232	11.329	8.792	9.905	3.496	10.009
ENSBTAG00000002834	CCDC69	3.265	1.707	3.288e-18	1.495e-17	yes	up	0.749	0.693	1.056	2.507	2.9	3.042	0.833	2.816
ENSBTAG00000024595	HECA	6.993	2.806	4.496e-56	5.217e-55	yes	up	1.255	1.885	1.267	11.276	10.472	10.703	1.469	10.817
ENSBTAG00000017296	POLN	0.465	-1.104	6.555e-05	0.000143	yes	down	1.838	2.036	1.922	0.635	0.707	0.748	1.932	0.697
ENSBTAG00000021381	DAAM2	0.427	-1.227	2.555e-36	1.971e-35	yes	down	4.392	4.679	4.467	1.798	1.896	1.935	4.513	1.876
ENSBTAG00000040398	MGC148692	0.431	-1.213	5.63e-23	2.993e-22	yes	down	2.972	3.997	4.362	1.513	1.742	1.377	3.777	1.544
ENSBTAG00000016053	ARSA	0.464	-1.108	9.697e-34	7.046e-33	yes	down	22.258	21.24	22.611	10.239	10.605	9.027	22.036	9.957
ENSBTAG00000023601	CD3EAP	0.36	-1.473	2e-132	6.63e-131	yes	down	63.231	66.936	61.286	24.382	21.702	21.277	63.818	22.454
ENSBTAG00000012046	JUNB	3.343	1.741	0	0	yes	up	36.228	35.353	36.541	120.046	120.449	114.714	36.041	118.403
ENSBTAG00000004685	SRGAP3	0.421	-1.247	0.006418	0.01127	yes	down	0.132	0.054	0.042	0	0	0	0.076	0
ENSBTAG00000009461	STYXL1	0.454	-1.139	0.004289	0.00771	yes	down	0.793	1.657	1.415	0.264	0.82	0.449	1.288	0.511
ENSBTAG00000046885	RXFP4	4.011	2.004	1.764e-05	4.049e-05	yes	up	0.11	0	0.158	0.899	1.076	0.848	0.089	0.941
ENSBTAG00000004126	MLF1	0.414	-1.272	0.006646	0.01165	yes	down	0.638	0.866	1.056	0.201	0.133	0.259	0.853	0.198
ENSBTAG00000000250	HDHD3	2.786	1.478	1.651e-120	4.972e-119	yes	up	20.486	19.442	19.179	54.2	55.721	51.97	19.702	53.964
ENSBTAG00000013556	UNC13D	2.247	1.168	0.016	0.02666	yes	up	0.011	0.032	0.011	0.042	0.082	0.11	0.018	0.078
ENSBTAG00000018528	USP45	2.082	1.058	0.001229	0.002359	yes	up	0.341	0.325	0.359	0.846	0.881	0.618	0.342	0.782
ENSBTAG00000006043	SLC6A9	2.088	1.062	8.1e-116	2.304e-114	yes	up	8.333	8.102	8.227	16.269	17.009	16.21	8.221	16.496
ENSBTAG00000001735	ADAM11	0.278	-1.849	6.479e-12	2.239e-11	yes	down	1.09	1.3	1.288	0.286	0.328	0.249	1.226	0.288
ENSBTAG00000047087	MCIDAS	0.434	-1.204	3.999e-36	3.07e-35	yes	down	15.709	14.362	13.402	6.283	5.369	5.975	14.491	5.876
ENSBTAG00000012050	ORAI2	2.342	1.228	2.321e-80	3.92e-79	yes	up	8.961	7.149	9.178	19.537	19.212	18.564	8.429	19.104
ENSBTAG00000003667	TLN2	2.428	1.28	3.253e-145	1.23e-143	yes	up	9.94	9.748	9.79	25.915	25.371	24.928	9.826	25.405
ENSBTAG00000030690	RADIL	0.137	-2.869	9.823e-10	3.028e-09	yes	down	0.341	0.303	0.285	0	0	0.01	0.31	0.003
ENSBTAG00000019378	KIAA1755	5.996	2.584	2.323e-08	6.624e-08	yes	up	0.011	0	0.021	0.37	0.225	0.269	0.011	0.288
ENSBTAG00000013562	-	0.239	-2.063	3.489e-14	1.346e-13	yes	down	4.811	4.82	4.172	0.423	1.568	0.838	4.601	0.943
ENSBTAG00000045608	-	2.525	1.336	5.343e-08	1.484e-07	yes	up	4.106	4.029	4.393	12.968	7.439	12.668	4.176	11.025
ENSBTAG00000019164	RHOBTB1	2.225	1.154	3.295e-10	1.042e-09	yes	up	0.87	0.812	1.151	2.052	2.008	2.185	0.944	2.082
ENSBTAG00000021894	PPOX	3.169	1.664	3.166e-135	1.082e-133	yes	up	17.228	16.582	14.859	53.946	51.366	51.342	16.223	52.218
ENSBTAG00000017363	SSAT-1	3.315	1.729	1.288e-279	1.253e-277	yes	up	113.142	104.943	93.835	321.795	302.788	316.739	103.973	313.774
ENSBTAG00000003083	SLC50A1	0.465	-1.104	8.389e-41	7.295e-40	yes	down	53.103	49.347	52.626	17.591	17.675	18.554	51.692	17.94
ENSBTAG00000004165	CLYBL	0.326	-1.617	2.121e-15	8.592e-15	yes	down	7.574	7.149	7.541	2.951	2.92	2.833	7.421	2.901
ENSBTAG00000008353	CDKN1A	4.925	2.3	0	0	yes	up	26.64	26.276	26.603	129.048	128.564	127.282	26.506	128.298
ENSBTAG00000019947	SYT7	0.361	-1.471	7.714e-06	1.824e-05	yes	down	1.376	1.365	1.447	0.413	0.328	0.289	1.396	0.343
ENSBTAG00000009368	RRAGC	2.323	1.216	5.316e-83	9.343e-82	yes	up	12.67	12.618	11.892	27.978	28.68	30.554	12.393	29.071
ENSBTAG00000015952	ADAP1	0.483	-1.049	6.248e-86	1.172e-84	yes	down	49.603	44.148	45.951	23.356	23.034	20.18	46.567	22.19
ENSBTAG00000003975	LMAN2L	0.484	-1.046	7.734e-22	3.972e-21	yes	down	10.986	9.575	11.036	5.077	5.267	4.439	10.532	4.928
ENSBTAG00000017752	DYNLRB2	0.451	-1.149	0.01683	0.02794	yes	down	1.211	1.289	2.418	0.476	0.492	0.16	1.639	0.376
ENSBTAG00000009493	BCL3	2.723	1.445	1.417e-104	3.543e-103	yes	up	19.385	18.879	20.584	50.075	55.711	50.923	19.616	52.236
ENSBTAG00000009226	SCUBE3	0.339	-1.56	1.381e-100	3.242e-99	yes	down	8.928	9.466	9.737	3.025	3.115	3.082	9.377	3.074
ENSBTAG00000018272	RERE	2.49	1.316	0	0	yes	up	22.677	22.745	22.759	67.602	65.128	64.539	22.727	65.756
ENSBTAG00000004944	ANXA10	2.764	1.467	1.275e-36	9.934e-36	yes	up	6.649	6.932	5.935	18.532	17.214	17.855	6.505	17.867
ENSBTAG00000013879	DGKH	2.091	1.064	1.814e-06	4.52e-06	yes	up	0.716	0.975	0.792	1.566	1.752	1.885	0.828	1.734
ENSBTAG00000005576	CLEC11A	0.468	-1.096	9.75e-08	2.672e-07	yes	down	6.087	5.957	6.717	3.068	2.582	2.574	6.254	2.741
ENSBTAG00000017249	SBSPON	0.336	-1.574	2.861e-26	1.689e-25	yes	down	14.454	13.571	13.064	4.675	4.16	4.309	13.696	4.381
ENSBTAG00000047426	LYPD6	2.797	1.484	9.645e-12	3.308e-11	yes	up	1.497	0.574	0.686	1.576	2.111	1.955	0.919	1.881
ENSBTAG00000000320	UBAP1	2.107	1.075	8.628e-119	2.557e-117	yes	up	41.545	37.552	39.361	83.003	83.951	77.297	39.486	81.417
ENSBTAG00000006609	ERRFI1	3.994	1.998	0	0	yes	up	52.035	51.935	51.158	211.84	199.871	197.068	51.709	202.926
ENSBTAG00000013110	-	0.359	-1.478	3.065e-07	8.084e-07	yes	down	3.071	2.838	3.485	0.751	1.004	1.227	3.131	0.994
ENSBTAG00000003165	ADAMTS9	3.795	1.924	1.723e-09	5.251e-09	yes	up	0.143	0.097	0.074	0.529	0.461	0.429	0.105	0.473
ENSBTAG00000012128	AASS	4.877	2.286	1.279e-44	1.206e-43	yes	up	0.771	0.65	0.919	4.453	4.027	3.441	0.78	3.974
ENSBTAG00000021661	APAF1	2.201	1.138	2.473e-16	1.043e-15	yes	up	1.211	1.029	1.362	2.687	3.115	2.544	1.201	2.782
ENSBTAG00000021972	DNAH5	0.499	-1.003	0.0006649	0.001314	yes	down	0.209	0.13	0.158	0.063	0.082	0.07	0.166	0.072
ENSBTAG00000015651	-	0.259	-1.951	4.333e-23	2.311e-22	yes	down	3.875	3.282	3.506	1.015	0.717	0.798	3.554	0.843
ENSBTAG00000039708	C9orf172	0.456	-1.132	5.172e-05	0.000114	yes	down	1.057	0.953	1.003	0.328	0.42	0.489	1.004	0.412
ENSBTAG00000011461	ADORA1	0.496	-1.011	2.022e-25	1.163e-24	yes	down	13.903	13.42	13.856	7.88	6.742	5.596	13.726	6.739
ENSBTAG00000039682	MTUS1	2.755	1.462	0.0008117	0.001589	yes	up	0.088	0.054	0.095	0.138	0.707	0.339	0.079	0.395
ENSBTAG00000017911	HMX2	2.304	1.204	5.821e-05	0.0001276	yes	up	1.574	1.473	1.362	4.601	3.72	3.312	1.47	3.878
ENSBTAG00000022160	NAP1L4	0.498	-1.005	1.741e-176	9.165e-175	yes	down	126.527	126.735	124.177	62.345	61.705	60.15	125.813	61.4
ENSBTAG00000013792	UBALD2	6.964	2.8	0	0	yes	up	44.275	38.006	37.978	271.181	258.266	258.235	40.086	262.561
ENSBTAG00000009863	BHLHE40	3.285	1.716	0	0	yes	up	67.172	66.882	68.193	226.088	213.201	213.247	67.416	217.512
ENSBTAG00000012596	POP1	0.386	-1.373	4.149e-80	6.972e-79	yes	down	21.092	20.514	19.232	8.06	7.941	6.903	20.279	7.635
ENSBTAG00000031544	DDIT3	10.763	3.428	0	0	yes	up	22.313	22.28	22.009	243.012	233.428	232.43	22.201	236.29
ENSBTAG00000045859	PCDHB8	0.353	-1.501	9.374e-05	0.0002012	yes	down	0.627	0.542	0.76	0.159	0.113	0.239	0.643	0.17
ENSBTAG00000037945	CASKIN1	0.286	-1.805	1.581e-05	3.643e-05	yes	down	0.275	0.325	0.253	0.021	0.082	0.05	0.284	0.051
ENSBTAG00000011889	NOC4L	0.387	-1.369	4.891e-71	7.193e-70	yes	down	55.547	58.997	54.506	19.537	21.733	22.464	56.35	21.245
ENSBTAG00000003403	PADI2	4.573	2.193	8.62e-23	4.551e-22	yes	up	0.616	0.877	0.729	4.199	3.463	3.302	0.741	3.655
ENSBTAG00000004208	PLEKHG6	2.178	1.123	3.211e-59	3.927e-58	yes	up	11.625	9.51	11.015	22.858	22.963	23.91	10.717	23.244
ENSBTAG00000016902	SGTB	2.049	1.035	0.02232	0.0363	yes	up	0.484	0.054	0.296	0.74	0.809	0.798	0.278	0.782
ENSBTAG00000015582	HMOX1	0.397	-1.334	0	0	yes	down	906.333	915.611	937.189	374.314	354.574	342.315	919.711	357.068
ENSBTAG00000002640	KALRN	0.491	-1.027	1.237e-15	5.065e-15	yes	down	15.951	11.384	9.167	2.517	5.974	4.608	12.167	4.366
ENSBTAG00000010820	WNT11	0.344	-1.538	5.174e-07	1.34e-06	yes	down	1.178	1.798	1.447	0.434	0.635	0.299	1.474	0.456
ENSBTAG00000006610	XRRA1	0.485	-1.045	1.389e-05	3.215e-05	yes	down	1.618	1.96	1.616	0.751	1.014	0.589	1.731	0.785
ENSBTAG00000012372	TMEM53	2.098	1.069	2.103e-30	1.402e-29	yes	up	19.209	19.68	17.648	46.838	39.572	36.609	18.846	41.006
ENSBTAG00000020221	WNT5A	0.336	-1.575	1.931e-96	4.287e-95	yes	down	17.173	15.304	14.722	5.321	5.216	4.01	15.733	4.849
ENSBTAG00000012184	-	2.533	1.341	5.974e-155	2.53e-153	yes	up	100.614	95.238	96.158	238.104	246.462	233.956	97.337	239.507
ENSBTAG00000011617	MAMSTR	0.311	-1.683	4.717e-09	1.404e-08	yes	down	1.541	1.506	1.69	0.423	0.451	0.399	1.579	0.424
ENSBTAG00000019454	ANGEL1	0.404	-1.307	1.441e-15	5.88e-15	yes	down	5.999	5.535	4.995	2.264	1.66	2.434	5.51	2.119
ENSBTAG00000015077	-	0.447	-1.161	2.172e-53	2.383e-52	yes	down	14.575	13.961	13.708	5.564	6.394	6.514	14.081	6.157
ENSBTAG00000005339	-	4.857	2.28	0	0	yes	up	24.702	22.301	24.29	105.502	112.559	109.217	23.764	109.093
ENSBTAG00000046763	FAM107A	2.872	1.522	1.685e-46	1.635e-45	yes	up	5.042	5.286	3.971	14.534	13.034	13.586	4.766	13.718
ENSBTAG00000021245	SPRY1	2.85	1.511	3.23e-14	1.247e-13	yes	up	0.881	0.899	0.95	2.666	2.265	2.354	0.91	2.428
ENSBTAG00000012038	TRIM56	2.073	1.052	9.908e-130	3.229e-128	yes	up	9.632	9.867	9.716	19.981	19.592	19.362	9.738	19.645
ENSBTAG00000006828	RAPGEF3	2.934	1.553	2.462e-42	2.217e-41	yes	up	1.827	2.188	1.711	5.098	5.656	5.247	1.909	5.334
ENSBTAG00000011839	HMGCS1	5.123	2.357	0	0	yes	up	20.97	18.835	18.799	97.04	105.397	103.202	19.535	101.88
ENSBTAG00000040507	-	2.022	1.016	1.029e-137	3.644e-136	yes	up	22.17	24.023	22.485	46.119	45.003	45.087	22.893	45.403
ENSBTAG00000025817	-	0.493	-1.019	1.82e-32	1.279e-31	yes	down	76.936	67.186	67.147	29.533	31.314	28.02	70.423	29.622
ENSBTAG00000006110	-	2.357	1.237	8.018e-06	1.893e-05	yes	up	0.782	1.278	0.507	1.153	3.812	1.387	0.856	2.117
ENSBTAG00000010500	-	2.61	1.384	1.697e-39	1.428e-38	yes	up	12.67	14.849	12.092	39.825	41.396	44.259	13.204	41.827
ENSBTAG00000045702	ZBED6	2.169	1.117	7.391e-05	0.0001604	yes	up	0.396	0.455	0.38	0.814	1.055	0.958	0.41	0.942
ENSBTAG00000010091	ARL6	2.258	1.175	2.796e-06	6.865e-06	yes	up	2.51	4.657	0.433	3.163	12.132	0.868	2.533	5.388
ENSBTAG00000013606	FKBP2	2.126	1.088	2.418e-106	6.172e-105	yes	up	144.163	137.068	139.005	315.671	299.98	284.49	140.079	300.047
ENSBTAG00000020528	PCOLCE	2.28	1.189	9.003e-54	9.965e-53	yes	up	16.787	18.196	18.852	36.504	36.386	37.207	17.945	36.699
ENSBTAG00000047638	-	0.433	-1.207	0.007994	0.01385	yes	down	0.55	0.227	0.517	0	0	0	0.431	0
ENSBTAG00000020331	COQ6	0.468	-1.094	2.464e-30	1.637e-29	yes	down	24.702	23.72	22.537	10.144	10.974	9.616	23.653	10.245
ENSBTAG00000021768	CCNG2	5.032	2.331	4.652e-35	3.482e-34	yes	up	0.892	0.758	0.803	4.199	4.099	4.728	0.818	4.342
ENSBTAG00000009624	SGSM3	0.45	-1.151	2.96e-103	7.213e-102	yes	down	40.367	43.119	40.459	18.342	18.27	17.955	41.315	18.189
ENSBTAG00000023907	COL18A1	0.376	-1.412	0	0	yes	down	196.374	199.585	200.005	74.488	74.329	70.903	198.655	73.24
ENSBTAG00000006307	HSD17B11	3.565	1.834	1.717e-16	7.29e-16	yes	up	1.398	0.986	1.056	3.639	4.898	4.369	1.147	4.302
ENSBTAG00000007390	VAT1	3.017	1.593	0	0	yes	up	48.799	50.571	49.384	156.571	147.182	139.063	49.585	147.605
ENSBTAG00000000483	-	2.263	1.178	4.73e-09	1.408e-08	yes	up	4.667	4.365	4.098	9.425	10.411	10.324	4.377	10.053
ENSBTAG00000019722	GUCY2C	0.437	-1.194	6.453e-15	2.562e-14	yes	down	3.126	2.979	3.158	1.566	1.107	1.227	3.088	1.3
ENSBTAG00000007545	PHLPP2	2.186	1.128	1.74e-36	1.348e-35	yes	up	2.169	1.798	1.975	3.988	4.386	4.14	1.981	4.171
ENSBTAG00000018082	-	2.9	1.536	1.41e-35	1.067e-34	yes	up	10.788	10.939	14.986	36.271	41.816	32.369	12.238	36.819
ENSBTAG00000018240	CYP2S1	0.285	-1.813	2.05e-42	1.851e-41	yes	down	13.023	14.795	13.032	3.216	4.447	3.471	13.617	3.711
ENSBTAG00000004305	RGS16	2.623	1.391	4.902e-32	3.412e-31	yes	up	4.855	4.787	3.527	11.593	12.347	10.404	4.39	11.448
ENSBTAG00000012945	PDE6A	3.084	1.625	0.0002337	0.000484	yes	up	0.011	0.043	0.127	0.275	0.359	0.289	0.06	0.308
ENSBTAG00000018016	NUPR1	2.805	1.488	0.001969	0.003694	yes	up	0	0.152	0	0.74	1.066	1.616	0.051	1.141
ENSBTAG00000012446	MTHFSD	0.436	-1.199	7.234e-20	3.502e-19	yes	down	9.5	10.04	9.389	4.199	3.699	3.93	9.643	3.943
ENSBTAG00000018653	NABP1	2.051	1.036	1.273e-11	4.34e-11	yes	up	3.104	3.119	3.094	6.22	5.451	7.222	3.106	6.298
ENSBTAG00000002998	MELTF	0.242	-2.049	8.262e-06	1.949e-05	yes	down	0.319	0.542	0.338	0.042	0.02	0.06	0.4	0.041
ENSBTAG00000009047	YPEL3	3.434	1.78	1.032e-41	9.181e-41	yes	up	8.884	6.813	9.019	31.49	27.225	28.19	8.239	28.968
ENSBTAG00000016006	ANKRD11	2.228	1.156	1.38e-187	7.986e-186	yes	up	13.342	13.777	14.141	30.157	31.017	29.097	13.753	30.09
ENSBTAG00000015402	GREB1	0.132	-2.916	2.594e-12	9.152e-12	yes	down	0.264	0.347	0.38	0	0.051	0.01	0.33	0.02
ENSBTAG00000001652	SLCO3A1	0.481	-1.055	1.683e-176	8.896e-175	yes	down	94.009	92.249	91.248	45.78	45.362	42.913	92.502	44.685
ENSBTAG00000002566	PGPEP1	3.26	1.705	2.224e-58	2.683e-57	yes	up	2.257	2.199	2.228	7.5	6.824	7.411	2.228	7.245
ENSBTAG00000000177	-	0.448	-1.16	4.497e-103	1.09e-101	yes	down	102.585	109.438	105.283	49.26	46.304	43.372	105.769	46.312
ENSBTAG00000007703	NMT2	0.448	-1.16	1.962e-76	3.129e-75	yes	down	27.818	25.28	26.107	11.911	11.65	11.102	26.402	11.554
ENSBTAG00000000024	DYM	2.186	1.128	7.351e-85	1.343e-83	yes	up	18.119	15.673	16.813	36.842	34.08	36	16.868	35.641
ENSBTAG00000020198	METRN	0.201	-2.317	3.429e-11	1.142e-10	yes	down	4.293	2.838	3.042	0.465	0.359	0.638	3.391	0.487
ENSBTAG00000032544	SPAG1	3.151	1.656	1.132e-92	2.372e-91	yes	up	8.707	8.329	8.892	25.482	25.75	29.616	8.643	26.949
ENSBTAG00000030855	CHCHD6	0.398	-1.328	8.508e-103	2.055e-101	yes	down	86.843	93.397	90.952	32.939	30.525	29.147	90.397	30.87
ENSBTAG00000000793	LAMC2	0.265	-1.914	1.307e-283	1.31e-281	yes	down	27.994	27.078	26.804	6.865	6.414	7.302	27.292	6.86
ENSBTAG00000021543	MDFIC	4.908	2.295	1.305e-91	2.684e-90	yes	up	1.904	1.636	1.933	8.346	9.775	8.838	1.824	8.986
ENSBTAG00000007353	DLX4	2.259	1.176	0.0003357	0.0006843	yes	up	0.341	0.184	0.539	0.783	0.953	0.988	0.355	0.908
ENSBTAG00000010360	LRIG1	2.896	1.534	3.357e-29	2.167e-28	yes	up	1.904	1.809	1.563	5.373	5.441	4.519	1.759	5.111
ENSBTAG00000001801	SYT4	13.232	3.726	1.606e-131	5.3e-130	yes	up	0.616	0.487	0.507	6.854	7.88	7.541	0.537	7.425
ENSBTAG00000000040	MAFG	2.27	1.183	2.374e-93	5.036e-92	yes	up	14.013	13.485	12.631	24.329	25.309	25.047	13.376	24.895
ENSBTAG00000003295	GORAB	2.018	1.013	8.261e-16	3.409e-15	yes	up	4.304	4.278	4.742	8.938	8.535	8.01	4.441	8.494
ENSBTAG00000015711	BTG2	5.61	2.488	2.982e-23	1.599e-22	yes	up	1.046	1.744	2.566	14.047	10.001	9.905	1.785	11.318
ENSBTAG00000017029	-	2.274	1.185	0.002166	0.004042	yes	up	0.594	0.986	0.349	1.544	1.67	2.045	0.643	1.753
ENSBTAG00000021505	USP36	0.461	-1.116	5.947e-82	1.032e-80	yes	down	17.657	17.655	18.598	8.071	8.054	7.372	17.97	7.832
ENSBTAG00000003819	STK36	2.466	1.302	2.564e-26	1.516e-25	yes	up	2.003	1.993	1.721	5.088	5.011	3.96	1.906	4.686
ENSBTAG00000011358	IER3	3.829	1.937	0	0	yes	up	403.052	404.207	400.602	1531.14	1544.88	1458.45	402.62	1511.49
ENSBTAG00000001146	HIVEP2	2.407	1.267	8.369e-43	7.634e-42	yes	up	1.761	1.982	1.869	4.189	4.59	4.549	1.871	4.443
ENSBTAG00000008951	ALPL	0.407	-1.298	5.924e-20	2.881e-19	yes	down	6.297	5.394	5.724	2.412	2.224	2.155	5.805	2.264
ENSBTAG00000001857	DOK4	3.526	1.818	1.087e-45	1.043e-44	yes	up	3.357	2.849	2.292	9.827	10.954	8.908	2.833	9.896
ENSBTAG00000006036	ERP27	2.076	1.054	0.017	0.0282	yes	up	0	0	0	0.264	0.082	0.15	0	0.165
ENSBTAG00000002187	SERINC3	2.645	1.403	2.731e-87	5.194e-86	yes	up	12.054	13.29	12.451	34.039	31.467	33.008	12.598	32.838
ENSBTAG00000003261	AURKC	0.485	-1.044	9.283e-15	3.666e-14	yes	down	15.114	12.283	14.807	6.759	6.312	6.673	14.068	6.581
ENSBTAG00000007166	CAMKK1	2.135	1.094	9.141e-18	4.08e-17	yes	up	2.301	2.069	2.059	4.083	5.185	4.798	2.143	4.689
ENSBTAG00000018453	ANKRD37	6.732	2.751	3.517e-11	1.171e-10	yes	up	0.088	0.238	0.391	2.253	3.105	4.349	0.239	3.236
ENSBTAG00000007608	BMT2	2.378	1.25	2.533e-17	1.113e-16	yes	up	3.071	3	2.376	8.113	9.888	8.249	2.816	8.75
ENSBTAG00000018186	PDXK	0.338	-1.565	2.749e-187	1.577e-185	yes	down	105.04	98.314	94.49	33.151	33.179	31.9	99.281	32.743
ENSBTAG00000023744	YPEL5	4.454	2.155	6.692e-84	1.2e-82	yes	up	5.57	5.546	6.358	25.873	25.883	25.486	5.825	25.747
ENSBTAG00000013303	ACSS2	4.754	2.249	0	0	yes	up	15.676	14.763	16.211	74.827	71.491	71.99	15.55	72.769
ENSBTAG00000008747	DCXR	0.351	-1.51	1.368e-54	1.537e-53	yes	down	24.9	25.291	22.896	9.15	7.972	7.751	24.362	8.291
ENSBTAG00000005617	SLC41A3	0.446	-1.165	2.547e-36	1.966e-35	yes	down	29.117	29.428	34.081	12.619	12.982	13.067	30.875	12.889
ENSBTAG00000009806	INVS	2.562	1.357	6.386e-39	5.29e-38	yes	up	2.829	2.48	2.577	6.336	6.824	6.983	2.629	6.714
ENSBTAG00000003161	YBEY	0.451	-1.149	2.079e-108	5.464e-107	yes	down	159.992	158.275	149.344	61.076	60.158	56.968	155.87	59.401
ENSBTAG00000017409	DLX3	2.046	1.033	6.341e-07	1.636e-06	yes	up	1.321	1.105	0.95	2.676	2.357	1.985	1.125	2.339
ENSBTAG00000000585	LY6G6C	2.979	1.575	0.0004206	0.0008503	yes	up	0.154	0.282	0.349	1.248	1.424	1.177	0.262	1.283
ENSBTAG00000006377	MYO1G	2.951	1.561	0.0005093	0.001019	yes	up	0.044	0.076	0.053	0.338	0.389	0.13	0.058	0.286
ENSBTAG00000038831	PHYHD1	0.388	-1.367	1.17e-23	6.373e-23	yes	down	13.012	14.113	13.17	5.067	4.806	5.147	13.432	5.007
ENSBTAG00000021490	WDR4	0.498	-1.005	6.443e-121	1.953e-119	yes	down	51.98	53.268	51.052	23.366	22.788	24.03	52.1	23.395
ENSBTAG00000009058	TMEM177	0.497	-1.008	1.765e-24	9.824e-24	yes	down	20.574	18.825	22.653	11.625	8.853	10.065	20.684	10.181
ENSBTAG00000038888	ZBTB9	0.458	-1.127	1.133e-40	9.805e-40	yes	down	19.628	17.59	19.802	7.203	8.32	6.953	19.007	7.492
ENSBTAG00000033298	-	0.362	-1.466	1.461e-37	1.172e-36	yes	down	10.623	9.986	11.089	3.755	3.832	3.671	10.566	3.753
ENSBTAG00000020927	HSD17B8	0.295	-1.761	5.793e-80	9.711e-79	yes	down	57.407	59.095	51.327	15.888	16.559	15.521	55.943	15.989
ENSBTAG00000001774	SPRY2	2.239	1.163	3.369e-69	4.818e-68	yes	up	13.463	15.348	14.215	34.769	31.59	33.975	14.342	33.445
ENSBTAG00000003671	SOWAHA	3.187	1.672	1.046e-06	2.661e-06	yes	up	0.341	0.26	0.517	1.851	1.178	1.307	0.373	1.445
ENSBTAG00000039195	NHS	3.357	1.747	2.538e-47	2.5e-46	yes	up	0.892	0.888	0.813	2.75	3.33	3.052	0.864	3.044
ENSBTAG00000010849	ANKRD23	0.383	-1.384	0.004143	0.007467	yes	down	1.035	0.975	0.507	0	0	0.379	0.839	0.126
ENSBTAG00000015158	INTS14	2.038	1.027	2.485e-20	1.223e-19	yes	up	5.075	5.275	5.259	12.175	9.724	9.347	5.203	10.415
ENSBTAG00000018564	ZFYVE27	2.025	1.018	1.442e-69	2.078e-68	yes	up	17.184	16.193	16	34.43	32.81	30.514	16.459	32.585
ENSBTAG00000046588	DNAJB9	2.955	1.563	1.439e-30	9.642e-30	yes	up	3.181	2.827	3.38	9.033	8.935	9.825	3.129	9.264
ENSBTAG00000031439	CDC14A	2.757	1.463	4.851e-05	0.0001071	yes	up	0.286	0.412	0.169	0.878	0.82	1.137	0.289	0.945
ENSBTAG00000012485	SPOUT1	0.183	-2.447	6.208e-18	2.792e-17	yes	down	20.53	17.676	14.215	1.989	2.849	3.95	17.474	2.929
ENSBTAG00000031209	SLC22A4	0.369	-1.44	2.283e-06	5.643e-06	yes	down	1.255	1.895	1.669	0.55	0.564	0.419	1.606	0.511
ENSBTAG00000008730	SFXN4	0.428	-1.225	3.702e-59	4.518e-58	yes	down	45.398	42.22	42.17	18.649	17.009	18.414	43.263	18.024
ENSBTAG00000031891	NLGN1	3.48	1.799	1.052e-05	2.46e-05	yes	up	0.088	0.217	0.158	0.772	0.973	0.608	0.154	0.784
ENSBTAG00000012987	ULK1	2.547	1.349	6.831e-111	1.861e-109	yes	up	13.606	15.207	15.81	39.434	37.554	35.092	14.874	37.36
ENSBTAG00000005161	ATP8B2	2.011	1.008	5.801e-168	2.714e-166	yes	up	25.01	24.435	24.66	50.583	48.333	48.878	24.702	49.265
ENSBTAG00000011343	XAF1	2.86	1.516	1.291e-07	3.506e-07	yes	up	0.66	1.722	1.003	3.427	2.992	2.544	1.128	2.988
ENSBTAG00000016534	-	2.848	1.51	0.001544	0.002932	yes	up	0.044	0.152	0.042	0.645	0.543	0.299	0.079	0.496
ENSBTAG00000017086	GRB10	2.151	1.105	8.328e-104	2.063e-102	yes	up	11.261	11.698	11.332	24.413	23.936	24.289	11.43	24.213
ENSBTAG00000046708	PDP2	2.715	1.441	7.351e-48	7.305e-47	yes	up	2.422	2.394	2.587	7.806	6.373	7.481	2.468	7.22
ENSBTAG00000044412	bta-mir-2381	4.643	2.215	1.485e-10	4.784e-10	yes	up	0.209	0.379	0.528	2.803	2.172	1.855	0.372	2.277
ENSBTAG00000010050	COL16A1	0.295	-1.763	4.472e-05	9.899e-05	yes	down	0.22	0.227	0.232	0.085	0.031	0.01	0.226	0.042
ENSBTAG00000011131	NMUR2	4.29	2.101	3.053e-56	3.555e-55	yes	up	2.774	2.957	2.609	13.349	14.878	10.604	2.78	12.944
ENSBTAG00000009441	RBBP6	2.27	1.183	1.89e-71	2.795e-70	yes	up	5.735	5.145	5.238	11.043	12.655	12.269	5.373	11.989
ENSBTAG00000021570	PLEKHG4	5.529	2.467	1.897e-07	5.086e-07	yes	up	0	0	0.021	0.159	0.287	0.18	0.007	0.209
ENSBTAG00000034712	RAB33A	3.18	1.669	6.922e-05	0.0001507	yes	up	0.187	0.206	0.137	0.783	0.83	0.848	0.177	0.82
ENSBTAG00000014389	SP4	2.882	1.527	1.092e-05	2.55e-05	yes	up	0.143	0.303	0.317	1.132	0.779	0.708	0.254	0.873
ENSBTAG00000011394	FAM214B	4.853	2.279	3.083e-125	9.65e-124	yes	up	3.06	3.899	3.77	17.823	17.86	16.519	3.576	17.401
ENSBTAG00000032521	PLEKHH2	0.34	-1.556	2.603e-27	1.594e-26	yes	down	2.103	2.545	2.154	0.709	0.809	0.688	2.267	0.735
ENSBTAG00000004035	SDK1	0.387	-1.371	2.576e-110	6.933e-109	yes	down	11.515	11.297	11.163	4.242	4.427	4.15	11.325	4.273
ENSBTAG00000012739	C1QBP	0.452	-1.146	3.391e-21	1.716e-20	yes	down	463.387	374.075	342.316	174.881	167.809	172.09	393.259	171.593
ENSBTAG00000007840	HMGCR	2.266	1.18	4.551e-168	2.136e-166	yes	up	19.143	17.579	18.82	41.93	41.079	40.589	18.514	41.199
ENSBTAG00000018004	SH3GL3	0.39	-1.358	6.102e-95	1.324e-93	yes	down	65.531	64.131	61.233	21.949	23.475	25.736	63.632	23.72
ENSBTAG00000021980	RASSF8	2.181	1.125	3.29e-42	2.957e-41	yes	up	7.816	9.098	10.286	24.392	27.123	26.394	9.067	25.97
ENSBTAG00000000647	SELENOO	0.415	-1.268	1.014e-141	3.689e-140	yes	down	65.355	65.409	67.189	25.714	27.389	27.182	65.984	26.762
ENSBTAG00000019700	PC	2.111	1.078	7.39e-167	3.398e-165	yes	up	24.306	24.879	24.312	51.884	49.86	48.928	24.499	50.224
ENSBTAG00000036061	-	0.39	-1.357	0.001156	0.002224	yes	down	2.081	2.513	1.394	0.138	0.492	1.027	1.996	0.552
ENSBTAG00000005504	TP53INP2	10.105	3.337	0	0	yes	up	3.512	3.845	3.929	36.208	36.263	32.239	3.762	34.903
ENSBTAG00000015195	NPC1	2.579	1.367	7.233e-175	3.721e-173	yes	up	11.834	11.221	11.828	29.554	28.824	28.02	11.628	28.799
ENSBTAG00000010606	PPP1R3B	2.797	1.484	3.452e-55	3.924e-54	yes	up	8.036	7.625	6.949	21.737	20.596	20.748	7.537	21.027
ENSBTAG00000003559	PPP1R13B	2.224	1.153	3.485e-114	9.789e-113	yes	up	13.661	14.785	14.659	32.452	31.713	30.274	14.368	31.48
ENSBTAG00000020931	CHN2	2.728	1.448	6.06e-81	1.033e-79	yes	up	14.443	12.759	13.835	34.145	38.742	37.486	13.679	36.791
ENSBTAG00000003848	ATRN	2.113	1.079	3.066e-84	5.525e-83	yes	up	9.698	10.019	10.075	21.06	20.165	20.658	9.931	20.628
ENSBTAG00000024233	RAN	3.585	1.842	0.0001461	0.0003082	yes	up	0	0	0.084	0.762	1.035	0.858	0.028	0.885
ENSBTAG00000014490	DDX39B	0.453	-1.143	2.422e-243	2.072e-241	yes	down	285.936	291.802	281.59	130.55	130.46	120.16	286.443	127.057
ENSBTAG00000017390	LGI2	0.436	-1.199	0.008324	0.01441	yes	down	0.077	0.119	0.169	0	0	0	0.122	0
ENSBTAG00000024081	ECM2	0.464	-1.107	0.00371	0.006734	yes	down	0.727	0.52	0.644	0.169	0.195	0.349	0.63	0.238
ENSBTAG00000008274	MUC5B	0.41	-1.288	0.002245	0.004181	yes	down	0.055	0.054	0.042	0.011	0.02	0.01	0.05	0.014
ENSBTAG00000003965	LIPT1	0.361	-1.47	4.678e-08	1.303e-07	yes	down	3.093	3.358	3.908	0.825	1.353	1.157	3.453	1.112
ENSBTAG00000006578	SPEF1	0.476	-1.071	4.888e-27	2.968e-26	yes	down	40.873	34.746	31.578	16.967	17.009	15.99	35.732	16.655
ENSBTAG00000008083	SEL1L	2.464	1.301	2.549e-87	4.855e-86	yes	up	11.393	10.972	11.079	26.772	27.522	26.823	11.148	27.039
ENSBTAG00000011538	KIF1A	0.318	-1.655	4.381e-06	1.058e-05	yes	down	0.253	0.325	0.401	0.106	0.082	0.06	0.326	0.083
ENSBTAG00000013496	CPM	3.88	1.956	3.804e-25	2.169e-24	yes	up	0.462	0.65	0.507	2.031	2.183	2.304	0.54	2.173
ENSBTAG00000026497	A4GALT	0.427	-1.229	5.335e-26	3.124e-25	yes	down	12.263	13.409	12.98	6.632	5.441	5.237	12.884	5.77
ENSBTAG00000044112	MSRB2	0.313	-1.674	5.4e-06	1.294e-05	yes	down	2.554	3.412	2.799	0.36	0.728	0.998	2.922	0.695
ENSBTAG00000020233	CCDC186	2.035	1.025	0.0007168	0.001412	yes	up	0.319	0.152	0.169	0.402	0.471	0.499	0.213	0.457
ENSBTAG00000035247	MCEE	0.444	-1.172	9.706e-08	2.66e-07	yes	down	11.559	8.903	8.354	3.607	3.842	4.459	9.605	3.969
ENSBTAG00000016554	C3orf52	0.403	-1.311	0.001646	0.003115	yes	down	1.068	2.253	1.637	0.571	0.492	0.569	1.653	0.544
ENSBTAG00000013078	DNAH11	0.372	-1.426	3.26e-21	1.652e-20	yes	down	0.66	16.507	0.686	2.634	3.156	2.823	5.951	2.871
ENSBTAG00000010777	CARS	2.014	1.01	8.399e-175	4.304e-173	yes	up	53.411	51.047	50.017	103.334	100.038	100.22	51.492	101.197
ENSBTAG00000040504	TRAV16	0.218	-2.2	4.594e-07	1.194e-06	yes	down	11.448	5.654	6.516	0.55	0.861	1.107	7.873	0.839
ENSBTAG00000004679	WARS	2.114	1.08	0	0	yes	up	136.622	132.692	131.665	292.082	277.519	271.592	133.66	280.398
ENSBTAG00000016412	CDKN2B	7.553	2.917	1.721e-24	9.586e-24	yes	up	0.451	0.758	0.877	5.871	5.697	6.135	0.695	5.901
ENSBTAG00000013750	B3GALNT2	2.32	1.214	3.422e-85	6.328e-84	yes	up	16.997	16.258	16.972	42.036	39.132	38.264	16.742	39.811
ENSBTAG00000046103	PCDHGB1	2.435	1.284	0.0006757	0.001334	yes	up	0.462	0.26	0.116	0.709	0.922	0.788	0.279	0.806
ENSBTAG00000046908	-	0.411	-1.282	2.39e-08	6.806e-08	yes	down	35.909	46.726	44.483	13.349	14.847	18.334	42.373	15.51
ENSBTAG00000045890	-	5.223	2.385	8.427e-07	2.158e-06	yes	up	0	0	0	0.804	0.41	0.559	0	0.591
ENSBTAG00000008280	HNF4G	2.241	1.164	4.527e-09	1.348e-08	yes	up	0.749	0.682	0.676	1.576	1.896	1.426	0.702	1.633
ENSBTAG00000009656	-	0.323	-1.629	2.97e-05	6.686e-05	yes	down	2.455	2.686	3.211	0.233	0.635	1.087	2.784	0.652
ENSBTAG00000016275	AMDHD1	5.311	2.409	7.987e-14	3.02e-13	yes	up	0.462	0.108	0.433	2.539	1.732	2.454	0.334	2.242
ENSBTAG00000006914	PRR3	0.466	-1.103	3.698e-37	2.924e-36	yes	down	21.51	22.041	21.724	9.351	8.699	7.88	21.758	8.643
ENSBTAG00000046607	JMJD7	0.389	-1.364	1.117e-28	7.108e-28	yes	down	18.67	16.225	18.102	7.267	6.035	6.494	17.666	6.599
ENSBTAG00000016429	TMEM205	0.404	-1.309	2.741e-17	1.201e-16	yes	down	24.383	19.897	20.256	10.768	7.039	6.803	21.512	8.203
ENSBTAG00000000625	SMAD6	2.082	1.058	1.095e-47	1.085e-46	yes	up	17.261	17.72	15.958	33.933	34.521	32.619	16.98	33.691
ENSBTAG00000019550	TBC1D2	2.175	1.121	3.305e-50	3.43e-49	yes	up	7.221	7.084	7.287	15.433	15.052	15.771	7.197	15.419
ENSBTAG00000007909	NOTCH2	2.036	1.026	3.801e-222	2.774e-220	yes	up	21.609	21.706	21.608	43.633	43.579	42.594	21.641	43.269
ENSBTAG00000036183	FBXW8	0.451	-1.148	2.352e-89	4.637e-88	yes	down	29.634	29.179	30.236	13.497	13.239	13.057	29.683	13.264
ENSBTAG00000023938	-	2.01	1.007	7.354e-62	9.431e-61	yes	up	25.803	25.258	23.065	53.65	51.981	52.479	24.709	52.703
ENSBTAG00000006754	DBP	2.13	1.091	2.841e-05	6.407e-05	yes	up	0.936	1.007	1.257	2.454	2.183	2.125	1.067	2.254
ENSBTAG00000000667	-	0.381	-1.394	0.003863	0.006986	yes	down	0.727	0.639	0.401	0	0.277	0	0.589	0.092
ENSBTAG00000045537	-	7.501	2.907	2.684e-10	8.522e-10	yes	up	0	0.184	0	1.872	1.793	1.676	0.061	1.78
ENSBTAG00000047379	-	7.95	2.991	9.012e-13	3.25e-12	yes	up	0.033	0	0.169	1.46	1.168	1.117	0.067	1.248
ENSBTAG00000047561	-	4	2	6.836e-34	4.986e-33	yes	up	5.548	6	3.369	26.254	17.44	25.726	4.972	23.14
ENSBTAG00000009198	ASB9	0.309	-1.696	1.187e-06	3.005e-06	yes	down	1.761	1.126	1.415	0.381	0.328	0.349	1.434	0.353
ENSBTAG00000018040	-	0.359	-1.478	5.53e-70	8.001e-69	yes	down	58.772	61.488	56.871	20.849	20.247	20.14	59.044	20.412
ENSBTAG00000014791	CTH	3.709	1.891	1.543e-244	1.328e-242	yes	up	22.192	22.388	23.688	86.018	78.243	84.23	22.756	82.83
ENSBTAG00000017462	ATF4	3.536	1.822	0	0	yes	up	365.36	371.118	362.952	1306	1272.97	1234.9	366.477	1271.29
ENSBTAG00000020791	RAPGEF1	2.129	1.09	4.047e-146	1.548e-144	yes	up	16.402	16.095	16.465	35.234	34.798	32.609	16.321	34.214
ENSBTAG00000000460	SYTL2	2.304	1.204	8.265e-55	9.334e-54	yes	up	6.88	6.13	6.569	13.381	15.8	15.751	6.526	14.977
ENSBTAG00000021201	FAM126B	2.59	1.373	3.384e-08	9.526e-08	yes	up	1.112	0.791	1.024	2.105	2.879	2.993	0.976	2.659
ENSBTAG00000014646	-	0.28	-1.838	3.662e-148	1.433e-146	yes	down	53.004	42.393	44.272	15.063	16.19	15.352	46.556	15.535
ENSBTAG00000001765	HAPLN4	0.432	-1.211	1.489e-32	1.05e-31	yes	down	8.355	9.293	10.213	3.438	3.863	3.312	9.287	3.538
ENSBTAG00000007125	AFMID	0.332	-1.59	7.242e-05	0.0001574	yes	down	1.057	1.311	1.764	0.624	0.123	0.229	1.377	0.325
ENSBTAG00000020074	NKPD1	2.025	1.018	0.01906	0.03134	yes	up	0.187	0.076	0.063	0.264	0.236	0.349	0.109	0.283
ENSBTAG00000020420	AP1S2	2.222	1.152	3.33e-17	1.454e-16	yes	up	7.045	5.275	5.999	12.281	10.062	10.224	6.106	10.856
ENSBTAG00000001785	TGM3	0.427	-1.227	0.0006796	0.001341	yes	down	0.826	0.39	1.067	0.349	0.225	0.229	0.761	0.268
ENSBTAG00000045985	-	2.117	1.082	0.02036	0.03333	yes	up	0.231	1.82	0.18	2.359	2.459	2.055	0.744	2.291
ENSBTAG00000002000	TIMM8B	0.487	-1.037	9.782e-40	8.308e-39	yes	down	192.862	186.491	201.727	89.519	91.717	93.447	193.693	91.561
ENSBTAG00000017488	KLF3	2.252	1.171	3.869e-11	1.284e-10	yes	up	4.172	4.755	6.928	12.937	11.599	11.641	5.285	12.059
ENSBTAG00000004337	PDE1B	0.391	-1.353	9.296e-34	6.758e-33	yes	down	7.43	8.123	7.667	2.771	2.992	3.082	7.74	2.948
ENSBTAG00000009737	LTC4S	0.39	-1.357	0.004833	0.008618	yes	down	2.158	2.015	0.665	0.391	0.41	0	1.613	0.267
ENSBTAG00000009188	GART	0.468	-1.095	1.222e-125	3.851e-124	yes	down	48.117	46.877	48.011	22.467	20.596	22.464	47.668	21.842
ENSBTAG00000008764	SMYD5	0.477	-1.069	4.861e-93	1.025e-91	yes	down	48.238	49.152	48.855	24.276	23.465	23.591	48.748	23.777
ENSBTAG00000017969	CA4	0.299	-1.743	2.411e-19	1.145e-18	yes	down	9.192	11.199	9.442	2.655	2.398	3.222	9.944	2.758
ENSBTAG00000004344	ACSL1	2.912	1.542	2.627e-94	5.643e-93	yes	up	5.988	5.968	6.231	18.522	17.542	15.86	6.062	17.308
ENSBTAG00000019251	EPB41L3	0.46	-1.12	1.485e-33	1.077e-32	yes	down	9.753	9.336	8.903	4.845	3.914	3.96	9.331	4.24
ENSBTAG00000014291	WNT2B	0.341	-1.552	1.332e-16	5.698e-16	yes	down	4.139	3.943	4.51	1.248	1.547	1.247	4.197	1.347
ENSBTAG00000004154	SKIL	2.346	1.23	1.758e-15	7.137e-15	yes	up	1.805	0.953	1.331	3.163	3.863	3.81	1.363	3.612
ENSBTAG00000016510	-	0.478	-1.065	3.332e-123	1.024e-121	yes	down	98.424	96.863	93.751	47.653	46.479	41.776	96.346	45.303
ENSBTAG00000015591	SQSTM1	3.56	1.832	0	0	yes	up	158.517	158.46	152.998	563.115	551.627	527.323	156.658	547.355
ENSBTAG00000013919	-	0.407	-1.298	7.565e-25	4.262e-24	yes	down	28.808	18.283	25.41	8.134	8.792	6.095	24.167	7.674
ENSBTAG00000003994	IgFBp3	4.132	2.047	2.863e-29	1.85e-28	yes	up	2.532	2.556	1.299	9.308	9.355	8.549	2.129	9.071
ENSBTAG00000030518	ECSCR	2.02	1.014	0.02757	0.04407	yes	up	0.066	0	0	0.243	0.43	0.18	0.022	0.284
ENSBTAG00000029930	-	2.743	1.456	2.002e-13	7.428e-13	yes	up	2.048	1.863	1.246	4.527	5.205	4.748	1.719	4.827
ENSBTAG00000008673	ICA1L	0.406	-1.299	0.002364	0.00439	yes	down	1.376	0.466	1.003	0.19	0.256	0.269	0.948	0.238
ENSBTAG00000021392	-	2.129	1.09	8.421e-157	3.589e-155	yes	up	37.318	35.017	36.013	75.472	76.03	70.933	36.116	74.145
ENSBTAG00000007666	IGF2BP2	2.286	1.193	7.529e-53	8.206e-52	yes	up	9.489	8.253	9.368	19.294	21.477	20.409	9.037	20.393
ENSBTAG00000045567	PRR15	0.112	-3.16	1.214e-29	7.925e-29	yes	down	15.092	12.12	10.149	1.195	0.676	1.387	12.454	1.086
ENSBTAG00000007878	ARHGAP22	2.809	1.49	1.12e-78	1.841e-77	yes	up	7.827	7.603	6.991	22.816	21.477	20.818	7.474	21.704
ENSBTAG00000007430	MYBBP1A	0.475	-1.073	1.228e-281	1.222e-279	yes	down	151.428	156.434	153.125	70.765	69.482	64.788	153.662	68.345
ENSBTAG00000017883	LRRC38	2.878	1.525	5.158e-69	7.359e-68	yes	up	5.856	5.925	5.281	16.48	15.862	13.097	5.687	15.146
ENSBTAG00000033429	FAM229B	0.227	-2.141	2.625e-07	6.965e-07	yes	down	3.28	4.246	3.211	0.487	0.502	0.429	3.579	0.473
ENSBTAG00000011779	MAL2	2.817	1.494	5.268e-134	1.782e-132	yes	up	12.824	11.546	12.187	33.584	33.066	34.763	12.186	33.804
ENSBTAG00000022689	RYBP	2.252	1.171	1.151e-07	3.135e-07	yes	up	5.944	6.997	5.513	17.813	13.689	11.132	6.151	14.211
ENSBTAG00000001509	ELK3	2.172	1.119	6.909e-74	1.068e-72	yes	up	13.595	14.427	13.117	29.184	30.197	30.544	13.713	29.975
ENSBTAG00000020873	-	0.472	-1.083	1.228e-160	5.441e-159	yes	down	84.686	82.436	82.007	38.736	36.263	38.863	83.043	37.954
ENSBTAG00000021338	OAF	0.285	-1.812	2.446e-06	6.036e-06	yes	down	1.838	1.56	1.964	0.307	0.42	0.359	1.787	0.362
ENSBTAG00000009611	PHF21A	2.886	1.529	1.731e-32	1.217e-31	yes	up	1.772	1.592	1.299	4.326	5.154	4.219	1.554	4.566
ENSBTAG00000000895	TAF9B	0.451	-1.149	5.772e-08	1.6e-07	yes	down	6.33	5.112	5.101	2.126	2.48	2.384	5.514	2.33
ENSBTAG00000019848	UNG	0.471	-1.086	4.368e-147	1.695e-145	yes	down	93.008	87.602	90.984	41.962	41.355	41.636	90.531	41.651
ENSBTAG00000007592	RARG	4.056	2.02	3.771e-158	1.649e-156	yes	up	5.933	5.892	5.523	23.895	24.059	22.025	5.783	23.326
ENSBTAG00000012121	NOXA1	2.326	1.218	0.003832	0.006933	yes	up	0.341	0.13	0.148	0.402	0.676	0.698	0.206	0.592
ENSBTAG00000005063	THEM6	0.202	-2.311	1.893e-183	1.054e-181	yes	down	31.681	31.659	32.57	6.548	6.322	5.875	31.97	6.248
ENSBTAG00000017592	GPAT3	2.101	1.071	2.651e-38	2.161e-37	yes	up	6.891	7.203	6.939	14.745	13.966	14.564	7.011	14.425
ENSBTAG00000008307	PLCH1	3.709	1.891	5.971e-44	5.575e-43	yes	up	0.738	0.726	0.644	2.708	2.603	2.494	0.703	2.602
ENSBTAG00000012052	PADI4	0.115	-3.124	7.228e-53	7.884e-52	yes	down	4.26	4.538	4.52	0.582	0.318	0.439	4.439	0.446
ENSBTAG00000019081	COL7A1	0.486	-1.041	0.01931	0.03172	yes	down	0.077	0.065	0.074	0.032	0.02	0.02	0.072	0.024
ENSBTAG00000022150	MXRA5	0.461	-1.118	0.001528	0.002905	yes	down	0.187	0.184	0.232	0.116	0.072	0.05	0.201	0.079
ENSBTAG00000000634	MLPH	0.26	-1.942	3.799e-06	9.235e-06	yes	down	0.396	0.347	0.349	0.042	0.041	0.09	0.364	0.058
ENSBTAG00000001592	INSIG1	6.993	2.806	0	0	yes	up	13.881	13.864	13.191	96.405	90.508	94.763	13.645	93.892
ENSBTAG00000044118	HMGA2	2.099	1.07	1.096e-35	8.306e-35	yes	up	17.547	18.142	19.337	33.034	34.777	37.297	18.342	35.036
ENSBTAG00000004622	DZANK1	2.138	1.096	0.0001824	0.0003816	yes	up	0.385	0.487	0.296	0.931	0.943	0.788	0.389	0.887
ENSBTAG00000046553	SECISBP2L	3.202	1.679	2.921e-09	8.821e-09	yes	up	1.728	0.888	2.45	4.834	7.695	6.843	1.689	6.457
ENSBTAG00000047998	COL5A1	0.395	-1.341	0	0	yes	down	101.902	94.87	104.238	40.407	41.714	41.506	100.337	41.209
ENSBTAG00000007461	C5orf34	2.272	1.184	4.632e-07	1.203e-06	yes	up	0.561	0.823	0.655	1.354	1.66	1.686	0.68	1.567
ENSBTAG00000015366	SFRP4	0.462	-1.115	0.01744	0.02886	yes	down	0.33	0.368	0.391	0.063	0.123	0.12	0.363	0.102
ENSBTAG00000035587	ARRB2	0.473	-1.08	1.6e-19	7.653e-19	yes	down	11.515	11.113	10.762	4.908	5.257	5.167	11.13	5.111
ENSBTAG00000003017	TTC38	0.356	-1.49	2.693e-14	1.046e-13	yes	down	9.005	7.582	8.47	4.347	1.527	1.626	8.352	2.5
ENSBTAG00000017604	RAB13	2.187	1.129	1.978e-89	3.911e-88	yes	up	48.854	46.715	44.166	96.67	103.552	99.621	46.578	99.948
ENSBTAG00000044048	LMBR1L	3.207	1.681	3.04e-28	1.914e-27	yes	up	3.203	2.751	2.809	9.52	10.308	8.539	2.921	9.456
ENSBTAG00000015220	AGO4	2.108	1.076	1.532e-07	4.134e-07	yes	up	0.98	1.083	0.961	2.063	2.305	2.185	1.008	2.184
ENSBTAG00000002467	FAM173A	0.424	-1.238	5.312e-08	1.476e-07	yes	down	77.123	49.899	42.529	21.727	21.702	19.771	56.517	21.067
ENSBTAG00000004266	DDX25	0.432	-1.211	2.965e-183	1.645e-181	yes	down	136.6	137.783	134.242	58.167	57.873	59.072	136.208	58.371
ENSBTAG00000000582	-	2.483	1.312	0.0005147	0.001029	yes	up	0.793	0.802	0.306	1.65	1.793	2.195	0.634	1.879
ENSBTAG00000002395	HPS3	2.338	1.225	2.855e-21	1.448e-20	yes	up	2.07	2.513	1.954	4.834	4.775	5.606	2.179	5.072
ENSBTAG00000031962	RAB20	0.265	-1.918	0	0	yes	down	182.768	190.184	185.304	50.572	52.76	44.319	186.085	49.217
ENSBTAG00000001867	SACS	2.218	1.149	3.221e-189	1.897e-187	yes	up	7.893	8.037	8.396	17.845	18.639	17.995	8.109	18.16
ENSBTAG00000010630	ABHD18	4.441	2.151	7.772e-25	4.372e-24	yes	up	0.594	0.487	0.623	2.856	3.392	2.903	0.568	3.05
ENSBTAG00000005722	-	3.13	1.646	0.0005735	0.001141	yes	up	0.418	0	0.264	1.164	2.654	1.516	0.227	1.778
ENSBTAG00000031940	RSBN1	2.21	1.144	2.975e-09	8.977e-09	yes	up	1.673	1.386	1.331	3.311	2.654	3.581	1.463	3.182
ENSBTAG00000009804	ERP44	2.231	1.158	5.172e-76	8.199e-75	yes	up	31.461	28.248	28.832	63.276	59.799	65.048	29.514	62.708
ENSBTAG00000010649	MEF2A	2.372	1.246	2.195e-24	1.217e-23	yes	up	1.42	1.202	1.415	3.089	3.197	3.232	1.346	3.173
ENSBTAG00000013412	NFAT5	2.485	1.313	1.93e-40	1.662e-39	yes	up	0.947	0.996	0.866	2.475	2.521	2.204	0.936	2.4
ENSBTAG00000035147	C17orf67	2.868	1.52	1.218e-59	1.499e-58	yes	up	22.71	24.045	24.565	65.423	66.777	69.626	23.773	67.275
ENSBTAG00000004368	NFATC3	2.092	1.065	1.024e-39	8.675e-39	yes	up	3.104	3.65	3.232	7.616	7.511	7.192	3.329	7.44
ENSBTAG00000039035	HSPA6	4.028	2.01	2.786e-44	2.612e-43	yes	up	2.235	2.264	2.239	8.547	9.734	9.187	2.246	9.156
ENSBTAG00000025485	-	0.317	-1.659	1.167e-29	7.624e-29	yes	down	53.004	52.39	38.548	14.079	16.917	12.229	47.981	14.408
ENSBTAG00000000639	APRT	0.498	-1.007	4.202e-105	1.056e-103	yes	down	187.259	189.361	189.941	91.169	92.373	92.01	188.854	91.851
ENSBTAG00000019772	OXTR	0.182	-2.461	1.718e-39	1.443e-38	yes	down	2.147	1.744	1.531	0.434	0.205	0.489	1.807	0.376
ENSBTAG00000021741	RPS6KA2	2.412	1.27	8.746e-139	3.123e-137	yes	up	13.43	12.467	13.043	32.918	31.713	29.686	12.98	31.439
ENSBTAG00000021026	-	2.129	1.09	6.456e-30	4.243e-29	yes	up	6.858	7.744	7.298	16.787	16.282	16.928	7.3	16.666
ENSBTAG00000020445	ZNF398	2.169	1.117	5.613e-23	2.985e-22	yes	up	1.937	2.415	2.313	4.252	4.457	4.04	2.222	4.25
ENSBTAG00000011237	PKHD1	0.25	-2.001	3.011e-71	4.439e-70	yes	down	3.446	3.401	3.58	0.825	0.902	0.798	3.476	0.842
ENSBTAG00000025246	ZIC2	2.161	1.112	0.002618	0.004838	yes	up	0.231	0.141	0.211	0.349	0.533	0.579	0.194	0.487
ENSBTAG00000015133	CCR7	42.283	5.402	1.432e-42	1.297e-41	yes	up	0	0	0.021	3.787	3.094	3.431	0.007	3.437
ENSBTAG00000001042	MXD1	2.558	1.355	3.024e-14	1.17e-13	yes	up	1.541	1.441	1.721	4.252	4.365	3.611	1.568	4.076
ENSBTAG00000017719	AKAP6	5.877	2.555	5.586e-27	3.383e-26	yes	up	0.099	0.119	0.148	0.74	0.84	0.838	0.122	0.806
ENSBTAG00000017626	GFPT1	2.659	1.411	1.361e-11	4.63e-11	yes	up	1.046	2.004	1.69	4.242	4.703	4.648	1.58	4.531
ENSBTAG00000019585	MYOM1	4.601	2.202	8.685e-08	2.385e-07	yes	up	0.022	0.076	0.011	0.222	0.287	0.279	0.036	0.263
ENSBTAG00000032137	PNPLA6	2.172	1.119	1.486e-41	1.316e-40	yes	up	3.919	3.921	3.96	9.203	8.751	8.18	3.933	8.711
ENSBTAG00000001936	PCK1	2.11	1.077	0.02491	0.04021	yes	up	0.099	0.032	0.021	0.106	0.256	0.2	0.051	0.187
ENSBTAG00000032613	SCG5	5.152	2.365	1.901e-33	1.375e-32	yes	up	6.231	5.686	7.171	38.207	33.691	29.037	6.363	33.645
ENSBTAG00000003808	HDAC9	2.797	1.484	5.897e-21	2.968e-20	yes	up	2.235	2.643	1.669	3.343	3.207	3.392	2.182	3.314
ENSBTAG00000013357	PUM3	0.489	-1.031	6.841e-35	5.094e-34	yes	down	18.373	17.871	19.094	8.653	9.017	8.808	18.446	8.826
ENSBTAG00000013860	GADD45A	3.575	1.838	3.033e-241	2.545e-239	yes	up	31.021	30.901	31.483	109.046	108.665	110.753	31.135	109.488
ENSBTAG00000016442	MAP4K3	2.626	1.393	1.701e-103	4.176e-102	yes	up	7.97	8.123	8.048	18.871	21.21	19.87	8.047	19.984
ENSBTAG00000048237	-	2.459	1.298	1.064e-06	2.703e-06	yes	up	2.477	2.253	2.059	5.976	5.851	7.162	2.263	6.33
ENSBTAG00000017007	TRIB3	23.151	4.533	0	0	yes	up	1.915	1.95	2.197	48.298	45.116	45.656	2.021	46.357
ENSBTAG00000004556	-	2.558	1.355	1.17e-86	2.203e-85	yes	up	6.407	6.358	5.745	16.12	15.718	15.302	6.17	15.713
ENSBTAG00000021658	GRASP	2.181	1.125	0.01948	0.03199	yes	up	0.077	0	0	0.116	0.297	0.12	0.026	0.178
ENSBTAG00000017765	-	0.308	-1.699	9.215e-25	5.177e-24	yes	down	15.764	14.622	12.261	4.972	3.453	3.671	14.216	4.032
ENSBTAG00000009354	-	0.246	-2.025	1.293e-05	3.001e-05	yes	down	0.859	0.336	0.898	0	0.102	0.1	0.698	0.067
ENSBTAG00000006673	TMEM179	0.403	-1.311	5.314e-23	2.829e-22	yes	down	5.372	4.852	5.745	1.989	2.459	1.766	5.323	2.071
ENSBTAG00000016684	ZNF202	0.459	-1.124	2.117e-20	1.044e-19	yes	down	7.838	7.019	7.435	3.3	3.166	3.431	7.431	3.299
ENSBTAG00000011765	GABARAPL1	7.306	2.869	0	0	yes	up	31.637	33.728	31.778	254.68	231.194	233.627	32.381	239.834
ENSBTAG00000001770	ST8SIA5	0.32	-1.642	3.849e-43	3.543e-42	yes	down	10.315	11.719	10.677	4.866	4.58	2.883	10.904	4.11
ENSBTAG00000022715	-	0.378	-1.404	1.155e-142	4.238e-141	yes	down	139.22	112.579	128.021	35.203	31.088	37.167	126.607	34.486
ENSBTAG00000000355	OXLD1	0.485	-1.044	4.349e-17	1.888e-16	yes	down	12.01	13.983	13.444	6.199	6.189	6.155	13.146	6.181
ENSBTAG00000018460	ADAMTS16	0.255	-1.969	0	0	yes	down	74.602	78.645	71.984	19.22	18.649	18.125	75.077	18.665
ENSBTAG00000001823	STC2	4.665	2.222	1.328e-27	8.187e-27	yes	up	2.884	2.22	2.672	12.82	11.609	13.796	2.592	12.742
ENSBTAG00000012385	NFX1	0.47	-1.089	7.048e-93	1.483e-91	yes	down	27.487	27.5	26.551	12.312	12.808	12.399	27.179	12.506
ENSBTAG00000002258	APOA1	0.367	-1.446	0.0005994	0.00119	yes	down	2.268	1.376	1.225	0.539	0.348	0.339	1.623	0.409
ENSBTAG00000016733	NOL9	0.448	-1.16	2.25e-125	7.075e-124	yes	down	29.755	30.371	30.036	13.233	13.249	13.117	30.054	13.2
ENSBTAG00000000507	NR4A1	31.691	4.986	3.37e-199	2.155e-197	yes	up	0.716	0.563	0.496	20.447	18.71	17.556	0.592	18.904
ENSBTAG00000047511	-	3.538	1.823	0.0001103	0.0002353	yes	up	0.055	0.108	0.106	0.656	0.902	0.938	0.09	0.832
ENSBTAG00000034064	MGC133764	5.441	2.444	1.414e-08	4.088e-08	yes	up	0.033	0.108	0.127	0.973	1.342	0.858	0.089	1.058
ENSBTAG00000025809	ABHD8	2.597	1.377	2.296e-73	3.501e-72	yes	up	12.725	12.748	12.589	33.828	35.043	29.716	12.687	32.862
ENSBTAG00000003323	NOL6	0.293	-1.771	0	0	yes	down	43.724	44.928	43.068	12.609	12.87	12.269	43.907	12.583
ENSBTAG00000002522	SYT5	0.485	-1.043	1.203e-13	4.508e-13	yes	down	8.851	8.914	8.565	4.231	4.406	3.701	8.777	4.113
ENSBTAG00000017219	DDX51	0.405	-1.304	5.32e-81	9.088e-80	yes	down	27.961	27.1	28.092	11.731	10.902	11.481	27.718	11.371
ENSBTAG00000017949	-	0.199	-2.33	1.337e-06	3.373e-06	yes	down	0.594	1.246	0.454	0.042	0	0	0.765	0.014
ENSBTAG00000005925	SLC10A2	2.186	1.128	0.01955	0.03209	yes	up	0.121	0.054	0.169	0.603	0.338	0.549	0.115	0.497
ENSBTAG00000002971	CUTC	0.453	-1.143	1.517e-20	7.516e-20	yes	down	23.701	23.958	19.886	11.889	8.833	8.868	22.515	9.863
ENSBTAG00000003458	CDCA7	0.251	-1.993	1.661e-246	1.448e-244	yes	down	45.464	44.852	44.409	11.551	10.585	10.973	44.908	11.036
ENSBTAG00000019138	KIF3C	2.236	1.161	1.414e-123	4.374e-122	yes	up	12.615	13.138	13.18	29.988	28.516	27.092	12.978	28.532
ENSBTAG00000039967	KRT78	0.376	-1.412	0.003592	0.006531	yes	down	0.264	0.249	0.116	0.042	0.02	0	0.21	0.021
ENSBTAG00000047320	-	0.433	-1.207	0.007994	0.01385	yes	down	0.55	0.227	0.517	0	0	0	0.431	0
ENSBTAG00000010896	NKX3-2	0.474	-1.077	0.02312	0.03751	yes	down	0.319	0.173	0.591	0	0.123	0	0.361	0.041
ENSBTAG00000010511	KAT8	2.263	1.178	1.35e-79	2.252e-78	yes	up	30.988	28.248	29.064	69.633	65.599	61.107	29.433	65.446
ENSBTAG00000004901	-	2.032	1.023	5.219e-06	1.253e-05	yes	up	0.594	0.823	0.517	1.206	1.353	1.207	0.645	1.255
ENSBTAG00000027069	FAM103A1	2.373	1.247	3.317e-59	4.052e-58	yes	up	21.312	22.572	22.147	53.132	50.874	50.444	22.01	51.483
ENSBTAG00000044053	SLC17A5	2.105	1.074	7.479e-36	5.696e-35	yes	up	6.704	6.477	6.516	14.978	13.853	13.945	6.566	14.259
ENSBTAG00000034396	PIGW	0.342	-1.547	6.695e-24	3.668e-23	yes	down	12.307	9.791	12.694	3.374	3.504	4.439	11.597	3.772
ENSBTAG00000012314	LDLR	2.325	1.217	0	0	yes	up	162.469	164.579	163.834	383.992	375.416	360.45	163.627	373.286
ENSBTAG00000009470	CLIC4	2.659	1.411	7.239e-187	4.136e-185	yes	up	41.148	41.635	44.029	109.596	110.09	111.801	42.271	110.496
ENSBTAG00000046623	-	0.361	-1.471	5.585e-18	2.515e-17	yes	down	66.467	60.698	59.226	21.028	26.016	18.145	62.13	21.73
ENSBTAG00000011435	NPEPPS	2.576	1.365	3.298e-140	1.191e-138	yes	up	12.626	11.102	11.364	29.861	30.555	28.459	11.697	29.625
ENSBTAG00000009443	GCNT3	0.388	-1.366	0.000156	0.0003281	yes	down	0.418	0.487	0.475	0.19	0.072	0.17	0.46	0.144
ENSBTAG00000006607	CCNG1	2.072	1.051	7.964e-98	1.8e-96	yes	up	28.544	27.739	28.758	57.574	56.151	59.432	28.347	57.719
ENSBTAG00000002914	GALNT18	0.12	-3.061	4.682e-159	2.061e-157	yes	down	22.148	20.796	20.573	1.841	2.756	2.673	21.172	2.423
ENSBTAG00000004953	ELK4	2.222	1.152	4.121e-09	1.231e-08	yes	up	1.728	2.859	2.334	5.204	5.83	4.618	2.307	5.217
ENSBTAG00000047676	-	0.32	-1.646	3.646e-22	1.888e-21	yes	down	6.781	7.073	7.551	2.2	2.213	2.045	7.135	2.153
ENSBTAG00000016355	UVRAG	2.058	1.041	7.834e-12	2.699e-11	yes	up	3.049	2.199	2.577	5.701	5.103	5.237	2.608	5.347
ENSBTAG00000007783	MYBL2	0.476	-1.072	3.062e-289	3.138e-287	yes	down	246.285	244.654	241.711	116.588	116.873	108.11	244.217	113.857
ENSBTAG00000008065	CDPF1	0.304	-1.716	3.829e-106	9.737e-105	yes	down	65.124	67.218	63.366	17.4	19.325	18.244	65.236	18.323
ENSBTAG00000047690	-	0.304	-1.718	9.016e-05	0.000194	yes	down	1.552	2.816	1.574	0.381	0.266	0.429	1.981	0.359
ENSBTAG00000037686	SRPX2	0.09	-3.48	3.774e-27	2.302e-26	yes	down	2.433	2.589	2.735	0.116	0.195	0.15	2.586	0.154
ENSBTAG00000000296	IMPDH1	0.471	-1.085	2.757e-125	8.651e-124	yes	down	62.218	61.943	61.92	29.036	29.531	27.212	62.027	28.593
ENSBTAG00000021193	FBXO5	0.447	-1.162	1.25e-17	5.553e-17	yes	down	11.515	10.582	11.923	4.4	4.457	5.187	11.34	4.681
ENSBTAG00000025210	COL4A2	0.319	-1.648	0	0	yes	down	37.901	39.295	39.393	12.228	12.542	11.541	38.863	12.104
ENSBTAG00000001796	CATSPERD	2.395	1.26	0.001079	0.002082	yes	up	0.242	0.119	0.211	0.614	0.625	0.439	0.191	0.559
ENSBTAG00000014324	ANTXR2	3.85	1.945	1.845e-145	7.02e-144	yes	up	4.8	4.874	5.238	18.807	19.674	18.703	4.971	19.061
ENSBTAG00000031185	ATRAID	3.382	1.758	0.0002818	0.0005787	yes	up	3.754	0.206	0.686	15.909	14.335	13.706	1.549	14.65
ENSBTAG00000000130	TNFSF13	6.453	2.69	3.562e-29	2.298e-28	yes	up	0.683	0.607	0.465	4.062	4.304	4.329	0.585	4.232
ENSBTAG00000008074	C1QTNF6	0.409	-1.29	3.575e-146	1.371e-144	yes	down	52.113	53.463	50.809	21.705	21.129	19.751	52.128	20.862
ENSBTAG00000019940	RASGRF1	11.104	3.473	4.912e-153	2.048e-151	yes	up	1.09	1.852	1.13	17.506	13.956	16.229	1.357	15.897
ENSBTAG00000047957	-	9.667	3.273	0	0	yes	up	23.723	21.576	23.53	237.798	207.166	216.33	22.943	220.431
ENSBTAG00000004041	ANKRD10	3.32	1.731	0	0	yes	up	40.29	41.375	44.008	188.696	177.092	178.604	41.891	181.464
ENSBTAG00000008134	BDNF	3.461	1.791	3.868e-41	3.383e-40	yes	up	4.491	4.625	4.404	16.438	16.425	17.975	4.507	16.946
ENSBTAG00000046886	TUBB2A	0.263	-1.929	0	0	yes	down	363.566	371.237	357.154	95.866	91.83	92.908	363.986	93.535
ENSBTAG00000020935	HIF1A	2.088	1.062	2.721e-82	4.751e-81	yes	up	18.736	17.481	19.908	36.684	41.109	38.105	18.708	38.633
ENSBTAG00000017622	SIVA1	0.333	-1.588	6.634e-54	7.356e-53	yes	down	83.111	67.229	70.991	21.515	21.754	23.481	73.777	22.25
ENSBTAG00000013326	ANAPC10	0.476	-1.072	4.582e-07	1.191e-06	yes	down	5.977	6.401	5.428	2.454	2.603	2.903	5.935	2.653
ENSBTAG00000018753	TMEM163	0.341	-1.552	3.609e-24	1.988e-23	yes	down	8.509	9.423	9.083	2.909	3.125	2.584	9.005	2.873
ENSBTAG00000046966	NATD1	2.721	1.444	4.711e-175	2.433e-173	yes	up	16.611	16.42	16.38	44.606	39.214	39.621	16.47	41.147
ENSBTAG00000032829	GHITM	2.073	1.052	1.095e-137	3.868e-136	yes	up	58.927	57.448	54.442	121.665	109.608	116.788	56.939	116.02
ENSBTAG00000001615	RUNDC3A	6.584	2.719	5.011e-68	7.024e-67	yes	up	2.092	2.459	2.661	15.634	14.745	15.362	2.404	15.247
ENSBTAG00000017831	ERLIN2	0.439	-1.188	3.595e-114	1.008e-112	yes	down	30.867	31.811	31.071	12.958	12.716	12.479	31.25	12.718
ENSBTAG00000018167	KLHL31	0.436	-1.199	7.852e-13	2.842e-12	yes	down	3.633	3.758	3.211	1.407	1.486	1.536	3.534	1.476
ENSBTAG00000009812	-	8.468	3.082	1.322e-206	8.789e-205	yes	up	5.526	5.123	4.921	44.289	40.823	47.052	5.19	44.055
ENSBTAG00000019593	KNOP1	0.487	-1.038	2.842e-39	2.376e-38	yes	down	21.125	22.085	21.323	10.081	10.708	10.364	21.511	10.384
ENSBTAG00000007489	NCOA3	3.089	1.627	5.802e-89	1.137e-87	yes	up	3.236	3.184	3.506	12.556	13.771	13.626	3.309	13.318
ENSBTAG00000020282	DCTD	0.418	-1.257	1.312e-24	7.333e-24	yes	down	11.085	11.362	11.237	4.051	4.58	4.858	11.228	4.496
ENSBTAG00000007689	LPIN1	5.348	2.419	3.342e-148	1.312e-146	yes	up	4.106	2.697	3.38	17.548	17.798	15.91	3.394	17.085
ENSBTAG00000014261	TARS	2.264	1.179	3.195e-139	1.147e-137	yes	up	28.808	27.641	29.814	61.869	66.05	63.751	28.754	63.89
ENSBTAG00000004364	THNSL2	0.286	-1.805	2.383e-35	1.797e-34	yes	down	4.502	5.372	4.826	1.386	1.189	1.237	4.9	1.271
ENSBTAG00000003362	HSP90B1	3.044	1.606	4.032e-102	9.65e-101	yes	up	105.348	97.318	104.924	285.281	334.767	304.011	102.53	308.02
ENSBTAG00000019076	-	2.116	1.081	3.492e-36	2.684e-35	yes	up	4.733	5.242	4.488	10.133	10.195	9.865	4.821	10.064
ENSBTAG00000015115	ACPT	2.152	1.106	0.0006804	0.001342	yes	up	0.705	0.78	0.771	1.893	2.111	1.337	0.752	1.78
ENSBTAG00000046405	-	2.558	1.355	4.908e-10	1.536e-09	yes	up	1.398	0.899	1.215	2.475	3.392	4	1.171	3.289
ENSBTAG00000008129	CLSTN3	0.208	-2.265	3.664e-11	1.217e-10	yes	down	0.605	0.704	0.623	0.095	0.113	0.09	0.644	0.099
ENSBTAG00000011896	GRIP2	0.023	-5.439	3.298e-157	1.419e-155	yes	down	9.643	9.618	9.642	0.222	0.195	0.16	9.634	0.192
ENSBTAG00000014804	HNRNPDL	0.482	-1.052	2.941e-148	1.158e-146	yes	down	71.344	68.55	68.657	32.706	33.086	32.509	69.517	32.767
ENSBTAG00000013638	IQCH	2.02	1.014	0.009359	0.01607	yes	up	0.209	0.097	0.158	0.296	0.471	0.339	0.155	0.369
ENSBTAG00000003712	FAM89B	2.301	1.202	1.047e-07	2.862e-07	yes	up	13.177	17.059	11.617	32.495	32.861	29.696	13.951	31.684
ENSBTAG00000017354	MPP7	2.048	1.034	0.00344	0.006267	yes	up	0.165	0.249	0.275	0.413	0.42	0.748	0.23	0.527
ENSBTAG00000015178	ECI2	0.464	-1.109	3.928e-12	1.373e-11	yes	down	10.59	10.755	9.347	4.58	4.498	4.06	10.231	4.379
ENSBTAG00000019804	SNRNP25	0.448	-1.158	9.48e-107	2.429e-105	yes	down	292.134	285.39	271.726	133.702	120.306	117.167	283.083	123.725
ENSBTAG00000006570	SEC22C	3.578	1.839	1.132e-28	7.2e-28	yes	up	1.53	1.451	1.331	6.516	4.713	5.706	1.437	5.645
ENSBTAG00000014092	CELF6	0.42	-1.252	7.163e-47	6.989e-46	yes	down	15.18	15.445	15.747	6.22	7.029	5.925	15.457	6.391
ENSBTAG00000019539	MFAP3L	0.41	-1.288	0.007176	0.01253	yes	down	0.385	0.726	0.496	0	0.184	0.13	0.536	0.105
ENSBTAG00000004403	CD320	0.466	-1.101	1.338e-207	8.939e-206	yes	down	651.483	662.465	651.565	316.041	304.058	276.928	655.171	299.009
ENSBTAG00000007116	ARRDC3	0.273	-1.875	1.404e-09	4.3e-09	yes	down	1.211	1.473	1.51	0.307	0.441	0.2	1.398	0.316
ENSBTAG00000015226	BRSK1	2.275	1.186	1.777e-12	6.324e-12	yes	up	1.596	1.82	1.574	3.998	4.017	3.421	1.663	3.812
ENSBTAG00000012849	COL4A1	0.332	-1.59	0	0	yes	down	89.507	91.556	90.434	29.84	30.187	28.289	90.499	29.439
ENSBTAG00000009570	ANGPTL8	30.484	4.93	2.262e-50	2.362e-49	yes	up	0.319	0.282	0.222	16.554	15.688	12.678	0.274	14.973
ENSBTAG00000006470	TTBK2	2.432	1.282	8.489e-09	2.493e-08	yes	up	0.616	0.444	0.634	1.301	1.619	1.337	0.565	1.419
ENSBTAG00000007275	TREM2	0.403	-1.311	0.0004239	0.0008567	yes	down	1.86	2.643	1.785	0.529	0.482	1.007	2.096	0.673
ENSBTAG00000018438	RRAGD	3.536	1.822	2.607e-31	1.782e-30	yes	up	1.442	1.755	1.479	7.32	9.304	6.334	1.559	7.653
ENSBTAG00000015685	KIF12	0.322	-1.634	8.696e-82	1.501e-80	yes	down	24.988	27.121	26.128	8.399	8.802	7.162	26.079	8.121
ENSBTAG00000037856	-	0.424	-1.238	0.009207	0.01583	yes	down	0.176	0.433	0.232	0.074	0.072	0.05	0.28	0.065
ENSBTAG00000024814	B4GALNT4	0.259	-1.948	1.022e-39	8.665e-39	yes	down	4.568	4.235	4.404	1.037	1.168	1.047	4.402	1.084
ENSBTAG00000000819	RFX3	2.152	1.106	0.02007	0.0329	yes	up	0.143	0.022	0.042	0.275	0.256	0.19	0.069	0.24
ENSBTAG00000002363	SESN2	5.479	2.454	3.669e-208	2.463e-206	yes	up	7.541	7.723	7.139	40.946	41.56	39.272	7.468	40.593
ENSBTAG00000011327	OLFML3	0.248	-2.014	1.563e-20	7.74e-20	yes	down	5.383	4.647	4.119	0.772	1.209	1.187	4.716	1.056
ENSBTAG00000015155	HACD3	2.643	1.402	1.09e-217	7.743e-216	yes	up	30.889	30.533	30.3	80.221	75.661	82.025	30.574	79.302
ENSBTAG00000039731	RND3	2.656	1.409	1.459e-61	1.86e-60	yes	up	6.165	6.163	6.685	15.666	17.655	16.599	6.338	16.64
ENSBTAG00000037765	TNFAIP8L1	2.828	1.5	4.083e-75	6.398e-74	yes	up	6.957	6.466	7.192	19.537	20.145	17.915	6.872	19.199
ENSBTAG00000000816	PRDM1	2.136	1.095	0.02381	0.03856	yes	up	0.022	0	0.032	0.074	0.061	0.11	0.018	0.082
ENSBTAG00000027832	-	0.402	-1.316	9.95e-44	9.258e-43	yes	down	11.503	9.575	6.601	2.137	1.896	7.721	9.226	3.918
ENSBTAG00000015089	LGALS1	2.288	1.194	1.704e-65	2.292e-64	yes	up	144.085	157.777	144.011	320.41	306.579	265.766	148.624	297.585
ENSBTAG00000008291	PROCR	3.403	1.767	2.393e-33	1.725e-32	yes	up	3.875	3.574	3.644	11.339	13.915	12.788	3.698	12.681
ENSBTAG00000008690	-	8.253	3.045	0	0	yes	up	6.176	7.192	6.643	52.286	51.633	47.711	6.67	50.543
ENSBTAG00000013995	-	3.625	1.858	0.0001232	0.0002613	yes	up	0.055	0.054	0	0.381	0.789	0.818	0.036	0.663
ENSBTAG00000003074	SLC16A6	0.283	-1.82	1.017e-57	1.22e-56	yes	down	9.489	15.304	9.452	2.581	2.008	2.703	11.415	2.431
ENSBTAG00000015267	SGSH	3.453	1.788	3.5e-116	9.978e-115	yes	up	8.014	8.383	8.385	30.316	27.031	27.711	8.261	28.353
ENSBTAG00000014891	SRSF7	0.466	-1.103	1.351e-153	5.651e-152	yes	down	302.867	287.697	287.409	136.241	126.73	136.788	292.658	133.253
ENSBTAG00000040034	-	6.216	2.636	3.897e-25	2.221e-24	yes	up	0.594	0.531	0.201	10.758	5.533	7.721	0.442	8.004
ENSBTAG00000001969	CCDC39	2.221	1.151	0.01068	0.01821	yes	up	0	0	0	0.074	0.061	0.07	0	0.068
ENSBTAG00000048010	NUDT14	0.484	-1.046	6.606e-16	2.738e-15	yes	down	36.833	35.18	31.905	18.067	13.587	15.481	34.639	15.712
ENSBTAG00000022120	FGB	0.359	-1.476	0.001726	0.003259	yes	down	0.077	0.141	0.074	0	0	0	0.097	0
ENSBTAG00000011456	NT5C3B	0.323	-1.632	4.425e-133	1.478e-131	yes	down	84.388	90.797	85.397	28.38	28.496	26.205	86.861	27.694
ENSBTAG00000020772	ARHGAP45	0.496	-1.013	4.771e-64	6.305e-63	yes	down	34.852	36.815	34.767	16.977	20.585	18.224	35.478	18.595
ENSBTAG00000007450	C2	0.387	-1.371	0.003432	0.006253	yes	down	0.33	0.455	0.084	0.032	0.072	0.07	0.29	0.058
ENSBTAG00000016691	-	2.272	1.184	3.101e-10	9.825e-10	yes	up	2.301	2.036	2.154	4.506	5.738	4.778	2.164	5.007
ENSBTAG00000013671	-	2.457	1.297	1.757e-165	8.023e-164	yes	up	26.816	26.84	26.836	67.465	62.504	64.399	26.831	64.789
ENSBTAG00000003959	ARHGAP24	4.466	2.159	2.579e-78	4.213e-77	yes	up	1.959	1.787	1.648	8.24	7.818	8.16	1.798	8.073
ENSBTAG00000014915	ETV5	2.581	1.368	1.459e-71	2.167e-70	yes	up	5.449	4.874	4.953	13.539	12.439	12.888	5.092	12.955
ENSBTAG00000001634	PHF1	2.183	1.126	1.21e-109	3.25e-108	yes	up	25.88	27.067	27.543	57.744	58.293	56.409	26.83	57.482
ENSBTAG00000005868	-	0.438	-1.19	3.679e-37	2.913e-36	yes	down	38.749	41.527	39.91	16.353	17.419	17.446	40.062	17.073
ENSBTAG00000020698	MTHFR	2.126	1.088	1.116e-27	6.904e-27	yes	up	4.568	4.592	4.066	8.727	10.298	8.539	4.409	9.188
ENSBTAG00000012193	TTC28	0.258	-1.956	7.996e-131	2.625e-129	yes	down	11.889	13.181	11.702	2.941	3.156	3.012	12.257	3.036
ENSBTAG00000018049	MKNK2	8.586	3.102	0	0	yes	up	35.347	37.237	35.707	309.409	313.413	296.46	36.097	306.427
ENSBTAG00000035745	-	9.966	3.317	1.158e-12	4.159e-12	yes	up	0	0	0	4.231	4.027	4.529	0	4.262
ENSBTAG00000002326	LGALS3	3.95	1.982	0	0	yes	up	868.432	841.276	846.438	3441.28	3174.78	3256.21	852.049	3290.76
ENSBTAG00000005042	-	0.363	-1.463	3.388e-09	1.018e-08	yes	down	4.855	5.026	4.267	1.978	1.353	1.317	4.716	1.549
ENSBTAG00000046503	-	3.926	1.973	6.474e-08	1.789e-07	yes	up	0.286	0.357	0.486	1.513	2.08	2.304	0.376	1.966
ENSBTAG00000031697	KLHDC1	0.464	-1.108	0.005417	0.00961	yes	down	0.418	0.498	0.581	0.106	0.318	0.13	0.499	0.185
ENSBTAG00000009087	GNG10	0.473	-1.079	3.575e-67	4.948e-66	yes	down	95.43	90.44	85.228	41.644	39.685	43.85	90.366	41.726
ENSBTAG00000000300	KIAA2022	0.358	-1.48	8.402e-05	0.0001814	yes	down	0.264	0.325	0.37	0.063	0.113	0.09	0.32	0.089
ENSBTAG00000020283	DUSP5	3.078	1.622	1.568e-65	2.112e-64	yes	up	12.384	10.994	9.621	33.256	33.097	34.085	11	33.479
ENSBTAG00000016550	MAEL	0.389	-1.362	0.004797	0.008559	yes	down	0.286	0.173	0.232	0.053	0	0	0.23	0.018
ENSBTAG00000031774	-	2.466	1.302	1.365e-05	3.164e-05	yes	up	1.354	0.823	0.94	3.258	3.72	1.377	1.039	2.785
ENSBTAG00000032084	GPR183	5.708	2.513	1.65e-08	4.749e-08	yes	up	0.077	0.032	0.106	1.111	1.301	0.539	0.072	0.984
ENSBTAG00000007884	SREBF1	2.815	1.493	0	0	yes	up	55.855	60.037	58.836	163.944	163.792	155.023	58.243	160.92
ENSBTAG00000025129	MNT	2.842	1.507	1.353e-69	1.951e-68	yes	up	3.677	3.921	3.802	11.424	11.384	11.212	3.8	11.34
ENSBTAG00000004118	ALAS1	0.492	-1.023	6.33e-241	5.247e-239	yes	down	242.542	241.318	235.934	120.681	115.264	111.162	239.931	115.702
ENSBTAG00000001156	ST3GAL1	2.726	1.447	7.222e-210	4.923e-208	yes	up	11.283	11.849	12.705	30.612	28.045	28.229	11.946	28.962
ENSBTAG00000007455	DNASE1L1	0.424	-1.239	1.474e-61	1.877e-60	yes	down	48.315	43.671	48.032	22.012	23.362	18.643	46.673	21.339
ENSBTAG00000007142	CPPED1	2.478	1.309	1.04e-172	5.189e-171	yes	up	23.888	22.756	23.118	60.356	56.961	55.9	23.254	57.739
ENSBTAG00000007269	EIF2B1	0.457	-1.129	3.187e-56	3.708e-55	yes	down	34.951	34.844	34.154	15.877	14.591	15.791	34.65	15.42
ENSBTAG00000003692	UCP2	0.329	-1.606	0	0	yes	down	662.425	674.542	664.27	221.434	220.517	204.08	667.079	215.344
ENSBTAG00000011041	ZFYVE1	3.516	1.814	2.441e-167	1.13e-165	yes	up	6.957	6.445	6.484	22.657	24.387	23.97	6.629	23.671
ENSBTAG00000004066	PARP8	3.446	1.785	2.209e-07	5.896e-07	yes	up	0.143	0.195	0.19	0.688	0.738	0.798	0.176	0.741
ENSBTAG00000014189	RGS6	3.097	1.631	0.0007431	0.001462	yes	up	0	0	0.032	0.317	0.318	0.19	0.011	0.275
ENSBTAG00000030162	AXIN2	0.454	-1.14	0.0007008	0.001381	yes	down	0.418	0.639	0.581	0.317	0.143	0.18	0.546	0.213
ENSBTAG00000040061	ZBTB38	2.144	1.1	1.629e-62	2.108e-61	yes	up	4.326	4.484	5.09	9.848	10.554	9.796	4.633	10.066
ENSBTAG00000007435	NOLC1	0.472	-1.083	8.309e-171	4.057e-169	yes	down	134.057	134.393	129.172	65.317	60.24	58.215	132.541	61.257
ENSBTAG00000001511	BCL6	3.939	1.978	1.89e-112	5.243e-111	yes	up	5.845	5.242	6.273	22.562	23.014	22.224	5.787	22.6
ENSBTAG00000003887	ECHDC1	0.493	-1.019	2.377e-07	6.331e-07	yes	down	2.312	2.015	2.693	1.09	1.219	1.107	2.34	1.139
ENSBTAG00000003155	-	0.424	-1.238	2.74e-23	1.472e-22	yes	down	113.791	144.52	140.842	49.165	60.045	53.566	133.051	54.259
ENSBTAG00000008966	-	0.455	-1.135	1.726e-136	6.021e-135	yes	down	95.286	93.321	90.804	42.438	40.853	41.147	93.137	41.479
ENSBTAG00000039815	ZBTB6	0.456	-1.134	0.005263	0.009355	yes	down	0.517	0.455	0.708	0.18	0.297	0.11	0.56	0.196
ENSBTAG00000045718	-	0.417	-1.263	0.001155	0.002223	yes	down	4.139	3.054	1.257	0.92	0.789	0.738	2.817	0.816
ENSBTAG00000008240	GALNT15	0.328	-1.609	0.0002231	0.0004628	yes	down	0.749	0.758	1.077	0.085	0.215	0.09	0.861	0.13
ENSBTAG00000011680	PAPLN	0.415	-1.269	0.007896	0.0137	yes	down	0.099	0.119	0.232	0	0.061	0.03	0.15	0.03
ENSBTAG00000000238	PSD2	0.423	-1.242	0.008918	0.01537	yes	down	0.385	0.26	0.158	0	0.123	0.1	0.268	0.074
ENSBTAG00000013107	SHANK1	2.235	1.16	4.366e-14	1.673e-13	yes	up	1.079	1.722	1.257	3.459	3.002	2.943	1.353	3.135
ENSBTAG00000019818	CASZ1	2.955	1.563	0.0004151	0.0008396	yes	up	0.044	0.043	0.032	0.127	0.184	0.219	0.04	0.177
ENSBTAG00000008854	RFX1	2.139	1.097	1.142e-36	8.921e-36	yes	up	8.267	8.622	8.438	16.575	17.45	16.17	8.442	16.732
ENSBTAG00000039819	RPH3AL	3.531	1.82	3.075e-115	8.691e-114	yes	up	8.08	8.026	7.604	29.66	28.568	26.324	7.903	28.184
ENSBTAG00000047293	NRIP1	2.255	1.173	3.555e-48	3.552e-47	yes	up	2.983	3.174	3.654	6.759	7.664	6.983	3.27	7.135
ENSBTAG00000040282	NOG	0.412	-1.281	0.0001561	0.0003283	yes	down	5.273	4.831	3.158	1.618	1.557	1.416	4.421	1.53
ENSBTAG00000010647	NTRK2	0.398	-1.33	0.005528	0.009794	yes	down	0.198	0.26	0.243	0.116	0	0.02	0.234	0.045
ENSBTAG00000013533	CLIC1	2.018	1.013	0	0	yes	up	605.062	599.515	592.507	1204.17	1207.01	1142.82	599.028	1184.66
ENSBTAG00000019125	SLC1A1	2.601	1.379	2.957e-157	1.281e-155	yes	up	18.813	20.828	21.45	47.261	48.938	47.043	20.364	47.747
ENSBTAG00000005017	ZNF169	0.431	-1.214	0.004704	0.008404	yes	down	0.749	0.422	0.56	0.254	0.082	0.2	0.577	0.179
ENSBTAG00000017715	HOMER2	2.433	1.283	4.108e-242	3.469e-240	yes	up	65.553	63.947	61.212	160.094	158.751	149.297	63.571	156.047
ENSBTAG00000018936	LSS	3.299	1.722	0	0	yes	up	19.749	20.428	20.848	67.443	64.42	61.327	20.342	64.397
ENSBTAG00000048157	-	0.389	-1.363	0.001714	0.003237	yes	down	0.352	0.325	0.275	0.042	0.184	0.03	0.317	0.085
ENSBTAG00000015926	ABLIM2	2.304	1.204	8.088e-15	3.2e-14	yes	up	1.354	1.7	1.521	3.332	3.668	3.591	1.525	3.53
ENSBTAG00000034875	ALPK1	2.32	1.214	2.535e-05	5.741e-05	yes	up	0.264	0.347	0.296	0.973	1.199	0.818	0.302	0.997
ENSBTAG00000039688	FAM101A	2.256	1.174	2.815e-144	1.053e-142	yes	up	63.957	61.867	60.314	142.789	135.573	124.2	62.046	134.187
ENSBTAG00000007588	ERLIN1	0.474	-1.078	4.274e-42	3.823e-41	yes	down	22.963	21.435	19.496	10.62	9.365	8.778	21.298	9.588
ENSBTAG00000009080	ITGB6	2.92	1.546	2.414e-06	5.963e-06	yes	up	0.462	0.314	0.465	0.994	0.994	0.918	0.414	0.969
ENSBTAG00000006515	ESPN	0.28	-1.836	6.876e-06	1.633e-05	yes	down	0.627	0.477	0.444	0.106	0.072	0.11	0.516	0.096
ENSBTAG00000005280	ADA	0.22	-2.187	6.171e-210	4.227e-208	yes	down	64.001	63.73	62.722	14.365	12.48	13.806	63.484	13.55
ENSBTAG00000001131	SLC12A9	2.312	1.209	2.809e-18	1.282e-17	yes	up	2.169	2.134	2.186	4.686	5.738	4.848	2.163	5.091
ENSBTAG00000040208	-	0.448	-1.159	0.006112	0.01078	yes	down	0.671	0.563	0.75	0.095	0.287	0.279	0.661	0.22
ENSBTAG00000048125	ENTPD2	0.429	-1.22	5.073e-49	5.176e-48	yes	down	24.933	26.753	24.227	10.884	11.056	9.825	25.304	10.588
ENSBTAG00000018245	SLC1A3	0.385	-1.376	2.484e-05	5.63e-05	yes	down	0.473	0.726	0.718	0.127	0.307	0.19	0.639	0.208
ENSBTAG00000018966	PLCE1	0.497	-1.009	1.167e-06	2.957e-06	yes	down	0.771	0.639	0.697	0.264	0.307	0.489	0.702	0.353
ENSBTAG00000045784	-	0.393	-1.347	2.464e-117	7.16e-116	yes	down	118.15	125.565	122.403	50.202	44.604	45.417	122.039	46.741
ENSBTAG00000010439	AKAP8L	2.864	1.518	6.722e-76	1.064e-74	yes	up	8.652	7.896	7.952	24.308	23.782	22.604	8.167	23.565
ENSBTAG00000006374	NHP2	0.452	-1.147	2.674e-84	4.845e-83	yes	down	222.331	216.428	215.752	93.93	89.658	102.454	218.17	95.347
ENSBTAG00000012980	RRAGB	2.017	1.012	1.209e-05	2.813e-05	yes	up	1.057	1.256	1.119	2.295	2.06	2.484	1.144	2.28
ENSBTAG00000008330	RNF19B	3.536	1.822	0	0	yes	up	44.715	47.505	45.339	167.932	154.519	153.487	45.853	158.646
ENSBTAG00000011527	NT5C	0.414	-1.271	7.735e-150	3.091e-148	yes	down	268.786	254.109	243.042	102.413	101.483	102.404	255.312	102.1
ENSBTAG00000024105	BCL2L11	2.483	1.312	1.651e-73	2.536e-72	yes	up	11.768	9.445	9.949	34.98	31.631	30.923	10.387	32.511
ENSBTAG00000043553	GPX3	0.289	-1.793	6.726e-48	6.69e-47	yes	down	10.414	10.311	11.681	3.11	3.156	2.913	10.802	3.06
ENSBTAG00000014955	AMH	2.095	1.067	0.02758	0.04407	yes	up	0.055	0	0.053	0.159	0.113	0.319	0.036	0.197
ENSBTAG00000017412	SOCS6	2.312	1.209	6.897e-45	6.536e-44	yes	up	6.869	6.152	7.688	19.463	16.343	17.287	6.903	17.698
ENSBTAG00000017616	ADSSL1	0.294	-1.768	3.055e-52	3.279e-51	yes	down	16.413	14.936	16.665	5.141	4.334	4.279	16.005	4.585
ENSBTAG00000021515	ZDHHC19	0.372	-1.428	0.0002351	0.0004864	yes	down	1.299	1.473	1.077	0.212	0.502	0.369	1.283	0.361
ENSBTAG00000020257	PTPN5	0.475	-1.074	0.02502	0.04036	yes	down	0.121	0.119	0.201	0.053	0.01	0.04	0.147	0.034
ENSBTAG00000003474	RAB15	2.385	1.254	0	0	yes	up	71.113	69.308	67.939	164.272	164.489	159.362	69.453	162.708
ENSBTAG00000031524	PMEPA1	0.462	-1.113	0	0	yes	down	270.613	294.791	300.79	148.765	145.225	146.674	288.731	146.888
ENSBTAG00000003275	-	2.359	1.238	8.189e-16	3.382e-15	yes	up	0.738	1.04	0.94	2.295	2.203	1.945	0.906	2.148
ENSBTAG00000007865	GNPDA1	2.055	1.039	1.599e-113	4.473e-112	yes	up	35.325	32.916	34.239	70.395	67.392	68.878	34.16	68.888
ENSBTAG00000000009	FOXF1	2.601	1.379	0.003111	0.0057	yes	up	0	0	0	0.159	0.266	0.16	0	0.195
ENSBTAG00000013081	PSPH	15.158	3.922	0	0	yes	up	16.975	15.673	16.602	248.756	226.379	245.148	16.417	240.094
ENSBTAG00000012065	DNAJC3	3.167	1.663	2.081e-91	4.266e-90	yes	up	11.305	11.015	12.251	34.208	36.314	37.706	11.524	36.076
ENSBTAG00000018497	CAVIN2	7.008	2.809	2.842e-10	9.015e-10	yes	up	0.011	0.032	0.011	0.444	0.461	0.419	0.018	0.441
ENSBTAG00000012244	TUBA1B	0.397	-1.333	0	0	yes	down	4904.94	4890.81	4765.26	1951.44	1887.38	1824.67	4853.67	1887.83
ENSBTAG00000019244	P2RX6	3.276	1.712	1.865e-09	5.675e-09	yes	up	0.671	0.607	0.486	2.718	1.937	1.796	0.588	2.15
ENSBTAG00000011413	CCDC107	0.417	-1.262	9.05e-11	2.956e-10	yes	down	25.044	14.774	14.564	7.267	7.644	6.165	18.127	7.025
ENSBTAG00000020465	FERMT1	0.322	-1.635	3.477e-38	2.822e-37	yes	down	5.878	6.25	5.946	2.041	1.588	1.975	6.025	1.868
ENSBTAG00000008028	CHN1	2.025	1.018	1.871e-17	8.26e-17	yes	up	4.458	4.322	3.612	7.997	9.478	8.18	4.131	8.552
ENSBTAG00000025021	-	2.201	1.138	0.004648	0.008311	yes	up	0.077	0.076	0.127	0.201	0.307	0.219	0.093	0.242
ENSBTAG00000005754	PPM1K	25.563	4.676	2.132e-73	3.257e-72	yes	up	0.143	0.076	0.095	3.29	3.996	3.551	0.105	3.612
ENSBTAG00000024381	MAN1A1	3.84	1.941	1.198e-16	5.133e-16	yes	up	0.506	0.866	0.655	3.194	2.5	2.723	0.676	2.806
ENSBTAG00000005365	OVCH1	2.219	1.15	0.01384	0.02326	yes	up	0	0	0.011	0.032	0.143	0.07	0.004	0.082
ENSBTAG00000025814	TMEM202	0.48	-1.06	8.548e-07	2.187e-06	yes	down	4.293	3.802	4.14	2.084	1.834	1.486	4.078	1.801
ENSBTAG00000005093	CES2	0.418	-1.259	0.007186	0.01254	yes	down	0.484	0.238	0.285	0.074	0.02	0.14	0.336	0.078
ENSBTAG00000004072	CAPZA2	0.416	-1.266	1.016e-70	1.483e-69	yes	down	48.392	42.664	45.127	17.665	19.182	18.374	45.394	18.407
ENSBTAG00000008294	KCNJ2	3.939	1.978	2.416e-19	1.147e-18	yes	up	0.264	0.314	0.327	1.28	1.353	1.137	0.302	1.257
ENSBTAG00000046533	RAB31	2.095	1.067	8.652e-152	3.585e-150	yes	up	31.858	33.891	31.704	67.232	62.31	67.91	32.484	65.817
ENSBTAG00000003532	TLE4	6.347	2.666	3.921e-14	1.507e-13	yes	up	0.033	0.097	0.222	1.164	0.932	1.057	0.117	1.051
ENSBTAG00000046339	VASN	2.743	1.456	1.365e-235	1.085e-233	yes	up	34.059	36.923	36.172	101.483	100.417	92.758	35.718	98.219
ENSBTAG00000033891	MGAT2	0.448	-1.16	3.931e-16	1.646e-15	yes	down	18.703	17.59	14.87	6.59	6.25	8.419	17.054	7.086
ENSBTAG00000021342	TMEM136	0.44	-1.185	5.259e-06	1.262e-05	yes	down	0.991	0.877	1.204	0.508	0.338	0.389	1.024	0.412
ENSBTAG00000014294	ST7L	2.013	1.009	0.0004819	0.0009667	yes	up	0.352	0.617	0.708	1.026	1.301	1.257	0.559	1.195
ENSBTAG00000047054	CLRN3	3.848	1.944	6.502e-08	1.796e-07	yes	up	0.616	0.531	0.264	2.391	2.224	2.334	0.47	2.316
ENSBTAG00000021024	MACF1	2.556	1.354	0	0	yes	up	13.056	13.181	13.244	33.14	34.972	33.047	13.16	33.72
ENSBTAG00000010508	BLVRB	0.495	-1.015	1.022e-91	2.109e-90	yes	down	256.633	266.154	250.318	128.445	128.349	116.828	257.702	124.541
ENSBTAG00000038428	RELB	4.308	2.107	4.282e-82	7.447e-81	yes	up	7.012	10.625	5.428	27.682	33.291	30.075	7.688	30.349
ENSBTAG00000008269	RNF149	0.459	-1.125	9.931e-12	3.405e-11	yes	down	5.746	5.827	5.724	2.793	2.224	2.564	5.766	2.527
ENSBTAG00000009263	MFSD1	2.111	1.078	9.436e-41	8.179e-40	yes	up	10.81	11.568	11.649	24.551	21.672	24.619	11.342	23.614
ENSBTAG00000040190	CCDC88B	2.742	1.455	1.155e-25	6.695e-25	yes	up	1.211	1.419	1.352	3.766	3.586	3.571	1.327	3.641
ENSBTAG00000004637	MARCH10	0.25	-2.001	6.692e-92	1.387e-90	yes	down	2.851	2.751	3.073	0.688	0.84	0.908	2.892	0.812
ENSBTAG00000013240	SLC3A2	2.747	1.458	0	0	yes	up	81.218	83.281	82.186	229.949	227.752	214.584	82.228	224.095
ENSBTAG00000036028	-	3.042	1.605	1.309e-18	6.082e-18	yes	up	5.141	5.221	4.446	15.824	15.626	14.524	4.936	15.325
ENSBTAG00000025443	FNIP1	2.315	1.211	1.124e-17	4.995e-17	yes	up	1.541	1.386	1.721	3.078	4.099	3.282	1.549	3.486
ENSBTAG00000012421	-	0.497	-1.01	7.471e-26	4.365e-25	yes	down	13.199	12.737	10.445	8.917	11.989	9.636	12.127	10.181
ENSBTAG00000024979	HSPB9	0.455	-1.135	0.01308	0.02204	yes	down	2.851	3.813	3.612	0	0.963	2.055	3.425	1.006
ENSBTAG00000010023	-	2.983	1.577	9.42e-32	6.51e-31	yes	up	4.557	4.116	4.425	12.164	13.925	13.027	4.366	13.039
ENSBTAG00000021687	JADE2	4.857	2.28	1.745e-185	9.885e-184	yes	up	2.323	2.036	2.64	10.8	10.892	9.796	2.333	10.496
ENSBTAG00000000140	EPHX1	3.983	1.994	8.208e-06	1.937e-05	yes	up	0.066	0.087	0.084	0.487	0.697	0.658	0.079	0.614
ENSBTAG00000018424	ACKR3	2.85	1.511	1.184e-32	8.383e-32	yes	up	4.513	4.083	4.034	12.937	12.193	10.803	4.21	11.978
ENSBTAG00000006599	INHBE	47.902	5.582	0	0	yes	up	4.998	3.813	4.657	216.928	220.108	202.794	4.489	213.277
ENSBTAG00000012919	MMP15	0.383	-1.385	7.854e-42	7.003e-41	yes	down	9.148	8.968	9.104	2.93	3.299	3.85	9.073	3.36
ENSBTAG00000047035	TBC1D17	2.003	1.002	1.498e-54	1.68e-53	yes	up	14.674	16.561	14.712	29.459	31.068	29.905	15.316	30.144
ENSBTAG00000010069	EGR1	2.986	1.578	1.196e-87	2.29e-86	yes	up	6.099	5.296	5.513	16.406	17.132	16.299	5.636	16.612
ENSBTAG00000012894	SAMD9	0.418	-1.26	0.009076	0.01562	yes	down	0.077	0.13	0.095	0.042	0	0.01	0.101	0.017
ENSBTAG00000014100	BAIAP3	3.141	1.651	0.0005444	0.001086	yes	up	0.121	0.032	0	0.55	0.4	0.449	0.051	0.466
ENSBTAG00000021068	SUFU	2.052	1.037	2.864e-28	1.806e-27	yes	up	6.143	3.217	3.274	6.294	6.455	8.599	4.211	7.116
ENSBTAG00000010030	EPHA4	2.342	1.228	7.1e-25	4.007e-24	yes	up	1.915	1.625	1.711	3.956	3.791	3.521	1.75	3.756
ENSBTAG00000032331	SLC48A1	0.447	-1.161	6.784e-36	5.173e-35	yes	down	14.057	13.951	13.18	5.5	6.66	5.766	13.729	5.975
ENSBTAG00000001545	SLC34A2	0.261	-1.94	0	0	yes	down	79.512	80.475	76.272	21.441	19.817	18.963	78.753	20.074
ENSBTAG00000018509	ETNK2	0.464	-1.107	0.006333	0.01114	yes	down	0.892	1.733	2.429	0.529	0.963	0.349	1.685	0.614
ENSBTAG00000021192	NOP53	2.129	1.09	5.759e-209	3.886e-207	yes	up	115.706	110.553	117.017	241.468	244.003	231.641	114.425	239.037
ENSBTAG00000011473	MYL9	0.277	-1.852	0	0	yes	down	692.819	709.082	691.813	195.73	190.505	185.906	697.905	190.714
ENSBTAG00000001609	MAP2K6	0.47	-1.089	7.735e-18	3.469e-17	yes	down	13.529	13.073	11.364	5.966	5.646	5.596	12.655	5.736
ENSBTAG00000010734	NOP16	0.42	-1.251	8.051e-99	1.851e-97	yes	down	170.34	153.488	157.201	62.715	69.472	64.858	160.343	65.682
ENSBTAG00000030521	IER5L	2.326	1.218	6.832e-11	2.242e-10	yes	up	4.051	3.618	2.947	8.78	6.906	9.257	3.539	8.314
ENSBTAG00000023978	-	0.21	-2.25	1.331e-07	3.61e-07	yes	down	2.488	1.365	1.151	0.296	0.051	0.2	1.668	0.182
ENSBTAG00000012678	COLGALT1	0.46	-1.121	5.852e-224	4.317e-222	yes	down	108.958	104.521	101.724	49.007	46.622	46.334	105.068	47.321
ENSBTAG00000013423	GLRX5	0.38	-1.396	1.119e-169	5.388e-168	yes	down	204.322	182.256	189.719	73.716	71.153	68.878	192.099	71.249
ENSBTAG00000006769	-	2.422	1.276	0	0	yes	up	534.06	522.992	530.356	1452.45	1401.44	1364.95	529.136	1406.28
ENSBTAG00000008464	ABCB9	0.39	-1.357	1.866e-22	9.769e-22	yes	down	7.287	7.571	7.213	2.369	2.685	2.274	7.357	2.443
ENSBTAG00000024958	FAM214A	5.988	2.582	9.836e-20	4.737e-19	yes	up	0.242	0.108	0.201	1.703	1.353	1.696	0.184	1.584
ENSBTAG00000012039	PHACTR1	3.069	1.618	3.961e-05	8.812e-05	yes	up	0.275	0.108	0.074	0.487	0.697	0.688	0.152	0.624
ENSBTAG00000038079	-	2.086	1.061	1.393e-07	3.772e-07	yes	up	2.125	1.809	1.648	4.104	3.822	4.04	1.861	3.989
ENSBTAG00000000656	NFATC1	2.998	1.584	2.581e-51	2.731e-50	yes	up	2.367	2.285	2.302	6.59	7.255	6.424	2.318	6.756
