# Supplementary material for: RNA-Seq based transcriptome analysis during bovine viral diarrhoea virus (BVDV) infection
Source: BMC Genomics. 2019 Oct 24;20:774. doi: 10.1186/s12864-019-6120-4 (PMC6813989; doi:10.1186/s12864-019-6120-4)
Supplement: Supplementary file 11 — Additional file 11. Detail information of GO enrichment of DEGs in mock vs. MBV24h. [file 12864_2019_6120_MOESM11_ESM.xls]

## Sheet: 表达量差异详情表
Gene_id	Gene_name	FC(MBV6h/MBV2h)	Log2FC(MBV6h/MBV2h)	Pvalue	Padjust	Significant	Regulate	MBV2h1_Fpkm	MBV2h2_Fpkm	MBV2h3_Fpkm	MBV6h1_Fpkm	MBV6h2_Fpkm	MBV6h3_Fpkm	MBV2h_Fpkm	MBV6h_Fpkm
ENSBTAG00000000163	DDIT4	2.236	1.161	2.862e-30	2.088e-27	yes	up	20.123	21.143	15.334	44.866	48.412	44.103	18.867	45.794
ENSBTAG00000016740	ACLY	2.936	1.554	8.611e-130	5.024e-126	yes	up	22.471	21.927	22.331	71.132	67.112	66.276	22.243	68.173
ENSBTAG00000002248	SAC3D1	2.048	1.034	7.171e-12	6.803e-10	yes	up	4.864	3.048	5.147	12.025	11.408	10.161	4.353	11.198
ENSBTAG00000046431	-	2.025	1.018	7.386e-21	2.283e-18	yes	up	14.453	13.166	10.206	27.369	25.558	25.491	12.608	26.139
ENSBTAG00000002129	KLF5	0.47	-1.089	1.425e-26	8.315e-24	yes	down	10.061	10.762	9.825	4.349	4.385	4.351	10.216	4.362
ENSBTAG00000023745	BANP	2.21	1.144	8.799e-17	1.801e-14	yes	up	3.154	2.776	3.895	9.46	8.935	8.413	3.275	8.936
ENSBTAG00000021013	TUBB4A	2.055	1.039	4.976e-24	2.151e-21	yes	up	12.459	14.524	10.999	29.11	30.137	24.989	12.661	28.079
ENSBTAG00000012432	FDFT1	2.412	1.27	2.96e-91	1.151e-87	yes	up	94.836	90.425	90.741	228.245	236.921	222.357	92.001	229.174
ENSBTAG00000010667	PIK3IP1	2.133	1.093	8.508e-20	2.364e-17	yes	up	6.848	4.979	5	13.375	14.054	13.052	5.609	13.494
ENSBTAG00000010875	MSX1	2.02	1.014	6.155e-22	2.176e-19	yes	up	24.839	33.243	37.606	74.069	66.89	68.098	31.896	69.686
ENSBTAG00000047400	IL11	2.349	1.232	6.023e-25	3.056e-22	yes	up	15.74	19.775	14.375	53.377	36	34.249	16.63	41.209
ENSBTAG00000010909	SLC30A1	0.377	-1.408	2.828e-25	1.5e-22	yes	down	26.136	19.393	16.763	5.894	6.076	7.047	20.764	6.339
ENSBTAG00000011839	HMGCS1	3.396	1.764	1.593e-70	3.717e-67	yes	up	67.649	68.92	58.958	193.158	261.774	268.366	65.176	241.099
ENSBTAG00000013303	ACSS2	2.014	1.01	1.806e-43	2.342e-40	yes	up	58.216	57.051	51.726	115.05	125.589	107.59	55.664	116.076
ENSBTAG00000046708	PDP2	2.511	1.328	1.03e-40	1.092e-37	yes	up	4.873	3.732	3.581	11.634	11.523	13.378	4.062	12.178
ENSBTAG00000012059	MVD	2.192	1.132	6.118e-42	7.139e-39	yes	up	56.408	61.718	70.534	155.186	145.787	134.68	62.887	145.218
ENSBTAG00000007840	HMGCR	2.663	1.413	1.271e-71	3.707e-68	yes	up	23.552	24.563	21.861	59.725	67.141	69.929	23.325	65.598
ENSBTAG00000020931	CHN2	2.11	1.077	4.478e-20	1.34e-17	yes	up	8.263	7.272	6.958	15.323	18.256	19.328	7.498	17.636
ENSBTAG00000001592	INSIG1	3.964	1.987	2.202e-137	2.569e-133	yes	up	42.23	35.023	36.069	154.032	168.717	162.347	37.774	161.699
ENSBTAG00000007689	LPIN1	2.916	1.544	1.259e-68	2.449e-65	yes	up	12.017	10.833	8.836	32.737	31.673	32.324	10.562	32.245
ENSBTAG00000017690	CARNS1	2.094	1.066	7.304e-22	2.507e-19	yes	up	2.437	2.374	2.182	5.482	6.018	5.624	2.331	5.708
ENSBTAG00000023787	TOR4A	2.228	1.156	1.105e-24	5.157e-22	yes	up	13.323	18.226	21.91	42.403	56.419	57.239	17.82	52.02
ENSBTAG00000006599	INHBE	0.484	-1.047	1.962e-23	8.176e-21	yes	down	24.524	26.997	25.53	11.953	12.963	11.109	25.684	12.008
ENSBTAG00000002765	CYP24A1	2.285	1.192	2.898e-58	4.831e-55	yes	up	33.446	31.352	29.728	74.038	60.051	69.028	31.509	67.706
