# Supplementary material for: RNA-Seq based transcriptome analysis during bovine viral diarrhoea virus (BVDV) infection
Source: BMC Genomics. 2019 Oct 24;20:774. doi: 10.1186/s12864-019-6120-4 (PMC6813989; doi:10.1186/s12864-019-6120-4)
Supplement: Supplementary file 12 — Additional file 12. Detail information of KEGG pathway enrichment of DEGs in mock vs. MBV12h. [file 12864_2019_6120_MOESM12_ESM.xls]

## Sheet: 表达量差异详情表
Gene_id	Gene_name	FC(MBV12h/MBV6h)	Log2FC(MBV12h/MBV6h)	Pvalue	Padjust	Significant	Regulate	MBV6h1_Fpkm	MBV6h2_Fpkm	MBV6h3_Fpkm	MBV12h1_Fpkm	MBV12h2_Fpkm	MBV12h3_Fpkm	MBV6h_Fpkm	MBV12h_Fpkm
ENSBTAG00000006368	N4BP3	0.404	-1.306	1.401e-14	7.34e-13	yes	down	5.554	4.54	3.97	1.089	1.202	1.942	4.688	1.411
ENSBTAG00000016470	NADSYN1	2.02	1.014	5.048e-15	2.822e-13	yes	up	5.832	5.428	4.444	11.461	11.323	10.089	5.235	10.958
ENSBTAG00000013133	TBC1D10C	2.447	1.291	4.883e-15	2.742e-13	yes	up	1.175	1.314	1.32	4.06	3.999	3.533	1.27	3.864
ENSBTAG00000009392	PLA1A	2.157	1.109	3.171e-08	4.89e-07	yes	up	1.618	1.594	1.255	2.764	3.626	3.473	1.489	3.288
ENSBTAG00000005675	SLC44A4	2.338	1.225	3.739e-15	2.168e-13	yes	up	2.308	2.869	2.464	6.788	6.768	5.825	2.547	6.46
ENSBTAG00000021735	GALNT14	0.454	-1.139	4.854e-16	3.101e-14	yes	down	13.808	10.364	11.026	4.123	5.211	5.875	11.733	5.07
ENSBTAG00000001152	TLE6	2.094	1.066	3.175e-05	0.0002413	yes	up	0.103	0.106	0.093	0.792	0.847	0.731	0.101	0.79
ENSBTAG00000010371	CHAC1	2.702	1.434	2.361e-15	1.382e-13	yes	up	2.968	1.961	2.343	7.617	6.45	8.988	2.424	7.685
ENSBTAG00000013099	ALDOC	3.26	1.705	2.803e-17	2.127e-15	yes	up	1.917	1.159	1.041	5.249	6.331	5.865	1.372	5.815
ENSBTAG00000015924	CALB1	2.998	1.584	3.391e-31	1.37e-28	yes	up	4.998	8.432	6.563	23.165	20.915	20.637	6.664	21.572
ENSBTAG00000023026	-	0.349	-1.519	8.761e-11	2.305e-09	yes	down	1.989	2.202	2.603	0.756	0.337	0.44	2.265	0.511
ENSBTAG00000031625	HRH3	2.274	1.185	9.121e-07	1.026e-05	yes	up	1.329	0.821	0.948	3.808	3.553	2.912	1.033	3.424
ENSBTAG00000036078	EMP1	0.437	-1.195	2.192e-20	2.306e-18	yes	down	38.93	31.914	33.524	13.145	13.282	18.055	34.789	14.827
ENSBTAG00000023416	PPP2R3A	2.305	1.205	1.528e-20	1.708e-18	yes	up	1.731	2.231	2.445	5.537	4.764	5.124	2.136	5.142
ENSBTAG00000016074	-	2.294	1.198	2.142e-18	1.8e-16	yes	up	3.844	5.631	5.485	20.752	15.96	15.383	4.987	17.365
ENSBTAG00000042989	SNORD52	2.238	1.162	6.597e-21	7.867e-19	yes	up	9.542	10.577	10.022	26.352	21.234	22.969	10.047	23.518
ENSBTAG00000043985	-	2.072	1.051	2.846e-09	5.543e-08	yes	up	1.412	1.642	1.757	3.565	2.979	3.183	1.604	3.242
ENSBTAG00000046750	B3GNT3	2.039	1.028	1.738e-05	0.0001414	yes	up	0.526	0.657	0.363	1.26	1.394	1.601	0.515	1.418
ENSBTAG00000016124	PACSIN1	2.354	1.235	4.856e-08	7.178e-07	yes	up	0.505	0.213	0.335	1.116	0.993	1.171	0.351	1.093
ENSBTAG00000048023	-	2.878	1.525	1.167e-09	2.452e-08	yes	up	1.628	1.99	2.445	10.795	11.76	11.81	2.021	11.455
ENSBTAG00000016931	E2F7	0.436	-1.197	2.538e-12	9.003e-11	yes	down	1.824	1.565	1.98	0.612	0.556	0.631	1.79	0.6
ENSBTAG00000014439	KMO	2.154	1.107	6.047e-07	7.117e-06	yes	up	0.443	0.744	0.809	1.612	1.703	1.862	0.665	1.726
ENSBTAG00000023970	-	2.359	1.238	8.688e-13	3.347e-11	yes	up	0.866	1.488	1.45	5.015	3.771	3.773	1.268	4.186
ENSBTAG00000006999	RYR1	3.826	1.936	4.379e-14	2.159e-12	yes	up	0.01	0.019	0.019	0.135	0.155	0.24	0.016	0.177
ENSBTAG00000006262	LIMS2	2.175	1.121	1.604e-10	4.025e-09	yes	up	4.256	3.014	2.947	8.256	9.729	6.636	3.406	8.207
ENSBTAG00000032509	FAM166B	2.029	1.021	7.437e-05	0.0005037	yes	up	0.752	0.502	0.595	1.864	2.569	2.042	0.616	2.158
ENSBTAG00000015193	BOLA3	0.476	-1.07	6.708e-20	6.614e-18	yes	down	47.123	44.741	45.656	18.573	22.318	24.2	45.84	21.697
ENSBTAG00000005976	HSD17B7	2.12	1.084	1.735e-25	3.504e-23	yes	up	9.851	11.079	11.825	24.669	22.172	24.18	10.918	23.674
ENSBTAG00000007121	TK1	0.461	-1.117	7.789e-34	3.752e-31	yes	down	174.187	154.432	145.241	61.896	70.088	79.787	157.953	70.59
ENSBTAG00000005290	CLDN2	2.18	1.124	9.74e-11	2.536e-09	yes	up	1.978	2.753	2.78	6.851	6.705	4.544	2.504	6.033
ENSBTAG00000012584	GJB3	0.485	-1.044	1.386e-08	2.343e-07	yes	down	10.088	5.699	7.084	2.494	3.052	4.204	7.624	3.25
ENSBTAG00000010991	TTR	3.189	1.673	1.654e-22	2.466e-20	yes	up	9.748	15.899	10.784	51.687	38.615	47.91	12.144	46.071
ENSBTAG00000048304	-	0.39	-1.357	3.673e-13	1.538e-11	yes	down	9.315	7.312	3.905	1.702	1.931	1.942	6.844	1.858
ENSBTAG00000037605	-	2.006	1.004	3.656e-08	5.569e-07	yes	up	5.451	5.457	4.778	10.426	11.988	12.991	5.229	11.802
ENSBTAG00000017391	HS3ST2	0.386	-1.372	9.761e-09	1.705e-07	yes	down	5.06	2.656	2.789	0.567	0.947	1.321	3.502	0.945
ENSBTAG00000008333	ETV4	0.299	-1.743	1.813e-22	2.671e-20	yes	down	7.821	5.351	5.848	1.395	1.585	1.731	6.34	1.57
ENSBTAG00000018258	SRSF2	0.493	-1.021	7.224e-51	1.508e-47	yes	down	217.58	203.529	206.264	97.999	101.334	107.16	209.124	102.164
ENSBTAG00000004221	ESM1	0.416	-1.265	1.72e-07	2.287e-06	yes	down	16.858	9.688	12.281	2.548	3.143	5.024	12.942	3.572
ENSBTAG00000023659	-	0.187	-2.42	7.022e-23	1.142e-20	yes	down	902.428	909.212	929.905	41.729	66.29	111.194	913.848	73.071
ENSBTAG00000013469	SRCIN1	2.043	1.031	7.207e-05	0.0004897	yes	up	0.144	0.01	0.158	0.261	0.911	0.47	0.104	0.547
ENSBTAG00000015131	SLC29A1	0.388	-1.366	9.422e-31	3.47e-28	yes	down	148.169	107.584	108.566	35.877	45.338	51.523	121.44	44.246
ENSBTAG00000001806	IQCD	2.844	1.508	4.786e-30	1.62e-27	yes	up	6.317	8.056	7.558	25.569	23.047	19.977	7.31	22.864
ENSBTAG00000020638	TIMP3	0.448	-1.16	4.381e-17	3.285e-15	yes	down	33.387	23.018	20.508	9.201	10.777	12.971	25.638	10.983
ENSBTAG00000036016	FAM111B	2.072	1.051	3.029e-06	2.984e-05	yes	up	0.422	0.58	0.641	2.116	1.02	1.201	0.548	1.446
ENSBTAG00000046148	-	2.129	1.09	1.221e-06	1.326e-05	yes	up	3.328	2.521	2.148	6.905	7.816	6.876	2.666	7.199
ENSBTAG00000014400	E2F2	0.453	-1.142	2.856e-18	2.338e-16	yes	down	11.294	9.176	8.488	3.403	3.908	5.034	9.653	4.115
ENSBTAG00000020161	KLHL22	2.474	1.307	2.185e-16	1.425e-14	yes	up	1.659	2.125	1.869	5.294	5.065	5.034	1.884	5.131
ENSBTAG00000014835	SPARC	2.167	1.116	3.092e-26	7.039e-24	yes	up	38.518	44.181	37.744	74.078	86.823	107.521	40.148	89.474
ENSBTAG00000014506	ZNF503	0.492	-1.023	3.918e-05	0.0002896	yes	down	1.577	1.362	1.162	0.585	0.419	0.33	1.367	0.445
ENSBTAG00000017804	BNIP3	2.41	1.269	5.844e-22	7.869e-20	yes	up	38.085	37.574	31.097	74.231	113.677	88.995	35.585	92.301
ENSBTAG00000044921	bta-mir-2292	0.415	-1.268	7.747e-07	8.875e-06	yes	down	1.391	1.217	1.134	0.117	0.237	0.45	1.247	0.268
ENSBTAG00000006973	PHF21B	0.468	-1.096	2.587e-05	0.0002005	yes	down	0.979	0.58	0.985	0.288	0.237	0.12	0.848	0.215
ENSBTAG00000000918	ERMARD	2.004	1.003	1.117e-06	1.23e-05	yes	up	0.876	1.401	1.525	2.773	3.17	2.993	1.267	2.979
ENSBTAG00000009231	NSDHL	2.098	1.069	3.31e-50	5.921e-47	yes	up	58.344	62.389	56.198	122.127	122.45	128.588	58.977	124.388
ENSBTAG00000004275	DKK3	0.483	-1.049	9.662e-46	1.512e-42	yes	down	117.616	106.039	114.042	51.102	53.145	54.986	112.566	53.078
ENSBTAG00000020809	SLC36A2	2.599	1.378	2.704e-11	7.911e-10	yes	up	1.525	2.511	2.055	8.418	8.107	4.374	2.03	6.966
ENSBTAG00000014465	SERPINE1	0.487	-1.037	3.002e-06	2.96e-05	yes	down	64.599	41.061	39.046	14.792	17.609	23.39	48.235	18.597
ENSBTAG00000001078	-	2.645	1.403	3.583e-14	1.788e-12	yes	up	0.763	0.753	0.549	1.684	2.678	2.232	0.688	2.198
ENSBTAG00000038415	SLC6A12	0.356	-1.491	2.019e-16	1.338e-14	yes	down	4.606	3.593	3.542	0.819	1.075	1.441	3.914	1.112
ENSBTAG00000003221	ATF7IP	2.095	1.067	1.397e-21	1.804e-19	yes	up	2.442	2.511	2.733	5.168	5.211	5.945	2.562	5.441
ENSBTAG00000014187	PPM1N	2.062	1.044	2.015e-07	2.639e-06	yes	up	3.823	6.008	4.853	13.361	12.799	8.717	4.895	11.626
ENSBTAG00000022799	NOTCH1	0.453	-1.142	1.934e-22	2.816e-20	yes	down	15.714	10.905	12.086	4.943	5.703	6.165	12.902	5.604
ENSBTAG00000017010	FAM207A	0.451	-1.148	1.164e-26	2.802e-24	yes	down	52.347	50.469	48.37	20.842	21.234	23.14	50.395	21.739
ENSBTAG00000046512	XIRP1	2.183	1.126	1.391e-06	1.503e-05	yes	up	0.701	0.589	0.363	1.522	1.585	2.062	0.551	1.723
ENSBTAG00000002104	RHPN1	2.312	1.209	1.29e-12	4.838e-11	yes	up	2.02	1.932	2.677	5.015	5.93	6.195	2.21	5.713
ENSBTAG00000005382	CCDC85B	0.469	-1.091	3.887e-07	4.781e-06	yes	down	69.473	42.839	43.053	18.6	20.97	22.819	51.788	20.796
ENSBTAG00000011982	BATF3	0.248	-2.009	3.453e-23	5.689e-21	yes	down	14.076	16.614	14.103	1.486	2.979	3.513	14.931	2.659
ENSBTAG00000017060	ITGB2	2.001	1.001	2.621e-05	0.0002026	yes	up	0.577	0.367	0.39	1.152	1.439	0.931	0.445	1.174
ENSBTAG00000003329	FST	0.385	-1.378	1.044e-07	1.451e-06	yes	down	148.138	68.136	80.527	12.514	16.279	25.061	98.934	17.951
ENSBTAG00000018809	RANGRF	0.483	-1.051	1.83e-05	0.0001475	yes	down	6.141	6.259	3.579	1.846	1.594	1.421	5.326	1.62
ENSBTAG00000011446	SEMA7A	0.431	-1.215	1.355e-10	3.441e-09	yes	down	9.336	5.216	5.132	1.684	2.569	2.902	6.561	2.385
ENSBTAG00000005178	MMAB	2.043	1.031	5.952e-26	1.285e-23	yes	up	30.646	29.152	29.387	63.958	59.184	59.891	29.728	61.011
ENSBTAG00000024157	WDR60	2.184	1.127	4.072e-33	1.889e-30	yes	up	12.458	14.46	12.941	30.223	31.482	27.864	13.286	29.856
ENSBTAG00000022991	NBEA	2.01	1.007	2.288e-06	2.335e-05	yes	up	0.175	0.184	0.242	0.495	0.483	0.47	0.2	0.483
ENSBTAG00000032148	TMEM117	2.006	1.004	6.435e-07	7.516e-06	yes	up	0.752	0.811	0.837	1.765	1.785	2.022	0.8	1.857
ENSBTAG00000009585	CDH16	3.029	1.599	4.264e-25	7.969e-23	yes	up	1.999	2.637	1.571	7.221	7.005	6.896	2.069	7.041
ENSBTAG00000003199	SLC35C1	0.454	-1.138	1.157e-22	1.789e-20	yes	down	64.125	50.701	48.752	19.879	23.521	26.973	54.526	23.458
ENSBTAG00000002044	SIRT3	2.136	1.095	4.12e-09	7.805e-08	yes	up	2.329	2.782	2.65	6.041	5.202	6.546	2.587	5.93
ENSBTAG00000007619	PUSL1	0.486	-1.04	6.375e-09	1.154e-07	yes	down	14.292	9.389	10.728	4.222	4.609	6.335	11.47	5.055
ENSBTAG00000020054	TNFRSF21	0.487	-1.037	7.671e-10	1.674e-08	yes	down	6.956	4.511	4.304	2.197	1.849	2.872	5.257	2.306
ENSBTAG00000018431	NAV2	2.053	1.038	2.228e-38	1.86e-35	yes	up	13.932	12.132	12.764	23.822	26.263	25.171	12.943	25.085
ENSBTAG00000003068	MSMO1	2.483	1.312	1.074e-39	1.034e-36	yes	up	60.034	78.732	77.608	196.16	172.16	183.835	72.125	184.052
ENSBTAG00000019754	CAVIN3	0.492	-1.024	1.054e-11	3.359e-10	yes	down	14.9	16.991	16.604	7.707	6.377	8.087	16.165	7.39
ENSBTAG00000004075	IDI1	2.066	1.047	6.495e-29	1.936e-26	yes	up	70.297	87.841	85.473	182.394	158.806	160.095	81.204	167.098
ENSBTAG00000016732	DNAI2	2.377	1.249	9.308e-07	1.044e-05	yes	up	0.515	0.338	0.13	1.305	1.266	1.561	0.328	1.377
ENSBTAG00000015321	TRERF1	0.449	-1.155	7.016e-07	8.135e-06	yes	down	1.237	1.314	0.902	0.198	0.483	0.44	1.151	0.374
ENSBTAG00000008739	SAMD11	2.259	1.176	2.285e-26	5.298e-24	yes	up	8.573	12.229	10.673	23.102	24.823	25.461	10.492	24.462
ENSBTAG00000012159	CNBP	0.478	-1.064	3.943e-40	4.115e-37	yes	down	177.835	175.131	199.413	78.165	81.621	94.34	184.126	84.709
ENSBTAG00000031814	SDS	2.157	1.109	5.769e-07	6.854e-06	yes	up	1.103	1.13	1.162	2.575	2.806	3.803	1.132	3.061
ENSBTAG00000047532	TRIQK	2.247	1.168	2.492e-06	2.518e-05	yes	up	0.896	1.014	2.166	4.069	4.6	5.815	1.359	4.828
ENSBTAG00000016336	MGEA5	2.184	1.127	6.949e-35	4.143e-32	yes	up	6.791	7.621	7.289	16.035	15.422	16.824	7.234	16.094
ENSBTAG00000045754	SMIM1	2.163	1.113	6.055e-08	8.806e-07	yes	up	2.494	2.521	1.813	6.176	4.537	6.986	2.276	5.9
ENSBTAG00000034529	HMGA1	0.407	-1.298	1.598e-54	4.002e-51	yes	down	364.831	331.379	306.371	121.632	139.393	137.066	334.194	132.697
ENSBTAG00000005583	HYI	2.059	1.042	5.202e-07	6.252e-06	yes	up	2.308	1.516	1.394	3.988	5.074	4.664	1.739	4.575
ENSBTAG00000047794	DNAH1	2.013	1.009	4.606e-05	0.000334	yes	up	0.062	0.048	0.056	0.189	0.182	0.14	0.055	0.17
ENSBTAG00000006139	TRPM4	2.038	1.027	3.041e-06	2.993e-05	yes	up	0.567	0.367	0.363	1.026	1.184	1.041	0.432	1.084
ENSBTAG00000005448	-	2.36	1.239	1.158e-21	1.511e-19	yes	up	3.782	4.617	3.468	9.012	10.74	9.758	3.956	9.837
ENSBTAG00000008545	ATF3	2.113	1.079	4.54e-36	3.158e-33	yes	up	25.854	28.292	26.393	61.329	52.744	58.549	26.846	57.541
ENSBTAG00000040398	MGC148692	2.041	1.029	1.195e-16	8.456e-15	yes	up	2.803	3.062	3.114	8.958	5.785	6.365	2.993	7.036
ENSBTAG00000008250	SPRY4	0.491	-1.025	4.111e-05	0.0003021	yes	down	2.339	0.918	1.181	0.225	0.528	0.58	1.479	0.444
ENSBTAG00000019947	SYT7	3.057	1.612	6.412e-13	2.549e-11	yes	up	0.598	0.724	0.827	3.34	3.161	3.123	0.716	3.208
ENSBTAG00000017752	DYNLRB2	2.346	1.23	1.184e-06	1.292e-05	yes	up	1.484	1.932	2.408	7.986	9.037	7.086	1.941	8.036
ENSBTAG00000002224	UHRF1	0.395	-1.339	3.105e-35	1.944e-32	yes	down	50.296	41.853	43.425	13.541	17.445	19.807	45.191	16.931
ENSBTAG00000033174	TFAP4	0.47	-1.089	5.526e-13	2.239e-11	yes	down	12.86	10.248	8.255	4.303	4.145	5.104	10.454	4.517
ENSBTAG00000003403	PADI2	2.354	1.235	1.116e-15	6.781e-14	yes	up	2.473	2.299	2.677	6.518	6.204	6.355	2.483	6.359
ENSBTAG00000023411	-	2.116	1.081	2.034e-06	2.103e-05	yes	up	0.453	0.715	0.865	2.242	1.849	1.431	0.678	1.841
ENSBTAG00000011839	HMGCS1	2.003	1.002	5.176e-22	7.123e-20	yes	up	193.158	261.774	268.366	523.991	481.345	519.618	241.099	508.318
ENSBTAG00000012137	NTN1	0.491	-1.025	7.19e-31	2.728e-28	yes	down	129.115	100.359	105.387	49.571	55.814	60.461	111.62	55.282
ENSBTAG00000006307	HSD17B11	2.01	1.007	2.2e-10	5.392e-09	yes	up	3.73	4.772	3.598	9.804	8.281	7.987	4.033	8.691
ENSBTAG00000023563	-	0.441	-1.18	4.632e-08	6.879e-07	yes	down	6.543	6.694	7.614	2.719	1.995	2.682	6.95	2.465
ENSBTAG00000018082	-	2.94	1.556	3.04e-43	4.229e-40	yes	up	18.61	25.326	19.532	59.241	68.212	66.136	21.156	64.53
ENSBTAG00000001801	SYT4	2.219	1.15	4.229e-08	6.358e-07	yes	up	0.546	0.473	0.549	1.666	1.421	1.111	0.523	1.399
ENSBTAG00000013303	ACSS2	3.795	1.924	6.291e-119	7.877e-115	yes	up	115.05	125.589	107.59	402.422	448.569	504.926	116.076	451.972
ENSBTAG00000021587	SMPDL3A	2.178	1.123	4.97e-07	5.979e-06	yes	up	0.598	0.947	0.995	2.377	2.596	2.102	0.847	2.358
ENSBTAG00000034712	RAB33A	2.37	1.245	4.764e-12	1.599e-10	yes	up	2.143	2.376	3.096	6.554	6.395	7.797	2.538	6.915
ENSBTAG00000012739	C1QBP	0.431	-1.215	5.806e-36	3.826e-33	yes	down	166.572	200.796	201.96	79.669	68.54	89.065	189.776	79.091
ENSBTAG00000012848	PTPRU	2.791	1.481	3.71e-67	2.323e-63	yes	up	10.675	10.77	10.105	29.458	31.701	28.224	10.517	29.794
ENSBTAG00000026497	A4GALT	0.479	-1.063	1.583e-09	3.238e-08	yes	down	8.563	7.302	5.271	2.908	2.596	3.563	7.045	3.022
ENSBTAG00000016412	CDKN2B	2.043	1.031	1.017e-08	1.771e-07	yes	up	5.163	3.98	4.351	8.715	11.168	10.399	4.498	10.094
ENSBTAG00000008497	RGS14	2.373	1.247	1.069e-22	1.673e-20	yes	up	3.895	5.013	4.035	10.723	11.469	9.908	4.314	10.7
ENSBTAG00000008190	SUMF2	2.133	1.093	3.273e-11	9.465e-10	yes	up	6.512	4.936	3.365	11.083	11.915	11.33	4.938	11.443
ENSBTAG00000020739	NXT2	0.396	-1.338	6.226e-11	1.677e-09	yes	down	2.37	2.849	3.477	0.711	0.811	1.221	2.899	0.914
ENSBTAG00000030259	RASGRF2	2.052	1.037	1e-05	8.652e-05	yes	up	0.361	0.299	0.344	0.981	0.975	0.751	0.335	0.902
ENSBTAG00000005377	SOSTDC1	2.066	1.047	4.208e-21	5.217e-19	yes	up	18.754	25.143	24.171	50.832	48.207	45.528	22.689	48.189
ENSBTAG00000024869	CX3CL1	0.452	-1.146	1.435e-10	3.623e-09	yes	down	2.339	2.309	1.999	0.837	0.802	0.981	2.216	0.873
ENSBTAG00000007414	PAPOLG	2.164	1.114	1.182e-18	1.014e-16	yes	up	2.844	3.68	3.877	8.274	7.679	7.266	3.467	7.74
ENSBTAG00000002579	FBL	0.476	-1.07	9.788e-29	2.785e-26	yes	down	222.289	185.93	178.626	80.641	89.073	101.766	195.615	90.493
ENSBTAG00000003458	CDCA7	0.4	-1.322	3.402e-19	3.043e-17	yes	down	13.179	13.185	10.487	3.133	4.773	5.415	12.284	4.44
ENSBTAG00000004877	TRAIP	0.488	-1.036	6.67e-12	2.186e-10	yes	down	7.193	7.496	6.34	3.106	3.361	2.932	7.01	3.133
ENSBTAG00000007783	MYBL2	0.466	-1.101	2.599e-29	8.566e-27	yes	down	181.741	149.583	142.592	61.077	71.118	80.368	157.972	70.854
ENSBTAG00000016782	SLC39A10	3.399	1.765	3.092e-56	9.681e-53	yes	up	4.276	4.772	5.243	16.899	15.951	18.506	4.764	17.119
ENSBTAG00000019940	RASGRF1	2.726	1.447	1.039e-20	1.182e-18	yes	up	2.009	1.613	2.045	5.213	4.564	4.103	1.889	4.627
ENSBTAG00000042440	SNORA9	0.413	-1.275	6.414e-25	1.164e-22	yes	down	80.056	75.255	69.539	28.792	26.591	33.839	74.95	29.741
ENSBTAG00000020935	HIF1A	2.116	1.081	1.093e-20	1.233e-18	yes	up	23.113	30.697	33.784	71.404	57.089	60.341	29.198	62.945
ENSBTAG00000013320	TSPAN1	2.127	1.089	2.034e-08	3.296e-07	yes	up	2.082	3.429	3.003	8.049	6.45	6.445	2.838	6.981
ENSBTAG00000047491	CACNA1S	2.144	1.1	8.29e-06	7.352e-05	yes	up	0	0.019	0	0.126	0.155	0.2	0.006	0.16
ENSBTAG00000014804	HNRNPDL	0.49	-1.028	6.262e-39	5.601e-36	yes	down	64.084	70.474	71.194	33.699	32.147	33.829	68.584	33.225
ENSBTAG00000010932	DNAJC12	2.061	1.043	1.193e-09	2.497e-08	yes	up	3.792	5.573	5.652	12.343	10.02	11.8	5.006	11.388
ENSBTAG00000009570	ANGPTL8	4.383	2.132	4.457e-20	4.501e-18	yes	up	0.711	1.497	0.846	7.572	8.344	8.597	1.018	8.171
ENSBTAG00000045864	ZNF581	0.475	-1.075	2.874e-05	0.0002204	yes	down	7.687	8.635	4.174	2.683	1.102	1.992	6.832	1.926
ENSBTAG00000016881	ANPEP	2.015	1.011	5.422e-05	0.0003847	yes	up	0.165	0.28	0.195	0.594	0.647	0.701	0.213	0.647
ENSBTAG00000021523	STAT3	2.116	1.081	7.532e-42	9.432e-39	yes	up	25.627	28.157	25.473	55.9	58.346	54.456	26.419	56.234
ENSBTAG00000003959	ARHGAP24	2.398	1.262	7.121e-16	4.458e-14	yes	up	1.556	2.115	2.352	5.384	5.365	4.634	2.008	5.128
ENSBTAG00000008611	IGFBP4	0.496	-1.013	8.563e-18	6.918e-16	yes	down	59.818	41.94	41.965	20.923	23.594	23.17	47.908	22.562
ENSBTAG00000014189	RGS6	2.461	1.299	5.744e-07	6.83e-06	yes	up	0.155	0.319	0.195	1.459	1.084	1.221	0.223	1.255
ENSBTAG00000030162	AXIN2	0.482	-1.053	5.375e-05	0.0003818	yes	down	0.361	0.435	0.335	0.081	0.082	0.1	0.377	0.088
ENSBTAG00000011680	PAPLN	2.403	1.265	6.298e-07	7.371e-06	yes	up	0.093	0.184	0.13	0.639	0.565	0.54	0.136	0.581
ENSBTAG00000015341	DEPTOR	3.678	1.879	9.8e-18	7.816e-16	yes	up	0.371	0.261	0.511	1.756	2.45	1.431	0.381	1.879
ENSBTAG00000032265	-	2.305	1.205	5.864e-08	8.549e-07	yes	up	0.67	1.043	1.013	2.566	2.514	3.053	0.909	2.711
ENSBTAG00000015926	ABLIM2	2.083	1.059	6.635e-15	3.628e-13	yes	up	3.122	2.55	2.464	5.429	6.149	6.385	2.712	5.988
ENSBTAG00000009080	ITGB6	2.299	1.201	3.658e-07	4.531e-06	yes	up	0.371	0.628	0.744	1.413	1.458	1.631	0.581	1.501
ENSBTAG00000015209	MXD4	2.32	1.214	5.079e-34	2.544e-31	yes	up	14.045	14.421	13.815	33.897	34.124	29.014	14.094	32.345
ENSBTAG00000017350	PCLO	2.732	1.45	2.345e-14	1.189e-12	yes	up	0.134	0.174	0.205	0.504	0.629	0.52	0.171	0.551
ENSBTAG00000008816	TRIM2	2.076	1.054	6.553e-14	3.132e-12	yes	up	2.288	3.236	3.7	7.716	6.44	6.205	3.075	6.787
ENSBTAG00000006599	INHBE	3.816	1.932	1.612e-65	6.73e-62	yes	up	11.953	12.963	11.109	46.492	41.029	56.558	12.008	48.026
ENSBTAG00000010069	EGR1	2.43	1.281	9.93e-14	4.555e-12	yes	up	1.226	1.159	0.995	3.25	2.76	3.213	1.127	3.074
ENSBTAG00000001545	SLC34A2	2.133	1.093	1.703e-30	5.922e-28	yes	up	26.647	25.394	22.08	52.758	58.547	51.303	24.707	54.203
