# Supplementary material for: RNA-Seq based transcriptome analysis during bovine viral diarrhoea virus (BVDV) infection
Source: BMC Genomics. 2019 Oct 24;20:774. doi: 10.1186/s12864-019-6120-4 (PMC6813989; doi:10.1186/s12864-019-6120-4)
Supplement: Supplementary file 13 — Additional file 13. Detail information of KEGG pathway enrichment of DEGs in mock vs. MBV24h. [file 12864_2019_6120_MOESM13_ESM.xls]

## Sheet: 表达量差异详情表
Gene_id	Gene_name	FC(MBV24h/MBV12h)	Log2FC(MBV24h/MBV12h)	Pvalue	Padjust	Significant	Regulate	MBV12h1_Fpkm	MBV12h2_Fpkm	MBV12h3_Fpkm	MBV24h1_Fpkm	MBV24h2_Fpkm	MBV24h3_Fpkm	MBV12h_Fpkm	MBV24h_Fpkm
ENSBTAG00000015185	MRGPRF	0.367	-1.446	0.003694	0.006789	yes	down	0.261	0.137	0.09	0	0	0.02	0.163	0.007
ENSBTAG00000047036	-	2.051	1.036	9.493e-21	6.299e-20	yes	up	8.67	9.237	9.498	19.325	19.11	18.743	9.135	19.059
ENSBTAG00000045881	-	0.192	-2.382	1.847e-06	4.867e-06	yes	down	0.387	0.446	0.27	0.021	0	0	0.368	0.007
ENSBTAG00000016276	HAL	3.516	1.814	0.0001191	0.0002631	yes	up	0.027	0.046	0.04	0.444	0.195	0.15	0.038	0.263
ENSBTAG00000007796	POLM	2.331	1.221	2.855e-54	6.065e-53	yes	up	16.044	17.454	17.705	41.433	40.259	36.758	17.068	39.483
ENSBTAG00000015053	CFL2	2.415	1.272	1.52e-59	3.705e-58	yes	up	20.041	20.423	24.03	53.333	53.006	52.459	21.498	52.933
ENSBTAG00000010587	SH3BGRL	0.337	-1.571	1.053e-35	1.266e-34	yes	down	24.254	19.066	21.658	6.072	7.244	8.359	21.659	7.225
ENSBTAG00000002542	KRCC1	0.423	-1.24	5.764e-39	7.756e-38	yes	down	29.611	26.099	30.115	11.646	13.105	12.539	28.608	12.43
ENSBTAG00000015678	NEMP2	2.158	1.11	1.021e-07	3.009e-07	yes	up	2.062	1.64	1.711	3.893	4.375	4.07	1.804	4.113
ENSBTAG00000018518	RASL10B	2.233	1.159	2.121e-37	2.704e-36	yes	up	14.099	16.798	17.715	37.466	36.017	32.429	16.204	35.304
ENSBTAG00000006368	N4BP3	3.227	1.69	6.001e-28	5.476e-27	yes	up	1.089	1.202	1.942	4.485	4.703	5.377	1.411	4.855
ENSBTAG00000000586	-	0.397	-1.333	1.515e-14	7.177e-14	yes	down	2.224	1.858	1.942	0.677	0.728	0.658	2.008	0.688
ENSBTAG00000004849	IGSF3	2.278	1.188	3.614e-36	4.436e-35	yes	up	2.053	2.332	2.352	5.469	5.031	5.057	2.246	5.186
ENSBTAG00000008542	SSPO	0.367	-1.445	0.003002	0.005614	yes	down	0.018	0.009	0.03	0	0	0	0.019	0
ENSBTAG00000020268	RSF1	0.418	-1.257	3.161e-14	1.465e-13	yes	down	2.404	2.223	3.013	0.963	1.158	1.057	2.547	1.059
ENSBTAG00000011187	FAM13A	3.565	1.834	8.157e-66	2.307e-64	yes	up	1.386	1.476	1.441	4.95	4.959	5.117	1.434	5.009
ENSBTAG00000014921	IL6	4.09	2.032	4.312e-24	3.309e-23	yes	up	2.278	2.332	2.532	12.175	9.437	9.855	2.381	10.489
ENSBTAG00000005333	MB	0.13	-2.943	4.816e-43	7.397e-42	yes	down	9.363	9.082	12.3	1.502	1.209	1.187	10.248	1.299
ENSBTAG00000017277	RAB36	0.402	-1.313	5.094e-23	3.744e-22	yes	down	8.994	8.035	8.057	4.041	3.412	3.112	8.362	3.522
ENSBTAG00000048271	MICAL3	0.463	-1.112	2.128e-86	9.262e-85	yes	down	92.516	98.455	88.505	45.59	43.968	42.075	93.159	43.878
ENSBTAG00000011865	MTA2	2.749	1.459	1.783e-07	5.137e-07	yes	up	10.165	17.144	23.35	53.967	51.51	49.157	16.886	51.545
ENSBTAG00000031916	RHOBTB2	2.41	1.269	9.573e-47	1.643e-45	yes	up	5.51	5.703	6.085	14.661	14.028	13.207	5.766	13.965
ENSBTAG00000000269	-	0.473	-1.081	2.039e-12	8.413e-12	yes	down	8.427	8.508	7.596	3.48	4.058	3.95	8.177	3.829
ENSBTAG00000008275	GREB1L	2.466	1.302	1.305e-06	3.484e-06	yes	up	0.162	0.282	0.27	0.614	0.584	0.748	0.238	0.649
ENSBTAG00000031001	MEGF8	0.3	-1.738	9.794e-119	7.265e-117	yes	down	26.469	28.868	23.19	7.32	7.173	7.551	26.176	7.348
ENSBTAG00000016854	AK7	0.287	-1.799	7.132e-10	2.45e-09	yes	down	3.133	2.596	3.953	0.603	0.953	1.347	3.227	0.968
ENSBTAG00000006592	SGSM1	0.406	-1.3	1.592e-12	6.618e-12	yes	down	1.413	1.521	1.461	0.666	0.502	0.549	1.465	0.572
ENSBTAG00000002849	IRF6	0.473	-1.079	0.003909	0.00716	yes	down	0.675	0.947	0.771	0.465	0.307	0.17	0.798	0.314
ENSBTAG00000016470	NADSYN1	0.381	-1.392	1.894e-32	2.045e-31	yes	down	11.461	11.323	10.089	4.221	4.181	4.2	10.958	4.201
ENSBTAG00000000579	NIPBL	0.413	-1.275	4.728e-36	5.767e-35	yes	down	4.303	3.635	4.444	1.523	1.865	1.815	4.127	1.734
ENSBTAG00000016739	RASAL1	0.341	-1.551	5.913e-192	1.029e-189	yes	down	77.94	80.173	83.881	28.856	28.25	25.955	80.665	27.687
ENSBTAG00000012979	ZMYND12	0.344	-1.541	0.001446	0.002817	yes	down	0.405	0.683	1.011	0.095	0.174	0.09	0.7	0.12
ENSBTAG00000016683	NFKBIA	2.473	1.306	1.641e-38	2.176e-37	yes	up	9.129	9.237	9.638	25.281	22.153	23.601	9.335	23.678
ENSBTAG00000013133	TBC1D10C	0.337	-1.57	1.209e-18	7.16e-18	yes	down	4.06	3.999	3.533	1.111	1.342	0.968	3.864	1.14
ENSBTAG00000020159	NKAIN1	2.195	1.134	7.678e-36	9.291e-35	yes	up	17.646	23.666	27.843	54.613	54.297	53.955	23.052	54.288
ENSBTAG00000001673	C2CD5	0.405	-1.304	3.179e-41	4.553e-40	yes	down	10.606	9.82	10.969	3.797	4.918	4.2	10.465	4.305
ENSBTAG00000016315	COTL1	0.304	-1.716	4.115e-144	4.365e-142	yes	down	61.239	62.828	68.107	19.251	20.196	19.681	64.058	19.709
ENSBTAG00000011505	RABEP1	0.479	-1.061	8.55e-23	6.237e-22	yes	down	6.977	5.457	6.305	2.771	3.258	3.042	6.246	3.024
ENSBTAG00000009392	PLA1A	0.326	-1.617	3.343e-13	1.447e-12	yes	down	2.764	3.626	3.473	1.248	1.137	1.117	3.288	1.167
ENSBTAG00000038480	FPGT	0.459	-1.122	1.666e-07	4.816e-07	yes	down	1.846	2.123	1.581	0.973	0.85	0.678	1.85	0.834
ENSBTAG00000047947	Metazoa_SRP	0.07	-3.832	1.528e-21	1.05e-20	yes	down	229.67	214.137	453.963	11.858	15.534	4.808	299.257	10.733
ENSBTAG00000026461	CACNA1H	0.397	-1.334	0.006752	0.01197	yes	down	0.009	0.091	0.04	0	0.01	0	0.047	0.003
ENSBTAG00000015015	HINFP	2.066	1.047	9.583e-36	1.155e-34	yes	up	10.507	11.095	11.149	24.329	22.307	23.342	10.917	23.326
ENSBTAG00000038706	-	3.565	1.834	1.804e-05	4.329e-05	yes	up	2.116	1.102	2.292	11.392	10.042	8.808	1.837	10.081
ENSBTAG00000007512	PLA2G15	2.852	1.512	4.152e-45	6.782e-44	yes	up	3.808	3.197	3.253	9.784	10.144	10.185	3.419	10.038
ENSBTAG00000005675	SLC44A4	0.195	-2.362	2.031e-38	2.68e-37	yes	down	6.788	6.768	5.825	1.544	1.025	1.067	6.46	1.212
ENSBTAG00000018616	IPO11	0.48	-1.059	1.186e-14	5.645e-14	yes	down	3.196	3.179	3.813	1.523	1.865	1.546	3.396	1.645
ENSBTAG00000003033	GADD45G	2.098	1.069	0.002263	0.004306	yes	up	0.801	0.565	1.171	2.126	1.906	2.025	0.846	2.019
ENSBTAG00000000128	FGF18	2.126	1.088	1.362e-36	1.699e-35	yes	up	53.785	62.628	61.112	151.081	151.619	132.888	59.175	145.196
ENSBTAG00000021735	GALNT14	3.514	1.813	3.619e-57	8.23e-56	yes	up	4.123	5.211	5.875	19.22	19.11	16.708	5.07	18.346
ENSBTAG00000026111	LBH	8.196	3.035	9.219e-55	1.99e-53	yes	up	0.441	0.601	0.56	4.94	4.683	4.18	0.534	4.601
ENSBTAG00000029287	U1	0.46	-1.119	5.157e-05	0.0001185	yes	down	2.719	2.46	3.343	0.73	1.158	1.317	2.841	1.068
ENSBTAG00000048089	-	2.144	1.1	0.02888	0.04593	yes	up	0	0	0.611	1.058	0.635	1.027	0.204	0.907
ENSBTAG00000019524	ITGAD	0.409	-1.289	0.0026	0.004908	yes	down	1.621	1.84	1.782	0.37	0.143	0.838	1.748	0.45
ENSBTAG00000012594	MRPS6	3.449	1.786	3.312e-246	1.07e-243	yes	up	98.746	96.943	107.701	365.862	365.384	345.507	101.13	358.918
ENSBTAG00000013721	PSMD10	0.351	-1.51	4.863e-98	2.631e-96	yes	down	58.025	51.368	54.546	22.721	22.297	24.858	54.646	23.292
ENSBTAG00000001152	TLE6	0.454	-1.138	0.00707	0.01249	yes	down	0.792	0.847	0.731	0.18	0.4	0.289	0.79	0.29
ENSBTAG00000017063	EPB41L4B	2.732	1.45	2.14e-75	7.262e-74	yes	up	6.905	7.388	7.326	19.939	20.135	21.456	7.206	20.51
ENSBTAG00000001034	IL18R1	5.696	2.51	3.7e-112	2.474e-110	yes	up	1.053	1.102	1.461	7.5	6.865	6.963	1.205	7.109
ENSBTAG00000010967	-	0.411	-1.284	1.705e-05	4.105e-05	yes	down	2.008	1.394	1.761	0.635	0.502	0.688	1.721	0.608
ENSBTAG00000002919	UNC5CL	0.253	-1.984	7.62e-05	0.0001721	yes	down	0.342	0.537	0.36	0	0.061	0	0.413	0.02
ENSBTAG00000010371	CHAC1	3.8	1.926	9.856e-74	3.193e-72	yes	up	7.617	6.45	8.988	31.299	29.961	28.908	7.685	30.056
ENSBTAG00000009292	TMEM100	0.431	-1.215	0.003936	0.007205	yes	down	2.332	1.166	1.331	0.402	0.738	0.519	1.61	0.553
ENSBTAG00000039962	DCTPP1	2.031	1.022	3.41e-39	4.62e-38	yes	up	71.314	80.601	91.377	163.33	177.738	160.13	81.097	167.066
ENSBTAG00000006067	-	0.148	-2.752	2.606e-28	2.408e-27	yes	down	3.25	3.826	4.554	0.497	0.564	0.469	3.877	0.51
ENSBTAG00000032775	-	2.377	1.249	0.002742	0.005159	yes	up	1.747	1.603	0.851	2.803	5.892	4.04	1.4	4.245
ENSBTAG00000018446	GCA	2.676	1.42	1.089e-13	4.859e-13	yes	up	1.585	1.694	2.102	5.247	6.199	5.686	1.794	5.711
ENSBTAG00000010890	PRMT5	2.045	1.032	1.346e-63	3.583e-62	yes	up	39.587	43.398	49.382	94.882	91.349	89.447	44.122	91.893
ENSBTAG00000008945	SDSL	0.229	-2.125	2.469e-05	5.854e-05	yes	down	0.54	0.683	0.27	0	0	0	0.498	0
ENSBTAG00000008898	GBX2	2.075	1.053	0.02085	0.03413	yes	up	0.315	0.164	0.55	0.645	0.881	1.347	0.343	0.958
ENSBTAG00000012406	ZBP1	0.477	-1.067	0.008273	0.01445	yes	down	0.828	0.72	1.461	0.455	0.492	0.249	1.003	0.399
ENSBTAG00000013099	ALDOC	0.234	-2.096	6.428e-23	4.707e-22	yes	down	5.249	6.331	5.865	1.111	1.588	1.167	5.815	1.289
ENSBTAG00000024552	SHH	2.199	1.137	0.01165	0.01987	yes	up	0.423	0.829	0.43	1.365	1.506	2.613	0.561	1.828
ENSBTAG00000046308	-	2.478	1.309	3.678e-05	8.565e-05	yes	up	0.378	0.947	0.931	2.041	2.193	2.264	0.752	2.166
ENSBTAG00000034598	-	2.648	1.405	8.229e-59	1.967e-57	yes	up	14.099	14.785	17.535	44.363	40.935	40.319	15.473	41.872
ENSBTAG00000007460	RAB11FIP2	0.497	-1.008	5.798e-07	1.599e-06	yes	down	2.458	2.15	2.372	1.058	1.24	1.127	2.327	1.142
ENSBTAG00000016972	RAB11FIP4	0.414	-1.273	1.442e-58	3.436e-57	yes	down	27.108	28.139	22.159	10.292	9.99	10.554	25.802	10.279
ENSBTAG00000038978	-	2.041	1.029	3.337e-09	1.099e-08	yes	up	5.627	5.01	4.634	9.657	9.058	9.217	5.09	9.311
ENSBTAG00000021329	ZBTB3	0.471	-1.087	2.993e-07	8.459e-07	yes	down	4.051	5.202	4.304	2.412	1.732	2.115	4.519	2.086
ENSBTAG00000033748	IL18RAP	7.469	2.901	4.513e-26	3.815e-25	yes	up	0.225	0.228	0.31	2.359	2.183	2.394	0.254	2.312
ENSBTAG00000004993	NXT1	3.989	1.996	6.009e-143	6.181e-141	yes	up	51.237	48.107	65.605	227.199	229.319	209.816	54.983	222.111
ENSBTAG00000032846	ERICH2	0.487	-1.039	0.02759	0.04401	yes	down	1.684	0.956	1.191	0.867	0.174	0.409	1.277	0.483
ENSBTAG00000000835	BCAS1	0.358	-1.483	1.816e-06	4.79e-06	yes	down	1.909	1.394	2.292	0.814	0.666	0.539	1.865	0.673
ENSBTAG00000008902	-	0.436	-1.199	2.726e-10	9.687e-10	yes	down	1.891	1.767	1.882	0.793	0.973	0.608	1.847	0.791
ENSBTAG00000016738	DTX1	0.38	-1.395	2.547e-20	1.65e-19	yes	down	4.051	4.728	4.404	1.629	1.721	1.646	4.394	1.665
ENSBTAG00000004832	KIF21A	0.407	-1.296	3.293e-14	1.523e-13	yes	down	1.855	1.458	1.661	0.614	0.768	0.618	1.658	0.667
ENSBTAG00000008817	LAMA4	2.373	1.247	1.769e-08	5.538e-08	yes	up	0.342	0.419	0.32	0.984	0.85	0.908	0.36	0.914
ENSBTAG00000007662	-	2.838	1.505	7.596e-196	1.406e-193	yes	up	278.674	246.175	299.543	819.804	776.489	791.214	274.797	795.836
ENSBTAG00000021162	CKAP2	0.476	-1.071	9.269e-36	1.118e-34	yes	down	40.973	33.796	39.093	16.395	20.544	17.905	37.954	18.281
ENSBTAG00000038604	-	2.637	1.399	2.65e-15	1.313e-14	yes	up	6.977	6.03	8.547	21.705	19.95	17.606	7.185	19.754
ENSBTAG00000011597	PDS5B	0.498	-1.007	1.867e-12	7.732e-12	yes	down	2.017	2.186	2.382	0.952	1.168	1.267	2.195	1.129
ENSBTAG00000009617	SLC2A1	3.64	1.864	1.277e-142	1.294e-140	yes	up	13.388	16.57	15.593	56.95	57.289	55.821	15.184	56.687
ENSBTAG00000006797	MARCH3	5.877	2.555	1.256e-205	2.623e-203	yes	up	7.022	7.169	8.397	45.505	45.515	45.367	7.529	45.462
ENSBTAG00000013477	GCHFR	0.318	-1.652	1.058e-45	1.767e-44	yes	down	56.315	53.3	50.723	17.961	15.933	16.998	53.446	16.964
ENSBTAG00000016711	PPIF	2.352	1.234	4.444e-27	3.907e-26	yes	up	16.827	12.471	14.002	36.43	38.701	32.758	14.433	35.963
ENSBTAG00000016649	CCND2	2.035	1.025	0.01774	0.02936	yes	up	0.639	0.419	0.31	1.269	1.291	1.027	0.456	1.196
ENSBTAG00000030710	ITGB3BP	0.496	-1.013	0.001861	0.003582	yes	down	4.376	2.942	4.304	1.068	1.598	2.623	3.874	1.763
ENSBTAG00000006453	CD3G	2.428	1.28	0.01043	0.01792	yes	up	0	0.246	0	0.994	1.414	0.369	0.082	0.926
ENSBTAG00000021347	CWH43	2.43	1.281	4.328e-38	5.655e-37	yes	up	7.527	7.78	6.616	18.86	17.46	18.733	7.308	18.351
ENSBTAG00000002367	HCFC1R1	0.498	-1.005	2.092e-108	1.303e-106	yes	down	722.087	733.232	743.287	362.985	366.696	346.235	732.869	358.639
ENSBTAG00000045857	MCRIP2	2.667	1.415	7.971e-85	3.382e-83	yes	up	55.243	51.696	63.654	165.71	156.538	144.529	56.864	155.592
ENSBTAG00000033731	PRCP	0.457	-1.13	1.523e-15	7.658e-15	yes	down	6.572	7.88	7.466	3.173	3.566	3.471	7.306	3.403
ENSBTAG00000025434	ZFP36L1	2.612	1.385	6.917e-79	2.58e-77	yes	up	10.876	11.086	10.409	28.168	30.391	28.03	10.79	28.863
ENSBTAG00000019881	-	2.201	1.138	0.0188	0.03096	yes	up	0	0.027	0	0.201	0.031	0.249	0.009	0.16
ENSBTAG00000015924	CALB1	0.117	-3.1	2.719e-159	3.516e-157	yes	down	23.165	20.915	20.637	2.348	2.203	2.903	21.572	2.485
ENSBTAG00000014652	TRPM8	0.456	-1.132	0.01219	0.02073	yes	down	0.306	0.292	0.15	0.042	0.123	0.09	0.249	0.085
ENSBTAG00000001492	FYB	0.365	-1.456	2.039e-05	4.869e-05	yes	down	0.54	0.638	0.791	0.19	0.236	0.2	0.656	0.209
ENSBTAG00000012083	IRX3	4.76	2.251	2.462e-193	4.398e-191	yes	up	13.307	11.669	14.873	64.196	64.994	62.973	13.283	64.054
ENSBTAG00000046050	SNORA73	3.294	1.72	1.506e-43	2.348e-42	yes	up	17.808	15.186	9.788	28.74	28.691	29.616	14.261	29.016
ENSBTAG00000017039	ARHGEF33	0.463	-1.112	0.02598	0.04175	yes	down	0.243	0.073	0.07	0	0	0.05	0.129	0.017
ENSBTAG00000024449	CENPF	0.245	-2.031	3.752e-119	2.83e-117	yes	down	8.553	7.415	8.347	1.788	2.244	1.995	8.105	2.009
ENSBTAG00000004178	ACOX2	0.298	-1.747	8.492e-51	1.624e-49	yes	down	9.417	10.385	12.04	2.983	2.613	3.032	10.614	2.876
ENSBTAG00000013225	NBN	0.358	-1.482	9.759e-35	1.138e-33	yes	down	12.847	11.041	11.71	3.702	4.959	4.11	11.866	4.257
ENSBTAG00000003384	CEP162	0.362	-1.465	4.237e-11	1.604e-10	yes	down	1.495	1.184	1.351	0.518	0.471	0.419	1.343	0.469
ENSBTAG00000047752	OTUD1	2.928	1.55	2.672e-06	6.943e-06	yes	up	0.432	0.92	0.53	1.819	2.162	2.524	0.627	2.168
ENSBTAG00000010517	EVPL	0.176	-2.506	1.308e-09	4.419e-09	yes	down	0.234	0.373	0.25	0.053	0.01	0.03	0.286	0.031
ENSBTAG00000007841	WTIP	2.685	1.425	2.743e-99	1.514e-97	yes	up	16.584	17.017	19.466	49.789	49.235	50.015	17.689	49.68
ENSBTAG00000034193	BCO2	0.341	-1.552	1.622e-09	5.446e-09	yes	down	1.81	2.004	1.771	0.561	0.615	0.608	1.862	0.595
ENSBTAG00000019341	NSRP1	0.445	-1.169	9.063e-12	3.59e-11	yes	down	5.519	4.737	5.094	1.957	2.5	2.314	5.117	2.257
ENSBTAG00000005787	IFT57	0.496	-1.013	1.647e-16	8.713e-16	yes	down	17.043	14.329	16.494	7.722	9.222	6.903	15.955	7.949
ENSBTAG00000018201	TKFC	0.401	-1.317	2.485e-49	4.622e-48	yes	down	20.383	22.646	20.858	8.515	9.068	8.399	21.296	8.661
ENSBTAG00000021609	ADGRF1	3.097	1.631	2.225e-14	1.042e-13	yes	up	0.756	0.647	0.58	2.422	1.978	2.244	0.661	2.215
ENSBTAG00000005328	ICE2	0.46	-1.119	4.025e-06	1.026e-05	yes	down	1.774	1.13	1.421	0.561	0.82	0.549	1.442	0.643
ENSBTAG00000026842	ZRANB3	0.324	-1.626	2.812e-09	9.301e-09	yes	down	1.513	1.212	0.981	0.349	0.389	0.379	1.235	0.372
ENSBTAG00000015498	ELOVL4	2.17	1.118	2.692e-12	1.103e-11	yes	up	2.629	2.277	2.412	5.342	5.369	5.776	2.439	5.496
ENSBTAG00000004046	DTX4	2.521	1.334	2.956e-132	2.749e-130	yes	up	18.645	20.296	20.597	51.228	51.305	49.935	19.846	50.823
ENSBTAG00000009357	IL34	0.339	-1.562	1.526e-07	4.423e-07	yes	down	2.044	1.913	1.872	0.455	0.584	0.748	1.943	0.596
ENSBTAG00000013698	TTC25	0.237	-2.08	5.204e-09	1.689e-08	yes	down	1.72	1.239	1.491	0.159	0.389	0.289	1.483	0.279
ENSBTAG00000013537	FER1L6	0.232	-2.109	2.435e-24	1.892e-23	yes	down	3.646	3.179	2.312	0.73	0.656	0.569	3.046	0.652
ENSBTAG00000017824	IRF8	0.329	-1.605	1.463e-63	3.887e-62	yes	down	24.092	23.712	21.478	7.669	7.562	7.83	23.094	7.687
ENSBTAG00000020414	DHX37	2.003	1.002	3.286e-45	5.395e-44	yes	up	10.444	11.442	11.76	23.683	24.715	21.776	11.215	23.391
ENSBTAG00000004787	METRNL	0.368	-1.443	7.366e-80	2.825e-78	yes	down	79.363	75.281	76.525	29.871	29.521	27.93	77.056	29.107
ENSBTAG00000014529	-	0.177	-2.501	5.009e-07	1.389e-06	yes	down	0.369	0.155	0.31	0	0.02	0	0.278	0.007
ENSBTAG00000024643	VEPH1	2.305	1.205	0.007834	0.01373	yes	up	0.135	0.155	0.04	0.413	0.359	0.309	0.11	0.36
ENSBTAG00000007204	KRT80	3.595	1.846	1.149e-136	1.13e-134	yes	up	13.055	14.958	17.585	55.766	57.781	54.304	15.199	55.95
ENSBTAG00000009131	TTC37	0.352	-1.506	5.326e-41	7.602e-40	yes	down	6.626	5.092	6.195	1.957	2.326	2.015	5.971	2.099
ENSBTAG00000006538	PTHLH	2.601	1.379	4.385e-31	4.493e-30	yes	up	12.244	9.046	9.578	28.613	26.057	31.013	10.289	28.561
ENSBTAG00000033449	SLC25A40	2.011	1.008	0.006752	0.01197	yes	up	1.72	0.574	0.671	3.025	2.992	2.693	0.988	2.903
ENSBTAG00000025669	B3GALT4	0.414	-1.271	2.922e-21	1.977e-20	yes	down	14.108	14.584	17.285	7.32	7.244	4.988	15.326	6.517
ENSBTAG00000004934	NEMF	0.422	-1.244	2.752e-11	1.056e-10	yes	down	2.377	2.086	2.702	0.889	1.117	0.988	2.388	0.998
ENSBTAG00000012063	E2F4	2.006	1.004	7.237e-53	1.466e-51	yes	up	29.926	33.933	33.578	69.919	66.808	62.414	32.479	66.38
ENSBTAG00000012335	UBA7	0.311	-1.686	1.488e-12	6.208e-12	yes	down	1.765	1.494	2.172	0.497	0.441	0.648	1.81	0.529
ENSBTAG00000016194	FBXO32	2.73	1.449	2.072e-18	1.216e-17	yes	up	7.302	6.231	4.284	17.591	16.907	16.609	5.939	17.036
ENSBTAG00000007494	SMARCA2	0.435	-1.202	2.398e-42	3.586e-41	yes	down	8.391	8.782	8.467	3.395	3.935	3.92	8.547	3.75
ENSBTAG00000020199	F2R	0.478	-1.065	7.786e-07	2.125e-06	yes	down	1.386	1.831	1.611	0.793	0.656	0.808	1.609	0.752
ENSBTAG00000024928	TNFRSF1B	2.635	1.398	9.885e-143	1.009e-140	yes	up	59.655	69.086	64.234	177.134	172.625	165.696	64.325	171.818
ENSBTAG00000016650	TIGAR	2.105	1.074	6.971e-12	2.786e-11	yes	up	4.826	4.892	4.964	9.562	11.538	10.893	4.894	10.664
ENSBTAG00000017188	ISM1	2.346	1.23	0.01257	0.02132	yes	up	0.09	0	0.08	0.169	0.348	0.209	0.057	0.242
ENSBTAG00000012522	ZNF283	0.361	-1.469	0.0007448	0.001506	yes	down	0.684	0.355	0.37	0.106	0.123	0.14	0.47	0.123
ENSBTAG00000014255	VPS50	0.37	-1.435	5.723e-20	3.648e-19	yes	down	5.186	3.571	4.784	1.502	1.885	1.576	4.514	1.654
ENSBTAG00000015362	BMP7	2.439	1.286	8.608e-84	3.531e-82	yes	up	19.582	20.369	21.388	54.147	57.904	53.636	20.446	55.229
ENSBTAG00000026953	-	0.423	-1.241	1.674e-10	6.053e-10	yes	down	1.828	1.385	1.511	0.497	0.768	0.838	1.575	0.701
ENSBTAG00000024947	-	3.401	1.766	5.518e-291	3.122e-288	yes	up	45.871	45.648	50.783	172.068	158.3	163.053	47.434	164.474
ENSBTAG00000036078	EMP1	4.132	2.047	2.688e-114	1.871e-112	yes	up	13.145	13.282	18.055	65.698	60.896	63.631	14.827	63.408
ENSBTAG00000016377	IPP	0.498	-1.007	4.465e-08	1.349e-07	yes	down	2.71	2.715	3.093	0.963	1.65	1.596	2.839	1.403
ENSBTAG00000019390	CA12	0.446	-1.166	1.713e-26	1.478e-25	yes	down	5.789	7.005	7.777	3.11	3.156	2.983	6.857	3.083
ENSBTAG00000003550	C11orf54	0.395	-1.341	5.993e-23	4.396e-22	yes	down	8.841	7.269	7.286	2.814	3.361	3.003	7.799	3.059
ENSBTAG00000013602	BRWD1	0.491	-1.025	1.997e-10	7.171e-10	yes	down	1.576	1.148	1.411	0.635	0.676	0.718	1.378	0.676
ENSBTAG00000007241	SLAMF9	3.117	1.64	3.558e-13	1.536e-12	yes	up	1.134	1.394	1.691	3.565	3.771	3.491	1.406	3.609
ENSBTAG00000020736	CD40	2.904	1.538	1.982e-46	3.356e-45	yes	up	8.553	11.842	11.35	30.517	30.166	29.018	10.582	29.9
ENSBTAG00000020334	ENTPD5	2.078	1.055	1.128e-22	8.168e-22	yes	up	2.395	2.724	3.153	6.727	6.763	6.075	2.757	6.522
ENSBTAG00000046900	-	0.411	-1.283	0.005616	0.01006	yes	down	0.513	0.446	0.31	0.148	0.051	0.15	0.423	0.116
ENSBTAG00000017783	TSPYL2	0.35	-1.516	2.7e-25	2.172e-24	yes	down	5.834	6.058	5.575	2.063	2.203	1.805	5.822	2.024
ENSBTAG00000015830	SLC5A5	0.448	-1.16	3.293e-05	7.705e-05	yes	down	2.242	3.935	3.123	0.857	2.029	1.077	3.1	1.321
ENSBTAG00000010727	ATG4D	2.003	1.002	5.023e-41	7.178e-40	yes	up	17.358	19.795	19.166	39.296	38.62	37.446	18.773	38.454
ENSBTAG00000008082	CEP350	0.418	-1.257	1.053e-07	3.099e-07	yes	down	2.26	1.585	2.042	0.614	1.004	0.748	1.962	0.789
ENSBTAG00000012338	FAH	0.309	-1.696	2.506e-67	7.3e-66	yes	down	35.211	35.245	34.519	10.334	12.091	10.175	34.992	10.867
ENSBTAG00000046509	FAM46C	3.138	1.65	2.406e-15	1.195e-14	yes	up	1.125	1.649	1.501	5.003	4.631	4.379	1.425	4.671
ENSBTAG00000023416	PPP2R3A	0.284	-1.814	1.569e-53	3.267e-52	yes	down	5.537	4.764	5.124	1.396	1.701	1.327	5.142	1.475
ENSBTAG00000009665	UTRN	0.436	-1.196	6.866e-37	8.615e-36	yes	down	6.599	5.93	6.586	2.242	3.258	2.803	6.372	2.768
ENSBTAG00000011419	HSPA9	2.521	1.334	3.319e-210	7.153e-208	yes	up	89.428	85.146	95.661	232.297	232.506	228.868	90.078	231.224
ENSBTAG00000016074	-	0.467	-1.098	1.915e-16	1.008e-15	yes	down	20.752	15.96	15.383	6.717	8.976	6.155	17.365	7.283
ENSBTAG00000013550	PRKCG	0.48	-1.058	0.0004627	0.0009575	yes	down	1.116	0.875	0.651	0.391	0.42	0.389	0.881	0.4
ENSBTAG00000019471	CNIH4	2.117	1.082	4.544e-35	5.322e-34	yes	up	86.07	73.34	103.087	196.745	179.131	187.202	87.499	187.693
ENSBTAG00000012566	MAP10	0.278	-1.846	2.929e-19	1.813e-18	yes	down	2.665	2.897	3.053	0.624	0.881	0.798	2.872	0.768
ENSBTAG00000012796	ZNF428	0.481	-1.055	3.692e-22	2.615e-21	yes	down	46.357	41.457	45.719	20.002	22.245	20.808	44.511	21.018
ENSBTAG00000004814	INPP4A	2.101	1.071	3.187e-52	6.335e-51	yes	up	7.644	7.734	8.797	19.251	17.552	18.723	8.058	18.509
ENSBTAG00000020890	TRIM66	0.433	-1.206	0.001318	0.002581	yes	down	0.387	0.455	0.31	0.148	0.102	0.17	0.384	0.14
ENSBTAG00000017509	MYPN	3.112	1.638	0.001119	0.002214	yes	up	0	0	0.06	0.296	0.061	0.279	0.02	0.212
ENSBTAG00000047113	-	0.288	-1.796	1.127e-05	2.757e-05	yes	down	3.25	3.343	5.014	0.867	0.768	0.748	3.869	0.794
ENSBTAG00000013929	RRAD	0.364	-1.458	1.227e-12	5.145e-12	yes	down	6.131	5.147	5.535	2.221	1.68	2.035	5.604	1.979
ENSBTAG00000018540	NOX4	0.461	-1.118	5.672e-19	3.448e-18	yes	down	3.979	2.66	3.703	1.798	2.039	2.514	3.447	2.117
ENSBTAG00000004383	FNBP1L	0.44	-1.185	2.33e-36	2.888e-35	yes	down	15.044	12.863	12.801	6.029	6.978	5.965	13.569	6.324
ENSBTAG00000012768	HMGXB3	2.387	1.255	5.988e-99	3.291e-97	yes	up	12.784	14.347	14.092	34.473	34.111	31.95	13.741	33.511
ENSBTAG00000026962	XPOT	2.099	1.07	2.262e-81	8.877e-80	yes	up	28.594	25.388	30.666	59.669	60.25	61.028	28.216	60.316
ENSBTAG00000043546	ND6	0.477	-1.069	1.112e-15	5.617e-15	yes	down	1577.21	1184.41	1381.14	708.643	656.921	599.632	1380.92	655.065
ENSBTAG00000009176	ANKRD49	0.461	-1.118	2.776e-05	6.548e-05	yes	down	1.693	1.703	1.381	0.656	0.707	0.738	1.592	0.7
ENSBTAG00000021726	CWC22	0.395	-1.34	2.26e-12	9.307e-12	yes	down	2.917	3.243	3.973	1.185	1.67	1.067	3.378	1.307
ENSBTAG00000021174	NRDC	0.492	-1.022	2.529e-42	3.777e-41	yes	down	13.586	12.69	13.191	6.241	6.968	6.374	13.156	6.528
ENSBTAG00000015856	CFAP126	0.292	-1.776	5.596e-13	2.393e-12	yes	down	4.204	4.901	4.434	1.079	1.711	1.037	4.513	1.276
ENSBTAG00000007881	IFIT1	3.08	1.623	0.001188	0.002342	yes	up	0.108	0.036	0	0.328	0.666	0.329	0.048	0.441
ENSBTAG00000019545	-	0.386	-1.372	9.245e-55	1.992e-53	yes	down	6.851	6.404	6.215	2.687	2.541	2.444	6.49	2.557
ENSBTAG00000018986	ACSL4	0.294	-1.764	1.455e-171	2.079e-169	yes	down	114.853	108.804	118.67	35.954	41.273	39.841	114.109	39.023
ENSBTAG00000006048	DCAKD	0.373	-1.423	9.994e-26	8.258e-25	yes	down	11.83	13.409	12.19	4.252	4.765	4.269	12.476	4.429
ENSBTAG00000005862	SMC4	0.373	-1.423	4.136e-42	6.13e-41	yes	down	12.82	9.711	12.28	4.231	4.724	4.249	11.604	4.401
ENSBTAG00000016094	SLC36A1	2.123	1.086	8.64e-44	1.361e-42	yes	up	6.239	6.723	6.285	15.031	12.941	13.456	6.416	13.809
ENSBTAG00000010254	MAP3K6	2.16	1.111	4.694e-34	5.324e-33	yes	up	3.484	4.136	4.424	9.351	9.478	9.207	4.015	9.345
ENSBTAG00000006141	WDR93	0.4	-1.321	0.003421	0.006329	yes	down	0.351	0.446	0.42	0.138	0.113	0.09	0.406	0.114
ENSBTAG00000011828	ARID3B	2.111	1.078	5.054e-08	1.519e-07	yes	up	2.008	2.915	1.872	5.247	6.332	4.898	2.265	5.492
ENSBTAG00000020040	LPCAT4	2.466	1.302	2.714e-47	4.749e-46	yes	up	20.059	27.256	27.423	65.042	66.05	58.055	24.913	63.049
ENSBTAG00000018970	XPO5	2.621	1.39	1.494e-84	6.278e-83	yes	up	7.743	9.009	9.888	24.942	23.198	22.883	8.88	23.674
ENSBTAG00000019977	-	2.184	1.127	0.02518	0.04056	yes	up	0.027	0.009	0.01	0.032	0.123	0.16	0.015	0.105
ENSBTAG00000012157	CCDC158	0.411	-1.284	0.0004213	0.0008768	yes	down	0.432	0.647	0.43	0.233	0.205	0.1	0.503	0.179
ENSBTAG00000021033	SGK2	0.29	-1.787	0.0002522	0.0005383	yes	down	0.441	0.474	0.671	0.201	0	0	0.529	0.067
ENSBTAG00000020775	FIBP	4.979	2.316	9.59e-44	1.507e-42	yes	up	11.623	15.814	18.406	81.417	82.526	76.439	15.281	80.127
ENSBTAG00000030735	-	2.713	1.44	0.004145	0.007564	yes	up	0	0	0.621	1.026	2.879	4.18	0.207	2.695
ENSBTAG00000045867	-	0.489	-1.033	2.27e-07	6.472e-07	yes	down	9.804	6.805	7.176	3.819	4.129	3.491	7.928	3.813
ENSBTAG00000007361	EHD1	2.081	1.057	7.917e-72	2.505e-70	yes	up	44.232	52.015	46.439	109.352	108.122	103.362	47.562	106.945
ENSBTAG00000014088	MBNL3	0.338	-1.567	2.762e-35	3.269e-34	yes	down	2.962	2.587	3.163	0.973	1.516	1.666	2.904	1.385
ENSBTAG00000005908	-	0.423	-1.241	0.0128	0.02167	yes	down	0.18	0.073	0.06	0.032	0	0	0.104	0.011
ENSBTAG00000019293	EGR3	2.178	1.123	0.02308	0.03742	yes	up	0	0	0.1	0.465	0.338	0.09	0.033	0.298
ENSBTAG00000021430	UPK3B	0.416	-1.264	5.142e-12	2.072e-11	yes	down	4.574	4.737	6.015	1.862	2.244	2.155	5.109	2.087
ENSBTAG00000001737	ZCCHC6	0.367	-1.447	1.853e-18	1.09e-17	yes	down	2.737	2.159	2.862	0.772	1.178	0.918	2.586	0.956
ENSBTAG00000043580	-	2.565	1.359	0.005664	0.01014	yes	up	9.156	1.111	9.408	25.492	24.284	44.838	6.558	31.538
ENSBTAG00000040133	C3orf20	0.381	-1.392	0.005276	0.009492	yes	down	0.108	0.419	0.14	0	0.031	0.08	0.222	0.037
ENSBTAG00000045825	5_8S_rRNA	0.381	-1.392	0.003842	0.007046	yes	down	5.996	9.683	24.441	16.596	4.867	3.421	13.373	8.295
ENSBTAG00000012252	MOCOS	0.237	-2.08	4.653e-25	3.709e-24	yes	down	3.214	3.188	3.603	0.751	0.902	0.608	3.335	0.754
ENSBTAG00000019810	AARS	3.087	1.626	8.233e-287	4.471e-284	yes	up	75.248	76.246	85.162	259.408	247.251	238.973	78.885	248.544
ENSBTAG00000025221	TEX30	2.342	1.228	2.204e-23	1.642e-22	yes	up	7.527	6.604	7.767	16.861	15.79	16.349	7.299	16.333
ENSBTAG00000020963	RASSF1	2.959	1.565	7.933e-90	3.614e-88	yes	up	16.224	18.829	20.197	55.671	59.348	53.127	18.417	56.049
ENSBTAG00000021601	PARD6B	2.252	1.171	3.14e-62	8.09e-61	yes	up	10.011	11.05	10.189	27.46	28.414	29.287	10.417	28.387
ENSBTAG00000015618	GDF15	7.101	2.828	7.651e-307	5.467e-304	yes	up	20.509	23.165	24.481	170.735	164.817	160.1	22.718	165.217
ENSBTAG00000047158	LRFN1	2.838	1.505	1.274e-10	4.656e-10	yes	up	0.657	0.774	0.821	2.507	2.213	2.214	0.751	2.311
ENSBTAG00000008411	PLEKHO2	2.184	1.127	7.225e-69	2.161e-67	yes	up	14.333	15.094	15.213	34.959	33.988	30.693	14.88	33.213
ENSBTAG00000000911	UBE2H	0.422	-1.244	4.379e-55	9.527e-54	yes	down	32.798	25.862	26.753	10.673	11.394	12.878	28.471	11.648
ENSBTAG00000011668	KCTD14	0.421	-1.247	3.891e-15	1.907e-14	yes	down	23.624	25.16	23.93	10.123	10.001	10.244	24.238	10.123
ENSBTAG00000019869	DGCR8	2.565	1.359	1.529e-119	1.159e-117	yes	up	26.217	30.726	31.747	78.053	72.956	76.748	29.563	75.919
ENSBTAG00000013705	NFKBIE	2.338	1.225	2.162e-30	2.17e-29	yes	up	6.131	5.22	6.916	15.919	13.741	14.125	6.089	14.595
ENSBTAG00000018571	IL1RL1	4.019	2.007	3.184e-06	8.217e-06	yes	up	0.117	0.1	0.1	0.55	0.768	0.808	0.106	0.709
ENSBTAG00000000706	ADAMTS1	0.11	-3.188	6.935e-33	7.617e-32	yes	down	2.377	1.731	1.471	0.19	0.174	0.15	1.86	0.171
ENSBTAG00000017794	CCDC153	0.439	-1.187	0.01715	0.02842	yes	down	0.558	0.574	0.691	0.19	0	0	0.608	0.063
ENSBTAG00000016494	RELT	2.842	1.507	2.831e-13	1.23e-12	yes	up	0.972	1.148	1.191	3.607	3.842	2.474	1.104	3.308
ENSBTAG00000011403	RUSC2	2.036	1.026	6.096e-16	3.117e-15	yes	up	1.386	1.494	1.451	3.194	3.074	2.883	1.444	3.05
ENSBTAG00000039647	-	0.482	-1.053	0.02863	0.04556	yes	down	0.099	0.128	0.13	0	0	0.03	0.119	0.01
ENSBTAG00000009788	-	0.477	-1.067	0.005707	0.01021	yes	down	2.368	3.489	1.371	0.941	0.369	0.439	2.409	0.583
ENSBTAG00000005718	PLIN2	2.488	1.315	1.149e-90	5.362e-89	yes	up	23.471	24.359	25.201	61.086	58.918	59.302	24.344	59.769
ENSBTAG00000001868	PCYT2	0.468	-1.095	2.414e-95	1.232e-93	yes	down	185.761	199.407	196.326	97.41	91.615	87.372	193.831	92.132
ENSBTAG00000014752	AKAP11	0.445	-1.168	9.747e-58	2.266e-56	yes	down	8.229	7.934	8.027	3.554	4.201	3.751	8.063	3.835
ENSBTAG00000021359	-	0.489	-1.033	0.01533	0.02561	yes	down	0.252	0.319	0.16	0.18	0.051	0.07	0.244	0.1
ENSBTAG00000010801	CMBL	0.497	-1.009	1.647e-27	1.468e-26	yes	down	26.73	25.916	27.183	13.709	12.931	13.486	26.61	13.375
ENSBTAG00000015026	ABL2	3.202	1.679	1.067e-99	5.913e-98	yes	up	3.547	3.753	3.593	14.724	15.114	15.212	3.631	15.017
ENSBTAG00000013676	DYNC2LI1	0.413	-1.276	2.969e-15	1.464e-14	yes	down	9.453	9.41	8.898	3.861	4.16	3.372	9.254	3.798
ENSBTAG00000046118	-	3.274	1.711	9.47e-123	7.563e-121	yes	up	2.485	2.523	2.762	8.103	9.355	8.589	2.59	8.682
ENSBTAG00000004322	FOS	5.942	2.571	2.007e-273	1.009e-270	yes	up	10.597	10.594	9.958	66.851	61.213	63.242	10.383	63.769
ENSBTAG00000011313	CASP8AP2	0.404	-1.306	1.751e-12	7.265e-12	yes	down	1.422	1.13	1.451	0.529	0.635	0.429	1.334	0.531
ENSBTAG00000044208	DUSP4	3.55	1.828	0.000122	0.0002693	yes	up	0.252	0.082	0	0.952	0.748	0.818	0.111	0.839
ENSBTAG00000020895	LOXL4	3.912	1.968	7.669e-10	2.63e-09	yes	up	0.378	0.237	0.33	1.862	1.435	1.187	0.315	1.495
ENSBTAG00000018169	ITGB4	0.243	-2.04	7.832e-06	1.941e-05	yes	down	0.117	0.219	0.16	0.021	0.02	0.02	0.165	0.02
ENSBTAG00000008203	SELENOW	2.599	1.378	1.235e-76	4.289e-75	yes	up	61.401	63.648	75.253	171.824	168.167	151.941	66.767	163.977
ENSBTAG00000010356	RAB12	2.105	1.074	2.662e-56	5.954e-55	yes	up	35.886	32.366	39.153	76.72	75.497	77.018	35.802	76.412
ENSBTAG00000020766	ABCA7	0.272	-1.878	1.902e-06	5.008e-06	yes	down	0.243	0.164	0.36	0.074	0.041	0.04	0.256	0.052
ENSBTAG00000032017	INHBB	0.348	-1.522	1.089e-145	1.202e-143	yes	down	148.254	146.745	137.466	50.318	50.967	48.09	144.155	49.792
ENSBTAG00000021166	FAM71A	4.19	2.067	6.587e-06	1.642e-05	yes	up	0.126	0	0.06	0.529	0.512	0.509	0.062	0.517
ENSBTAG00000006081	PPM1J	0.318	-1.651	2.497e-05	5.918e-05	yes	down	1.071	1.157	1.101	0.159	0.4	0.259	1.11	0.273
ENSBTAG00000012168	RANBP6	0.486	-1.041	1.097e-12	4.618e-12	yes	down	4.7	4.154	4.514	1.735	2.439	2.274	4.456	2.149
ENSBTAG00000017839	TIAM1	0.422	-1.245	1.791e-29	1.739e-28	yes	down	3.619	3.662	4.123	1.608	1.568	1.746	3.801	1.641
ENSBTAG00000038920	VPS13C	0.206	-2.278	2.383e-55	5.209e-54	yes	down	2.458	1.713	1.902	0.423	0.461	0.369	2.024	0.418
ENSBTAG00000002164	AXDND1	0.397	-1.334	0.005177	0.009329	yes	down	0.441	0.255	0.16	0.085	0.02	0.11	0.285	0.072
ENSBTAG00000016553	EME2	0.342	-1.547	1.432e-07	4.163e-07	yes	down	4.862	3.252	3.713	1.682	1.086	0.708	3.942	1.159
ENSBTAG00000002346	HSD3B7	0.493	-1.021	4.314e-05	9.978e-05	yes	down	2.251	2.441	3.133	1.269	1.004	1.446	2.608	1.24
ENSBTAG00000015453	PCDHB16	0.39	-1.359	0.00491	0.008881	yes	down	0.252	0.692	0.2	0.021	0.041	0.2	0.381	0.087
ENSBTAG00000022895	PQLC1	4.335	2.116	7.46e-168	1.013e-165	yes	up	12.388	13.928	14.893	60.832	64.062	58.973	13.736	61.289
ENSBTAG00000008092	RAB37	0.327	-1.611	0.0002722	0.0005793	yes	down	0.639	0.592	0.811	0.127	0.164	0.16	0.681	0.15
ENSBTAG00000003650	NR4A2	4.767	2.253	1.008e-46	1.728e-45	yes	up	0.81	1.066	1.151	4.993	4.724	4.678	1.009	4.798
ENSBTAG00000010175	COL8A2	0.37	-1.436	0.00439	0.00799	yes	down	0.09	0.2	0.34	0.042	0.02	0	0.21	0.021
ENSBTAG00000001917	C11orf16	0.427	-1.229	0.01284	0.02174	yes	down	0.27	0.228	0.41	0.042	0.164	0	0.303	0.069
ENSBTAG00000016349	TEAD2	2.192	1.132	7.603e-72	2.411e-70	yes	up	32.447	33.122	37.522	78.529	82.291	73.826	34.364	78.215
ENSBTAG00000014471	-	2.195	1.134	6.66e-53	1.352e-51	yes	up	5.942	6.495	7.777	15.242	15.155	15.003	6.738	15.133
ENSBTAG00000047401	5_8S_rRNA	0.095	-3.401	2.469e-14	1.152e-13	yes	down	0	0	0	0	0	0	0	0
ENSBTAG00000012508	OSGIN1	3.373	1.754	1.197e-35	1.43e-34	yes	up	3.412	3.361	3.603	13.032	11.989	11.252	3.459	12.091
ENSBTAG00000000562	-	2.004	1.003	1.034e-57	2.399e-56	yes	up	32.384	29.979	34.279	65.889	65.578	65.806	32.214	65.758
ENSBTAG00000001098	PLEKHA3	2.427	1.279	1.05e-16	5.625e-16	yes	up	4.511	2.742	3.933	8.663	9.898	9.616	3.729	9.392
ENSBTAG00000000413	NRTN	0.265	-1.914	5.036e-09	1.636e-08	yes	down	6.239	3.571	4.874	0.889	1.107	1.197	4.895	1.064
ENSBTAG00000032022	-	15.053	3.912	6.262e-24	4.765e-23	yes	up	162.11	68.166	75.714	3168.69	2236.82	3231.14	101.997	2878.88
ENSBTAG00000015222	RSRP1	0.401	-1.318	8.799e-27	7.643e-26	yes	down	16.62	15.268	14.422	5.564	6.824	6.713	15.437	6.367
ENSBTAG00000003884	FAM120B	0.423	-1.242	7.235e-24	5.497e-23	yes	down	4.844	4.619	5.044	1.946	2.162	2.095	4.836	2.068
ENSBTAG00000015534	LYPLAL1	0.478	-1.065	4.368e-08	1.322e-07	yes	down	2.827	2.496	3.123	1.343	1.127	1.506	2.815	1.325
ENSBTAG00000003737	SLC51B	15.845	3.986	2.158e-243	6.368e-241	yes	up	4.646	3.735	4.644	75.99	74.852	72.299	4.342	74.38
ENSBTAG00000046750	B3GNT3	0.366	-1.45	6.63e-07	1.821e-06	yes	down	1.26	1.394	1.601	0.476	0.461	0.489	1.418	0.475
ENSBTAG00000018160	LAMA1	0.341	-1.553	8.822e-05	0.000198	yes	down	0.207	0.155	0.12	0.032	0.031	0.07	0.161	0.044
ENSBTAG00000020731	PRRG4	2.076	1.054	3.381e-22	2.398e-21	yes	up	5.519	4.801	5.855	12.143	12.255	14.045	5.392	12.814
ENSBTAG00000011738	TFR2	0.384	-1.382	0.005206	0.009378	yes	down	0.18	0.228	0.16	0.063	0.051	0	0.189	0.038
ENSBTAG00000003901	DNMT3B	0.275	-1.862	1.327e-24	1.042e-23	yes	down	3.196	3.471	3.273	1.026	0.82	0.589	3.313	0.812
ENSBTAG00000017674	SCNN1D	0.446	-1.166	0.007391	0.01302	yes	down	0.891	0.428	0.53	0.286	0.205	0.14	0.616	0.21
ENSBTAG00000019889	DIS3	0.485	-1.043	1.433e-06	3.813e-06	yes	down	2.044	1.558	2.022	0.751	0.891	1.027	1.875	0.89
ENSBTAG00000007952	MVP	0.38	-1.396	3.554e-93	1.705e-91	yes	down	37.219	40.71	37.632	12.831	13.29	12.469	38.52	12.863
ENSBTAG00000012646	PLCXD2	2.417	1.273	1.165e-60	2.928e-59	yes	up	5.276	3.89	4.974	14.883	17.184	15.761	4.713	15.943
ENSBTAG00000001864	NR4A3	12.244	3.614	3.68e-14	1.696e-13	yes	up	0	0	0	0.878	0.646	0.668	0	0.731
ENSBTAG00000013790	MAP3K1	0.405	-1.305	7.9e-45	1.281e-43	yes	down	6.356	6.103	7.346	2.528	2.982	2.693	6.602	2.734
ENSBTAG00000030667	CCDC114	2.011	1.008	2.377e-08	7.369e-08	yes	up	1.981	1.494	2.222	3.977	3.976	3.98	1.899	3.978
ENSBTAG00000011788	CXorf38	0.454	-1.138	4.495e-12	1.818e-11	yes	down	4.502	3.771	3.253	1.534	1.527	1.516	3.842	1.526
ENSBTAG00000027728	NUDT12	0.268	-1.899	1.034e-30	1.047e-29	yes	down	4.213	3.862	3.983	1.047	0.82	1.297	4.019	1.055
ENSBTAG00000005631	VARS	2.121	1.085	2.152e-74	7.075e-73	yes	up	41.216	46.021	50.653	102.604	101.872	93.756	45.963	99.411
ENSBTAG00000015259	NEUROG2	2.988	1.579	1.597e-08	5.022e-08	yes	up	0.9	1.066	1.601	3.512	3.883	4.459	1.189	3.951
ENSBTAG00000021211	DPT	0.401	-1.319	0.008499	0.01482	yes	down	0.225	0.146	0.27	0	0.061	0	0.214	0.02
ENSBTAG00000045747	5_8S_rRNA	0.095	-3.401	2.469e-14	1.152e-13	yes	down	0	0	0	0	0	0	0	0
ENSBTAG00000018000	-	2.043	1.031	3.969e-26	3.363e-25	yes	up	8.526	7.388	8.637	16.67	16.487	16.748	8.184	16.635
ENSBTAG00000013045	DKC1	2.233	1.159	3.14e-94	1.556e-92	yes	up	32.564	34.816	37.442	79.883	82.116	76.698	34.941	79.566
ENSBTAG00000001293	MAATS1	0.42	-1.25	0.004242	0.007732	yes	down	0.396	0.346	0.51	0.222	0.113	0.08	0.417	0.138
ENSBTAG00000020647	RASL11B	2.178	1.123	9.457e-58	2.202e-56	yes	up	24.137	25.671	22.939	55.311	54.532	52.589	24.249	54.144
ENSBTAG00000016124	PACSIN1	0.242	-2.047	1.732e-14	8.162e-14	yes	down	1.116	0.993	1.171	0.222	0.195	0.299	1.093	0.239
ENSBTAG00000003196	PAPSS2	0.39	-1.36	2.046e-89	9.199e-88	yes	down	32.42	33.496	38.693	15.094	12.532	14.604	34.87	14.077
ENSBTAG00000021090	ABCC1	2.449	1.292	6.119e-97	3.232e-95	yes	up	8.166	8.144	9.098	22.277	21.057	20.06	8.469	21.131
ENSBTAG00000014162	ACKR2	0.408	-1.295	0.008636	0.01504	yes	down	0.153	0.155	0.44	0	0.041	0	0.249	0.014
ENSBTAG00000047461	-	0.457	-1.129	0.007098	0.01254	yes	down	0.9	0.884	0.851	0.138	0.615	0.229	0.878	0.327
ENSBTAG00000046142	-	0.447	-1.163	2.99e-11	1.144e-10	yes	down	13.757	15.932	16.564	7.616	7.101	5.686	15.418	6.801
ENSBTAG00000025659	ZNF618	0.413	-1.277	3.756e-36	4.599e-35	yes	down	3.862	3.352	3.683	1.343	1.598	1.297	3.632	1.413
ENSBTAG00000016722	PGGHG	0.316	-1.664	1.794e-46	3.049e-45	yes	down	9.597	12.389	11.73	3.491	3.371	3.382	11.239	3.415
ENSBTAG00000008948	P2RX7	3.127	1.645	5.86e-05	0.000134	yes	up	0.369	0.137	0.11	1.037	0.779	0.868	0.205	0.895
ENSBTAG00000025219	-	0.236	-2.085	4.198e-143	4.35e-141	yes	down	13.091	12.553	12.681	2.909	3.627	3.441	12.775	3.326
ENSBTAG00000000815	EPHA2	2.275	1.186	4.256e-96	2.197e-94	yes	up	67.514	72.566	84.782	183.111	174.244	168.379	74.954	175.245
ENSBTAG00000023169	-	0.479	-1.061	1.506e-57	3.465e-56	yes	down	18.024	18.51	20.067	9.414	9.396	9.057	18.867	9.289
ENSBTAG00000046037	SLC25A5	2.034	1.024	1.283e-78	4.721e-77	yes	up	208.647	180.286	214.451	430.735	402.303	414.525	201.128	415.854
ENSBTAG00000007887	GRIN2A	0.335	-1.577	2.139e-101	1.215e-99	yes	down	8.328	9.109	9.288	3.269	3.515	3.461	8.908	3.415
ENSBTAG00000021318	SCAMP5	0.406	-1.299	3.91e-25	3.12e-24	yes	down	6.329	7.288	7.316	2.655	2.992	2.913	6.978	2.853
ENSBTAG00000030227	PCDHA13	0.486	-1.04	2.577e-48	4.696e-47	yes	down	22.67	21.362	20.237	8.378	9.827	9.317	21.423	9.174
ENSBTAG00000014602	CAMTA1	0.305	-1.711	3.31e-43	5.112e-42	yes	down	4.096	4.063	3.853	1.312	1.26	1.137	4.004	1.236
ENSBTAG00000024188	-	0.459	-1.125	0.02538	0.04088	yes	down	3.403	5.657	3.003	2.179	0	0.429	4.021	0.869
ENSBTAG00000014469	NBEAL1	0.348	-1.524	1.571e-10	5.7e-10	yes	down	0.603	0.492	0.731	0.254	0.225	0.19	0.609	0.223
ENSBTAG00000002824	DPEP3	2.252	1.171	0.006297	0.01121	yes	up	0.297	0.182	0.19	0.677	0.789	0.519	0.223	0.662
ENSBTAG00000000354	PDE6G	0.479	-1.062	0.02559	0.04118	yes	down	1.468	0.756	1.721	0.603	0	0.678	1.315	0.427
ENSBTAG00000026523	PLAGL1	2.089	1.063	2.123e-15	1.057e-14	yes	up	4.718	3.507	5.605	8.674	10.001	8.409	4.61	9.028
ENSBTAG00000016147	-	0.381	-1.393	9.792e-15	4.684e-14	yes	down	19.753	14.12	17.024	4.961	7.121	6.574	16.966	6.219
ENSBTAG00000033367	DDO	0.467	-1.099	0.006256	0.01115	yes	down	0.585	0.619	0.671	0.148	0.318	0.269	0.625	0.245
ENSBTAG00000009521	ZNF565	0.457	-1.129	0.0002331	0.0004989	yes	down	1.296	1.421	1.321	0.571	0.523	0.618	1.346	0.571
ENSBTAG00000008612	C1R	2.263	1.178	0.007826	0.01372	yes	up	0.117	0.082	0.25	0.709	0.287	0.369	0.15	0.455
ENSBTAG00000007860	ASPM	0.471	-1.086	8.886e-46	1.488e-44	yes	down	7.013	6.44	6.926	3.11	3.525	3.272	6.793	3.302
ENSBTAG00000031301	-	0.411	-1.282	0.0001475	0.0003228	yes	down	2.8	3.872	3.253	1.735	0.922	0.948	3.308	1.202
ENSBTAG00000004061	PP2D1	0.465	-1.104	0.01504	0.02518	yes	down	0.486	0.346	0.41	0.106	0.133	0.2	0.414	0.146
ENSBTAG00000013611	SCLT1	0.431	-1.214	1.072e-11	4.223e-11	yes	down	4.024	3.626	4.474	1.333	1.916	1.865	4.041	1.705
ENSBTAG00000005433	SSUH2	0.413	-1.275	2.732e-05	6.45e-05	yes	down	1.801	1.612	2.662	0.635	0.973	0.579	2.025	0.729
ENSBTAG00000009435	SMG5	2.241	1.164	4.696e-156	5.744e-154	yes	up	35.886	36.01	38.202	86.42	83.612	81.516	36.699	83.849
ENSBTAG00000006288	VSTM4	2.255	1.173	1.964e-28	1.821e-27	yes	up	8.121	6.941	7.506	18.426	15.247	16.409	7.523	16.694
ENSBTAG00000016204	C1RL	0.305	-1.715	5.763e-54	1.213e-52	yes	down	8.49	8.089	9.408	2.644	2.172	2.613	8.662	2.476
ENSBTAG00000011767	MPP5	0.333	-1.587	6.438e-53	1.31e-51	yes	down	7.148	7.096	6.946	2.274	2.92	2.633	7.063	2.609
ENSBTAG00000010529	FZD6	0.396	-1.338	1.942e-84	8.111e-83	yes	down	43.485	38.752	41.065	16.533	15.001	16.219	41.101	15.918
ENSBTAG00000033197	EPDR1	0.499	-1.004	1.177e-13	5.239e-13	yes	down	48.833	31.328	40.864	20.235	17.829	22.274	40.342	20.113
ENSBTAG00000047582	-	2.062	1.044	1.572e-12	6.542e-12	yes	up	16.953	21.107	23.54	44.564	46.048	39.332	20.533	43.315
ENSBTAG00000048020	-	5.453	2.447	9e-08	2.663e-07	yes	up	0.117	0.137	1.021	6.59	8.023	3.771	0.425	6.128
ENSBTAG00000009784	RAB32	3.11	1.637	3.794e-172	5.539e-170	yes	up	68.244	70.99	80.288	240.907	229.955	223.651	73.174	231.504
ENSBTAG00000017560	CEBPG	2.049	1.035	3.657e-33	4.039e-32	yes	up	17.574	15.687	16.924	43.03	45.403	47.86	16.728	45.431
ENSBTAG00000013126	-	2.249	1.169	4.454e-102	2.562e-100	yes	up	95.532	87.888	102.627	229.029	230.733	220.918	95.349	226.893
ENSBTAG00000013664	FILIP1L	0.297	-1.75	1.632e-180	2.577e-178	yes	down	70.359	67.11	75.804	20.256	23.188	21.117	71.091	21.52
ENSBTAG00000001484	LZTFL1	0.453	-1.141	2.553e-19	1.584e-18	yes	down	26.262	19.868	25.231	10.091	10.974	11.591	23.787	10.885
ENSBTAG00000000447	FRA10AC1	0.272	-1.877	4.867e-12	1.965e-11	yes	down	4.105	4.19	3.843	0.656	1.465	0.888	4.046	1.003
ENSBTAG00000019683	LYPD6B	2.54	1.345	0.007252	0.01279	yes	up	0.171	0	0.37	1.714	1.014	0.449	0.18	1.059
ENSBTAG00000048112	GPX2	0.132	-2.917	3.667e-50	6.923e-49	yes	down	18.177	22.473	22.809	3.046	3.176	1.526	21.153	2.583
ENSBTAG00000015437	NTMT1	2.514	1.33	4.429e-53	9.082e-52	yes	up	24.642	28.531	28.664	73.441	70.159	65.008	27.279	69.536
ENSBTAG00000007765	TFCP2L1	0.414	-1.272	0.001412	0.002752	yes	down	0.657	0.674	0.951	0.275	0.195	0.299	0.761	0.256
ENSBTAG00000013905	SMC3	0.341	-1.552	3.737e-47	6.504e-46	yes	down	7.77	7.142	7.857	2.369	2.879	2.564	7.59	2.604
ENSBTAG00000000838	CCDC88C	0.494	-1.016	6.015e-29	5.698e-28	yes	down	4.772	5.156	5.495	2.708	2.408	2.574	5.141	2.563
ENSBTAG00000006073	PODNL1	0.29	-1.786	7.222e-06	1.795e-05	yes	down	0.711	0.893	1.461	0.233	0.256	0.17	1.022	0.22
ENSBTAG00000015913	MFHAS1	2.028	1.02	4.207e-123	3.44e-121	yes	up	45.367	43.425	48.411	94.057	87.588	87.891	45.734	89.845
ENSBTAG00000014689	CSPP1	0.499	-1.002	3.395e-21	2.291e-20	yes	down	6.437	5.393	6.646	3.078	3.033	3.032	6.159	3.048
ENSBTAG00000043950	LCA5	0.446	-1.164	0.002074	0.003971	yes	down	0.558	0.683	1.011	0.254	0.287	0.319	0.751	0.287
ENSBTAG00000021183	MAP3K21	0.489	-1.033	6.768e-28	6.163e-27	yes	down	6.023	5.056	6.015	2.919	2.756	2.783	5.698	2.819
ENSBTAG00000003112	THUMPD3	0.382	-1.39	2.597e-14	1.21e-13	yes	down	6.14	6.486	6.435	1.819	2.572	2.743	6.354	2.378
ENSBTAG00000020410	UFL1	0.26	-1.943	2.297e-17	1.276e-16	yes	down	2.638	2.824	4.194	0.592	0.891	0.858	3.219	0.78
ENSBTAG00000008285	OXR1	0.483	-1.05	1.133e-11	4.457e-11	yes	down	7.302	5.994	5.385	2.317	3.463	3.232	6.227	3.004
ENSBTAG00000007708	NLGN3	0.482	-1.053	0.0003632	0.0007619	yes	down	0.693	0.947	0.751	0.423	0.215	0.449	0.797	0.362
ENSBTAG00000018765	SEMA5B	0.331	-1.595	1.163e-23	8.759e-23	yes	down	2.881	2.933	2.532	0.804	1.035	0.998	2.782	0.946
ENSBTAG00000012357	-	0.395	-1.341	2.497e-41	3.59e-40	yes	down	3.187	2.879	3.383	1.132	1.455	1.177	3.15	1.255
ENSBTAG00000011608	KIAA1191	2.11	1.077	6.69e-82	2.648e-80	yes	up	25.29	25.015	26.252	56.094	54.44	53.836	25.519	54.79
ENSBTAG00000003861	GPATCH11	0.499	-1.004	3.859e-06	9.864e-06	yes	down	7.239	7.288	6.856	3.501	3.638	3.302	7.128	3.48
ENSBTAG00000002996	SHROOM4	0.305	-1.711	3.259e-108	2.011e-106	yes	down	10.462	11.25	10.259	3.607	3.125	3.182	10.657	3.305
ENSBTAG00000014831	PPP1R3C	2.01	1.007	0.005073	0.009159	yes	up	0.207	0.282	0.35	0.677	0.492	0.748	0.28	0.639
ENSBTAG00000043970	C8orf37	0.438	-1.191	4.12e-05	9.545e-05	yes	down	5.654	3.671	5.345	1.851	1.978	2.145	4.89	1.991
ENSBTAG00000019783	SPSB2	0.447	-1.162	1.163e-12	4.884e-12	yes	down	9.201	8.545	8.337	4.231	3.842	3.082	8.694	3.718
ENSBTAG00000018704	BTG3	2.25	1.17	9.821e-31	9.972e-30	yes	up	13.001	11.378	14.382	28.793	29.172	31.322	12.92	29.762
ENSBTAG00000007206	STRIP2	0.36	-1.472	9.787e-17	5.249e-16	yes	down	2.404	2.059	2.482	1.047	0.758	0.958	2.315	0.921
ENSBTAG00000023970	-	0.46	-1.121	2.242e-11	8.651e-11	yes	down	5.015	3.771	3.773	1.523	1.455	1.397	4.186	1.458
ENSBTAG00000026604	LYRM2	0.392	-1.35	1.163e-09	3.94e-09	yes	down	16.053	10.257	12.17	6.886	3.75	3.95	12.827	4.862
ENSBTAG00000026995	PNN	0.456	-1.132	9.373e-32	9.865e-31	yes	down	17.727	16.825	20.858	7.753	9.816	8.479	18.47	8.683
ENSBTAG00000026369	ENC1	2.242	1.165	1.42e-57	3.278e-56	yes	up	7.68	8.29	9.678	19.981	19.469	19.252	8.549	19.567
ENSBTAG00000023338	-	0.349	-1.518	0.001639	0.003179	yes	down	0.108	0.137	0.04	0.021	0.02	0.01	0.095	0.017
ENSBTAG00000006999	RYR1	0.114	-3.129	4.484e-16	2.309e-15	yes	down	0.135	0.155	0.24	0.011	0.02	0.01	0.177	0.014
ENSBTAG00000009984	SGPL1	2.973	1.572	2.512e-133	2.385e-131	yes	up	9.327	9.565	10.349	30.02	27.871	29.955	9.747	29.282
ENSBTAG00000019894	C22orf39	0.388	-1.366	0.006274	0.01118	yes	down	29.773	27.365	23.53	6.569	0	0.758	26.889	2.442
ENSBTAG00000003519	NOL3	0.425	-1.233	7.806e-29	7.374e-28	yes	down	39.713	47.069	43.066	21.399	17.552	18.095	43.283	19.015
ENSBTAG00000033319	CD200	2.603	1.38	5.129e-06	1.292e-05	yes	up	0.738	0.364	0.861	1.513	1.435	2.364	0.654	1.771
ENSBTAG00000006951	LMO2	0.498	-1.007	4.033e-10	1.411e-09	yes	down	6.779	6.577	6.726	3.787	2.961	3.222	6.694	3.323
ENSBTAG00000003015	SESN1	0.356	-1.491	1.248e-07	3.645e-07	yes	down	1.585	1.303	1.041	0.36	0.441	0.439	1.31	0.413
ENSBTAG00000010956	SCARB2	3.084	1.625	2.027e-297	1.311e-294	yes	up	51.102	53.955	61.542	245.075	240.662	236.18	55.533	240.639
ENSBTAG00000003510	MMRN2	0.412	-1.281	0.01093	0.01872	yes	down	0.189	0.21	0.08	0	0.061	0.02	0.16	0.027
ENSBTAG00000039652	PTGDR2	0.268	-1.899	1.213e-19	7.654e-19	yes	down	7.707	9.62	9.728	1.629	3.002	2.284	9.018	2.305
ENSBTAG00000008494	TMEM171	8.592	3.103	5.78e-219	1.481e-216	yes	up	7.248	9.756	10.519	82.422	80.713	78.045	9.174	80.393
ENSBTAG00000006403	C1orf115	0.326	-1.615	1.44e-08	4.543e-08	yes	down	19.942	19.139	21.778	7.584	4.631	5.746	20.286	5.987
ENSBTAG00000017407	HSF2BP	2.091	1.064	4.387e-23	3.232e-22	yes	up	11.155	12.289	15.663	28.042	27.072	29.686	13.036	28.267
ENSBTAG00000000841	LZTS1	2.565	1.359	6.77e-08	2.018e-07	yes	up	0.675	1.057	0.991	2.2	2.818	2.574	0.908	2.531
ENSBTAG00000006557	RHEBL1	2.842	1.507	1.995e-13	8.772e-13	yes	up	3.853	2.815	5.415	10.874	9.478	9.865	4.028	10.072
ENSBTAG00000009051	MMP19	0.267	-1.906	4.33e-191	7.258e-189	yes	down	83.117	90.667	83.781	23.535	23.526	22.913	85.855	23.325
ENSBTAG00000005615	CEACAM1	0.334	-1.582	0.0004354	0.0009037	yes	down	0.423	0.665	0.45	0.074	0.195	0.07	0.513	0.113
ENSBTAG00000021577	ZFYVE16	0.478	-1.065	2.029e-14	9.529e-14	yes	down	3.277	2.624	3.723	1.428	1.701	1.426	3.208	1.518
ENSBTAG00000047450	SFR1	0.431	-1.215	1.972e-06	5.183e-06	yes	down	5.519	5.457	6.355	1.841	2.49	2.763	5.777	2.365
ENSBTAG00000006262	LIMS2	2.442	1.288	9.406e-26	7.786e-25	yes	up	8.256	9.729	6.636	20.88	21.405	19.94	8.207	20.742
ENSBTAG00000037465	-	0.467	-1.098	2.12e-15	1.056e-14	yes	down	7.482	6.021	7.326	3.353	3.125	3.342	6.943	3.273
ENSBTAG00000014762	ISG20	2.121	1.085	1.049e-61	2.687e-60	yes	up	36.346	37.449	32.738	58.452	61.295	55.202	35.511	58.316
ENSBTAG00000005111	BMP2	2.505	1.325	6.949e-126	5.896e-124	yes	up	24.47	24.45	27.123	64.196	65.128	64.868	25.348	64.731
ENSBTAG00000003835	BMP4	5.587	2.482	5.839e-13	2.495e-12	yes	up	0.135	0.228	0.41	1.841	2.019	1.925	0.258	1.928
ENSBTAG00000032509	FAM166B	0.148	-2.757	7.696e-11	2.864e-10	yes	down	1.864	2.569	2.042	0.106	0.174	0.219	2.158	0.166
ENSBTAG00000017867	YPEL1	0.425	-1.234	9.191e-13	3.886e-12	yes	down	4.61	4.946	6.746	2.401	2.459	1.985	5.434	2.282
ENSBTAG00000001063	HOXA4	0.347	-1.526	2.979e-07	8.421e-07	yes	down	2.971	2.532	2.042	0.952	0.902	0.509	2.515	0.788
ENSBTAG00000042461	snoR38	2.645	1.403	3.754e-18	2.172e-17	yes	up	5.699	3.407	4.464	11.096	13.577	12.738	4.523	12.47
ENSBTAG00000016915	FLT1	2.444	1.289	8.996e-63	2.349e-61	yes	up	9.291	10.658	11.019	32.738	29.5	29.037	10.323	30.425
ENSBTAG00000008774	UROC1	0.453	-1.141	2.716e-22	1.936e-21	yes	down	13.937	14.092	17.405	7.447	6.875	6.085	15.145	6.802
ENSBTAG00000007594	CWF19L1	2.221	1.151	2.924e-24	2.258e-23	yes	up	5.411	5.475	5.254	12.45	11.968	12.279	5.38	12.232
ENSBTAG00000034945	-	2.556	1.354	0.006928	0.01226	yes	up	0	0	0.04	0.085	0.184	0.209	0.013	0.159
ENSBTAG00000004302	NDUFAF5	2.136	1.095	1.676e-08	5.257e-08	yes	up	4.529	3.853	3.403	8.103	8.351	9.586	3.928	8.68
ENSBTAG00000002319	HMCN2	0.106	-3.232	1.991e-25	1.616e-24	yes	down	2.161	1.676	1.992	0.106	0.205	0.15	1.943	0.154
ENSBTAG00000036367	bta-mir-374b	0.375	-1.415	1.315e-13	5.842e-13	yes	down	2.845	2.778	1.751	0.857	1.014	0.858	2.458	0.91
ENSBTAG00000018773	RND1	2.572	1.363	2.315e-11	8.921e-11	yes	up	2.071	1.54	1.661	4.57	5.123	4.688	1.757	4.794
ENSBTAG00000005122	KNG1	2.198	1.136	0.02345	0.03798	yes	up	0.036	0.073	0	0.222	0.113	0.439	0.036	0.258
ENSBTAG00000009958	TRIM35	2.151	1.105	6.806e-44	1.077e-42	yes	up	9.039	9.811	11.32	23.959	21.569	23.491	10.057	23.006
ENSBTAG00000000897	IQGAP2	0.335	-1.576	5.871e-26	4.932e-25	yes	down	3.196	3.298	3.583	0.941	1.404	1.017	3.359	1.121
ENSBTAG00000005284	SERPINE3	0.393	-1.349	0.002904	0.005442	yes	down	1.278	0.929	1.932	0.138	0.502	0.489	1.38	0.376
ENSBTAG00000003958	TMEM220	0.361	-1.468	1.569e-06	4.157e-06	yes	down	1.567	1.139	1.792	0.571	0.277	0.608	1.499	0.485
ENSBTAG00000001557	CCL28	0.412	-1.278	2.903e-06	7.523e-06	yes	down	1.666	2.031	1.411	0.497	0.543	0.589	1.703	0.543
ENSBTAG00000035882	-	2.163	1.113	0.02671	0.04277	yes	up	0.072	0.073	0.08	0.381	0.471	0.618	0.075	0.49
ENSBTAG00000018647	SLC2A11	0.376	-1.413	0.0007036	0.001427	yes	down	0.558	0.592	0.51	0.085	0.174	0.219	0.553	0.159
ENSBTAG00000002025	AMIGO2	4.976	2.315	2.579e-41	3.705e-40	yes	up	1.305	1.33	0.901	6.368	5.656	6.833	1.179	6.286
ENSBTAG00000000113	ARHGEF2	2.382	1.252	8.222e-101	4.613e-99	yes	up	34.005	37.067	42.796	92.915	94.986	89.886	37.956	92.596
ENSBTAG00000019339	-	0.492	-1.023	1.119e-34	1.302e-33	yes	down	8.778	10.303	8.567	4.686	4.211	4.299	9.216	4.399
ENSBTAG00000002416	-	0.393	-1.349	0.006365	0.01133	yes	down	0.108	0.082	0.4	0	0.031	0	0.197	0.01
ENSBTAG00000011445	-	0.191	-2.388	3.724e-13	1.607e-12	yes	down	1.422	1.148	1.201	0.085	0.215	0.279	1.257	0.193
ENSBTAG00000020214	LRRC8B	0.465	-1.106	1.715e-08	5.376e-08	yes	down	1.918	1.667	2.202	0.889	1.066	0.818	1.929	0.924
ENSBTAG00000012889	NETO1	2.041	1.029	0.01377	0.02322	yes	up	0.171	0.155	0.25	0.413	0.533	0.479	0.192	0.475
ENSBTAG00000001001	ANKRD55	0.349	-1.517	0.001376	0.002687	yes	down	0.477	0.31	0.32	0.116	0.092	0.02	0.369	0.076
ENSBTAG00000020466	-	0.445	-1.168	0.0174	0.02883	yes	down	0.774	1.075	0.5	0.095	0.164	0.708	0.783	0.322
ENSBTAG00000005290	CLDN2	0.13	-2.939	2.466e-47	4.325e-46	yes	down	6.851	6.705	4.544	0.804	0.625	0.768	6.033	0.732
ENSBTAG00000033218	-	2.323	1.216	0.006922	0.01225	yes	up	0.198	0.164	0.33	0.973	0.574	0.688	0.231	0.745
ENSBTAG00000014246	CENPH	0.43	-1.219	9.411e-15	4.507e-14	yes	down	12.226	11.114	12.3	4.21	5.82	5.187	11.88	5.072
ENSBTAG00000011052	-	0.464	-1.109	0.0001228	0.0002707	yes	down	5.303	1.858	3.663	2.158	1.23	2.264	3.608	1.884
ENSBTAG00000018669	PLB1	0.468	-1.096	1.2e-06	3.219e-06	yes	down	1.152	1.166	0.991	0.561	0.543	0.399	1.103	0.501
ENSBTAG00000019568	IFT74	0.28	-1.836	1.951e-14	9.173e-14	yes	down	2.935	2.578	2.852	0.656	0.789	0.748	2.788	0.731
ENSBTAG00000011105	SLC38A2	2.961	1.566	1.714e-199	3.372e-197	yes	up	34.329	29.943	35.33	98.722	101.38	100.579	33.201	100.227
ENSBTAG00000009076	ADD2	2.098	1.069	1.504e-10	5.464e-10	yes	up	0.657	0.975	1.161	1.756	1.486	1.895	0.931	1.712
ENSBTAG00000013990	WNT6	0.491	-1.025	0.03146	0.04965	yes	down	0.45	0.182	0.05	0.042	0	0	0.227	0.014
ENSBTAG00000003200	-	0.499	-1.004	3.019e-05	7.086e-05	yes	down	0.63	0.592	0.731	0.381	0.359	0.2	0.651	0.313
ENSBTAG00000012584	GJB3	3.709	1.891	2.763e-41	3.961e-40	yes	up	2.494	3.052	4.204	12.471	12.644	12.469	3.25	12.528
ENSBTAG00000001927	ATP6V1C2	2.574	1.364	1.24e-07	3.624e-07	yes	up	0.882	0.601	0.52	2.211	1.803	1.726	0.668	1.913
ENSBTAG00000045577	MCCD1	0.348	-1.522	3.487e-09	1.146e-08	yes	down	27.667	29.405	28.604	9.774	10.861	7.322	28.559	9.319
ENSBTAG00000019567	IL21R	0.22	-2.184	4.765e-12	1.925e-11	yes	down	1.558	1.54	1.151	0.36	0.307	0.12	1.416	0.262
ENSBTAG00000018508	TMEM108	0.379	-1.4	8.536e-05	0.0001919	yes	down	1.08	1.075	1.231	0.286	0.379	0.429	1.129	0.365
ENSBTAG00000015433	APC2	0.495	-1.015	0.0003083	0.0006527	yes	down	0.351	0.592	0.641	0.275	0.164	0.299	0.528	0.246
ENSBTAG00000039357	-	0.472	-1.084	0.00404	0.00739	yes	down	10.912	13.409	18.626	0.677	2.183	4.359	14.316	2.406
ENSBTAG00000001126	-	2.278	1.188	4.219e-48	7.637e-47	yes	up	6.923	6.914	7.476	16.628	16.159	17.506	7.104	16.764
ENSBTAG00000003097	DENND4C	0.472	-1.084	1.026e-31	1.076e-30	yes	down	3.673	3.562	4.083	1.925	1.855	1.825	3.773	1.868
ENSBTAG00000008717	SERPINE2	4.904	2.294	1.031e-138	1.022e-136	yes	up	7.563	8.016	12	46.203	43.159	48.858	9.193	46.073
ENSBTAG00000044126	SNTB1	2.497	1.32	0.008563	0.01492	yes	up	0.198	0.1	0.21	1.756	0.85	0.519	0.169	1.042
ENSBTAG00000018041	ACADSB	0.302	-1.729	5.912e-79	2.211e-77	yes	down	15.8	13.856	16.654	4.855	4.478	5.895	15.437	5.076
ENSBTAG00000012451	-	0.169	-2.564	8.373e-90	3.802e-88	yes	down	29.404	22.992	26.652	4.876	3.433	4.579	26.349	4.296
ENSBTAG00000001538	-	4.588	2.198	2.231e-07	6.365e-07	yes	up	1.395	0.155	0.631	4.221	5.533	7.461	0.727	5.738
ENSBTAG00000002647	RGS10	0.383	-1.386	4.998e-32	5.301e-31	yes	down	63.976	53.09	51.483	20.531	21.569	23.192	56.183	21.764
ENSBTAG00000048304	-	4.441	2.151	4.674e-46	7.834e-45	yes	up	1.702	1.931	1.942	23.779	18.372	23.89	1.858	22.014
ENSBTAG00000019790	MSH5	0.496	-1.012	2.884e-06	7.477e-06	yes	down	1.882	1.867	2.322	0.91	1.127	0.898	2.024	0.978
ENSBTAG00000033167	-	0.478	-1.066	0.001728	0.003341	yes	down	2.989	2.223	2.582	1.227	0.922	1.227	2.598	1.125
ENSBTAG00000021766	HBEGF	4.488	2.166	2.34e-126	1.998e-124	yes	up	6.266	6.595	6.485	30.072	29.244	28.898	6.449	29.405
ENSBTAG00000011582	-	0.432	-1.21	3.69e-36	4.525e-35	yes	down	49.067	52.789	54.166	23.123	24.284	20.489	52.007	22.632
ENSBTAG00000048249	-	0.4	-1.321	1.785e-08	5.583e-08	yes	down	14.144	16.424	18.105	6.283	7.132	4.688	16.224	6.034
ENSBTAG00000034090	-	0.332	-1.592	0.001335	0.002613	yes	down	0.198	0.137	0.13	0.011	0.041	0.01	0.155	0.021
ENSBTAG00000024178	-	0.421	-1.248	0.01315	0.02222	yes	down	2.296	3.598	5.375	1.195	0	0.798	3.756	0.664
ENSBTAG00000013884	SIPA1	0.421	-1.249	4.051e-10	1.416e-09	yes	down	4.168	3.106	3.793	1.216	2.111	0.868	3.689	1.398
ENSBTAG00000020056	COL12A1	2.782	1.476	2.82e-15	1.394e-14	yes	up	0.198	0.264	0.27	0.677	0.717	0.768	0.244	0.721
ENSBTAG00000006832	SLC5A6	2.336	1.224	1.335e-47	2.375e-46	yes	up	7.86	7.943	8.277	19.897	19.489	17.875	8.027	19.087
ENSBTAG00000006027	USP34	0.414	-1.272	1.623e-52	3.25e-51	yes	down	5.744	5.393	5.905	2.116	2.623	2.244	5.681	2.328
ENSBTAG00000037605	-	0.1	-3.324	4.025e-35	4.727e-34	yes	down	10.426	11.988	12.991	1.015	1.189	0.728	11.802	0.977
ENSBTAG00000012966	SCRN3	0.236	-2.081	1.205e-08	3.821e-08	yes	down	1.693	0.956	1.511	0.254	0.287	0.219	1.387	0.253
ENSBTAG00000019730	PNISR	0.369	-1.439	2.977e-26	2.537e-25	yes	down	6.59	4.983	5.825	2.073	2.551	1.796	5.799	2.14
ENSBTAG00000007105	-	2.491	1.317	3.129e-57	7.127e-56	yes	up	6.464	6.814	7.006	18.204	17.419	15.94	6.761	17.188
ENSBTAG00000001002	TCF7	0.338	-1.564	1.971e-116	1.423e-114	yes	down	33.96	33.714	35.3	12.45	11.917	11.362	34.325	11.91
ENSBTAG00000017797	-	0.258	-1.956	9.056e-08	2.677e-07	yes	down	0.315	0.292	0.37	0.085	0.072	0.04	0.326	0.066
ENSBTAG00000015950	ISOC2	0.414	-1.273	4.174e-56	9.306e-55	yes	down	99.593	92.68	89.405	42.935	38.835	38.793	93.893	40.188
ENSBTAG00000017391	HS3ST2	6.417	2.682	2.159e-32	2.325e-31	yes	up	0.567	0.947	1.321	6.876	6.373	5.686	0.945	6.312
ENSBTAG00000014992	GPR37L1	0.237	-2.076	2.721e-06	7.065e-06	yes	down	0.657	0.82	0.48	0.074	0.072	0.12	0.652	0.089
ENSBTAG00000009049	-	0.365	-1.454	8.062e-42	1.177e-40	yes	down	13.298	14.347	16.744	5.342	5.574	5.337	14.796	5.418
ENSBTAG00000045835	HOXB5	0.324	-1.624	6.672e-06	1.662e-05	yes	down	3.088	4.7	3.433	0.952	1.189	0.888	3.74	1.01
ENSBTAG00000020990	P2RY14	0.166	-2.593	4.154e-15	2.029e-14	yes	down	2.818	2.268	2.062	0.159	0.4	0.459	2.383	0.339
ENSBTAG00000000648	ADAMTS5	0.437	-1.193	0.01744	0.02889	yes	down	0.252	0.128	0.08	0.053	0.031	0.02	0.153	0.035
ENSBTAG00000030367	RNF186	0.244	-2.035	3.533e-05	8.244e-05	yes	down	1.035	1.166	0.37	0.053	0.102	0.05	0.857	0.068
ENSBTAG00000021999	CPT1A	3.939	1.978	4.757e-296	2.936e-293	yes	up	16.422	17.909	17.805	70.088	68.201	70.644	17.379	69.644
ENSBTAG00000008434	GCAT	0.345	-1.536	2.322e-41	3.343e-40	yes	down	21.265	19.922	22.379	7.055	8.074	7.701	21.189	7.61
ENSBTAG00000008683	LDHA	3.2	1.678	4.799e-255	1.81e-252	yes	up	199.203	207.387	230.695	709.828	660.681	706.595	212.428	692.368
ENSBTAG00000006194	FOSL1	3.613	1.853	8.316e-66	2.347e-64	yes	up	16.953	20.934	22.259	69.157	73.735	80.04	20.049	74.311
ENSBTAG00000017024	PPARGC1A	4.202	2.071	4.101e-36	5.007e-35	yes	up	0.963	0.993	1.041	4.982	3.463	5.297	0.999	4.581
ENSBTAG00000000566	CCDC14	0.419	-1.254	3.065e-10	1.083e-09	yes	down	2.701	2.633	2.262	1.153	1.025	0.948	2.532	1.042
ENSBTAG00000046252	-	4.073	2.026	2.6e-10	9.252e-10	yes	up	0.846	0.638	0.871	4.622	3.064	4.01	0.785	3.899
ENSBTAG00000000170	GSTTP1	0.427	-1.227	4.307e-07	1.201e-06	yes	down	4.916	5.038	6.285	2.317	2.244	1.766	5.413	2.109
ENSBTAG00000019919	-	0.399	-1.325	9.139e-11	3.375e-10	yes	down	5.249	6.358	6.886	2.655	2.254	1.187	6.164	2.032
ENSBTAG00000008078	TRIM59	0.341	-1.552	2.78e-36	3.425e-35	yes	down	6.518	5.083	7.246	2.274	2.879	1.815	6.282	2.323
ENSBTAG00000008333	ETV4	9.593	3.262	2.725e-113	1.878e-111	yes	up	1.395	1.585	1.731	17.496	16.005	14.364	1.57	15.955
ENSBTAG00000009607	LARGE2	0.442	-1.179	2.625e-08	8.096e-08	yes	down	2.098	2.551	2.192	1.058	0.912	0.988	2.28	0.986
ENSBTAG00000044033	EDIL3	3.983	1.994	4.051e-15	1.981e-14	yes	up	0.243	0.2	0.34	1.618	2.06	1.716	0.261	1.798
ENSBTAG00000001562	NFE2	0.43	-1.219	0.0007019	0.001424	yes	down	1.179	1.439	1.291	0.677	0.318	0.479	1.303	0.491
ENSBTAG00000030669	FGGY	0.439	-1.189	5.939e-11	2.226e-10	yes	down	4.24	5.074	5.194	2.031	2.818	1.895	4.836	2.248
ENSBTAG00000006510	YRDC	2.581	1.368	3.42e-50	6.466e-49	yes	up	8.994	9.301	9.868	24.784	24.715	24.908	9.388	24.802
ENSBTAG00000035373	-	0.373	-1.422	0.0001465	0.0003207	yes	down	1.125	1.804	1.201	0.55	0.297	0.439	1.377	0.429
ENSBTAG00000005183	MVK	0.422	-1.245	8.932e-94	4.331e-92	yes	down	107.821	117.43	112.825	49.493	50.27	44.988	112.692	48.25
ENSBTAG00000011087	ARID2	0.487	-1.039	3.096e-17	1.707e-16	yes	down	4.745	4.054	4.704	1.819	2.346	2.434	4.501	2.2
ENSBTAG00000000877	ETFBKMT	0.361	-1.471	2.23e-69	6.727e-68	yes	down	17.916	18.51	18.005	7.267	9.427	7.032	18.144	7.909
ENSBTAG00000010919	USP47	0.479	-1.061	1.216e-35	1.452e-34	yes	down	9.696	9.21	10.889	4.252	5.164	4.259	9.932	4.558
ENSBTAG00000017602	TMEM45B	0.373	-1.423	0.004117	0.00752	yes	down	0.495	0.082	0.09	0.032	0	0	0.222	0.011
ENSBTAG00000001323	CENPC	0.355	-1.493	1.174e-18	6.968e-18	yes	down	4.745	3.525	4.244	1.206	1.824	1.357	4.171	1.462
ENSBTAG00000039067	PCDHB15	0.381	-1.394	0.005523	0.009905	yes	down	0.342	0.1	0.22	0.021	0.082	0	0.221	0.034
ENSBTAG00000011172	ALMS1	0.43	-1.218	1.478e-19	9.282e-19	yes	down	1.972	1.676	1.822	0.677	0.922	0.768	1.823	0.789
ENSBTAG00000009811	BOP1	2.148	1.103	3.855e-77	1.352e-75	yes	up	23.966	24.678	26.442	57.839	53.446	53.177	25.029	54.821
ENSBTAG00000013213	-	2.805	1.488	1.122e-18	6.669e-18	yes	up	2.116	2.195	2.642	7.658	6.527	6.374	2.318	6.853
ENSBTAG00000017812	ALS2CL	0.444	-1.172	6.081e-27	5.306e-26	yes	down	12.415	12.753	10.479	5.077	5.031	5.975	11.882	5.361
ENSBTAG00000021466	COL3A1	0.434	-1.204	3.522e-08	1.076e-07	yes	down	1.395	1.157	1.211	0.413	0.584	0.559	1.254	0.519
ENSBTAG00000021064	-	2.007	1.005	0.0007056	0.00143	yes	up	2.26	4.136	3.143	9.15	5.523	6.195	3.18	6.956
ENSBTAG00000018020	GNAT1	0.483	-1.05	3.116e-15	1.535e-14	yes	down	4.448	4.901	4.694	2.232	2.162	2.284	4.681	2.226
ENSBTAG00000019704	HLTF	0.42	-1.252	2.239e-32	2.405e-31	yes	down	7.599	6.103	7.747	2.951	3.392	2.823	7.15	3.055
ENSBTAG00000047380	CALCA	5.018	2.327	2.603e-09	8.629e-09	yes	up	0.405	0.492	0.691	5.173	2.562	4.09	0.529	3.942
ENSBTAG00000017512	-	0.363	-1.462	1.535e-28	1.43e-27	yes	down	5.447	7.242	6.876	2.919	2.828	2.504	6.522	2.75
ENSBTAG00000003338	LRRCC1	0.477	-1.069	8.807e-14	3.952e-13	yes	down	4.078	4.327	3.493	1.872	2.06	1.885	3.966	1.939
ENSBTAG00000038577	-	2.116	1.081	7.62e-25	6.036e-24	yes	up	14.648	13.364	13.862	30.612	30.35	29.786	13.958	30.249
ENSBTAG00000000859	SLC38A1	2.261	1.177	2.85e-70	8.773e-69	yes	up	22.733	19.941	23.83	51.207	53.59	56.529	22.168	53.775
ENSBTAG00000012317	-	2.307	1.206	6.468e-172	9.341e-170	yes	up	230.579	219.019	249.12	562.925	540.878	535.213	232.906	546.339
ENSBTAG00000021869	THAP5	0.437	-1.193	0.0001151	0.000255	yes	down	1.567	0.875	1.251	0.508	0.471	0.509	1.231	0.496
ENSBTAG00000026384	-	0.496	-1.013	0.0002508	0.0005356	yes	down	1.386	1.576	0.821	0.413	0.717	0.938	1.261	0.689
ENSBTAG00000037882	ZNF584	3.019	1.594	2.211e-18	1.295e-17	yes	up	1.179	1.858	1.862	5.723	5.718	4.798	1.633	5.413
ENSBTAG00000023659	-	13.251	3.728	1.476e-30	1.485e-29	yes	up	41.729	66.29	111.194	1412.45	1399.73	1311.19	73.071	1374.46
ENSBTAG00000009117	THNSL1	0.443	-1.174	4.257e-09	1.39e-08	yes	down	5.15	5.739	5.785	2.634	2.849	2.983	5.558	2.822
ENSBTAG00000016963	ADAMTS6	0.414	-1.271	0.003412	0.006313	yes	down	0.198	0.2	0.33	0.063	0.102	0.06	0.243	0.075
ENSBTAG00000015307	FBN2	0.299	-1.743	2.714e-26	2.319e-25	yes	down	1.188	1.202	1.271	0.307	0.379	0.379	1.22	0.355
ENSBTAG00000012899	IFNGR2	2.318	1.213	5.2e-70	1.593e-68	yes	up	25.884	24.978	30.466	73.145	63.109	65.915	27.109	67.39
ENSBTAG00000013469	SRCIN1	0.268	-1.902	3.815e-06	9.755e-06	yes	down	0.261	0.911	0.47	0.148	0.113	0.05	0.547	0.104
ENSBTAG00000006645	LPAR6	0.412	-1.28	0.01049	0.01802	yes	down	0.225	0.155	0.16	0.053	0	0	0.18	0.018
ENSBTAG00000015381	ARHGAP18	2.665	1.414	2.174e-68	6.473e-67	yes	up	15.791	12.544	16.114	35.753	42.954	41.277	14.816	39.995
ENSBTAG00000004563	-	3.425	1.776	7.284e-48	1.306e-46	yes	up	15.377	22.446	22.439	60.399	53.067	60.609	20.087	58.025
ENSBTAG00000025617	RPS4X	2.455	1.296	6.866e-154	8.035e-152	yes	up	136.956	130.056	136.455	346.558	330.761	330.136	134.489	335.818
ENSBTAG00000011888	CCDC24	0.245	-2.031	2.199e-05	5.233e-05	yes	down	0.891	1.193	1.021	0.201	0	0.1	1.035	0.1
ENSBTAG00000038128	-	0.18	-2.474	7.023e-08	2.091e-07	yes	down	2.737	2.578	3.623	0.212	0.143	0.04	2.979	0.132
ENSBTAG00000013736	PROM1	3.441	1.783	0.0003324	0.0007015	yes	up	0.045	0.018	0	0.212	0.205	0.249	0.021	0.222
ENSBTAG00000018667	RCL1	2.166	1.115	4.046e-38	5.297e-37	yes	up	11.506	11.678	12.14	24.921	26.754	26.544	11.775	26.073
ENSBTAG00000044443	SCARNA16	3.288	1.717	2.086e-22	1.494e-21	yes	up	2.575	1.858	3.493	8.938	9.519	8.958	2.642	9.138
ENSBTAG00000013074	PPP1R15B	2.127	1.089	4.046e-78	1.465e-76	yes	up	15.674	14.821	18.626	35.647	33.609	35.95	16.374	35.069
ENSBTAG00000015272	TSC22D4	2.318	1.213	2.538e-108	1.573e-106	yes	up	53.181	59.13	55.687	139.182	126.904	125.975	55.999	130.687
ENSBTAG00000002115	C20orf96	0.196	-2.35	4.718e-42	6.947e-41	yes	down	10.39	10.995	13.662	2.697	2.726	1.935	11.682	2.453
ENSBTAG00000011553	-	0.332	-1.591	9.012e-40	1.237e-38	yes	down	21.346	22.837	25.211	7.203	7.439	8.339	23.131	7.66
ENSBTAG00000030575	BHLHE41	0.305	-1.712	1.071e-126	9.203e-125	yes	down	68.091	54.32	55.567	17.538	17.768	16.968	59.326	17.425
ENSBTAG00000016302	SLC25A27	0.426	-1.231	0.0001794	0.0003897	yes	down	1.576	1.221	0.911	0.836	0.4	0.529	1.236	0.588
ENSBTAG00000047598	-	2.643	1.402	0.00541	0.009713	yes	up	0	0.064	0.03	0.487	0.195	0.2	0.031	0.294
ENSBTAG00000038327	-	0.485	-1.045	0.0222	0.03613	yes	down	0.153	0.027	0.16	0	0	0	0.113	0
ENSBTAG00000000031	TRPV4	0.471	-1.086	1.385e-57	3.204e-56	yes	down	35.967	39.071	38.743	19.23	18.956	16.339	37.927	18.175
ENSBTAG00000012054	ALDH3B2	0.356	-1.489	1.019e-13	4.554e-13	yes	down	2.791	2.241	2.822	0.666	1.096	0.918	2.618	0.893
ENSBTAG00000002447	-	0.487	-1.038	5.47e-06	1.375e-05	yes	down	3.151	3.079	3.643	1.227	1.516	1.925	3.291	1.556
ENSBTAG00000009639	SMPD3	0.376	-1.411	0.004558	0.008279	yes	down	0.162	0.073	0.08	0	0	0.02	0.105	0.007
ENSBTAG00000005260	SPP1	7.306	2.869	0	0	yes	up	112.863	97.654	136.005	859.682	874.149	852.301	115.507	862.044
ENSBTAG00000001287	-	0.212	-2.24	4.999e-06	1.262e-05	yes	down	0.459	0.738	0.56	0.063	0.031	0	0.586	0.031
ENSBTAG00000021875	SLC41A2	0.334	-1.582	1.132e-17	6.389e-17	yes	down	5.186	4.628	6.005	1.766	1.803	1.586	5.273	1.718
ENSBTAG00000015690	PLIN4	0.249	-2.003	9.909e-10	3.37e-09	yes	down	0.702	0.984	0.711	0.18	0.092	0.229	0.799	0.167
ENSBTAG00000003027	EMX2	0.374	-1.417	6.2e-90	2.834e-88	yes	down	58.736	58.219	54.176	21.97	22.502	21.596	57.044	22.023
ENSBTAG00000046868	-	0.302	-1.727	0.0001875	0.0004063	yes	down	7.905	2.168	13.692	6.611	0.318	0.309	7.922	2.413
ENSBTAG00000011798	STK38L	0.463	-1.111	3.848e-16	1.991e-15	yes	down	4.258	3.607	3.733	1.999	1.65	1.736	3.866	1.795
ENSBTAG00000035064	C7orf57	0.238	-2.068	7.567e-110	4.823e-108	yes	down	29.485	31.173	36.08	7.563	7.869	7.741	32.246	7.724
ENSBTAG00000021125	NUP160	2.097	1.068	1.372e-45	2.283e-44	yes	up	10.966	9.255	10.449	22.055	20.196	20.948	10.223	21.066
ENSBTAG00000020583	AASDH	0.349	-1.519	2.65e-15	1.313e-14	yes	down	2.8	2.605	2.312	0.952	0.625	1.027	2.572	0.868
ENSBTAG00000011532	MLLT6	2.326	1.218	4.738e-83	1.926e-81	yes	up	6.104	6.723	6.856	15.74	15.452	16.13	6.561	15.774
ENSBTAG00000016560	DNAJC4	0.414	-1.271	8.599e-19	5.152e-18	yes	down	9.219	8.608	8.217	4.115	4.068	4.379	8.681	4.187
ENSBTAG00000020018	FRK	0.496	-1.013	7.374e-08	2.193e-07	yes	down	4.754	4.336	4.174	2.348	2.213	1.955	4.421	2.172
ENSBTAG00000002317	PTN	3.017	1.593	2.089e-46	3.532e-45	yes	up	11.857	9.893	10.008	30.697	34.388	33.147	10.586	32.744
ENSBTAG00000032660	CHIC2	2.732	1.45	6.186e-37	7.795e-36	yes	up	5.384	5.584	5.865	18.998	17.921	20.1	5.611	19.006
ENSBTAG00000015131	SLC29A1	3.665	1.874	1.618e-47	2.864e-46	yes	up	35.877	45.338	51.523	172.522	164.407	167.961	44.246	168.297
ENSBTAG00000045887	DMTN	0.165	-2.597	3.571e-111	2.354e-109	yes	down	17.781	18.091	16.854	3.427	2.5	2.753	17.575	2.893
ENSBTAG00000007762	ASIC3	2.498	1.321	0.008753	0.01522	yes	up	0.027	0.055	0	0.37	0.236	0.12	0.027	0.242
ENSBTAG00000002534	-	3.413	1.771	1.261e-98	6.878e-97	yes	up	11.47	11.405	12.19	42.321	38.394	41.965	11.688	40.893
ENSBTAG00000001806	IQCD	0.445	-1.168	4.903e-24	3.752e-23	yes	down	25.569	23.047	19.977	9.319	10.687	10.484	22.864	10.163
ENSBTAG00000005107	-	0.452	-1.147	0.0009227	0.001845	yes	down	1.945	1.895	2.072	0.539	0.902	0.938	1.971	0.793
ENSBTAG00000009139	LDLRAD4	0.375	-1.416	8.154e-67	2.36e-65	yes	down	19.15	17.417	17.835	7.648	7.818	8.04	18.134	7.835
ENSBTAG00000026915	NEK1	0.493	-1.021	1.604e-17	8.967e-17	yes	down	3.961	4.136	4.624	2.2	2.387	2.254	4.24	2.28
ENSBTAG00000026624	ETFRF1	0.344	-1.54	1.214e-14	5.775e-14	yes	down	7.59	8.18	7.877	2.56	2.756	3.451	7.882	2.922
ENSBTAG00000024387	PNPLA8	0.483	-1.05	1.813e-13	7.981e-13	yes	down	4.141	3.698	3.433	1.967	2.295	1.895	3.757	2.052
ENSBTAG00000020638	TIMP3	3.297	1.721	7.685e-84	3.162e-82	yes	up	9.201	10.777	12.971	36.694	34.224	34.594	10.983	35.171
ENSBTAG00000014832	TMEFF2	0.476	-1.071	0.0004914	0.001014	yes	down	1.567	1.476	2.182	1.005	0.758	0.728	1.742	0.83
ENSBTAG00000019242	CHRNB1	3.42	1.774	2.545e-156	3.141e-154	yes	up	11.992	12.444	13.531	45.706	43.097	44	12.656	44.268
ENSBTAG00000008350	KLHL21	2.275	1.186	3.387e-98	1.839e-96	yes	up	12.595	11.278	11.35	24.889	24.028	24.828	11.741	24.582
ENSBTAG00000000305	LMO4	3.202	1.679	5.661e-123	4.602e-121	yes	up	14.702	13.282	16.384	53.428	51.09	53.686	14.789	52.735
ENSBTAG00000026371	SNX29	0.472	-1.082	2.703e-15	1.338e-14	yes	down	6.428	6.677	7.036	3.025	2.92	3.701	6.714	3.215
ENSBTAG00000001748	TRIM45	0.394	-1.345	4.8e-10	1.668e-09	yes	down	2.395	2.332	2.372	0.846	0.912	0.958	2.366	0.905
ENSBTAG00000002600	EFCAB7	0.28	-1.836	3.797e-12	1.543e-11	yes	down	2.161	1.74	2.552	0.645	0.502	0.509	2.151	0.552
ENSBTAG00000013108	HK2	3.983	1.994	5.46e-299	3.706e-296	yes	up	18.618	21.034	22.959	89.339	87.752	83.452	20.87	86.848
ENSBTAG00000030425	ID3	0.443	-1.176	8.389e-145	9.039e-143	yes	down	470.683	466.761	489.963	220.841	208.754	211.362	475.802	213.652
ENSBTAG00000033735	WASHC4	0.391	-1.354	5.235e-26	4.408e-25	yes	down	5.825	4.163	5.154	1.936	2.531	2.384	5.047	2.284
ENSBTAG00000015821	AMPD3	2.546	1.348	1.428e-103	8.464e-102	yes	up	11.452	11.587	12.501	35.298	35.546	34.953	11.847	35.266
ENSBTAG00000009242	ZNF638	0.345	-1.536	4.574e-51	8.808e-50	yes	down	13.946	11.414	12.801	4.347	4.601	4.1	12.72	4.349
ENSBTAG00000046148	-	0.324	-1.626	1.801e-09	6.032e-09	yes	down	6.905	7.816	6.876	2.412	2.06	1.686	7.199	2.053
ENSBTAG00000008021	-	0.166	-2.592	2.085e-09	6.949e-09	yes	down	3.502	3.48	5.865	0.487	0.369	0.239	4.282	0.365
ENSBTAG00000009455	IL12RB2	0.053	-4.232	1.473e-53	3.072e-52	yes	down	3.286	3.252	2.832	0.053	0.143	0.18	3.123	0.125
ENSBTAG00000009005	DUSP15	0.493	-1.019	1.115e-13	4.967e-13	yes	down	22.436	22.136	18.626	9.139	9.601	7.731	21.066	8.824
ENSBTAG00000030749	DNAJC6	0.438	-1.192	1.192e-11	4.683e-11	yes	down	1.621	1.585	1.792	0.783	0.676	0.698	1.666	0.719
ENSBTAG00000010503	TIMM9	2.003	1.002	2.078e-14	9.75e-14	yes	up	7.959	9.501	10.909	18.807	19.643	18.554	9.456	19.001
ENSBTAG00000014391	CRB2	0.404	-1.307	0.0009294	0.001858	yes	down	0.306	0.519	0.28	0.106	0.092	0.17	0.368	0.123
ENSBTAG00000002554	TCAF1	0.378	-1.403	1.177e-06	3.161e-06	yes	down	0.459	4.874	0.601	0.222	0.174	0.269	1.978	0.222
ENSBTAG00000001143	-	0.434	-1.203	0.0003914	0.0008171	yes	down	1.846	0.966	2.202	0.307	0.656	0.988	1.671	0.65
ENSBTAG00000017280	C3	12.295	3.62	2.691e-110	1.74e-108	yes	up	0.333	0.537	0.33	5.405	5.144	5.666	0.4	5.405
ENSBTAG00000017401	TBK1	0.357	-1.485	4.996e-27	4.378e-26	yes	down	7.401	5.812	7.416	2.084	2.623	2.633	6.876	2.447
ENSBTAG00000021713	MAMLD1	2.755	1.462	1.023e-28	9.582e-28	yes	up	1.648	2.642	2.282	6.548	5.882	6.594	2.191	6.341
ENSBTAG00000009035	CENPE	0.242	-2.045	1.233e-49	2.312e-48	yes	down	2.908	2.314	2.862	0.529	0.768	0.638	2.695	0.645
ENSBTAG00000011495	DIP2A	0.496	-1.013	2.568e-35	3.045e-34	yes	down	6.896	7.324	7.216	4.115	3.504	3.402	7.145	3.674
ENSBTAG00000007809	PPP1R36	0.497	-1.01	9.876e-05	0.0002207	yes	down	3.79	2.988	4.103	1.555	2.265	1.496	3.627	1.772
ENSBTAG00000014400	E2F2	3.575	1.838	6.865e-80	2.64e-78	yes	up	3.403	3.908	5.034	15.2	15.493	14.324	4.115	15.006
ENSBTAG00000021435	MAFF	11.975	3.582	0	0	yes	up	13.658	10.257	11.89	113.044	115.285	113.487	11.935	113.939
ENSBTAG00000015424	WDR12	2.169	1.117	3.209e-37	4.075e-36	yes	up	11.677	10.731	12.07	27.322	23.618	25.476	11.493	25.472
ENSBTAG00000020962	TUSC2	2.554	1.353	1.01e-84	4.26e-83	yes	up	64.804	47.715	62.623	145.729	139.036	130.454	58.381	138.406
ENSBTAG00000002036	CACNB1	2.097	1.068	2.445e-09	8.115e-09	yes	up	2.251	2.45	2.292	5.426	5.011	4.589	2.331	5.009
ENSBTAG00000038619	-	0.438	-1.19	1.723e-34	1.982e-33	yes	down	8.535	7.652	7.396	3.469	3.463	3.302	7.861	3.411
ENSBTAG00000019712	ST14	0.325	-1.622	6.561e-05	0.0001491	yes	down	0.414	0.547	0.38	0.148	0.092	0.09	0.447	0.11
ENSBTAG00000042974	SNORD24	6.169	2.625	5.123e-136	4.968e-134	yes	up	11.209	7.698	11.049	67.052	59.646	64.559	9.985	63.752
ENSBTAG00000008703	EIF2AK2	0.447	-1.161	6.204e-17	3.362e-16	yes	down	10.498	8.618	10.249	3.269	5.441	4.708	9.788	4.473
ENSBTAG00000020296	UBR3	0.408	-1.294	5.929e-23	4.351e-22	yes	down	2.683	2.323	2.362	0.984	1.055	0.978	2.456	1.006
ENSBTAG00000011205	-	0.355	-1.494	0.001666	0.003228	yes	down	0.621	1.148	0.801	0.053	0.102	0.389	0.857	0.181
ENSBTAG00000034033	LHFP	2.983	1.577	2.847e-94	1.416e-92	yes	up	10.831	12.872	16.404	46.277	39.081	48.09	13.369	44.483
ENSBTAG00000017741	HACD4	0.274	-1.868	9.888e-10	3.363e-09	yes	down	1.729	1.676	1.451	0.381	0.41	0.379	1.619	0.39
ENSBTAG00000035844	-	0.194	-2.367	8.019e-12	3.19e-11	yes	down	1.305	2.851	3.403	0.264	0.656	0.249	2.52	0.39
ENSBTAG00000008714	CLSTN2	2.317	1.212	7.661e-26	6.381e-25	yes	up	1.513	1.649	1.782	4.845	3.812	3.88	1.648	4.179
ENSBTAG00000020143	RDH10	2.172	1.119	4.214e-37	5.331e-36	yes	up	9.786	11.013	12.14	23.779	25.658	23.691	10.98	24.376
ENSBTAG00000044092	IQCK	0.246	-2.024	2.774e-15	1.373e-14	yes	down	3.772	3.954	3.303	0.889	0.768	0.818	3.676	0.825
ENSBTAG00000017289	MCF2L	0.242	-2.045	4.442e-05	0.0001026	yes	down	0.126	0.164	0.23	0.021	0	0	0.173	0.007
ENSBTAG00000046214	bta-mir-3613a	0.318	-1.653	0.0001363	0.0002991	yes	down	3.313	6.459	1.481	0.751	0.307	0.818	3.751	0.625
ENSBTAG00000011252	-	0.396	-1.337	9.67e-21	6.413e-20	yes	down	6.662	4.628	5.695	1.883	2.295	2.524	5.662	2.234
ENSBTAG00000007429	-	3.069	1.618	9.505e-193	1.676e-190	yes	up	26.613	26.071	31.567	89.487	88.469	79.871	28.084	85.942
ENSBTAG00000014874	FYTTD1	0.47	-1.09	8.676e-11	3.213e-10	yes	down	12.604	9.292	10.549	4.622	5.369	5.227	10.815	5.073
ENSBTAG00000002219	-	2.041	1.029	1.147e-64	3.146e-63	yes	up	25.668	27.01	26.843	58.262	54.799	52.579	26.507	55.213
ENSBTAG00000024663	LAD1	0.353	-1.501	8.58e-231	2.33e-228	yes	down	470.602	508.41	501.533	178.636	179.254	172.769	493.515	176.886
ENSBTAG00000013203	GP5	2.447	1.291	0.008789	0.01528	yes	up	0	0.027	0	0.085	0.318	0.14	0.009	0.181
ENSBTAG00000019020	TAX1BP1	0.372	-1.427	1.374e-34	1.59e-33	yes	down	9.066	7.716	8.087	2.962	3.443	2.863	8.29	3.089
ENSBTAG00000021516	-	0.319	-1.648	2.795e-10	9.919e-10	yes	down	52.902	53.728	46.489	18.86	9.898	16.648	51.04	15.135
ENSBTAG00000004976	CDCA7L	2.942	1.557	1.235e-143	1.29e-141	yes	up	18.348	19.667	20.577	61.16	56.971	58.075	19.531	58.735
ENSBTAG00000037988	ZSCAN31	0.434	-1.204	0.01687	0.028	yes	down	0.333	0.118	0.23	0.021	0	0.1	0.227	0.04
ENSBTAG00000020573	SCUBE2	2.45	1.293	0.01027	0.01768	yes	up	0.018	0.018	0.03	0.116	0.184	0.07	0.022	0.123
ENSBTAG00000017964	LRRC51	0.384	-1.379	2.002e-13	8.8e-13	yes	down	4.826	5.83	6.175	1.671	2.111	1.416	5.61	1.733
ENSBTAG00000017549	KITLG	0.442	-1.178	1.187e-09	4.018e-09	yes	down	11.659	10.64	10.649	5.352	5.226	3.96	10.983	4.846
ENSBTAG00000020161	KLHL22	0.289	-1.789	4.438e-26	3.754e-25	yes	down	5.294	5.065	5.034	1.735	1.23	1.406	5.131	1.457
ENSBTAG00000014835	SPARC	0.025	-5.304	8.643e-217	2.023e-214	yes	down	74.078	86.823	107.521	2.158	2.131	1.875	89.474	2.055
ENSBTAG00000002287	CHD9	0.403	-1.312	6.771e-26	5.661e-25	yes	down	2.053	1.694	2.192	0.783	0.902	0.748	1.98	0.811
ENSBTAG00000017139	STX7	0.465	-1.104	6.158e-53	1.255e-51	yes	down	36.274	32.913	36.13	17.39	15.974	16.249	35.106	16.538
ENSBTAG00000048102	-	0.463	-1.11	1.055e-09	3.585e-09	yes	down	2.413	1.685	2.252	0.867	1.076	0.968	2.117	0.97
ENSBTAG00000004004	CSDC2	0.323	-1.629	1.535e-31	1.595e-30	yes	down	6.725	8.199	8.297	2.592	2.398	2.474	7.74	2.488
ENSBTAG00000021581	FHOD3	0.44	-1.185	1.474e-65	4.153e-64	yes	down	17.484	18.629	17.685	8.071	8.136	7.9	17.933	8.036
ENSBTAG00000016969	ORC3	0.483	-1.049	2.186e-13	9.581e-13	yes	down	6.104	5.065	5.795	2.824	2.746	2.643	5.655	2.738
ENSBTAG00000002248	SAC3D1	0.422	-1.244	2.664e-13	1.161e-12	yes	down	8.661	9.72	9.868	4.316	3.269	4.1	9.416	3.895
ENSBTAG00000004903	KRT15	0.406	-1.302	0.006593	0.0117	yes	down	0.135	0.173	0.15	0	0	0	0.153	0
ENSBTAG00000007958	TNS4	2.657	1.41	1.658e-07	4.794e-07	yes	up	0.225	0.364	0.34	0.973	0.758	0.998	0.31	0.91
ENSBTAG00000015788	CCDC171	2.408	1.268	0.005246	0.009441	yes	up	1.72	0.255	1.852	4.178	0.482	0.12	1.276	1.593
ENSBTAG00000004021	CDK2	2.763	1.466	7.871e-83	3.18e-81	yes	up	30.323	31.674	40.034	99.039	95.56	92.778	34.01	95.792
ENSBTAG00000015553	SCAI	2.454	1.295	0.001231	0.002423	yes	up	0.207	0.237	0.27	0.804	0.574	0.858	0.238	0.745
ENSBTAG00000034366	RGS2	2.615	1.387	0.005919	0.01057	yes	up	0	0.082	0.04	0.18	0.43	0.409	0.041	0.34
ENSBTAG00000005453	FGD4	0.449	-1.156	2.891e-06	7.494e-06	yes	down	1.783	1.394	1.251	0.656	0.543	0.728	1.476	0.642
ENSBTAG00000014506	ZNF503	4.938	2.304	1.745e-15	8.736e-15	yes	up	0.585	0.419	0.33	3.025	1.998	2.923	0.445	2.649
ENSBTAG00000018025	IQCG	0.302	-1.726	1.874e-08	5.849e-08	yes	down	2.593	1.658	1.882	0.423	0.43	0.778	2.044	0.544
ENSBTAG00000007596	GEM	2.318	1.213	1.288e-43	2.017e-42	yes	up	7.869	8.062	8.017	19.558	19.407	17.985	7.983	18.983
ENSBTAG00000046324	-	4.557	2.188	3.567e-19	2.194e-18	yes	up	1.558	0.246	1.331	4.358	5.83	4.658	1.045	4.949
ENSBTAG00000032895	-	3.648	1.867	3.473e-15	1.707e-14	yes	up	2.116	2.305	2.322	8.769	8.279	8.998	2.248	8.682
ENSBTAG00000023947	AVPI1	3.475	1.797	4.469e-247	1.48e-244	yes	up	122.055	119.854	113.536	419.734	417.509	396.999	118.482	411.414
ENSBTAG00000005998	NOCT	3.56	1.832	2.947e-26	2.513e-25	yes	up	1.63	1.749	1.371	6.4	5.349	6.344	1.583	6.031
ENSBTAG00000004263	ATP6V0A4	2.111	1.078	0.01381	0.02329	yes	up	0.081	0.173	0.13	0.561	0.215	0.289	0.128	0.355
ENSBTAG00000018555	SFXN5	0.342	-1.547	4.294e-28	3.933e-27	yes	down	4.024	4.117	4.043	1.618	1.199	1.506	4.061	1.441
ENSBTAG00000019738	MDM1	0.447	-1.163	0.001272	0.002499	yes	down	0.738	0.884	0.721	0.423	0.236	0.259	0.781	0.306
ENSBTAG00000011319	SLTM	0.408	-1.292	1.826e-45	3.023e-44	yes	down	14.162	13.418	13.121	5.384	6.271	5.057	13.567	5.571
ENSBTAG00000019133	ZNF326	0.423	-1.242	1.132e-34	1.316e-33	yes	down	18.97	18.993	19.246	7.944	10.298	9.516	19.07	9.253
ENSBTAG00000007148	F2	0.418	-1.258	0.00811	0.01419	yes	down	0.027	0.164	0.22	0	0	0	0.137	0
ENSBTAG00000037717	PCDHGA7	0.262	-1.93	0.0001225	0.0002703	yes	down	0.144	0.337	0.23	0	0	0.04	0.237	0.013
ENSBTAG00000008409	MYC	5.014	2.326	0	0	yes	up	28.657	29.387	34.809	165.488	156.353	153.646	30.951	158.496
ENSBTAG00000010928	CSRNP2	2.046	1.033	5.348e-15	2.603e-14	yes	up	8.112	7.488	7.606	15.718	15.493	17.606	7.735	16.272
ENSBTAG00000013065	HFE	0.44	-1.185	9.648e-06	2.375e-05	yes	down	3.682	3.589	3.303	1.449	1.281	1.676	3.525	1.469
ENSBTAG00000006016	GTPBP2	3.907	1.966	1.659e-175	2.502e-173	yes	up	10.561	11.132	12.821	46.849	48.026	43.052	11.505	45.976
ENSBTAG00000000446	ATP11A	0.493	-1.019	4.728e-91	2.221e-89	yes	down	77.229	80.264	76.314	40.502	38.722	38.833	77.936	39.352
ENSBTAG00000006846	-	3.106	1.635	0.0009111	0.001823	yes	up	0	0.128	0.07	0.698	0.297	0.399	0.066	0.465
ENSBTAG00000019742	FOXJ2	2.154	1.107	1.64e-78	6e-77	yes	up	11.641	12.79	12.22	27.269	26.99	26.384	12.217	26.881
ENSBTAG00000033545	-	0.241	-2.051	1.175e-16	6.264e-16	yes	down	12.118	9.164	10.399	2.295	2.428	2.284	10.56	2.336
ENSBTAG00000018562	TMEM159	2.445	1.29	8.081e-14	3.639e-13	yes	up	2.557	3.389	3.103	7.214	7.992	7.94	3.016	7.715
ENSBTAG00000001786	HYKK	0.399	-1.326	3.145e-06	8.118e-06	yes	down	1.251	1.53	1.331	0.434	0.502	0.589	1.371	0.508
ENSBTAG00000009749	USP2	0.345	-1.535	9.204e-63	2.398e-61	yes	down	19.654	20.196	18.025	6.357	6.24	6.703	19.292	6.433
ENSBTAG00000005115	SLC31A2	3.347	1.743	1.524e-35	1.816e-34	yes	up	5.006	3.908	5.615	16.068	16.005	18.404	4.843	16.826
ENSBTAG00000002562	PRAF2	0.484	-1.048	2.714e-36	3.349e-35	yes	down	53.542	49.565	53.755	28.306	24.039	24.349	52.287	25.565
ENSBTAG00000019514	OPA1	0.471	-1.086	1.152e-23	8.681e-23	yes	down	6.266	5.721	6.736	3.11	3.094	2.983	6.241	3.062
ENSBTAG00000009649	DRC1	0.261	-1.936	3.598e-10	1.264e-09	yes	down	1.386	1.439	1.181	0.349	0.318	0.249	1.335	0.305
ENSBTAG00000017994	MAX	2.364	1.241	6.093e-52	1.204e-50	yes	up	13.109	12.699	12.631	31.236	30.258	31.88	12.813	31.125
ENSBTAG00000020289	ZNF214	0.348	-1.522	0.0005375	0.001106	yes	down	0.657	0.647	0.43	0.18	0.133	0.1	0.578	0.138
ENSBTAG00000008614	CCDC155	0.365	-1.453	1.927e-12	7.956e-12	yes	down	5.321	6.067	5.435	1.724	1.68	1.895	5.608	1.766
ENSBTAG00000000918	ERMARD	0.286	-1.807	3.746e-15	1.839e-14	yes	down	2.773	3.17	2.993	0.867	0.768	0.778	2.979	0.804
ENSBTAG00000006649	TSSK6	0.35	-1.513	7.162e-05	0.0001622	yes	down	2.17	3.443	2.632	0.698	0.717	0.928	2.748	0.781
ENSBTAG00000043221	SNORA70	0.425	-1.234	0.003543	0.006537	yes	down	2.44	2.769	1.942	0.55	0.564	0.778	2.384	0.631
ENSBTAG00000002368	TULP2	0.357	-1.488	6.233e-17	3.376e-16	yes	down	2.17	2.268	2.192	0.719	0.881	0.968	2.21	0.856
ENSBTAG00000025450	SYNE2	0.217	-2.206	1.159e-82	4.67e-81	yes	down	3.124	3.616	3.643	0.899	1.199	1.047	3.461	1.048
ENSBTAG00000012004	TGFB3	0.414	-1.274	3.997e-22	2.828e-21	yes	down	6.824	5.703	7.116	2.274	2.183	2.813	6.548	2.423
ENSBTAG00000026519	ADAT2	2.18	1.124	1.734e-07	5.002e-07	yes	up	2.755	1.813	2.212	5.384	4.939	4.838	2.26	5.054
ENSBTAG00000033008	MYOZ1	0.275	-1.865	3.112e-26	2.648e-25	yes	down	13.532	16.552	16.504	5.046	4.488	3.252	15.529	4.262
ENSBTAG00000015533	DISP3	0.487	-1.038	0.0231	0.03745	yes	down	0.054	0.027	0.04	0	0	0	0.04	0
ENSBTAG00000039197	SLC2A9	0.4	-1.323	0.0001794	0.0003898	yes	down	1.792	1.157	1.711	0.529	0.625	0.459	1.553	0.538
ENSBTAG00000000205	MMD	2.126	1.088	7.477e-31	7.615e-30	yes	up	6.347	6.322	7.056	16.131	16.138	16.668	6.575	16.312
ENSBTAG00000000191	SLC25A20	3.251	1.701	1.438e-13	6.377e-13	yes	up	1.062	0.938	1.441	3.448	4.549	4.1	1.147	4.032
ENSBTAG00000000175	N4BP2	0.379	-1.4	6.788e-29	6.418e-28	yes	down	2.665	2.086	2.402	1.206	1.025	1.097	2.384	1.109
ENSBTAG00000012219	CSPG4	0.477	-1.069	0.0003837	0.0008023	yes	down	0.216	0.364	0.42	0.138	0.174	0.13	0.333	0.147
ENSBTAG00000004971	GRAMD1C	0.31	-1.691	5.941e-17	3.223e-16	yes	down	2.566	2.296	2.232	0.677	0.789	0.638	2.365	0.701
ENSBTAG00000030864	-	0.455	-1.136	0.02205	0.03592	yes	down	0.117	0.401	0.21	0.042	0	0.04	0.243	0.027
ENSBTAG00000014863	GYPC	3.994	1.998	2.424e-05	5.749e-05	yes	up	0.189	0.128	0.13	2.02	1.137	0.848	0.149	1.335
ENSBTAG00000016109	DHRS12	0.49	-1.03	1.572e-06	4.165e-06	yes	down	5.213	5.311	4.474	3.099	2.07	2.115	4.999	2.428
ENSBTAG00000008798	DRC3	0.336	-1.574	0.0001939	0.0004192	yes	down	0.648	0.592	0.661	0.212	0.051	0.209	0.634	0.157
ENSBTAG00000013989	C11orf63	0.4	-1.323	0.0058	0.01037	yes	down	0.333	0.109	0.691	0.021	0.102	0.15	0.378	0.091
ENSBTAG00000018373	DPYSL2	0.355	-1.496	2.017e-191	3.467e-189	yes	down	88.699	93.081	102.266	34.875	32.758	34.304	94.682	33.979
ENSBTAG00000011154	SDC1	2.085	1.06	6.959e-130	6.34e-128	yes	up	84.062	87.46	96.431	195.434	188.261	185.716	89.318	189.804
ENSBTAG00000014526	MOB3A	2.674	1.419	4.17e-128	3.676e-126	yes	up	32.735	36.092	38.663	101.98	95.99	93.806	35.83	97.259
ENSBTAG00000038233	-	0.254	-1.978	8.668e-05	0.0001947	yes	down	0.117	0.237	0.55	0	0	0.02	0.301	0.007
ENSBTAG00000014156	AMN1	0.368	-1.444	4.765e-09	1.55e-08	yes	down	2.179	1.877	1.832	0.74	0.543	0.778	1.963	0.687
ENSBTAG00000008091	SELENBP1	0.326	-1.618	7.361e-37	9.228e-36	yes	down	13.289	14.684	16.924	5.31	4.201	5.027	14.966	4.846
ENSBTAG00000044105	FOXO1	2.123	1.086	0.01131	0.01932	yes	up	0.252	0.282	0.13	0.518	0.389	0.898	0.221	0.602
ENSBTAG00000019832	TGFBR2	2.516	1.331	5.938e-101	3.359e-99	yes	up	14.774	16.616	18.526	43.707	42.032	43.302	16.639	43.014
ENSBTAG00000022084	-	0.372	-1.427	2.826e-73	9.09e-72	yes	down	10.237	10.412	9.528	3.797	3.648	3.761	10.059	3.735
ENSBTAG00000005442	WDR78	0.19	-2.397	5.174e-10	1.794e-09	yes	down	0.918	0.72	0.841	0.053	0.143	0.13	0.826	0.109
ENSBTAG00000014170	MAP7D3	0.476	-1.072	2.802e-27	2.476e-26	yes	down	6.707	6.286	6.445	2.867	3.258	3.322	6.479	3.149
ENSBTAG00000018134	AREG	10.808	3.434	1.816e-46	3.082e-45	yes	up	0.468	0.738	0.731	8.758	7.972	8.19	0.646	8.307
ENSBTAG00000018572	FLT3	15.573	3.961	1.099e-63	2.937e-62	yes	up	0.189	0.164	0.4	4.813	4.334	5.117	0.251	4.755
ENSBTAG00000006125	PLK3	4.225	2.079	6.699e-47	1.157e-45	yes	up	1.711	2.132	2.302	8.515	8.812	9.855	2.048	9.061
ENSBTAG00000015066	LANCL1	0.473	-1.081	2.619e-35	3.102e-34	yes	down	9.426	10.148	10.139	5.088	4.59	4.529	9.904	4.736
ENSBTAG00000012745	-	2.323	1.216	3.445e-66	9.847e-65	yes	up	23.39	22.373	24.571	57.352	57.781	51.591	23.445	55.575
ENSBTAG00000048229	-	3.565	1.834	2.428e-44	3.874e-43	yes	up	12.784	12.635	16.474	46.309	49.942	57.786	13.964	51.346
ENSBTAG00000018972	GARS	3.26	1.705	1.729e-213	3.911e-211	yes	up	71.917	67.365	83.54	260.191	243.029	242.654	74.274	248.625
ENSBTAG00000038156	DYNLT3	0.34	-1.555	1.367e-27	1.224e-26	yes	down	8.76	7.698	7.997	2.623	3.053	2.613	8.152	2.763
ENSBTAG00000014821	SLC7A7	0.264	-1.92	6.404e-20	4.07e-19	yes	down	4.24	3.443	3.913	1.015	0.963	0.968	3.865	0.982
ENSBTAG00000009065	MAP3K5	0.409	-1.291	5.669e-26	4.766e-25	yes	down	4.421	3.635	4.023	1.608	1.742	1.616	4.026	1.655
ENSBTAG00000005699	SCML4	0.403	-1.311	1.08e-21	7.451e-21	yes	down	24.885	28.239	32.047	10.483	11.323	11.84	28.39	11.215
ENSBTAG00000012994	LOX	2.514	1.33	3.742e-90	1.716e-88	yes	up	24.056	22.528	29.765	68.438	67.587	69.307	25.45	68.444
ENSBTAG00000001324	SLCO2A1	3.385	1.759	6.182e-158	7.7e-156	yes	up	17.88	19.194	22.979	78.952	75.292	78.135	20.018	77.46
ENSBTAG00000017763	NFIL3	4.441	2.151	3.648e-216	8.393e-214	yes	up	14.675	15.413	17.745	76.318	71.86	70.324	15.944	72.834
ENSBTAG00000001097	FKBP7	0.427	-1.227	3.427e-10	1.207e-09	yes	down	19.051	13.027	12.01	5.987	6.066	6.474	14.696	6.176
ENSBTAG00000020809	SLC36A2	2.546	1.348	8.325e-18	4.729e-17	yes	up	8.418	8.107	4.374	18.024	15.954	17.816	6.966	17.265
ENSBTAG00000004457	ORAI1	2.144	1.1	7.666e-32	8.099e-31	yes	up	11.857	11.615	13.932	27.978	28.332	25.626	12.468	27.312
ENSBTAG00000008842	JPH1	3.461	1.791	2.446e-09	8.117e-09	yes	up	0.207	0.228	0.14	0.603	0.943	0.788	0.192	0.778
ENSBTAG00000014465	SERPINE1	5.359	2.422	2.707e-48	4.926e-47	yes	up	14.792	17.609	23.39	110.23	105.171	102.564	18.597	105.988
ENSBTAG00000039453	-	2.152	1.106	6.593e-37	8.296e-36	yes	up	7.653	6.869	6.926	16.893	16.477	15.322	7.149	16.231
ENSBTAG00000015073	ISPD	0.437	-1.193	1.53e-21	1.05e-20	yes	down	8.553	6.185	6.586	2.666	2.849	3.052	7.108	2.856
ENSBTAG00000011864	RGMB	2.092	1.065	1.131e-21	7.801e-21	yes	up	10.462	9.875	12.09	24.583	22.942	21.885	10.809	23.137
ENSBTAG00000020806	HELB	0.382	-1.388	7.223e-14	3.263e-13	yes	down	3.349	2.332	2.862	0.963	1.291	0.958	2.848	1.071
ENSBTAG00000000271	MNS1	0.307	-1.706	3.315e-05	7.753e-05	yes	down	1.08	0.638	0.801	0.169	0.225	0.17	0.84	0.188
ENSBTAG00000008528	SLC25A1	0.429	-1.222	2.245e-141	2.257e-139	yes	down	521.479	556.763	592.29	253.632	245.745	229.507	556.844	242.961
ENSBTAG00000003871	CYP2B6	3.451	1.787	0.0003886	0.0008116	yes	up	0	0	0.04	0.349	0.215	0.15	0.013	0.238
ENSBTAG00000001576	TMEM140	0.433	-1.209	1.583e-05	3.82e-05	yes	down	1.612	1.339	1.651	0.677	0.646	0.549	1.534	0.624
ENSBTAG00000012608	GDAP1	0.26	-1.944	5.548e-12	2.232e-11	yes	down	1.116	1.166	0.811	0.222	0.256	0.249	1.031	0.242
ENSBTAG00000001504	NOP14	2.172	1.119	4.382e-89	1.963e-87	yes	up	23.993	23.074	26.362	56.39	52.739	53.427	24.476	54.185
ENSBTAG00000011822	C1orf228	0.418	-1.257	0.01182	0.02014	yes	down	0.054	0.264	0.25	0.032	0.031	0	0.189	0.021
ENSBTAG00000044146	NPC1L1	0.25	-1.999	7.074e-05	0.0001603	yes	down	0.081	0.082	0.17	0	0	0	0.111	0
ENSBTAG00000024240	ACADM	0.436	-1.197	3.339e-17	1.838e-16	yes	down	8.976	7.242	8.637	3.459	3.228	4.13	8.285	3.606
ENSBTAG00000046266	TNFSF9	3.56	1.832	1.623e-79	6.154e-78	yes	up	10.435	8.517	9.288	31.786	34.552	31.102	9.413	32.48
ENSBTAG00000045647	ARL4C	2.285	1.192	8.483e-17	4.57e-16	yes	up	17.709	24.013	24.521	49.282	52.719	52.968	22.081	51.656
ENSBTAG00000015416	PEBP4	0.41	-1.288	0.01062	0.01822	yes	down	3.214	2.551	0.06	0.222	0.225	0.439	1.942	0.295
ENSBTAG00000015562	PLBD1	2.674	1.419	1.911e-16	1.007e-15	yes	up	1.747	2.696	2.652	7.013	6.076	7.192	2.365	6.76
ENSBTAG00000006777	TLCD1	0.358	-1.483	2.104e-32	2.267e-31	yes	down	15.827	16.679	14.883	6.876	5.472	5.197	15.796	5.848
ENSBTAG00000016158	ACAN	0.488	-1.034	4.017e-26	3.402e-25	yes	down	4.195	5.028	5.375	2.433	2.367	2.474	4.866	2.425
ENSBTAG00000021829	GM2A	0.236	-2.085	1.455e-06	3.87e-06	yes	down	2.458	2.086	2.092	0.074	0.297	0.579	2.212	0.317
ENSBTAG00000013616	AP4E1	0.468	-1.096	2.357e-14	1.102e-13	yes	down	2.242	2.378	2.502	1.142	1.373	1.057	2.374	1.191
ENSBTAG00000029925	bta-mir-125b-1	2.328	1.219	1.444e-30	1.456e-29	yes	up	3.538	3.589	3.183	8.388	8.218	9.197	3.437	8.601
ENSBTAG00000009389	HNRNPH1	0.453	-1.143	1.464e-77	5.188e-76	yes	down	117.275	116.483	136.355	52.465	60.26	56.519	123.371	56.415
ENSBTAG00000022278	-	0.428	-1.224	0.0002202	0.0004726	yes	down	3497.82	3541.19	3864.06	1186.76	2128.94	875.434	3634.36	1397.04
ENSBTAG00000043530	SNORA24	2.795	1.483	1.417e-59	3.466e-58	yes	up	43.206	36.192	36.351	117.751	106.749	107.083	38.583	110.528
ENSBTAG00000008625	PLEKHF1	2.021	1.015	2.156e-51	4.169e-50	yes	up	28.666	31.3	29.115	62.155	62.351	59.422	29.694	61.309
ENSBTAG00000006367	CTGF	3.093	1.629	3.274e-209	6.946e-207	yes	up	58.52	58.465	64.184	204.89	180.453	186.155	60.39	190.499
ENSBTAG00000021420	EPHA7	0.323	-1.632	6.437e-24	4.896e-23	yes	down	4.222	4.773	4.384	1.09	1.424	1.626	4.46	1.38
ENSBTAG00000020938	TWF1	0.378	-1.403	1.303e-43	2.038e-42	yes	down	37.939	30.389	35.48	12.408	14.376	16.1	34.603	14.295
ENSBTAG00000032711	HTATSF1	0.373	-1.424	4.289e-06	1.09e-05	yes	down	1.188	1.303	1.391	0.508	0.564	0.259	1.294	0.444
ENSBTAG00000014238	ATP6V1E1	2.098	1.069	3.065e-113	2.102e-111	yes	up	130.419	122.149	129.009	276.406	277.284	272.44	127.192	275.377
ENSBTAG00000014074	-	0.441	-1.182	3.009e-23	2.229e-22	yes	down	2.584	2.742	2.682	1.058	5.031	1.197	2.669	2.429
ENSBTAG00000000520	ATP2B3	0.451	-1.15	0.01804	0.02981	yes	down	0.081	0.027	0.05	0.011	0	0	0.053	0.004
ENSBTAG00000007996	HTR6	0.258	-1.956	2.106e-05	5.023e-05	yes	down	0.801	0.975	0.811	0.042	0.123	0.2	0.862	0.122
ENSBTAG00000038415	SLC6A12	23.802	4.573	0	0	yes	up	0.819	1.075	1.441	29.205	27.861	27.601	1.112	28.222
ENSBTAG00000017632	AEN	2.362	1.24	1.997e-20	1.301e-19	yes	up	9.687	9.064	9.418	24.36	23.967	20.349	9.39	22.892
ENSBTAG00000019402	CFAP100	0.406	-1.3	0.009599	0.0166	yes	down	0.189	0.219	0.22	0	0.041	0.07	0.209	0.037
ENSBTAG00000001877	-	0.421	-1.248	0.003694	0.006789	yes	down	3.214	1.202	3.363	0.413	0.42	0.249	2.593	0.361
ENSBTAG00000003174	NDUFAF4	3.413	1.771	1.489e-30	1.497e-29	yes	up	9.237	6.468	11.8	34.039	32.881	30.624	9.168	32.515
ENSBTAG00000004594	MMP7	3.274	1.711	2.155e-65	6.033e-64	yes	up	23.489	18.447	18.806	64.651	67.372	72.399	20.247	68.141
ENSBTAG00000018538	CEP70	0.471	-1.087	3.972e-11	1.506e-10	yes	down	3.565	2.97	3.293	1.608	1.506	1.486	3.276	1.533
ENSBTAG00000012433	-	2.032	1.023	5.302e-08	1.592e-07	yes	up	3.025	3.452	2.352	6.209	6.496	6.135	2.943	6.28
ENSBTAG00000015885	PPFIA4	0.312	-1.679	1.372e-05	3.324e-05	yes	down	0.387	0.373	0.35	0.032	0.072	0.16	0.37	0.088
ENSBTAG00000002278	FBN1	0.314	-1.67	8.748e-146	9.734e-144	yes	down	14.153	15.595	15.383	4.633	4.888	4.848	15.044	4.79
ENSBTAG00000015529	CHCHD4	2.599	1.378	5.651e-74	1.84e-72	yes	up	21.049	20.387	21.908	55.131	56.069	56.868	21.115	56.023
ENSBTAG00000003845	CSRNP1	2.84	1.506	2.58e-82	1.03e-80	yes	up	10.921	12.079	11.53	34.134	33.414	32.908	11.51	33.485
ENSBTAG00000019513	C9orf50	0.491	-1.025	8.558e-07	2.325e-06	yes	down	4.502	4.136	5.124	2.221	2.767	1.646	4.587	2.211
ENSBTAG00000018795	PMS1	0.5	-1.001	7.508e-06	1.864e-05	yes	down	2.476	1.558	1.691	0.899	0.994	0.918	1.908	0.937
ENSBTAG00000046000	-	0.13	-2.943	3.012e-79	1.136e-77	yes	down	6.473	5.648	6.946	0.677	0.902	0.818	6.356	0.799
ENSBTAG00000010235	NOP9	2.53	1.339	1.825e-67	5.385e-66	yes	up	13.064	15.359	15.153	37.191	37.779	37.726	14.525	37.565
ENSBTAG00000017469	CCDC88A	0.256	-1.965	4.368e-53	8.971e-52	yes	down	3.142	2.614	3.143	0.984	1.691	1.357	2.966	1.344
ENSBTAG00000005793	PEA15	2.87	1.521	1.139e-292	6.724e-290	yes	up	80.875	82.55	87.033	248.312	243.634	240.559	83.486	244.168
ENSBTAG00000021208	RRM2B	0.497	-1.008	0.001133	0.002238	yes	down	2.278	3.033	3.173	2.211	0.994	1.147	2.828	1.451
ENSBTAG00000001870	CPNE6	0.48	-1.059	0.003775	0.00693	yes	down	0.81	0.756	0.961	0.275	0.297	0.499	0.842	0.357
ENSBTAG00000004659	COQ10B	2.007	1.005	7.127e-11	2.657e-10	yes	up	5.141	3.389	5.495	9.922	9.089	9.975	4.675	9.662
ENSBTAG00000016873	OSER1	2.189	1.13	5.818e-58	1.364e-56	yes	up	27.469	24.541	27.423	61.721	57.627	58.015	26.478	59.121
ENSBTAG00000010913	SRXN1	2.073	1.052	7.515e-11	2.798e-10	yes	up	8.814	8.098	12.551	22.954	18.915	20.958	9.821	20.942
ENSBTAG00000007096	GAS8	0.499	-1.003	8.536e-38	1.104e-36	yes	down	52.155	56.333	59.3	27.566	25.524	23.262	55.929	25.451
ENSBTAG00000006738	GPR68	2.953	1.562	1.017e-52	2.055e-51	yes	up	3.205	3.908	4.244	11.498	11.579	11.212	3.786	11.43
ENSBTAG00000012374	C2orf54	0.446	-1.166	0.0168	0.0279	yes	down	0.09	0.118	0.17	0	0.02	0	0.126	0.007
ENSBTAG00000014373	CETN3	0.407	-1.298	4.169e-18	2.4e-17	yes	down	23.174	20.442	29.555	8.388	10.441	10.594	24.39	9.808
ENSBTAG00000004256	-	2.569	1.361	9.769e-219	2.456e-216	yes	up	222.665	226.863	252.793	634.62	600.493	602.485	234.107	612.533
ENSBTAG00000017713	KTN1	0.442	-1.179	1.029e-18	6.133e-18	yes	down	4.619	3.926	4.474	1.925	2.326	1.556	4.34	1.936
ENSBTAG00000001271	-	5.696	2.51	5.788e-07	1.597e-06	yes	up	0	0	0	0.18	0.266	0.329	0	0.258
ENSBTAG00000014549	GNL3	2.418	1.274	6.706e-39	9.005e-38	yes	up	8.274	6.969	7.947	19.061	21.6	18.773	7.73	19.811
ENSBTAG00000047065	5S_rRNA	0.175	-2.516	2.119e-09	7.055e-09	yes	down	4.069	3.589	5.084	0.497	0.553	0.229	4.247	0.426
ENSBTAG00000020616	DGKD	2.803	1.487	2.15e-191	3.649e-189	yes	up	24.11	26.09	27.433	75.366	72.792	71.232	25.878	73.13
ENSBTAG00000000279	RAB26	0.272	-1.877	2.165e-52	4.328e-51	yes	down	15.53	15.814	15.123	4.358	4.355	3.9	15.489	4.204
ENSBTAG00000012721	HOGA1	0.357	-1.486	4.76e-34	5.394e-33	yes	down	20.473	18.948	16.264	6.008	6.845	5.835	18.562	6.229
ENSBTAG00000000396	PIM1	3.489	1.803	4.202e-154	4.96e-152	yes	up	21.734	22.528	25.972	87.245	86.492	82.514	23.411	85.417
ENSBTAG00000039275	ERAP2	0.19	-2.399	2.052e-82	8.217e-81	yes	down	5.996	5.921	7.006	1.312	1.178	1.097	6.308	1.196
ENSBTAG00000009151	PYGO1	2.069	1.049	8.477e-12	3.365e-11	yes	up	2.746	2.788	3.523	7.203	6.404	7.142	3.019	6.916
ENSBTAG00000044018	-	0.489	-1.032	2.032e-09	6.779e-09	yes	down	5.609	5.821	6.185	2.486	2.541	1.736	5.872	2.254
ENSBTAG00000026156	VGLL3	2.034	1.024	2.56e-16	1.336e-15	yes	up	1.513	2.487	2.092	5.067	4.847	4.209	2.031	4.708
ENSBTAG00000020330	BTG1	2.852	1.512	2.718e-161	3.583e-159	yes	up	53.217	49.865	51.213	154.646	143.084	151.342	51.432	149.691
ENSBTAG00000019910	SDCBP	2.216	1.148	1.766e-88	7.888e-87	yes	up	67.92	61.79	62.513	148.733	138.77	147.292	64.074	144.932
ENSBTAG00000004587	DUSP6	4.497	2.169	5.132e-64	1.393e-62	yes	up	2.35	2.46	2.492	11.858	10.831	11.641	2.434	11.443
ENSBTAG00000010944	LRRC49	0.432	-1.212	4.641e-06	1.175e-05	yes	down	1.855	1.312	1.511	0.719	0.738	0.469	1.559	0.642
ENSBTAG00000038048	MRC1	0.298	-1.749	0.0001806	0.0003922	yes	down	0.18	0.164	0.25	0.063	0.02	0.01	0.198	0.031
ENSBTAG00000017644	KIF17	0.439	-1.189	7.836e-19	4.707e-18	yes	down	3.169	3.371	4.083	1.64	1.537	1.536	3.541	1.571
ENSBTAG00000002104	RHPN1	0.339	-1.561	1.091e-18	6.492e-18	yes	down	5.015	5.93	6.195	2.306	1.885	1.506	5.713	1.899
ENSBTAG00000008278	TMEM187	0.389	-1.364	3.971e-09	1.299e-08	yes	down	4.907	3.853	4.994	1.904	2.049	1.187	4.585	1.713
ENSBTAG00000010645	BoLA DR-ALPHA	0.134	-2.905	1.87e-71	5.892e-70	yes	down	19.159	16.707	18.015	2.602	2.049	2.264	17.96	2.305
ENSBTAG00000012907	ODF2L	0.275	-1.861	4.828e-17	2.629e-16	yes	down	5.096	4.473	4.744	1.111	1.178	1.516	4.771	1.268
ENSBTAG00000012074	MYB	3.173	1.666	1.047e-05	2.568e-05	yes	up	0.117	0.31	0.13	0.878	0.717	0.579	0.186	0.725
ENSBTAG00000020061	KCNJ18	0.495	-1.015	0.01424	0.02394	yes	down	0.423	0.993	0.55	0.148	0.297	0.369	0.655	0.271
ENSBTAG00000002313	ITPR2	0.299	-1.744	3.967e-68	1.176e-66	yes	down	3.853	3.671	4.123	1.195	1.137	1.187	3.882	1.173
ENSBTAG00000000533	ZNF684	0.487	-1.037	0.001156	0.002281	yes	down	2.494	2.56	2.032	0.804	0.891	1.536	2.362	1.077
ENSBTAG00000002129	KLF5	4.767	2.253	4.42e-136	4.317e-134	yes	up	3.313	3.525	3.943	17.421	18.239	18.085	3.594	17.915
ENSBTAG00000009091	RNASEL	0.489	-1.032	2.603e-20	1.686e-19	yes	down	10.336	8.545	9.488	5.024	4.59	4.379	9.456	4.664
ENSBTAG00000019663	DECR1	0.255	-1.973	2.642e-24	2.05e-23	yes	down	8.427	6.431	8.827	1.714	2.51	1.566	7.895	1.93
ENSBTAG00000003414	SAXO2	0.426	-1.23	0.0002404	0.0005139	yes	down	2.044	3.015	1.852	0.518	0.943	1.167	2.304	0.876
ENSBTAG00000043971	NOTCH3	0.125	-2.998	9.214e-44	1.45e-42	yes	down	1.314	1.612	1.541	0.212	0.174	0.13	1.489	0.172
ENSBTAG00000016140	PPFIBP2	0.348	-1.522	2.935e-31	3.018e-30	yes	down	8.085	10.649	8.737	2.962	3.894	2.713	9.157	3.19
ENSBTAG00000045609	-	0.416	-1.264	0.001682	0.003256	yes	down	1.477	1.212	1.411	0.497	0.297	0.549	1.367	0.448
ENSBTAG00000010672	PCCA	0.499	-1.002	8.351e-11	3.098e-10	yes	down	4.628	4.71	4.364	2.179	2.603	2.165	4.567	2.316
ENSBTAG00000024027	TRMT10C	0.404	-1.306	3.78e-13	1.631e-12	yes	down	6.104	5.101	6.596	2.295	2.408	2.424	5.934	2.376
ENSBTAG00000003166	AXL	2.528	1.338	1.147e-104	6.92e-103	yes	up	35.256	38.542	44.788	103.789	97.65	98.514	39.529	99.984
ENSBTAG00000015963	TMEM261	2.92	1.546	4.168e-22	2.945e-21	yes	up	130.293	132.853	115.367	407.126	470.935	264.19	126.171	380.75
ENSBTAG00000004269	SGK1	2.654	1.408	6.21e-199	1.204e-196	yes	up	65.732	63.73	64.364	181.841	171.252	176.968	64.609	176.687
ENSBTAG00000019437	-	0.372	-1.427	1.291e-78	4.737e-77	yes	down	36.634	33.177	40.424	12.831	14.724	13.855	36.745	13.803
ENSBTAG00000017465	GNS	2.015	1.011	4.289e-74	1.4e-72	yes	up	38.857	37.868	36.06	78.614	74.718	78.783	37.595	77.372
ENSBTAG00000008401	PFKFB3	4.5	2.17	1.215e-154	1.46e-152	yes	up	8.877	11.961	12.27	52.413	50.27	48.539	11.036	50.407
ENSBTAG00000032038	-	0.447	-1.161	8.347e-07	2.269e-06	yes	down	29.035	27.265	33.758	16.205	9.263	13.057	30.019	12.842
ENSBTAG00000013863	DUSP1	2.445	1.29	7.197e-70	2.191e-68	yes	up	15.386	16.406	18.876	43.464	42.903	41.127	16.889	42.498
ENSBTAG00000017932	CCDC84	2.375	1.248	2.215e-13	9.699e-13	yes	up	5.294	3.698	4.073	11.308	10.759	10.364	4.355	10.81
ENSBTAG00000011937	RITA1	2.817	1.494	3.734e-100	2.078e-98	yes	up	20.284	18.365	18.986	58.833	55.619	51.751	19.212	55.401
ENSBTAG00000002006	THBS1	3.706	1.89	0	0	yes	up	258.048	271.891	309.131	1080.29	1037.02	1056.98	279.69	1058.1
ENSBTAG00000017028	USO1	0.402	-1.316	5.613e-44	8.903e-43	yes	down	16.278	14.347	15.263	5.522	7.203	5.895	15.296	6.207
ENSBTAG00000004881	MTHFD2	2.832	1.502	3.929e-76	1.347e-74	yes	up	21.31	22.009	28.134	73.885	65.671	67.092	23.818	68.883
ENSBTAG00000011934	PCK2	3.413	1.771	4.167e-176	6.356e-174	yes	up	59.556	60.46	75.484	238.009	228.489	214.255	65.167	226.918
ENSBTAG00000025101	ASGR2	3.059	1.613	9.538e-97	4.98e-95	yes	up	11.677	12.79	11.87	39.349	36.498	37.297	12.112	37.715
ENSBTAG00000021467	IGFBP6	0.201	-2.313	0	0	yes	down	493.497	515.551	586.505	113.076	109.004	101.626	531.851	107.902
ENSBTAG00000026501	MGC127055	0.449	-1.156	8.331e-15	4.008e-14	yes	down	9.327	11.032	12.11	6.019	4.57	3.92	10.823	4.836
ENSBTAG00000006160	SUOX	0.087	-3.525	2.594e-239	7.494e-237	yes	down	31.421	32.958	36.741	2.539	3.412	2.723	33.707	2.891
ENSBTAG00000038534	ZNF446	0.407	-1.297	8.101e-45	1.312e-43	yes	down	5.888	6.604	6.696	2.676	2.541	2.334	6.396	2.517
ENSBTAG00000037449	ACSM5	0.379	-1.398	0.004299	0.00783	yes	down	0.549	0.428	0.22	0.159	0.082	0	0.399	0.08
ENSBTAG00000004476	ADHFE1	0.382	-1.389	2.972e-28	2.734e-27	yes	down	23.129	23.448	26.953	9.911	10.738	10.723	24.51	10.457
ENSBTAG00000007074	-	0.383	-1.383	4.903e-09	1.594e-08	yes	down	2.629	2.505	2.552	0.867	1.168	0.838	2.562	0.958
ENSBTAG00000005382	CCDC85B	4.678	2.226	5.887e-196	1.11e-193	yes	up	18.6	20.97	22.819	94.956	94.443	86.185	20.796	91.861
ENSBTAG00000009907	MAPK4	2.986	1.578	5.701e-11	2.138e-10	yes	up	0.216	0.556	0.46	1.238	1.445	1.337	0.411	1.34
ENSBTAG00000014707	ISG15	4.341	2.118	4.167e-12	1.687e-11	yes	up	1.422	1.731	3.043	10.662	10.974	10.244	2.065	10.627
ENSBTAG00000004855	PRDX6	2.924	1.548	1.607e-243	4.849e-241	yes	up	111.27	114.934	126.337	361.123	342.483	346.016	117.514	349.874
ENSBTAG00000019014	MAGEF1	0.437	-1.194	0.0008472	0.001701	yes	down	1.08	1.321	1.021	0.434	0.379	0.499	1.141	0.437
ENSBTAG00000017573	RBM26	0.473	-1.081	9.248e-26	7.66e-25	yes	down	7.518	6.887	6.676	3.385	3.453	3.152	7.027	3.33
ENSBTAG00000033413	DDX50	0.48	-1.06	1.779e-16	9.399e-16	yes	down	6.842	6.149	7.396	3.247	3.33	3.022	6.796	3.2
ENSBTAG00000017618	MAP3K10	2.27	1.183	7.143e-41	1.015e-39	yes	up	14.711	16.862	14.883	31.955	30.402	32.02	15.485	31.459
ENSBTAG00000003409	FKBP1B	0.464	-1.108	0.02548	0.041	yes	down	0.27	0.41	0.5	0.074	0.072	0	0.393	0.049
ENSBTAG00000048293	U2	0.42	-1.25	0.008333	0.01454	yes	down	32.573	183.256	10.299	0	0	0	75.376	0
ENSBTAG00000003100	SMTN	2.107	1.075	8.923e-42	1.301e-40	yes	up	23.831	26.818	33.819	63.72	59.799	57.686	28.156	60.402
ENSBTAG00000014786	PBRM1	0.429	-1.22	1.387e-26	1.197e-25	yes	down	3.997	4.117	3.963	1.46	1.926	2.105	4.026	1.83
ENSBTAG00000008329	CYTIP	6.873	2.781	2.847e-10	1.009e-09	yes	up	0	0.046	0.11	0.688	0.861	0.868	0.052	0.806
ENSBTAG00000007156	AGAP2	0.46	-1.121	0.02539	0.04089	yes	down	0.099	0.046	0.09	0.021	0	0.01	0.078	0.01
ENSBTAG00000009030	NOX5	0.074	-3.747	8.628e-23	6.291e-22	yes	down	2.125	2.132	1.521	0.095	0.143	0	1.926	0.079
ENSBTAG00000033562	LHX1	0.323	-1.63	0.001168	0.002305	yes	down	0.234	0.237	0.09	0	0	0.02	0.187	0.007
ENSBTAG00000015730	HLA-DMA	0.135	-2.894	1.028e-31	1.077e-30	yes	down	18.195	14.42	16.374	1.534	2.254	2.005	16.33	1.931
ENSBTAG00000017118	FAM8A1	0.465	-1.105	1.823e-05	4.372e-05	yes	down	6.266	3.407	3.383	1.671	2.008	2.155	4.352	1.945
ENSBTAG00000038913	-	0.351	-1.512	3.182e-16	1.653e-15	yes	down	25.362	25.78	35.21	6.78	7.603	7.771	28.784	7.385
ENSBTAG00000019053	MAP9	0.312	-1.679	2.385e-06	6.22e-06	yes	down	2.566	1.376	1.201	0.571	0.389	0.379	1.714	0.446
ENSBTAG00000003915	LARP6	2.205	1.141	5.309e-98	2.86e-96	yes	up	49.22	51.915	57.388	120.068	116.176	119.202	52.841	118.482
ENSBTAG00000007872	PSIP1	0.435	-1.201	2.822e-27	2.493e-26	yes	down	39.281	28.695	35.17	16.343	17.839	19.232	34.382	17.805
ENSBTAG00000010253	SYTL1	0.21	-2.251	8.423e-40	1.161e-38	yes	down	6.293	7.26	8.117	1.269	1.926	1.337	7.223	1.511
ENSBTAG00000021013	TUBB4A	0.43	-1.216	8.752e-62	2.25e-60	yes	down	39.875	42.241	42.396	19.558	17.983	16.738	41.504	18.093
ENSBTAG00000004838	IRX5	2.763	1.466	6.299e-52	1.241e-50	yes	up	7.166	6.823	7.126	21.43	19.817	18.933	7.038	20.06
ENSBTAG00000013529	-	0.338	-1.566	0.001371	0.00268	yes	down	1.377	2.833	0.901	0.434	0	0.429	1.704	0.288
ENSBTAG00000007393	RND2	0.415	-1.269	0.006484	0.01152	yes	down	0.387	0.592	1.061	0.201	0.123	0.239	0.68	0.188
ENSBTAG00000009862	C14orf105	0.426	-1.23	3.666e-32	3.916e-31	yes	down	11.722	10.084	12.16	5.5	6.035	7.003	11.322	6.179
ENSBTAG00000014011	TMOD2	0.497	-1.01	0.002378	0.004511	yes	down	0.945	0.838	0.57	0.476	0.389	0.219	0.784	0.361
ENSBTAG00000011278	XYLB	0.45	-1.152	4.211e-12	1.704e-11	yes	down	2.782	4.19	3.683	1.555	1.496	1.406	3.552	1.486
ENSBTAG00000019208	C11orf95	2.372	1.246	5.607e-07	1.55e-06	yes	up	1.486	1.139	0.981	3.015	3.105	3.142	1.202	3.087
ENSBTAG00000009451	JDP2	2.089	1.063	1.021e-28	9.569e-28	yes	up	16.089	18.993	20.778	42.046	37.697	37.586	18.62	39.11
ENSBTAG00000018399	-	0.341	-1.552	0.0001143	0.0002535	yes	down	0.261	0.164	0.25	0.053	0.041	0.08	0.225	0.058
ENSBTAG00000006326	ALDH1L2	10.324	3.368	3.717e-96	1.926e-94	yes	up	0.549	0.592	0.611	6.336	5.625	5.885	0.584	5.949
ENSBTAG00000012467	MASP1	2.127	1.089	0.01837	0.03031	yes	up	0	0	0	0.021	0.061	0.07	0	0.051
ENSBTAG00000021445	ST8SIA4	0.205	-2.286	1.305e-14	6.193e-14	yes	down	4.358	2.924	2.872	0.677	0.789	0.319	3.385	0.595
ENSBTAG00000005363	GGN	0.269	-1.895	4.536e-11	1.713e-10	yes	down	1.197	1.385	1.291	0.275	0.369	0.349	1.291	0.331
ENSBTAG00000031797	MANF	2.042	1.03	1.997e-112	1.342e-110	yes	up	301.902	284.426	311.513	613.095	627.452	618.605	299.28	619.717
ENSBTAG00000007189	RCHY1	2.49	1.316	7.227e-41	1.026e-39	yes	up	10.363	8.7	10.159	25.915	23.178	25.486	9.741	24.86
ENSBTAG00000012817	JAG1	0.326	-1.619	2.943e-129	2.646e-127	yes	down	23.804	26.026	24.371	8.674	7.818	8	24.734	8.164
ENSBTAG00000018400	BRMS1L	0.491	-1.026	4.695e-09	1.529e-08	yes	down	3.592	3.106	4.434	1.724	1.896	1.616	3.711	1.745
ENSBTAG00000014520	LIAS	0.477	-1.069	1.047e-07	3.083e-07	yes	down	6.221	4.527	5.224	2.507	2.326	2.763	5.324	2.532
ENSBTAG00000011982	BATF3	2.981	1.576	3.748e-10	1.315e-09	yes	up	1.486	2.979	3.513	7.637	8.74	9.137	2.659	8.505
ENSBTAG00000016337	ACOT13	0.357	-1.487	6.375e-26	5.349e-25	yes	down	10.588	9.374	10.079	3.914	3.228	3.531	10.014	3.558
ENSBTAG00000018474	IL6R	7.255	2.859	4.786e-18	2.746e-17	yes	up	0.117	0.31	0.11	1.28	2.019	2.015	0.179	1.771
ENSBTAG00000002972	CASC1	0.466	-1.103	0.02844	0.04528	yes	down	0.342	0.273	0.13	0	0	0.17	0.248	0.057
ENSBTAG00000015825	CCDC65	0.332	-1.589	2.475e-06	6.451e-06	yes	down	1.468	1.093	2.352	0.328	0.564	0.499	1.638	0.464
ENSBTAG00000046265	-	0.431	-1.215	0.008429	0.0147	yes	down	0.36	0.346	0.13	0.063	0.113	0.1	0.279	0.092
ENSBTAG00000044077	POLR3G	2.114	1.08	4.932e-06	1.246e-05	yes	up	0.99	0.865	1.171	3.279	2.849	3.022	1.009	3.05
ENSBTAG00000009127	TSPYL4	0.331	-1.597	1.835e-47	3.232e-46	yes	down	7.248	6.75	6.726	2.242	2.316	2.324	6.908	2.294
ENSBTAG00000012545	CASC4	0.482	-1.053	9.609e-36	1.158e-34	yes	down	25.236	22.336	23.41	12.249	14.96	12.559	23.661	13.256
ENSBTAG00000011880	CHAF1B	2.53	1.339	6.886e-60	1.7e-58	yes	up	9.048	8.654	11.9	24.572	25.053	26.065	9.867	25.23
ENSBTAG00000004175	HPD	0.401	-1.319	5.578e-57	1.262e-55	yes	down	31.412	33.987	31.777	11.604	11.753	12.16	32.392	11.839
ENSBTAG00000012180	BMF	0.335	-1.578	7.324e-127	6.333e-125	yes	down	41.612	40.874	40.264	13.423	13.177	13.646	40.917	13.415
ENSBTAG00000010487	SMIM3	8.404	3.071	0	0	yes	up	8.481	7.634	8.097	70.299	70.855	68.778	8.071	69.977
ENSBTAG00000009121	STAG2	0.456	-1.132	1.923e-32	2.076e-31	yes	down	8.661	7.315	9.318	3.713	4.437	3.701	8.431	3.95
ENSBTAG00000031464	-	2.882	1.527	1.822e-128	1.617e-126	yes	up	67.622	68.33	73.442	205.916	205.65	201.527	69.798	204.364
ENSBTAG00000017060	ITGB2	0.398	-1.33	3.777e-06	9.665e-06	yes	down	1.152	1.439	0.931	0.423	0.482	0.409	1.174	0.438
ENSBTAG00000016445	YME1L1	0.433	-1.207	3.794e-59	9.165e-58	yes	down	25.443	23.867	25.151	10.641	10.964	11.392	24.82	10.999
ENSBTAG00000006676	FIBIN	2.449	1.292	0.006865	0.01216	yes	up	0	0	0	0.032	0.133	0.04	0	0.068
ENSBTAG00000031561	RSRC1	0.469	-1.091	7.974e-16	4.052e-15	yes	down	14.333	11.332	13.672	4.993	6.753	7.032	13.112	6.259
ENSBTAG00000013425	COPS2	0.42	-1.253	1.361e-24	1.068e-23	yes	down	16.431	14.812	15.973	6.029	8.587	7.122	15.739	7.246
ENSBTAG00000039782	-	0.405	-1.305	4.769e-08	1.438e-07	yes	down	1.999	1.631	1.942	0.614	0.697	0.848	1.857	0.72
ENSBTAG00000010758	SMIM5	2.439	1.286	0.01021	0.01757	yes	up	0	0.091	0.19	0.709	0.43	0.379	0.094	0.506
ENSBTAG00000007700	-	0.481	-1.055	1.447e-16	7.67e-16	yes	down	13.721	13.282	14.802	6.675	6.209	7.282	13.935	6.722
ENSBTAG00000032089	CDC42EP2	2.63	1.395	3.117e-19	1.924e-18	yes	up	3.583	4.664	3.673	11.911	10.329	10.294	3.973	10.845
ENSBTAG00000003329	FST	27.646	4.789	4.081e-83	1.664e-81	yes	up	12.514	16.279	25.061	604.03	603.936	586.246	17.951	598.071
ENSBTAG00000019716	IL-8	14.591	3.867	1.991e-20	1.298e-19	yes	up	0	0	0.18	1.851	2.695	2.574	0.06	2.373
ENSBTAG00000012606	ZNF541	2.247	1.168	2.303e-16	1.206e-15	yes	up	9.525	6.049	5.355	24.815	12.726	20.529	6.976	19.357
ENSBTAG00000012755	KLC4	0.386	-1.375	1.595e-77	5.641e-76	yes	down	45.412	48.462	49.302	18.12	16.364	17.806	47.725	17.43
ENSBTAG00000001945	ARG2	3.934	1.976	1.499e-79	5.699e-78	yes	up	12.217	10.786	16.824	56.601	50.403	54.245	13.276	53.75
ENSBTAG00000013085	-	2.12	1.084	0.001114	0.002205	yes	up	0.747	1.257	1.191	2.422	2.203	3.022	1.065	2.549
ENSBTAG00000013836	-	0.443	-1.173	0.01848	0.03046	yes	down	0.297	0.255	0.21	0.106	0.051	0.03	0.254	0.062
ENSBTAG00000015428	-	2.072	1.051	3.232e-14	1.496e-13	yes	up	2.026	2.15	2.242	4.834	4.334	4.579	2.139	4.582
ENSBTAG00000018809	RANGRF	2.459	1.298	2.536e-05	6.006e-05	yes	up	1.846	1.594	1.421	5.225	5.195	3.591	1.62	4.67
ENSBTAG00000045683	-	0.179	-2.478	1.976e-07	5.667e-07	yes	down	0.378	0.346	0.611	0.042	0	0.04	0.445	0.027
ENSBTAG00000000713	AGFG2	3.792	1.923	0	0	yes	up	41.477	40.546	40.834	157.418	156.404	151.542	40.952	155.121
ENSBTAG00000011446	SEMA7A	2.546	1.348	2.668e-18	1.555e-17	yes	up	1.684	2.569	2.902	6.622	6.425	5.895	2.385	6.314
ENSBTAG00000014020	RTKN2	3.38	1.757	7.725e-14	3.483e-13	yes	up	0.81	1.075	1.461	4.221	4.611	4.319	1.115	4.384
ENSBTAG00000026893	EXOC3L4	0.266	-1.909	5.118e-05	0.0001176	yes	down	0.486	0.337	0.26	0.095	0.041	0.02	0.361	0.052
ENSBTAG00000020632	NQO1	0.394	-1.342	1.666e-15	8.354e-15	yes	down	7.356	6.641	7.947	2.761	2.951	2.833	7.315	2.848
ENSBTAG00000020654	BAZ2B	0.383	-1.385	1.306e-16	6.946e-16	yes	down	1.711	1.439	1.561	0.518	0.615	0.658	1.57	0.597
ENSBTAG00000022396	-	9.586	3.261	2.697e-12	1.105e-11	yes	up	0	0.21	0.22	5.5	5.769	7.91	0.143	6.393
ENSBTAG00000014972	PTGER4	2.862	1.517	7.884e-28	7.169e-27	yes	up	1.531	1.667	1.701	4.76	5.226	4.579	1.633	4.855
ENSBTAG00000009230	FBLN7	2.768	1.469	6.3e-11	2.355e-10	yes	up	0.738	0.92	0.701	2.052	2.531	3.322	0.786	2.635
ENSBTAG00000013557	ERAP1	0.496	-1.012	2.878e-05	6.779e-05	yes	down	1.242	1.321	1.651	0.677	0.84	0.509	1.405	0.675
ENSBTAG00000012555	RBM15	2.13	1.091	3.721e-43	5.734e-42	yes	up	3.736	4.017	3.913	11.477	11.743	11.252	3.889	11.491
ENSBTAG00000031453	CCM2L	0.34	-1.558	0.001076	0.002134	yes	down	0.855	0.392	0.41	0	0.113	0.2	0.552	0.104
ENSBTAG00000046545	MEF2D	2.02	1.014	1.008e-63	2.704e-62	yes	up	20.572	22.746	23.67	47.822	45.751	44.479	22.329	46.017
ENSBTAG00000001640	EPB41L1	0.276	-1.858	2.151e-150	2.454e-148	yes	down	28.549	29.916	27.593	7.225	7.224	7.402	28.686	7.284
ENSBTAG00000011150	PFN2	0.487	-1.038	8.252e-29	7.769e-28	yes	down	27.883	24.851	26.562	11.71	12.583	14.494	26.432	12.929
ENSBTAG00000017611	CCSER2	0.437	-1.193	1.232e-40	1.739e-39	yes	down	6.122	5.885	6.736	3.269	3.299	3.382	6.248	3.317
ENSBTAG00000015630	RLIM	0.428	-1.226	1.079e-23	8.149e-23	yes	down	3.943	3.708	4.374	1.216	2.029	1.905	4.008	1.717
ENSBTAG00000014159	TTL	2.604	1.381	6.032e-47	1.043e-45	yes	up	14.549	15.641	20.778	43.739	46.243	45.626	16.989	45.203
ENSBTAG00000019497	ILDR2	0.373	-1.424	1.73e-54	3.699e-53	yes	down	10.885	11.751	12.571	4.506	3.842	4.758	11.736	4.369
ENSBTAG00000009575	TBC1D32	0.298	-1.745	8.214e-06	2.033e-05	yes	down	48.374	0.319	0.57	0.169	0.113	0.03	16.421	0.104
ENSBTAG00000011437	-	2.91	1.541	5.925e-123	4.76e-121	yes	up	18.979	20.014	23.62	62.937	62.863	60.01	20.871	61.937
ENSBTAG00000002980	GPT2	2.176	1.122	1.654e-65	4.648e-64	yes	up	13.514	15.176	16.074	33.584	32.328	31.441	14.921	32.451
ENSBTAG00000005178	MMAB	0.375	-1.415	8.471e-58	1.976e-56	yes	down	63.958	59.184	59.891	23.789	22.215	22.723	61.011	22.909
ENSBTAG00000038620	CIR1	0.469	-1.093	3.733e-08	1.138e-07	yes	down	11.434	9.611	8.797	5.003	4.652	4.07	9.947	4.575
ENSBTAG00000015144	GMIP	2.189	1.13	3.102e-35	3.653e-34	yes	up	6.545	8.463	7.957	17.834	17.532	16.19	7.655	17.185
ENSBTAG00000009964	DNASE1L2	0.471	-1.085	0.02591	0.04166	yes	down	0.225	0.237	0.41	0.138	0.092	0.02	0.291	0.083
ENSBTAG00000011838	PCED1B	3.856	1.947	1.992e-13	8.761e-13	yes	up	0.45	0.455	0.611	2.232	2.213	2.165	0.505	2.203
ENSBTAG00000011562	STK32C	0.349	-1.519	1.75e-13	7.715e-13	yes	down	6.284	7.78	6.956	2.253	2.654	2.204	7.007	2.37
ENSBTAG00000030340	-	2.233	1.159	2.051e-65	5.754e-64	yes	up	9.246	9.182	9.998	22.975	21.579	21.776	9.475	22.11
ENSBTAG00000046368	-	0.485	-1.045	0.02243	0.03645	yes	down	1.44	1.503	1.561	0.169	0	0	1.501	0.056
ENSBTAG00000004633	-	0.414	-1.271	0.001794	0.003463	yes	down	1.107	1.13	1.501	0.645	0.328	0.279	1.246	0.417
ENSBTAG00000010923	RAB9A	2.138	1.096	3.822e-34	4.361e-33	yes	up	15.422	17.481	17.635	36.948	36.089	36.808	16.846	36.615
ENSBTAG00000007196	TAGLN	2.753	1.461	7.421e-07	2.03e-06	yes	up	0.999	1.029	1.171	3.078	3.894	2.973	1.066	3.315
ENSBTAG00000019750	TMEM106B	0.413	-1.276	2.011e-17	1.12e-16	yes	down	8.526	7.251	7.286	3.12	2.9	3.481	7.688	3.167
ENSBTAG00000015541	DLC1	4.519	2.176	1.462e-145	1.588e-143	yes	up	3.214	3.853	4.424	17.897	18.331	17.825	3.83	18.018
ENSBTAG00000010798	SLC23A1	2.56	1.356	2.566e-18	1.499e-17	yes	up	1.594	1.603	1.431	3.205	3.392	3.541	1.543	3.379
ENSBTAG00000010604	PNO1	2.249	1.169	4.054e-29	3.881e-28	yes	up	22.112	15.759	21.878	45.463	44.849	47.043	19.916	45.785
ENSBTAG00000004925	-	0.339	-1.559	1.102e-14	5.26e-14	yes	down	2.044	1.321	1.852	0.55	0.625	0.618	1.739	0.598
ENSBTAG00000006037	WISP2	0.331	-1.594	0.001534	0.002981	yes	down	0.423	0.228	0.38	0.063	0.031	0	0.344	0.031
ENSBTAG00000011634	ACPP	0.262	-1.933	9.642e-07	2.609e-06	yes	down	0.792	0.774	0.781	0.18	0.133	0.13	0.782	0.148
ENSBTAG00000003977	SLC52A3	0.429	-1.22	0.001807	0.003487	yes	down	0.63	0.501	0.58	0.201	0.225	0.18	0.57	0.202
ENSBTAG00000031837	IMPDH2	2.362	1.24	4.933e-125	4.109e-123	yes	up	66.461	68.367	77.145	174.247	167.993	167.322	70.658	169.854
ENSBTAG00000011614	PDE7A	2.051	1.036	0.001832	0.003532	yes	up	0.54	0.656	0.721	1.439	1.394	1.576	0.639	1.47
ENSBTAG00000005410	RGS7	3.187	1.672	3.913e-11	1.484e-10	yes	up	1.206	0.747	0.59	3.237	2.961	2.963	0.848	3.054
ENSBTAG00000014310	HEATR5B	0.482	-1.054	1.808e-16	9.539e-16	yes	down	2.665	2.778	2.872	1.29	1.547	1.197	2.772	1.345
ENSBTAG00000038306	CBX2	2.211	1.145	8.932e-28	8.08e-27	yes	up	4.988	6.978	6.686	14.978	12.726	13.247	6.217	13.65
ENSBTAG00000027134	DYNC1I1	2.872	1.522	3.115e-11	1.19e-10	yes	up	0.603	0.692	1.131	3.533	3.002	2.673	0.809	3.069
ENSBTAG00000034075	SLC7A11	2.57	1.362	0.004271	0.007782	yes	up	0.099	0.1	0.14	0.603	0.461	0.409	0.113	0.491
ENSBTAG00000035265	TMEM192	0.476	-1.071	1.604e-19	1.005e-18	yes	down	13.694	11.915	13.131	6.41	6.742	6.135	12.913	6.429
ENSBTAG00000022109	SCOC	0.489	-1.031	2.279e-14	1.067e-13	yes	down	13.973	10.813	11.83	5.194	6.845	6.005	12.205	6.015
ENSBTAG00000004593	TOP2B	0.445	-1.168	1.145e-52	2.307e-51	yes	down	16.062	15.049	15.983	6.876	7.859	6.224	15.698	6.986
ENSBTAG00000025494	PAQR8	0.401	-1.318	8.046e-53	1.628e-51	yes	down	11.164	11.806	13.561	5.247	4.929	4.848	12.177	5.008
ENSBTAG00000021506	ARL6IP5	2.676	1.42	2.936e-127	2.555e-125	yes	up	47.834	49.993	53.015	139.806	131.72	139.641	50.281	137.056
ENSBTAG00000010493	SERTAD1	2.422	1.276	1.249e-90	5.787e-89	yes	up	45.448	45.639	46.88	114.091	118.502	108	45.989	113.531
ENSBTAG00000011088	SLC6A6	2.293	1.197	2.408e-127	2.109e-125	yes	up	22.247	23.493	24.451	62.546	58.324	58.783	23.397	59.884
ENSBTAG00000037778	-	3.112	1.638	2.162e-07	6.174e-07	yes	up	1.81	0.547	1.471	4.136	3.72	6.005	1.276	4.62
ENSBTAG00000022991	NBEA	0.452	-1.145	1.029e-06	2.778e-06	yes	down	0.495	0.483	0.47	0.18	0.215	0.239	0.483	0.211
ENSBTAG00000019746	CCDC66	0.268	-1.902	8.337e-16	4.229e-15	yes	down	1.44	1.458	1.281	0.317	0.441	0.309	1.393	0.356
ENSBTAG00000017056	PKLR	0.442	-1.177	7.59e-07	2.074e-06	yes	down	1.395	1.439	1.731	0.603	0.768	0.579	1.522	0.65
ENSBTAG00000048059	TMEM86A	2.397	1.261	4.992e-78	1.793e-76	yes	up	30.169	34.58	34.359	82.845	84.647	81.097	33.036	82.863
ENSBTAG00000047357	RNF208	0.202	-2.306	4.576e-17	2.495e-16	yes	down	10.741	8.627	8.057	1.29	2.142	1.446	9.142	1.626
ENSBTAG00000039442	SEC62	0.412	-1.279	2.204e-46	3.721e-45	yes	down	17.664	19.339	18.956	8.187	9.396	7.421	18.653	8.335
ENSBTAG00000016043	GNB3	0.444	-1.171	0.01498	0.02509	yes	down	0.504	0.182	0.631	0.148	0.154	0.06	0.439	0.121
ENSBTAG00000018334	PLAGL2	2.738	1.453	5.776e-22	4.056e-21	yes	up	2.89	3.753	3.933	9.552	9.919	10.604	3.525	10.025
ENSBTAG00000006608	GGT5	0.409	-1.289	9.166e-08	2.709e-07	yes	down	2.422	2.751	2.592	0.963	0.922	1.167	2.588	1.017
ENSBTAG00000002505	GPR3	3.2	1.678	0.0007084	0.001436	yes	up	0	0.055	0.24	0.994	0.717	0.698	0.098	0.803
ENSBTAG00000021801	-	0.484	-1.047	2.86e-15	1.413e-14	yes	down	5.231	4.418	5.995	2.634	2.664	2.384	5.215	2.561
ENSBTAG00000018123	FBLN5	2.49	1.316	0.008963	0.01555	yes	up	0.018	0.018	0.02	0.296	0.072	0.09	0.019	0.153
ENSBTAG00000025149	RPAIN	2.015	1.011	1.136e-05	2.778e-05	yes	up	4.051	4.801	4.164	8.166	11.497	8.07	4.339	9.244
ENSBTAG00000031059	LRRC61	0.424	-1.237	2.413e-10	8.605e-10	yes	down	10.903	9.51	9.528	3.269	4.324	4.05	9.98	3.881
ENSBTAG00000009705	SERPINF1	2.821	1.496	0.002988	0.005591	yes	up	0.072	0.036	0	0.338	0.154	0.638	0.036	0.377
ENSBTAG00000005002	GALE	2.227	1.155	3.329e-70	1.023e-68	yes	up	32.411	33.477	41.115	85.679	87.342	84.04	35.668	85.687
ENSBTAG00000021160	AP1M2	0.397	-1.332	0.008204	0.01434	yes	down	0.144	0.319	0.36	0	0.092	0.03	0.274	0.041
ENSBTAG00000005218	PDE3B	0.477	-1.068	1.554e-39	2.116e-38	yes	down	11.713	11.97	14.692	5.913	6.332	6.424	12.792	6.223
ENSBTAG00000019267	MMP2	2.896	1.534	0.002326	0.00442	yes	up	0	0.027	0	0.18	0.092	0.14	0.009	0.137
ENSBTAG00000001060	CXCR4	6.783	2.762	8.35e-14	3.753e-13	yes	up	0.225	0.027	0.33	2.242	1.568	2.155	0.194	1.988
ENSBTAG00000000057	THBS3	0.257	-1.959	2.647e-18	1.544e-17	yes	down	2.233	2.195	2.042	0.656	0.492	0.429	2.157	0.526
ENSBTAG00000006167	KIAA1107	0.367	-1.446	2.302e-05	5.468e-05	yes	down	0.954	0.656	0.981	0.413	0.236	0.229	0.864	0.293
ENSBTAG00000014597	C19orf68	0.463	-1.111	0.0001066	0.0002373	yes	down	3.97	4.619	3.883	1.269	1.783	1.436	4.157	1.496
ENSBTAG00000015228	CD74	0.143	-2.803	0	0	yes	down	128.195	126.412	137.186	16.988	20.37	18.843	130.598	18.734
ENSBTAG00000012741	CCPG1	0.412	-1.28	1.893e-22	1.359e-21	yes	down	11.461	8.089	9.398	3.639	4.375	3.93	9.649	3.981
ENSBTAG00000016512	TTC21B	0.282	-1.828	4.369e-49	8.091e-48	yes	down	5.501	4.965	5.144	1.396	1.496	1.496	5.203	1.463
ENSBTAG00000001294	PPP1R15A	5.967	2.577	0	0	yes	up	11.551	11.287	10.609	70.405	67.535	66.324	11.149	68.088
ENSBTAG00000012012	CYB5A	0.496	-1.012	7.236e-16	3.685e-15	yes	down	25.974	23.439	29.915	13.053	13.28	13.037	26.443	13.123
ENSBTAG00000011529	ATR	0.49	-1.029	1.499e-09	5.043e-09	yes	down	1.972	1.53	2.022	0.571	1.086	0.808	1.841	0.822
ENSBTAG00000008575	CGNL1	0.407	-1.297	5.732e-53	1.17e-51	yes	down	15.855	18.137	14.943	6.537	6.783	6.274	16.312	6.531
ENSBTAG00000011081	KBTBD8	0.389	-1.363	0.003629	0.006685	yes	down	0.54	0.264	0.49	0.138	0.113	0.08	0.431	0.11
ENSBTAG00000004034	SESN3	0.24	-2.057	6.279e-156	7.611e-154	yes	down	12.442	11.87	14.202	3.586	3.525	4.638	12.838	3.916
ENSBTAG00000048170	PCDHA11	0.137	-2.869	1.461e-10	5.315e-10	yes	down	0.864	0.729	0.47	0.042	0.082	0	0.688	0.041
ENSBTAG00000020714	DDX19B	2.038	1.027	2.797e-28	2.578e-27	yes	up	11.389	12.27	11.9	23.863	26.344	23.93	11.853	24.712
ENSBTAG00000006568	-	0.441	-1.18	0.0002541	0.0005419	yes	down	1.81	1.94	2.032	0.582	0.881	0.858	1.927	0.774
ENSBTAG00000045904	PIM3	2.57	1.362	1.004e-63	2.699e-62	yes	up	14.666	16.789	19.526	46.436	45.003	42.434	16.994	44.624
ENSBTAG00000004342	CCDC87	0.409	-1.289	8.311e-06	2.056e-05	yes	down	1.269	1.102	1.982	0.677	0.615	0.359	1.451	0.55
ENSBTAG00000024476	CKS1B	2.537	1.343	6.426e-103	3.728e-101	yes	up	92.975	81.302	113.476	266.685	280.798	265.756	95.918	271.08
ENSBTAG00000003225	IMP4	2.53	1.339	1.776e-89	8.011e-88	yes	up	28.864	29.314	31.707	76.868	80.948	73.586	29.962	77.134
ENSBTAG00000011581	BSN	0.407	-1.296	1.032e-21	7.131e-21	yes	down	34.491	37.604	33.809	29.998	24.684	20.619	35.301	25.1
ENSBTAG00000012496	MTMR11	0.396	-1.337	1.476e-10	5.369e-10	yes	down	2.494	2.487	2.572	0.952	0.984	1.057	2.518	0.998
ENSBTAG00000009585	CDH16	0.166	-2.593	2.577e-59	6.236e-58	yes	down	7.221	7.005	6.896	1.46	1.025	0.898	7.041	1.128
ENSBTAG00000012595	RIDA	0.373	-1.421	1.524e-25	1.244e-24	yes	down	28.126	24.058	24.22	8.293	10.954	9.227	25.468	9.491
ENSBTAG00000011337	ANKRD33B	2.065	1.046	3.077e-110	1.97e-108	yes	up	32.033	33.669	35.64	63.16	58.867	60.21	33.781	60.746
ENSBTAG00000014879	FAM185A	0.479	-1.061	9.344e-11	3.446e-10	yes	down	2.953	2.542	2.492	1.333	1.465	1.197	2.662	1.332
ENSBTAG00000002340	STEAP4	0.449	-1.156	0.01988	0.03262	yes	down	0.396	0.137	0.11	0	0.031	0.03	0.214	0.02
ENSBTAG00000003455	ANKRD6	0.468	-1.094	8.132e-13	3.45e-12	yes	down	3.52	3.471	3.503	1.46	1.414	2.025	3.498	1.633
ENSBTAG00000006771	FRY	0.376	-1.412	1.867e-05	4.475e-05	yes	down	2.089	1.467	1.902	0.465	0.564	0.539	1.819	0.523
ENSBTAG00000025634	-	0.498	-1.006	0.003679	0.006765	yes	down	1.035	1.266	1.071	0.465	0.748	0.539	1.124	0.584
ENSBTAG00000016571	-	0.437	-1.194	6.113e-91	2.862e-89	yes	down	58.907	59.968	58.82	27.343	25.555	23.801	59.232	25.566
ENSBTAG00000014773	HMMR	0.369	-1.44	6.856e-34	7.712e-33	yes	down	12.496	9.428	13.001	3.734	4.949	4.2	11.642	4.294
ENSBTAG00000043295	SNORA13	2.882	1.527	2.825e-173	4.169e-171	yes	up	123.847	118.879	127.407	378.291	356.89	348.37	123.378	361.184
ENSBTAG00000006819	-	0.47	-1.088	3.099e-20	1.995e-19	yes	down	6.374	5.748	6.275	3.216	3.105	2.933	6.132	3.085
ENSBTAG00000007343	PDLIM7	0.463	-1.11	4.733e-92	2.247e-90	yes	down	375.619	416.358	437.889	195.095	188.128	173.746	409.955	185.656
ENSBTAG00000000436	TNFAIP3	6.639	2.731	7.375e-152	8.485e-150	yes	up	1.377	1.895	2.162	12.186	11.261	12.259	1.811	11.902
ENSBTAG00000002515	-	0.454	-1.138	2.329e-06	6.077e-06	yes	down	3.691	3.917	3.763	1.999	2.029	2.594	3.79	2.207
ENSBTAG00000003199	SLC35C1	4.335	2.116	3.423e-158	4.303e-156	yes	up	19.879	23.521	26.973	107.226	105.243	101.477	23.458	104.649
ENSBTAG00000011100	CTSC	2.245	1.167	1.185e-45	1.976e-44	yes	up	28.441	25.643	22.969	57.448	58.191	61.666	25.684	59.102
ENSBTAG00000037488	JRKL	0.46	-1.12	1.542e-06	4.09e-06	yes	down	3.484	3.298	3.253	1.64	1.363	1.476	3.345	1.493
ENSBTAG00000002282	-	2.563	1.358	2.772e-213	6.17e-211	yes	up	226.96	231.791	256.326	639.053	621.816	603.184	238.359	621.351
ENSBTAG00000016723	GFI1	2.038	1.027	0.001714	0.003317	yes	up	0.189	0.556	0.851	1.28	1.096	1.257	0.532	1.211
ENSBTAG00000001197	SLAMF7	8.095	3.017	3.19e-86	1.379e-84	yes	up	1.819	1.184	2.112	15.602	13.372	15.042	1.705	14.672
ENSBTAG00000006193	IRAK2	3.681	1.88	2.682e-21	1.817e-20	yes	up	0.729	0.902	0.891	3.089	3.279	3.012	0.841	3.127
ENSBTAG00000045661	Metazoa_SRP	0.1	-3.315	1.31e-14	6.214e-14	yes	down	316.469	316.236	629.821	33.182	19.417	7.86	420.842	20.153
ENSBTAG00000002044	SIRT3	0.249	-2.007	2.623e-19	1.627e-18	yes	down	6.041	5.202	6.546	1.068	1.66	1.526	5.93	1.418
ENSBTAG00000010501	SELENOV	4.962	2.311	2.138e-25	1.733e-24	yes	up	0.369	0.273	0.46	1.841	2.152	2.005	0.367	1.999
ENSBTAG00000012351	-	0.393	-1.349	5.829e-94	2.837e-92	yes	down	84.197	94.21	73.112	40.629	36.519	32.638	83.84	36.595
ENSBTAG00000020355	KLF4	11.656	3.543	4.322e-182	6.904e-180	yes	up	1.468	1.266	1.421	16.459	16.886	16.928	1.385	16.758
ENSBTAG00000016932	SENP7	0.479	-1.061	3.297e-07	9.274e-07	yes	down	1.558	1.412	1.241	0.624	0.523	0.838	1.404	0.662
ENSBTAG00000001071	WRAP53	2.266	1.18	1.757e-76	6.069e-75	yes	up	39.353	44.391	43.967	104.783	102.64	93.008	42.57	100.144
ENSBTAG00000010832	JAGN1	2.395	1.26	7.352e-75	2.452e-73	yes	up	48.761	52.216	57.158	129.45	126.392	125.586	52.712	127.143
ENSBTAG00000013125	PLAUR	3.004	1.587	2.829e-200	5.649e-198	yes	up	58.97	61.689	67.157	205.134	204.502	195.691	62.605	201.776
ENSBTAG00000019409	GNPTAB	0.262	-1.935	1.689e-103	9.968e-102	yes	down	11.497	11.451	11.36	2.919	3.064	3.052	11.436	3.012
ENSBTAG00000005124	JADE3	0.453	-1.143	4.615e-13	1.983e-12	yes	down	4.853	4.728	5.565	2.75	1.998	2.095	5.049	2.281
ENSBTAG00000008617	CSTF3	0.348	-1.524	1.37e-33	1.536e-32	yes	down	12.883	11.924	12.25	3.745	3.976	5.197	12.352	4.306
ENSBTAG00000018730	ZBTB17	2.291	1.196	8.145e-64	2.194e-62	yes	up	10.381	11.095	11.65	27.058	25.955	25.297	11.042	26.103
ENSBTAG00000006679	MITF	0.382	-1.387	1.516e-22	1.093e-21	yes	down	3.439	2.66	3.743	1.481	1.557	1.177	3.281	1.405
ENSBTAG00000010220	DCLRE1C	0.489	-1.033	0.0005675	0.001164	yes	down	1.368	1.275	1.281	0.772	0.707	0.339	1.308	0.606
ENSBTAG00000012963	VILL	0.408	-1.294	2.338e-67	6.841e-66	yes	down	28.828	30.125	30.476	11.995	13.608	11.362	29.81	12.322
ENSBTAG00000002613	MIS18BP1	0.498	-1.006	2.444e-11	9.412e-11	yes	down	6.05	5.22	6.756	2.57	3.279	3.292	6.009	3.047
ENSBTAG00000000275	PARP11	0.393	-1.347	1.35e-25	1.107e-24	yes	down	3.709	3.626	3.663	1.396	1.578	1.337	3.666	1.437
ENSBTAG00000012629	ZNF362	0.467	-1.099	1.584e-13	6.997e-13	yes	down	4.312	4.628	4.454	2.01	2.275	2.005	4.465	2.097
ENSBTAG00000026242	BAALC	0.295	-1.761	0.0004159	0.0008661	yes	down	0.387	0.273	0.13	0	0	0	0.263	0
ENSBTAG00000024904	KIAA1683	0.356	-1.492	0.00277	0.005209	yes	down	0.144	0.128	0.09	0.011	0.01	0.03	0.121	0.017
ENSBTAG00000047883	-	2.398	1.262	0.005949	0.01062	yes	up	0.819	0.146	0.17	0.423	0.4	0.998	0.378	0.607
ENSBTAG00000004187	WDR66	0.249	-2.004	5.988e-05	0.0001367	yes	down	0.234	0.282	0.08	0.042	0	0	0.199	0.014
ENSBTAG00000015047	-	0.351	-1.512	0.002652	0.004999	yes	down	0.072	0.273	0.36	0	0.051	0	0.235	0.017
ENSBTAG00000005240	ZNF605	0.488	-1.036	0.01382	0.02329	yes	down	0.585	0.51	0.43	0.138	0.287	0.19	0.508	0.205
ENSBTAG00000019417	ARMCX2	0.325	-1.621	0.0003132	0.0006625	yes	down	0.531	0.51	0.26	0.169	0.041	0.07	0.434	0.093
ENSBTAG00000047231	TNNI1	0.291	-1.782	0.0003679	0.0007712	yes	down	1.63	0.729	0.28	0.169	0	0.06	0.88	0.076
ENSBTAG00000013937	SPICE1	0.471	-1.086	8.943e-16	4.53e-15	yes	down	6.599	6.003	5.465	2.856	2.705	2.993	6.022	2.851
ENSBTAG00000032719	TFRC	2.87	1.521	6.826e-96	3.497e-94	yes	up	11.938	14.612	17.635	40.164	43.149	45.267	14.728	42.86
ENSBTAG00000030674	AK4	2.862	1.517	2.948e-52	5.869e-51	yes	up	7.094	8.9	10.949	29.702	31.303	31.302	8.981	30.769
ENSBTAG00000022847	HEATR5A	0.453	-1.141	7.227e-30	7.12e-29	yes	down	7.076	6.131	6.375	3.11	3.679	3.681	6.527	3.49
ENSBTAG00000018951	TBC1D9	2.547	1.349	2.532e-97	1.348e-95	yes	up	7.509	7.579	8.007	20.838	20.862	20.11	7.698	20.603
ENSBTAG00000019993	APLN	3.2	1.678	4.862e-06	1.228e-05	yes	up	0.414	0.392	0.27	1.64	1.803	0.998	0.359	1.48
ENSBTAG00000023731	MC1R	0.443	-1.173	5.559e-06	1.396e-05	yes	down	2.017	2.578	2.632	1.259	0.881	0.918	2.409	1.019
ENSBTAG00000009798	DCDC2	0.245	-2.028	6.157e-150	6.966e-148	yes	down	21.752	20.578	23.63	7.616	7.347	6.993	21.987	7.319
ENSBTAG00000021071	TRIM8	2.535	1.342	8.087e-191	1.339e-188	yes	up	190.515	207.869	210.017	508.502	490.864	471.413	202.8	490.26
ENSBTAG00000013798	PTPRN	0.261	-1.94	0.0001187	0.0002624	yes	down	0.171	0.1	0.14	0	0	0.01	0.137	0.003
ENSBTAG00000020495	SH3YL1	0.407	-1.296	1.766e-20	1.154e-19	yes	down	22.121	18.019	18.285	8.134	7.992	7.81	19.475	7.979
ENSBTAG00000002827	ACAT2	0.404	-1.308	1.541e-235	4.358e-233	yes	down	469.135	463.837	494.587	197.348	196.663	191.083	475.853	195.031
ENSBTAG00000039129	-	3.044	1.606	1.472e-193	2.664e-191	yes	up	21.229	21.58	23.63	79.195	76.378	78.713	22.146	78.095
ENSBTAG00000040169	-	0.409	-1.29	0.0002208	0.0004736	yes	down	0.576	0.619	0.731	0.159	0.174	0.359	0.642	0.231
ENSBTAG00000014411	TMEM263	0.496	-1.012	2.357e-42	3.528e-41	yes	down	26.73	24.632	26.943	11.847	14.366	13.147	26.102	13.12
ENSBTAG00000002321	AMT	0.35	-1.516	8.113e-22	5.666e-21	yes	down	6.347	5.156	4.294	1.766	1.711	1.815	5.266	1.764
ENSBTAG00000024688	PHIP	0.439	-1.189	4.408e-24	3.379e-23	yes	down	3.178	2.742	3.093	1.312	1.404	1.347	3.004	1.354
ENSBTAG00000038486	-	0.354	-1.498	0.002715	0.00511	yes	down	0.198	0.355	0.631	0	0.051	0	0.395	0.017
ENSBTAG00000010447	LSP1	0.457	-1.131	0.01117	0.0191	yes	down	0.837	0.41	0.53	0.19	0.225	0.19	0.592	0.202
ENSBTAG00000033523	-	0.468	-1.096	0.0002266	0.0004856	yes	down	1.296	1.667	1.792	0.444	0.768	0.868	1.585	0.693
ENSBTAG00000003947	SSBP4	0.356	-1.49	5.625e-10	1.944e-09	yes	down	5.996	6.304	7.626	2.676	2.142	2.464	6.642	2.427
ENSBTAG00000020087	CAMK2A	0.458	-1.128	0.009019	0.01564	yes	down	0.234	0.383	0.31	0.116	0.072	0.14	0.309	0.109
ENSBTAG00000011809	NUDT8	0.474	-1.076	0.01038	0.01785	yes	down	3.061	1.111	1.481	0.402	0.348	1.017	1.884	0.589
ENSBTAG00000010138	SEMA3B	0.256	-1.968	5.599e-19	3.407e-18	yes	down	3.277	2.942	3.123	0.857	0.697	0.708	3.114	0.754
ENSBTAG00000038112	-	2.449	1.292	4.566e-26	3.855e-25	yes	up	4.493	3.944	5.054	11.815	11.159	11.072	4.497	11.349
ENSBTAG00000003111	ATM	0.38	-1.396	4.456e-14	2.04e-13	yes	down	0.99	0.902	0.931	0.307	0.441	0.309	0.941	0.352
ENSBTAG00000013726	RNPEP	0.421	-1.247	3.782e-94	1.861e-92	yes	down	79.948	81.794	83.04	36.609	34.439	33.526	81.594	34.858
ENSBTAG00000039162	-	0.464	-1.108	0.0003349	0.0007065	yes	down	0.603	1.066	0.821	0.317	0.441	0.319	0.83	0.359
ENSBTAG00000003326	NAIP	2.127	1.089	0.0006378	0.001302	yes	up	0.144	0.41	0.22	0.508	0.728	0.638	0.258	0.625
ENSBTAG00000014799	ARMC7	0.492	-1.024	1.171e-15	5.91e-15	yes	down	14.225	15.204	12.39	5.976	6.312	8.229	13.94	6.839
ENSBTAG00000011916	USP8	0.493	-1.019	1.345e-18	7.958e-18	yes	down	8.499	7.315	8.477	3.184	4.437	4.259	8.097	3.96
ENSBTAG00000023374	FUT1	2.795	1.483	0.002987	0.005589	yes	up	0	0	0.02	0.116	0.195	0.18	0.007	0.164
ENSBTAG00000003920	TGM1	2.049	1.035	0.03029	0.04798	yes	up	0	0.018	0	0.085	0.154	0.02	0.006	0.086
ENSBTAG00000032122	CD19	2.151	1.105	0.02588	0.04162	yes	up	0.027	0	0.03	0.127	0.102	0.209	0.019	0.146
ENSBTAG00000007619	PUSL1	3.242	1.697	1.073e-30	1.086e-29	yes	up	4.222	4.609	6.335	17.009	18.034	16.609	5.055	17.217
ENSBTAG00000008313	KLF15	3.864	1.95	4.602e-09	1.501e-08	yes	up	0.36	0.164	0.28	1.29	1.127	1.416	0.268	1.278
ENSBTAG00000003701	VASH2	0.463	-1.111	4.978e-21	3.335e-20	yes	down	12.289	8.782	9.928	5.215	4.662	5.077	10.333	4.985
ENSBTAG00000003349	JAKMIP2	0.213	-2.229	1.569e-08	4.935e-08	yes	down	0.531	0.373	0.801	0.074	0.082	0.09	0.568	0.082
ENSBTAG00000021903	KIAA0319	0.469	-1.091	0.02152	0.03516	yes	down	0.162	0.155	0.21	0.063	0.01	0.1	0.176	0.058
ENSBTAG00000032451	-	0.427	-1.227	0.01426	0.02397	yes	down	1.008	2.715	3.473	0.413	1.086	0	2.399	0.5
ENSBTAG00000006121	SBK2	0.328	-1.61	0.001342	0.002627	yes	down	0.324	0.383	0.681	0	0.061	0	0.463	0.02
ENSBTAG00000021962	CXorf23	0.475	-1.073	3.661e-09	1.202e-08	yes	down	3.619	3.553	3.963	1.629	1.865	1.905	3.712	1.8
ENSBTAG00000000037	CWC27	0.43	-1.217	4.422e-06	1.123e-05	yes	down	10.984	29.132	2.852	1.195	1.24	0.599	14.323	1.011
ENSBTAG00000001173	PLXNA2	5.688	2.508	1.579e-87	7.005e-86	yes	up	0.99	1.02	0.921	6.653	6.455	6.205	0.977	6.438
ENSBTAG00000008220	C15H11orf71	0.304	-1.717	1.583e-18	9.347e-18	yes	down	14.198	16.725	21.148	4.908	4.304	5.985	17.357	5.066
ENSBTAG00000005164	GZMK	3.866	1.951	0.0001032	0.0002301	yes	up	0	0	0.15	1.015	1.342	0.509	0.05	0.955
ENSBTAG00000013001	ZNF84	0.42	-1.25	0.01225	0.02082	yes	down	0.378	0.164	0.27	0.127	0	0.05	0.271	0.059
ENSBTAG00000010509	CDK3	0.453	-1.143	3.215e-06	8.289e-06	yes	down	3.304	3.407	2.983	1.365	1.086	1.776	3.231	1.409
ENSBTAG00000007367	AIMP2	2.107	1.075	2.503e-59	6.068e-58	yes	up	37.264	37.64	38.793	83.278	82.475	80.738	37.899	82.164
ENSBTAG00000012962	SARS	2.93	1.551	5.24e-250	1.824e-247	yes	up	113.953	115.681	129.97	368.168	359.83	344.659	119.868	357.552
ENSBTAG00000003353	SLC6A2	2.594	1.375	9.843e-05	0.00022	yes	up	0.162	0.246	0.17	0.476	0.625	0.698	0.193	0.6
ENSBTAG00000004019	PMEL	2.027	1.019	7.364e-07	2.014e-06	yes	up	1.431	1.348	1.451	3.247	2.879	2.853	1.41	2.993
ENSBTAG00000027444	-	0.492	-1.024	1.259e-17	7.088e-17	yes	down	6.149	7.652	6.836	3.681	3.422	3.531	6.879	3.545
ENSBTAG00000020504	CDK2AP1	2.252	1.171	2.233e-53	4.628e-52	yes	up	27.694	26.955	33.238	71.611	64.625	65.417	29.296	67.218
ENSBTAG00000002965	NEURL3	0.454	-1.14	0.01506	0.0252	yes	down	1.026	0.993	0.611	0.413	0.246	0.18	0.877	0.28
ENSBTAG00000017670	-	0.391	-1.354	7.525e-08	2.234e-07	yes	down	2.548	2.46	2.772	1.216	0.646	1.007	2.593	0.956
ENSBTAG00000039888	MAGED2	0.382	-1.39	5.23e-122	4.128e-120	yes	down	68.19	68.713	76.204	28.454	27.195	26.803	71.036	27.484
ENSBTAG00000015649	TMEM156	2.015	1.011	0.02861	0.04552	yes	up	0.126	0.228	0.17	0.529	0.533	0.389	0.175	0.484
ENSBTAG00000017165	MATN2	0.352	-1.507	4.147e-87	1.822e-85	yes	down	39.875	42.56	38.392	15.972	13.054	14.065	40.276	14.364
ENSBTAG00000037704	-	2.676	1.42	9.338e-06	2.301e-05	yes	up	0.711	0.729	0.781	1.946	2.695	2.195	0.74	2.279
ENSBTAG00000030474	-	0.371	-1.431	8.036e-10	2.747e-09	yes	down	1.873	2.15	1.711	0.571	0.656	0.828	1.911	0.685
ENSBTAG00000018577	SLC7A1	2.778	1.474	5.136e-45	8.351e-44	yes	up	7.365	8.927	10.939	26.085	26.17	25.307	9.077	25.854
ENSBTAG00000002294	SIM1	0.342	-1.549	2.102e-21	1.43e-20	yes	down	2.323	2.359	2.322	0.804	1.178	0.848	2.335	0.943
ENSBTAG00000043202	SNORD50	6.08	2.604	6.869e-95	3.48e-93	yes	up	4.655	4.81	6.926	35.086	33.312	35.272	5.464	34.557
ENSBTAG00000021176	CRISPLD2	0.378	-1.402	2.439e-06	6.358e-06	yes	down	0.828	0.574	0.711	0.222	0.277	0.239	0.704	0.246
ENSBTAG00000002341	ETS1	2.693	1.429	1.233e-145	1.349e-143	yes	up	28.684	28.549	35.75	93.814	93.859	96.14	30.994	94.604
ENSBTAG00000010564	ELOVL6	0.273	-1.873	3.754e-170	5.149e-168	yes	down	88.573	74.233	79.227	21.748	22.491	22.075	80.678	22.105
ENSBTAG00000007870	FKBP14	0.201	-2.313	5.515e-30	5.465e-29	yes	down	4.691	3.407	3.573	0.571	0.799	0.858	3.89	0.743
ENSBTAG00000006491	AGL	0.299	-1.744	5.377e-12	2.165e-11	yes	down	0.819	0.82	0.911	0.201	0.287	0.229	0.85	0.239
ENSBTAG00000011905	RRAS2	2.024	1.017	1.787e-44	2.871e-43	yes	up	25.749	22.027	25.802	50.286	50.639	50.873	24.526	50.599
ENSBTAG00000003457	ATF5	2.241	1.164	4.403e-20	2.818e-19	yes	up	8.499	11.232	12.18	26.169	25.412	21.915	10.637	24.499
ENSBTAG00000010841	FMO5	0.407	-1.298	1.354e-29	1.322e-28	yes	down	5.843	5.948	6.205	3.163	3.043	2.574	5.999	2.927
ENSBTAG00000032477	HECTD1	0.429	-1.221	8.982e-40	1.234e-38	yes	down	8.787	7.934	8.667	3.142	4.293	3.481	8.463	3.639
ENSBTAG00000037885	PCDHB1	0.154	-2.695	6.883e-08	2.051e-07	yes	down	0.414	0.255	0.31	0	0	0	0.326	0
ENSBTAG00000015945	TMEM81	0.454	-1.138	0.0221	0.036	yes	down	0.45	0.018	0.06	0.032	0.02	0	0.176	0.017
ENSBTAG00000011482	SLC43A2	0.235	-2.092	1.676e-42	2.525e-41	yes	down	6.788	5.794	5.144	1.439	1.322	1.377	5.909	1.379
ENSBTAG00000016704	SLC37A2	0.449	-1.156	0.01263	0.02141	yes	down	0.342	0.191	0.23	0.116	0.051	0.08	0.254	0.082
ENSBTAG00000019630	RGL1	2.402	1.264	1.353e-14	6.412e-14	yes	up	1.116	0.875	1.071	2.634	2.367	2.165	1.021	2.389
ENSBTAG00000039861	-	4.341	2.118	4.231e-09	1.382e-08	yes	up	0.081	0.437	0.36	1.597	1.65	1.825	0.293	1.691
ENSBTAG00000020928	ADPRHL1	0.122	-3.035	7.066e-179	1.103e-176	yes	down	60.447	57.353	55.056	6.537	7.951	6.444	57.619	6.977
ENSBTAG00000004028	POLK	0.461	-1.116	1.89e-09	6.317e-09	yes	down	2.116	1.931	1.912	0.74	1.086	0.898	1.986	0.908
ENSBTAG00000013306	ZBTB7C	0.363	-1.462	1.298e-07	3.785e-07	yes	down	1.612	2.605	2.272	0.772	0.584	0.828	2.163	0.728
ENSBTAG00000000879	C8orf33	2.65	1.406	5.203e-33	5.724e-32	yes	up	10.615	12.963	16.984	36.779	38.783	34.653	13.521	36.738
ENSBTAG00000020924	FBXW9	0.303	-1.721	2.428e-12	9.981e-12	yes	down	3.007	3.234	2.902	0.899	0.83	0.868	3.048	0.866
ENSBTAG00000025664	-	2.39	1.257	0.01057	0.01815	yes	up	0	0.1	0	0.793	0.707	0.299	0.033	0.6
ENSBTAG00000038889	RILP	0.298	-1.746	1.366e-08	4.316e-08	yes	down	3.394	3.024	2.472	0.804	0.881	0.668	2.963	0.784
ENSBTAG00000006017	NFKB2	2.034	1.024	1.716e-93	8.289e-92	yes	up	39.029	41.466	43.567	87.975	86.584	82.913	41.354	85.824
ENSBTAG00000031194	PHLDA2	2.339	1.226	0.0001843	0.0003996	yes	up	2.881	0.811	2.142	5.5	5.359	4.599	1.945	5.153
ENSBTAG00000005495	-	0.459	-1.123	5.213e-28	4.766e-27	yes	down	12.064	12.617	13.111	11.244	13.382	10.234	12.597	11.62
ENSBTAG00000014250	ZC3HAV1L	2.17	1.118	2.083e-12	8.588e-12	yes	up	0.756	0.975	1.121	2.211	2.111	2.085	0.951	2.136
ENSBTAG00000019279	MLH3	0.323	-1.631	1.84e-15	9.202e-15	yes	down	1.891	1.558	1.381	0.645	0.492	0.479	1.61	0.539
ENSBTAG00000001444	TNXB	2.178	1.123	1.325e-35	1.581e-34	yes	up	4.979	8.144	5.054	14.692	15.237	17.586	6.059	15.838
ENSBTAG00000019625	EHHADH	0.334	-1.583	1.597e-13	7.052e-13	yes	down	3.772	4.236	4.584	1.809	2.203	1.157	4.197	1.723
ENSBTAG00000012305	ADGRL2	2.599	1.378	0.001274	0.002501	yes	up	0.036	0.036	0.09	0.254	0.143	0.19	0.054	0.196
ENSBTAG00000003068	MSMO1	0.355	-1.495	5.345e-144	5.625e-142	yes	down	196.16	172.16	183.835	64.513	66.091	68.329	184.052	66.311
ENSBTAG00000014458	MROH1	0.266	-1.913	8.101e-150	9.09e-148	yes	down	17.403	18.337	17.445	4.728	4.724	4.828	17.728	4.76
ENSBTAG00000016260	LRRK2	0.277	-1.854	5.744e-76	1.964e-74	yes	down	4.204	4.045	4.784	1.153	1.137	1.287	4.344	1.192
ENSBTAG00000008167	TTC3	0.267	-1.904	5.497e-44	8.728e-43	yes	down	2.656	2.487	2.902	0.592	0.789	0.748	2.682	0.71
ENSBTAG00000010510	DHX29	0.491	-1.025	2.342e-13	1.024e-12	yes	down	3.997	3.853	3.973	1.502	2.234	2.085	3.941	1.94
ENSBTAG00000003202	OPRD1	2.539	1.344	6.118e-06	1.53e-05	yes	up	1.918	1.385	1.341	3.163	3.996	3.581	1.548	3.58
ENSBTAG00000014601	SGCB	0.368	-1.444	3.934e-36	4.808e-35	yes	down	7.121	5.821	6.846	2.2	2.623	2.474	6.596	2.432
ENSBTAG00000047122	5S_rRNA	0.26	-1.946	0.0001059	0.0002357	yes	down	0	0	0	0	0	0	0	0
ENSBTAG00000020418	CA5B	0.485	-1.044	4.92e-20	3.143e-19	yes	down	9.426	10.13	9.608	5.987	4.334	5.337	9.721	5.219
ENSBTAG00000043993	C21orf62	3.43	1.778	0.0001649	0.0003593	yes	up	0.063	0.091	0.1	0.476	0.687	0.549	0.085	0.571
ENSBTAG00000010085	SLC7A2	8.089	3.016	1.676e-269	7.585e-267	yes	up	1.395	1.512	1.321	12.164	11.989	12.18	1.409	12.111
ENSBTAG00000023365	-	0.398	-1.328	0.002273	0.004325	yes	down	1.576	1.02	1.281	0.603	0.113	0.429	1.292	0.382
ENSBTAG00000013408	RBM12B	0.411	-1.283	2.746e-38	3.609e-37	yes	down	13.748	12.161	12.721	4.982	5.328	5.696	12.877	5.335
ENSBTAG00000012419	BCL2L15	5.169	2.37	1.141e-06	3.067e-06	yes	up	0.072	0	0.16	1.724	1.035	1.796	0.077	1.518
ENSBTAG00000017956	KCTD15	2.258	1.175	1.301e-20	8.571e-20	yes	up	3.385	4.054	5.034	9.679	9.181	9.037	4.158	9.299
ENSBTAG00000002922	GAB4	3.229	1.691	1.411e-144	1.508e-142	yes	up	11.488	13.136	13.071	42.015	38.701	40.17	12.565	40.295
ENSBTAG00000034633	ERO1B	0.431	-1.214	1.348e-19	8.482e-19	yes	down	6.329	4.682	4.804	3.046	2.408	2.404	5.272	2.619
ENSBTAG00000019754	CAVIN3	0.483	-1.05	5.833e-06	1.461e-05	yes	down	7.707	6.377	8.087	4.929	2.408	3.062	7.39	3.466
ENSBTAG00000001617	G2E3	0.487	-1.038	9.317e-13	3.937e-12	yes	down	3.079	2.66	2.922	1.428	1.721	1.476	2.887	1.542
ENSBTAG00000039719	PHGDH	2.129	1.09	5.243e-97	2.781e-95	yes	up	351.617	369.909	429.362	859.894	841.299	792.251	383.629	831.148
ENSBTAG00000017514	CCND1	3.595	1.846	1.174e-118	8.665e-117	yes	up	16.089	17.8	19.627	57.384	58.354	61.586	17.839	59.108
ENSBTAG00000007632	FAM151B	0.477	-1.069	3.753e-07	1.051e-06	yes	down	2.314	2.123	2.452	1.322	1.117	0.788	2.296	1.076
ENSBTAG00000008852	SIGLEC10	2.884	1.528	4.666e-34	5.297e-33	yes	up	3.691	3.853	3.373	10.853	10.534	10.643	3.639	10.677
ENSBTAG00000026429	DECR2	0.459	-1.124	4.94e-19	3.011e-18	yes	down	11.245	11.615	11.54	6.188	5.379	4.898	11.467	5.488
ENSBTAG00000017306	AKNA	2.884	1.528	3.342e-84	1.392e-82	yes	up	3.61	3.963	3.953	11.308	11.671	10.883	3.842	11.287
ENSBTAG00000008626	KCNN1	0.438	-1.192	6.991e-05	0.0001584	yes	down	1.224	1.467	1.491	0.529	0.625	0.489	1.394	0.548
ENSBTAG00000011601	ST3GAL5	2.164	1.114	2.262e-06	5.91e-06	yes	up	1.63	1.366	1.491	4.062	3.371	2.943	1.496	3.459
ENSBTAG00000004075	IDI1	0.381	-1.392	3.222e-113	2.198e-111	yes	down	182.394	158.806	160.095	67.274	70.046	71.112	167.098	69.477
ENSBTAG00000008443	LARP1	2.048	1.034	1.506e-94	7.572e-93	yes	up	28.387	31	34.639	70.786	68.027	66.454	31.342	68.422
ENSBTAG00000012705	DEGS1	2.024	1.017	7.175e-59	1.718e-57	yes	up	75.365	76.583	91.577	174.416	160.185	166.305	81.175	166.969
ENSBTAG00000006031	ADGRV1	0.274	-1.868	5.231e-29	4.977e-28	yes	down	1.594	1.184	1.361	0.264	0.287	0.339	1.38	0.297
ENSBTAG00000012267	ZFC3H1	0.46	-1.119	5.331e-18	3.05e-17	yes	down	3.529	3.197	3.323	1.259	1.762	1.626	3.35	1.549
ENSBTAG00000015303	MPP6	2.491	1.317	1.295e-06	3.463e-06	yes	up	0.621	0.492	0.54	1.216	1.68	1.825	0.551	1.574
ENSBTAG00000011354	NUDT9	0.446	-1.165	1.78e-23	1.333e-22	yes	down	7.5	6.076	7.556	2.771	3.525	3.182	7.044	3.159
ENSBTAG00000016928	-	0.367	-1.446	0.0007676	0.001549	yes	down	0.549	0.674	0.611	0.138	0.195	0.16	0.611	0.164
ENSBTAG00000017456	NYAP1	2.617	1.388	2.5e-92	1.191e-90	yes	up	17.898	17.071	15.603	47.769	48.395	46.803	16.857	47.656
ENSBTAG00000011933	FAM110B	4.09	2.032	1.804e-171	2.551e-169	yes	up	9.84	7.889	10.289	38.027	43.015	40.349	9.339	40.464
ENSBTAG00000017775	SDCCAG8	0.494	-1.018	8.745e-05	0.0001964	yes	down	1.395	1.521	1.621	0.719	0.83	0.618	1.512	0.722
ENSBTAG00000004458	MORN3	2.17	1.118	1.534e-05	3.704e-05	yes	up	1.26	1.212	0.891	3.3	2.992	2.853	1.121	3.048
ENSBTAG00000046912	Metazoa_SRP	0.07	-3.832	1.528e-21	1.05e-20	yes	down	229.67	214.137	453.963	11.858	15.534	4.808	299.257	10.733
ENSBTAG00000014374	CARD6	0.316	-1.664	2.776e-28	2.561e-27	yes	down	3.286	3.38	3.423	1.058	1.014	1.087	3.363	1.053
ENSBTAG00000020512	GJB1	0.376	-1.413	0.005073	0.009159	yes	down	0.243	0.31	0.26	0.063	0.031	0	0.271	0.031
ENSBTAG00000010123	APOE	0.281	-1.833	3.328e-05	7.783e-05	yes	down	0.963	1.913	0.871	0.19	0.287	0.19	1.249	0.222
ENSBTAG00000028923	U1	0.115	-3.126	1.136e-11	4.47e-11	yes	down	0	0	0	0	0	0	0	0
ENSBTAG00000006747	LTBP3	0.44	-1.186	7.21e-87	3.148e-85	yes	down	48.77	54.429	50.423	22.996	23.916	21.646	51.207	22.853
ENSBTAG00000032068	PLA2G4F	0.376	-1.412	0.0005296	0.00109	yes	down	0.351	0.401	0.5	0.095	0.174	0.11	0.417	0.126
ENSBTAG00000020817	B3GAT2	0.148	-2.76	2.343e-11	9.028e-11	yes	down	3.151	1.877	2.922	0.18	0.123	0.359	2.65	0.221
ENSBTAG00000020584	IFT81	0.198	-2.337	1.455e-17	8.171e-17	yes	down	2.98	2.514	3.283	0.381	0.318	0.818	2.926	0.506
ENSBTAG00000025903	GLDC	4.685	2.228	4.778e-30	4.748e-29	yes	up	0.729	0.592	0.741	3.216	3.525	3.711	0.687	3.484
ENSBTAG00000011613	PLS3	0.465	-1.104	5.996e-39	8.059e-38	yes	down	30.133	27.492	30.075	11.911	15.708	13.616	29.233	13.745
ENSBTAG00000003491	SLC25A23	2.244	1.166	2.094e-08	6.513e-08	yes	up	1.44	1.785	1.892	5.173	4.468	4.648	1.706	4.763
ENSBTAG00000016732	DNAI2	0.483	-1.051	0.0004009	0.0008358	yes	down	1.305	1.266	1.561	0.529	0.553	0.788	1.377	0.623
ENSBTAG00000017691	-	5.081	2.345	0	0	yes	up	20.41	20.451	24.501	113.52	111.002	114.863	21.787	113.128
ENSBTAG00000033446	TATDN1	0.414	-1.274	8.846e-16	4.485e-15	yes	down	15.728	12.999	15.933	6.251	5.636	6.414	14.887	6.1
ENSBTAG00000000387	-	0.469	-1.093	6.896e-25	5.471e-24	yes	down	16.071	16.661	19.516	9.224	7.511	7.96	17.416	8.232
ENSBTAG00000001164	ACAD10	2.31	1.208	1.188e-46	2.031e-45	yes	up	5.276	5.265	5.355	9.361	9.693	9.646	5.299	9.567
ENSBTAG00000008182	FOSB	13.15	3.717	4.975e-104	2.975e-102	yes	up	0.531	0.601	0.32	6.865	6.537	6.065	0.484	6.489
ENSBTAG00000009782	CBX4	2.124	1.087	1.772e-12	7.347e-12	yes	up	6.203	9.091	6.686	17.072	17.143	18.364	7.327	17.526
ENSBTAG00000003746	SCP2	0.289	-1.789	2.254e-79	8.522e-78	yes	down	28.288	22.3	24.391	7.468	7.265	7.112	24.993	7.282
ENSBTAG00000019900	LNPEP	0.369	-1.44	1.239e-61	3.168e-60	yes	down	7.752	7.461	8.277	3.099	4.662	4.02	7.83	3.927
ENSBTAG00000001866	EMX1	0.45	-1.153	0.0214	0.03496	yes	down	0.072	0.747	0.19	0.148	0	0	0.336	0.049
ENSBTAG00000007844	CETN2	0.433	-1.207	2.245e-43	3.484e-42	yes	down	67.352	58.401	74.082	28.348	28.711	30.364	66.612	29.141
ENSBTAG00000018065	YARS	2.63	1.395	6.228e-139	6.217e-137	yes	up	33.843	34.935	40.174	101.525	96.953	95.362	36.317	97.947
ENSBTAG00000002408	FHAD1	0.436	-1.198	0.01623	0.02702	yes	down	0.045	0.091	0.04	0.011	0.01	0	0.059	0.007
ENSBTAG00000015904	RORA	3.742	1.904	6.514e-12	2.609e-11	yes	up	0.513	0.756	0.46	2.475	2.469	2.633	0.576	2.526
ENSBTAG00000010548	LRRC6	0.498	-1.006	6.926e-10	2.382e-09	yes	down	6.041	7.115	8.837	3.871	3.31	3.701	7.331	3.627
ENSBTAG00000007236	PCM1	0.414	-1.272	9.358e-33	1.021e-31	yes	down	5.168	4.336	5.124	1.735	2.326	2.065	4.876	2.042
ENSBTAG00000021217	COL11A1	0.26	-1.945	2.258e-265	9.581e-263	yes	down	71.575	71.837	70.379	18.775	21.672	18.354	71.264	19.6
ENSBTAG00000030175	FBF1	0.274	-1.866	7.445e-102	4.247e-100	yes	down	18.33	20.797	18.666	4.739	4.088	4.658	19.264	4.495
ENSBTAG00000002673	FIGNL2	0.475	-1.074	0.0001466	0.0003209	yes	down	1.576	1.357	1.531	0.614	0.656	0.738	1.488	0.669
ENSBTAG00000001406	MAB21L3	2.674	1.419	5.98e-11	2.24e-10	yes	up	0.423	0.692	0.48	1.386	1.465	1.706	0.532	1.519
ENSBTAG00000006716	PTGS1	2.264	1.179	0.006498	0.01155	yes	up	0.081	0.155	0.2	0.19	0.574	0.549	0.145	0.438
ENSBTAG00000034384	VWA3B	0.416	-1.267	1.915e-08	5.973e-08	yes	down	1.558	1.749	30.236	0.825	0.605	0.489	11.181	0.64
ENSBTAG00000030671	HOOK1	0.459	-1.122	0.001777	0.003433	yes	down	1.035	0.856	0.601	0.307	0.225	0.489	0.831	0.34
ENSBTAG00000045743	-	0.401	-1.318	5.801e-05	0.0001327	yes	down	1.017	1.23	0.801	0.444	0.379	0.269	1.016	0.364
ENSBTAG00000031788	-	0.301	-1.732	5.415e-05	0.0001241	yes	down	0.567	0.82	0.711	0.085	0.164	0.19	0.699	0.146
ENSBTAG00000015321	TRERF1	2.031	1.022	0.0009213	0.001843	yes	up	0.198	0.483	0.44	0.772	1.137	0.608	0.374	0.839
ENSBTAG00000010100	MED20	2.118	1.083	4.522e-21	3.039e-20	yes	up	4.34	5.293	6.095	11.202	11.312	11.661	5.243	11.392
ENSBTAG00000004257	TAF4B	2.914	1.543	1.177e-19	7.432e-19	yes	up	1.098	0.683	0.981	2.898	3.053	2.893	0.921	2.948
ENSBTAG00000018401	APLF	0.374	-1.417	1.011e-05	2.483e-05	yes	down	0.783	0.802	0.871	0.275	0.246	0.299	0.819	0.273
ENSBTAG00000016010	KLHL7	2.39	1.257	1.113e-16	5.953e-16	yes	up	3.052	2.869	3.933	8.494	11.107	9.456	3.285	9.686
ENSBTAG00000039302	ANGPTL6	0.244	-2.037	2.713e-29	2.614e-28	yes	down	6.122	6.522	6.536	1.333	1.465	1.726	6.393	1.508
ENSBTAG00000005871	MECOM	0.336	-1.574	6.732e-76	2.296e-74	yes	down	10.786	11.706	11.49	3.713	4.211	3.771	11.327	3.898
ENSBTAG00000004975	CCDC191	0.346	-1.531	1.412e-06	3.758e-06	yes	down	0.738	1.321	1.161	0.349	0.42	0.229	1.073	0.333
ENSBTAG00000013663	CMSS1	2.766	1.468	4.593e-21	3.085e-20	yes	up	7.076	6.586	8.237	21.854	20.749	20.259	7.3	20.954
ENSBTAG00000040338	OBSL1	2.152	1.106	1.006e-06	2.718e-06	yes	up	0.396	0.355	0.35	0.973	0.758	0.708	0.367	0.813
ENSBTAG00000020551	ABCD1	0.387	-1.371	7.134e-47	1.229e-45	yes	down	12.946	13.528	12.37	4.855	5.574	4.738	12.948	5.056
ENSBTAG00000021422	PDZD4	2.008	1.006	1.028e-07	3.026e-07	yes	up	1.413	1.202	1.441	2.877	2.572	2.883	1.352	2.777
ENSBTAG00000021846	CELSR3	0.48	-1.06	2.669e-19	1.655e-18	yes	down	1.855	1.895	1.691	0.963	0.871	0.798	1.814	0.877
ENSBTAG00000006158	DZIP3	0.132	-2.923	5.353e-14	2.441e-13	yes	down	0.891	0.711	0.741	0.042	0.092	0.06	0.781	0.065
ENSBTAG00000009868	VGF	5.06	2.339	1.959e-67	5.755e-66	yes	up	27.748	37.586	39.633	187.289	183.947	175.831	34.989	182.356
ENSBTAG00000047214	TRAPPC1	0.402	-1.314	3.543e-58	8.38e-57	yes	down	89.41	92.889	98.103	37.826	38.333	37.845	93.467	38.001
ENSBTAG00000001903	C2orf50	0.367	-1.446	0.004125	0.007533	yes	down	1.17	1.212	0.881	0	0.123	0.239	1.088	0.121
ENSBTAG00000005150	HMGB3	0.494	-1.016	5.039e-38	6.565e-37	yes	down	89.212	88.608	101.506	43.273	43.671	47.92	93.109	44.955
ENSBTAG00000007508	SRBD1	0.349	-1.519	8.302e-22	5.795e-21	yes	down	3.988	3.644	4.244	1.259	1.578	1.267	3.959	1.368
ENSBTAG00000004806	PHKB	0.417	-1.261	5.514e-22	3.879e-21	yes	down	6.068	5.402	6.355	2.835	2.572	2.474	5.942	2.627
ENSBTAG00000004425	BBS10	0.346	-1.533	1.3e-05	3.156e-05	yes	down	1.332	1.12	0.831	0.465	0.174	0.329	1.094	0.323
ENSBTAG00000035084	-	3.057	1.612	6.211e-52	1.226e-50	yes	up	3.466	3.225	3.673	11.096	10.585	10.943	3.455	10.875
ENSBTAG00000014916	GJC2	2.183	1.126	0.004631	0.008406	yes	up	0.225	0.191	0.16	0.465	0.594	0.489	0.192	0.516
ENSBTAG00000017676	TPK1	2.614	1.386	0.0003461	0.0007288	yes	up	0.225	0.292	0.46	1.164	0.666	1.416	0.326	1.082
ENSBTAG00000014457	-	2.145	1.101	0.02794	0.04456	yes	up	0	0.055	0.11	0.529	0.359	0.14	0.055	0.343
ENSBTAG00000031044	MIGA1	0.435	-1.201	4.312e-12	1.745e-11	yes	down	1.945	1.521	1.782	0.825	0.717	0.798	1.749	0.78
ENSBTAG00000019678	ALKBH6	0.331	-1.595	7.963e-26	6.624e-25	yes	down	20.617	19.012	18.676	6.897	6.373	5.706	19.435	6.325
ENSBTAG00000000603	JAM2	4.813	2.267	2.747e-80	1.062e-78	yes	up	4.186	4.409	5.054	23.514	19.827	24.858	4.55	22.733
ENSBTAG00000008739	SAMD11	0.112	-3.153	4.259e-272	1.994e-269	yes	down	23.102	24.823	25.461	2.856	3.002	2.364	24.462	2.741
ENSBTAG00000028421	U1	0.255	-1.973	7.511e-05	0.0001697	yes	down	0.333	0.383	0.22	0	0	0.06	0.312	0.02
ENSBTAG00000008151	MAP3K3	2.305	1.205	7.726e-77	2.689e-75	yes	up	8.652	9.155	9.348	22.911	22.952	22.005	9.052	22.623
ENSBTAG00000001207	SERPINB8	2.539	1.344	1.258e-77	4.484e-76	yes	up	24.633	23.621	25.341	64.937	63.662	62.414	24.532	63.671
ENSBTAG00000046409	EGR2	5.901	2.561	2.376e-07	6.763e-07	yes	up	0	0	0.03	0.476	0.492	0.539	0.01	0.502
ENSBTAG00000035110	DEUP1	2.213	1.146	3.862e-25	3.086e-24	yes	up	49.598	43.58	44.247	112.346	102.087	95.881	45.808	103.438
ENSBTAG00000010667	PIK3IP1	0.479	-1.063	8.653e-24	6.551e-23	yes	down	16.305	18.656	15.723	8.028	8.904	7.591	16.895	8.174
ENSBTAG00000012159	CNBP	2.425	1.278	3.984e-111	2.613e-109	yes	up	78.165	81.621	94.34	202.542	193.979	208.529	84.709	201.683
ENSBTAG00000007802	BCLAF1	0.496	-1.012	2.328e-31	2.405e-30	yes	down	14.666	12.635	14.742	6.389	7.9	7.741	14.014	7.343
ENSBTAG00000013960	PSAT1	2.486	1.314	1.076e-125	9.075e-124	yes	up	99.782	89.719	109.472	259.937	240.14	256.908	99.658	252.328
ENSBTAG00000021454	SNX32	0.475	-1.073	7.25e-15	3.503e-14	yes	down	1239.16	1290.71	936.26	625.714	647.863	468.849	1155.38	580.809
ENSBTAG00000024341	HOXA6	0.428	-1.224	1.596e-29	1.554e-28	yes	down	13.973	12.853	13.672	8.229	6.373	9.945	13.499	8.182
ENSBTAG00000018984	PIK3CD	0.372	-1.427	4.247e-08	1.287e-07	yes	down	1.188	1.212	1.251	0.391	0.328	0.559	1.217	0.426
ENSBTAG00000047286	-	2.908	1.54	0.001643	0.003187	yes	up	0.225	0.155	0.16	1.428	0.564	1.347	0.18	1.113
ENSBTAG00000037558	-	18.469	4.207	4.364e-21	2.934e-20	yes	up	0	0	0.06	3.099	2.941	3.801	0.02	3.28
ENSBTAG00000014140	ATP1B3	2.691	1.428	1.691e-94	8.471e-93	yes	up	31.052	33.259	37.532	97.516	87.639	94.245	33.948	93.133
ENSBTAG00000015899	-	0.437	-1.194	7.746e-06	1.92e-05	yes	down	2.089	1.038	1.731	0.635	0.758	0.608	1.619	0.667
ENSBTAG00000002571	-	2.329	1.22	2.709e-14	1.261e-13	yes	up	4.889	7.06	7.016	13.561	17.757	14.494	6.322	15.271
ENSBTAG00000010888	VSIR	0.44	-1.186	5.624e-36	6.836e-35	yes	down	11.605	12.38	13.201	5.543	5.759	5.616	12.395	5.639
ENSBTAG00000043412	SNORA71	3.62	1.856	1.617e-42	2.442e-41	yes	up	4.601	4.409	4.023	19.801	18.464	19.471	4.344	19.245
ENSBTAG00000031383	SMIM24	0.182	-2.456	3.822e-09	1.252e-08	yes	down	1.891	2.059	1.521	0.148	0.256	0.2	1.824	0.201
ENSBTAG00000014334	ZFYVE26	2.039	1.028	1.642e-31	1.704e-30	yes	up	4.574	6.04	4.894	11.286	10.534	10.633	5.169	10.818
ENSBTAG00000006419	TNNT1	2.643	1.402	2.839e-05	6.692e-05	yes	up	0.981	0.956	1.421	2.993	3.812	3.571	1.119	3.459
ENSBTAG00000027075	-	2.498	1.321	5.556e-08	1.667e-07	yes	up	9.183	7.224	14.712	27.375	28.906	26.035	10.373	27.439
ENSBTAG00000013316	BRPF3	2.123	1.086	6.416e-54	1.348e-52	yes	up	7.058	8.353	8.287	17.199	17.44	16.868	7.899	17.169
ENSBTAG00000047532	TRIQK	0.348	-1.524	9.269e-07	2.511e-06	yes	down	4.069	4.6	5.815	0.857	1.68	1.925	4.828	1.487
ENSBTAG00000008743	-	0.474	-1.078	1.57e-62	4.067e-61	yes	down	55.009	52.653	53.735	26.328	26.938	24.269	53.799	25.845
ENSBTAG00000023529	SPEF2	0.353	-1.504	0.002328	0.004424	yes	down	0.252	0.055	0.4	0.275	0.143	0	0.236	0.139
ENSBTAG00000006069	CAPS	0.309	-1.696	1.013e-47	1.811e-46	yes	down	8.481	7.534	7.346	1.788	2.736	1.875	7.787	2.133
ENSBTAG00000039770	CEBPZ	0.486	-1.04	1.013e-20	6.708e-20	yes	down	33.213	25.579	31.967	15.116	16.446	16.289	30.253	15.95
ENSBTAG00000000988	BRCA2	0.49	-1.03	8.4e-11	3.116e-10	yes	down	1.404	1.002	1.461	0.561	0.635	0.678	1.289	0.625
ENSBTAG00000002279	LUC7L3	0.49	-1.03	6.89e-17	3.723e-16	yes	down	11.614	11.769	11.99	5.003	6.384	6.035	11.791	5.807
ENSBTAG00000003971	E2F1	2.447	1.291	1.46e-61	3.725e-60	yes	up	14.675	16.597	18.986	45.283	40.956	39.232	16.753	41.824
ENSBTAG00000007895	SLC20A1	2.142	1.099	6.854e-120	5.228e-118	yes	up	57.026	56.461	56.107	124.986	122.181	119.901	56.531	122.356
ENSBTAG00000007916	FOXJ1	0.438	-1.192	0.01666	0.02768	yes	down	0.459	0.237	0.35	0.032	0.143	0.07	0.349	0.082
ENSBTAG00000016563	GOLGA4	0.444	-1.172	7.996e-33	8.755e-32	yes	down	5.42	4.673	5.515	1.989	2.428	2.254	5.203	2.224
ENSBTAG00000048228	-	5.517	2.464	9.697e-262	3.761e-259	yes	up	28.468	27.675	26.903	152.763	146.055	149.666	27.682	149.495
ENSBTAG00000019458	-	0.377	-1.409	1.019e-10	3.752e-10	yes	down	1.729	2.15	2.082	0.709	0.789	0.589	1.987	0.696
ENSBTAG00000013861	SLC8A1	2.88	1.526	0.0005928	0.001214	yes	up	0.09	0.155	0.02	0.37	0.348	0.469	0.088	0.396
ENSBTAG00000021346	CCDC34	0.475	-1.074	1.182e-20	7.795e-20	yes	down	13.478	13.846	15.093	5.998	8.054	7.262	14.139	7.105
ENSBTAG00000043571	ND2	0.48	-1.058	6.076e-16	3.108e-15	yes	down	1465.46	1119.8	1383.38	594.817	708.297	602.615	1322.88	635.243
ENSBTAG00000035958	-	2.231	1.158	8.663e-40	1.193e-38	yes	up	10.147	9.984	9.918	26.053	22.409	23.651	10.016	24.038
ENSBTAG00000006581	CCDC82	0.468	-1.094	1.61e-11	6.266e-11	yes	down	4.367	4.5	5.615	2.295	2.398	2.224	4.827	2.306
ENSBTAG00000040151	GCH1	2.331	1.221	4.36e-16	2.247e-15	yes	up	8.526	10.485	14.212	24.731	19.305	21.476	11.074	21.837
ENSBTAG00000021714	TEKT2	2.006	1.004	3.999e-10	1.399e-09	yes	up	3.142	3.188	2.642	6.738	5.882	6.394	2.991	6.338
ENSBTAG00000020357	GOLPH3L	0.496	-1.011	1.042e-32	1.136e-31	yes	down	27.829	23.065	28.144	13.085	14.407	14.444	26.346	13.979
ENSBTAG00000023064	CCDC187	0.118	-3.081	1.728e-14	8.147e-14	yes	down	0.774	0.756	0.921	0.042	0.031	0.09	0.817	0.054
ENSBTAG00000003711	EPAS1	4.837	2.274	7.809e-42	1.141e-40	yes	up	0.504	0.483	0.651	2.835	2.767	2.813	0.546	2.805
ENSBTAG00000007763	SLC1A4	4.121	2.043	1.03e-182	1.664e-180	yes	up	9.957	10.303	13.231	47.758	46.694	46.663	11.164	47.038
ENSBTAG00000015792	-	0.396	-1.336	0.005503	0.009872	yes	down	0.045	0.109	0.05	0	0	0	0.068	0
ENSBTAG00000021880	COQ8A	0.228	-2.135	1.702e-90	7.83e-89	yes	down	12.992	14.621	15.163	3.184	3.125	3.431	14.259	3.247
ENSBTAG00000007350	-	0.373	-1.422	0.002613	0.004931	yes	down	0.342	0.31	0.28	0.085	0.02	0.12	0.311	0.075
ENSBTAG00000023784	TMEM88B	0.433	-1.206	0.001261	0.002477	yes	down	0.621	0.51	0.721	0.275	0.154	0.259	0.617	0.229
ENSBTAG00000012564	KANSL1	2.258	1.175	1.133e-63	3.023e-62	yes	up	10.372	11.678	11.169	27.587	26.026	24.638	11.073	26.084
ENSBTAG00000033642	-	0.291	-1.781	4.717e-07	1.311e-06	yes	down	3.277	2.35	1.952	0.243	1.014	0.718	2.526	0.658
ENSBTAG00000013813	KLHL17	2.042	1.03	0.01226	0.02083	yes	up	0.135	0.301	0.11	0.391	0.451	0.539	0.182	0.46
ENSBTAG00000020444	MAST2	2.11	1.077	1.88e-77	6.629e-76	yes	up	16.179	17.745	19.076	40.449	37.636	36.2	17.667	38.095
ENSBTAG00000010322	HYOU1	2.852	1.512	5.175e-245	1.597e-242	yes	up	73.952	77.759	84.551	238.379	227.997	224.639	78.754	230.338
ENSBTAG00000015910	ITGB1	0.496	-1.011	6.077e-75	2.042e-73	yes	down	249.594	257.817	278.725	120.776	142.244	130.574	262.045	131.198
ENSBTAG00000010273	EREG	78.848	6.301	0	0	yes	up	1.224	0.929	1.451	86.378	87.486	80.988	1.201	84.951
ENSBTAG00000011050	PLPP6	0.4	-1.321	1.913e-08	5.968e-08	yes	down	5.384	4.946	6.465	2.729	2.101	1.626	5.598	2.152
ENSBTAG00000000414	-	0.174	-2.521	2.979e-09	9.837e-09	yes	down	1.107	1.485	0.801	0.063	0.154	0.12	1.131	0.112
ENSBTAG00000013577	SLC1A5	4.51	2.173	2.173e-220	5.674e-218	yes	up	23.615	27.747	31.917	131.142	128.39	124.589	27.76	128.04
ENSBTAG00000000099	CERS2	2.476	1.308	2.164e-202	4.385e-200	yes	up	145.409	151.491	163.688	397.299	385.662	377.866	153.529	386.942
ENSBTAG00000010252	-	0.441	-1.181	5.803e-06	1.454e-05	yes	down	2.215	2.022	1.792	0.941	0.912	0.958	2.01	0.937
ENSBTAG00000013976	AGBL3	0.365	-1.455	0.0008376	0.001683	yes	down	0.288	0.219	0.31	0.095	0.082	0.05	0.272	0.076
ENSBTAG00000016096	SYP	0.361	-1.468	0.003236	0.006016	yes	down	0.243	0.091	0.07	0	0.02	0	0.135	0.007
ENSBTAG00000047908	Metazoa_SRP	0.069	-3.85	2.396e-26	2.056e-25	yes	down	93.506	109.45	210.397	5.924	7.767	3.721	137.784	5.804
ENSBTAG00000015011	C7orf43	2.433	1.283	6.346e-42	9.314e-41	yes	up	6.473	5.876	6.986	16.427	15.411	17.576	6.445	16.471
ENSBTAG00000004085	ASF1B	2.024	1.017	4.839e-45	7.877e-44	yes	up	20.581	22.364	24	45.516	45.936	46.574	22.315	46.009
ENSBTAG00000006359	EPHA1	0.419	-1.256	0.012	0.02041	yes	down	0.081	0.164	0.17	0.032	0.041	0.01	0.138	0.028
ENSBTAG00000047942	DESI1	2.846	1.509	7.789e-54	1.634e-52	yes	up	25.191	31.1	35.31	91.296	90.713	84.17	30.534	88.726
ENSBTAG00000017466	HCN4	0.337	-1.569	0.001129	0.002232	yes	down	0.27	0.155	0.19	0.085	0.01	0.01	0.205	0.035
ENSBTAG00000002612	-	0.43	-1.217	1.013e-06	2.737e-06	yes	down	1.116	1.084	0.911	0.402	0.389	0.369	1.037	0.387
ENSBTAG00000045965	bta-mir-2904-3	0.365	-1.454	0.001884	0.003625	yes	down	325.553	316.108	872.846	204.88	85.242	60.02	504.836	116.714
ENSBTAG00000007349	PCDHB14	0.303	-1.722	8.468e-06	2.093e-05	yes	down	0.594	0.92	0.641	0.19	0.123	0.19	0.718	0.168
ENSBTAG00000003222	ASNS	5.533	2.468	1.778e-272	8.619e-270	yes	up	26.064	26.162	34.209	164.134	158.894	166.145	28.812	163.058
ENSBTAG00000003512	-	0.351	-1.509	0.0002752	0.0005854	yes	down	0.189	0.2	0.31	0.032	0.041	0.12	0.233	0.064
ENSBTAG00000038283	TMEM243	2.594	1.375	6.407e-21	4.283e-20	yes	up	7.175	7.743	6.375	17.083	18.075	22.185	7.098	19.114
ENSBTAG00000004856	RNF130	2.004	1.003	6.556e-63	1.718e-61	yes	up	55.315	53.946	57.228	117.815	111.862	118.654	55.496	116.11
ENSBTAG00000002610	FKBP3	0.452	-1.145	6.032e-31	6.157e-30	yes	down	55.342	46.54	49.021	23.62	23.905	21.177	50.301	22.901
ENSBTAG00000000157	CCDC138	0.23	-2.12	3.76e-08	1.146e-07	yes	down	1.089	0.856	0.861	0.085	0.184	0.2	0.935	0.156
ENSBTAG00000026437	ULBP3	2.16	1.111	0.0004337	0.0009007	yes	up	1.612	1.239	2.292	4.221	4.683	3.372	1.714	4.092
ENSBTAG00000015728	NSUN3	0.45	-1.153	1.359e-09	4.585e-09	yes	down	4.078	3.033	3.433	1.83	1.26	1.586	3.515	1.559
ENSBTAG00000017745	IL6ST	0.364	-1.459	4.213e-55	9.18e-54	yes	down	19.717	16.233	18.065	6.188	6.937	6.693	18.005	6.606
ENSBTAG00000030646	KCTD17	0.493	-1.019	6.511e-36	7.899e-35	yes	down	30.647	30.599	32.157	15.496	15.524	15.781	31.134	15.6
ENSBTAG00000000664	SLC22A15	2.723	1.445	1.942e-55	4.281e-54	yes	up	3.052	3.607	3.583	9.467	9.263	8.489	3.414	9.073
ENSBTAG00000009078	-	0.232	-2.108	4.158e-18	2.395e-17	yes	down	22.895	27.802	19.737	4.972	4.14	5.397	23.478	4.836
ENSBTAG00000024903	KCNJ16	0.496	-1.011	2.332e-28	2.157e-27	yes	down	19.042	17.19	15.223	9.975	8.474	8	17.152	8.816
ENSBTAG00000006779	LDHD	0.256	-1.963	9.422e-05	0.0002111	yes	down	0.171	0.137	0.28	0	0	0	0.196	0
ENSBTAG00000000742	AMOTL2	2.532	1.34	1.52e-123	1.251e-121	yes	up	18.411	20.551	21.628	52.762	51.346	52.08	20.197	52.063
ENSBTAG00000046351	-	0.48	-1.059	0.02433	0.0393	yes	down	4414.93	4635.18	12162	3899.05	2066.97	956.292	7070.71	2307.44
ENSBTAG00000003916	DPH3	2.181	1.125	1.241e-47	2.211e-46	yes	up	9.255	8.49	9.238	20.965	20.36	17.845	8.994	19.723
ENSBTAG00000004010	PAPPA	2.554	1.353	7.541e-52	1.479e-50	yes	up	1.747	2.022	1.962	4.527	4.672	4.449	1.91	4.549
ENSBTAG00000017268	PROCA1	0.251	-1.996	8.9e-22	6.19e-21	yes	down	5.177	4.792	4.774	1.428	0.83	1.257	4.914	1.172
ENSBTAG00000003822	CROCC	0.448	-1.157	1.863e-19	1.165e-18	yes	down	5.15	4.199	5.405	2.126	1.998	2.085	4.918	2.07
ENSBTAG00000047319	-	0.483	-1.05	5.901e-09	1.908e-08	yes	down	39.065	25.015	31.386	17.136	14.489	13.796	31.822	15.14
ENSBTAG00000032360	-	0.446	-1.164	0.01046	0.01797	yes	down	2.8	4.7	6.886	1.386	1.055	2.135	4.795	1.525
ENSBTAG00000006910	ASRGL1	2.231	1.158	3.717e-131	3.41e-129	yes	up	148.615	155.262	167.041	355.242	335.095	319.153	156.973	336.497
ENSBTAG00000034529	HMGA1	3.227	1.69	3.554e-246	1.122e-243	yes	up	121.632	139.393	137.066	400.493	410.9	407.472	132.697	406.288
ENSBTAG00000011489	KAZALD1	0.307	-1.702	1.051e-10	3.86e-10	yes	down	2.836	2.733	2.552	0.698	0.738	0.978	2.707	0.805
ENSBTAG00000044853	snoU85	0.223	-2.164	1.102e-05	2.698e-05	yes	down	11.65	16.424	11.83	0	0.891	1.646	13.301	0.846
ENSBTAG00000001051	OSCAR	2.309	1.207	0.01046	0.01796	yes	up	0	0	0	0.518	0.082	0.589	0	0.396
ENSBTAG00000020178	ARSK	0.187	-2.418	1.87e-12	7.742e-12	yes	down	2.503	1.877	2.142	0.148	0.553	0.239	2.174	0.313
ENSBTAG00000017115	TMEM41A	2.148	1.103	3.049e-22	2.167e-21	yes	up	4.628	5.621	6.425	12.387	12.173	12.429	5.558	12.33
ENSBTAG00000018745	CEP290	0.416	-1.264	1.546e-16	8.188e-16	yes	down	6.455	5.475	5.955	2.137	3.371	2.434	5.962	2.647
ENSBTAG00000045680	-	0.455	-1.135	7.069e-10	2.43e-09	yes	down	8.769	10.412	14.512	3.586	3.525	4.249	11.231	3.787
ENSBTAG00000020294	PTPN6	0.228	-2.13	1.762e-47	3.107e-46	yes	down	9.282	7.807	10.028	2.454	1.824	1.815	9.039	2.031
ENSBTAG00000007139	WSB2	2.036	1.026	1.854e-80	7.212e-79	yes	up	48.347	50.64	50.322	103.323	98.593	103.023	49.77	101.646
ENSBTAG00000006756	-	0.413	-1.275	4.937e-79	1.851e-77	yes	down	42.729	37.823	44.508	16.819	19.971	17.596	41.687	18.129
ENSBTAG00000040226	-	0.443	-1.176	0.01185	0.02019	yes	down	0.477	0.683	0.29	0.222	0.174	0.03	0.483	0.142
ENSBTAG00000011103	SLC8B1	2.32	1.214	9.587e-116	6.743e-114	yes	up	23.849	23.557	24.741	58.992	58.641	56.978	24.049	58.204
ENSBTAG00000029897	-	0.326	-1.616	6.278e-36	7.623e-35	yes	down	12.937	12.826	13.521	4.474	4.119	4.19	13.095	4.261
ENSBTAG00000013889	TMEM141	0.481	-1.057	2.34e-19	1.455e-18	yes	down	39.335	36.711	36.921	19.801	16.907	18.554	37.656	18.421
ENSBTAG00000047680	IRF7	2.768	1.469	7.781e-111	5.054e-109	yes	up	22.202	23.42	24.341	67.264	69.175	61.626	23.321	66.022
ENSBTAG00000020059	GEN1	0.469	-1.091	5.06e-11	1.907e-10	yes	down	2.404	2.068	2.032	1.185	1.281	0.868	2.168	1.111
ENSBTAG00000039355	MADCAM1	3.093	1.629	0.001111	0.0022	yes	up	0.036	0.064	0.03	0.434	0.236	0.499	0.043	0.39
ENSBTAG00000009302	RCAN2	2.377	1.249	1.716e-47	3.034e-46	yes	up	49.598	50.293	57.569	133.618	133.985	115.013	52.487	127.539
ENSBTAG00000005583	HYI	0.236	-2.085	4.201e-18	2.418e-17	yes	down	3.988	5.074	4.664	1.026	1.055	0.918	4.575	1
ENSBTAG00000005947	PLAU	2.333	1.222	9.548e-116	6.743e-114	yes	up	185.554	201.966	229.754	502.452	484.829	478.994	205.758	488.758
ENSBTAG00000015264	ITGAE	2.844	1.508	7.946e-29	7.502e-28	yes	up	1.63	1.421	1.531	4.57	4.529	4.449	1.527	4.516
ENSBTAG00000011624	FGF21	5.676	2.505	7.441e-08	2.21e-07	yes	up	0.117	0.246	0.25	3.078	2.039	2.594	0.204	2.57
ENSBTAG00000016784	DNAH7	0.35	-1.513	3.786e-07	1.06e-06	yes	down	0.297	0.246	0.2	0.063	0.072	0.1	0.248	0.078
ENSBTAG00000000682	-	0.45	-1.153	3.944e-15	1.933e-14	yes	down	1.585	1.512	1.541	0.592	0.799	0.728	1.546	0.706
ENSBTAG00000004492	SWT1	0.425	-1.234	0.0001153	0.0002555	yes	down	0.999	0.756	0.821	0.286	0.42	0.309	0.859	0.338
ENSBTAG00000001229	SLC25A22	2.088	1.062	1.924e-33	2.141e-32	yes	up	8.184	8.572	9.758	19.685	19.048	17.317	8.838	18.683
ENSBTAG00000017151	SH3TC2	2.141	1.098	2.543e-47	4.454e-46	yes	up	9.948	11.095	12.841	25.164	25.319	22.364	11.295	24.282
ENSBTAG00000008710	KCNH1	0.375	-1.415	0.003576	0.006594	yes	down	0.162	0.073	0.05	0	0	0	0.095	0
ENSBTAG00000020633	NOB1	2.029	1.021	4.046e-61	1.027e-59	yes	up	38.875	34.379	38.132	80.01	75.958	74.604	37.129	76.857
ENSBTAG00000011912	SLC25A25	2.615	1.387	7.517e-48	1.346e-46	yes	up	3.988	3.954	4.234	11.286	11.937	10.135	4.059	11.119
ENSBTAG00000012897	ITGA7	0.402	-1.314	1.584e-97	8.465e-96	yes	down	64.967	67.948	69.158	26.984	27.861	27.112	67.358	27.319
ENSBTAG00000047794	DNAH1	0.203	-2.3	4.927e-10	1.711e-09	yes	down	0.189	0.182	0.14	0.021	0.041	0.02	0.17	0.027
ENSBTAG00000006139	TRPM4	0.473	-1.079	6.166e-06	1.541e-05	yes	down	1.026	1.184	1.041	0.518	0.543	0.429	1.084	0.497
ENSBTAG00000035144	-	2.049	1.035	6.403e-05	0.0001457	yes	up	3.106	5.12	1.391	7.415	3.474	2.983	3.206	4.624
ENSBTAG00000014614	ACTA2	0.161	-2.636	1.077e-77	3.858e-76	yes	down	23.903	23.448	19.917	3.184	3.238	2.663	22.423	3.028
ENSBTAG00000005828	MERTK	2.039	1.028	3.315e-06	8.534e-06	yes	up	0.729	0.865	0.59	1.703	1.598	1.416	0.728	1.572
ENSBTAG00000018256	SMC6	0.399	-1.327	9.884e-31	1.003e-29	yes	down	7.752	5.693	8.327	2.486	3.002	2.783	7.257	2.757
ENSBTAG00000005877	FAM83A	0.223	-2.168	3.732e-09	1.224e-08	yes	down	1.702	1.74	2.342	0.36	0.246	0.359	1.928	0.322
ENSBTAG00000038439	H1F0	2.791	1.481	4.845e-69	1.455e-67	yes	up	9.336	11.569	12.13	31.046	27.297	28.09	11.012	28.811
ENSBTAG00000005448	-	0.1	-3.324	1.105e-114	7.733e-113	yes	down	9.012	10.74	9.758	0.941	0.943	0.928	9.837	0.937
ENSBTAG00000030198	TMEM232	0.364	-1.458	0.0006603	0.001344	yes	down	0.819	0.61	0.901	0.116	0.123	0.379	0.777	0.206
ENSBTAG00000013534	GFAP	0.157	-2.673	6.591e-08	1.968e-07	yes	down	0.369	0.137	0.49	0.021	0	0	0.332	0.007
ENSBTAG00000027789	PPIG	0.401	-1.319	3.266e-20	2.1e-19	yes	down	7.293	6.422	8.657	2.443	3.289	3.062	7.457	2.931
ENSBTAG00000008545	ATF3	2.542	1.346	1.415e-122	1.123e-120	yes	up	61.329	52.744	58.549	156.011	149.939	141.187	57.541	149.046
ENSBTAG00000004150	NRG1	2.547	1.349	0.004855	0.008788	yes	up	0.135	0.319	0.841	0.867	0.369	0.668	0.432	0.635
ENSBTAG00000047810	CCDC96	0.464	-1.108	0.00749	0.01318	yes	down	1.666	1.093	1.181	0.138	0.748	0.599	1.313	0.495
ENSBTAG00000014538	HPCAL4	0.409	-1.291	0.006224	0.01109	yes	down	0.09	0.191	0.14	0.042	0.031	0.05	0.14	0.041
ENSBTAG00000016794	SLC10A6	2.646	1.404	1.574e-13	6.954e-13	yes	up	3.124	1.448	1.141	5.966	4.211	8.539	1.904	6.239
ENSBTAG00000000210	ARHGAP31	2.315	1.211	1.389e-37	1.782e-36	yes	up	1.801	2.232	2.452	5.046	5.359	5.496	2.162	5.3
ENSBTAG00000000356	CCDC137	2.145	1.101	2.46e-36	3.044e-35	yes	up	9.723	10.139	10.489	23.239	22.655	20.738	10.117	22.211
ENSBTAG00000010177	GOLT1A	0.446	-1.165	0.0169	0.02805	yes	down	0.432	0.355	0.651	0	0	0.09	0.479	0.03
ENSBTAG00000011715	RECQL5	0.467	-1.097	3.489e-24	2.685e-23	yes	down	6.572	6.859	6.976	3.173	3.238	3.212	6.802	3.208
ENSBTAG00000020824	KRT10	0.451	-1.148	0.02261	0.03671	yes	down	0.333	0.046	0.2	0.021	0.051	0.02	0.193	0.031
ENSBTAG00000022292	TIMM8A	2.53	1.339	1.851e-33	2.061e-32	yes	up	10.498	9.692	10.669	29.205	25.852	25.127	10.286	26.728
ENSBTAG00000040398	MGC148692	0.259	-1.949	5.584e-64	1.51e-62	yes	down	8.958	5.785	6.365	1.513	1.742	1.377	7.036	1.544
ENSBTAG00000000981	KLHDC8B	0.351	-1.511	3.039e-11	1.162e-10	yes	down	4.52	4.236	3.243	0.994	1.67	1.397	4	1.354
ENSBTAG00000008250	SPRY4	7.111	2.83	1.035e-44	1.671e-43	yes	up	0.225	0.528	0.58	4.083	3.914	3.731	0.444	3.909
ENSBTAG00000009461	STYXL1	0.246	-2.021	1.03e-07	3.034e-07	yes	down	3.592	2.405	1.401	0.264	0.82	0.449	2.466	0.511
ENSBTAG00000015164	SLC27A5	0.413	-1.277	0.005583	0.01001	yes	down	0.342	0.41	0.28	0.127	0.102	0.06	0.344	0.096
ENSBTAG00000015200	L2HGDH	0.424	-1.237	0.003807	0.006987	yes	down	0.333	0.337	0.29	0.106	0.164	0.04	0.32	0.103
ENSBTAG00000015309	-	0.285	-1.811	3.273e-08	1.002e-07	yes	down	2.845	2.004	1.962	0.571	0.543	0.539	2.27	0.551
ENSBTAG00000046885	RXFP4	0.44	-1.183	0.0003228	0.0006821	yes	down	2.449	2.35	2.282	0.899	1.076	0.848	2.36	0.941
ENSBTAG00000006792	EHD4	2.172	1.119	2.28e-55	5.001e-54	yes	up	22.868	25.88	28.574	60.684	54.481	56.07	25.774	57.078
ENSBTAG00000013556	UNC13D	0.371	-1.43	0.0003593	0.0007546	yes	down	0.225	0.282	0.29	0.042	0.082	0.11	0.266	0.078
ENSBTAG00000012990	PUS1	2.341	1.227	2.599e-60	6.474e-59	yes	up	19.807	19.704	24.721	53.513	54.379	48.738	21.411	52.21
ENSBTAG00000018437	SMC5	0.428	-1.226	1.679e-16	8.879e-16	yes	down	4.619	3.398	3.733	1.47	2.029	1.736	3.917	1.745
ENSBTAG00000001735	ADAM11	0.213	-2.231	8.849e-17	4.758e-16	yes	down	1.215	1.357	1.812	0.286	0.328	0.249	1.461	0.288
ENSBTAG00000011227	TRPC6	0.417	-1.262	0.00318	0.005921	yes	down	0.513	0.31	0.24	0.074	0.133	0.13	0.354	0.112
ENSBTAG00000011727	ETAA1	0.421	-1.247	2.279e-19	1.418e-18	yes	down	7.166	5.63	6.295	2.338	2.982	2.723	6.364	2.681
ENSBTAG00000001922	AKIP1	2.142	1.099	2.126e-54	4.532e-53	yes	up	47.131	40.929	47.56	101.398	97.763	99.262	45.207	99.474
ENSBTAG00000019803	POLR3K	2.347	1.231	1.414e-47	2.513e-46	yes	up	37.075	41.958	46.98	105.026	98.081	97.856	42.004	100.321
ENSBTAG00000012675	MYO19	2.139	1.097	1.184e-58	2.824e-57	yes	up	11.857	13.728	13.451	28.359	28.086	25.008	13.012	27.151
ENSBTAG00000030690	RADIL	0.149	-2.749	2.389e-08	7.402e-08	yes	down	0.135	0.355	0.34	0	0	0.01	0.277	0.003
ENSBTAG00000044270	bta-mir-2285a	2.405	1.266	0.00598	0.01067	yes	up	0.459	0.292	1.511	2.486	2.879	2.554	0.754	2.64
ENSBTAG00000019378	KIAA1755	2.046	1.033	0.01239	0.02103	yes	up	0.081	0.137	0.13	0.37	0.225	0.269	0.116	0.288
ENSBTAG00000021894	PPOX	3.143	1.652	9.377e-113	6.333e-111	yes	up	14.918	15.477	16.584	53.946	51.366	51.342	15.66	52.218
ENSBTAG00000004165	CLYBL	0.435	-1.202	1.179e-07	3.454e-07	yes	down	2.593	2.733	3.873	2.951	2.92	2.833	3.066	2.901
ENSBTAG00000008353	CDKN1A	3.127	1.645	7.662e-196	1.406e-193	yes	up	36.652	41.084	42.866	129.048	128.564	127.282	40.201	128.298
ENSBTAG00000003749	KCNMB4	0.475	-1.073	8.989e-05	0.0002017	yes	down	0.801	1.385	1.161	0.455	0.574	0.489	1.116	0.506
ENSBTAG00000019947	SYT7	0.17	-2.558	9.431e-19	5.635e-18	yes	down	3.34	3.161	3.123	0.413	0.328	0.289	3.208	0.343
ENSBTAG00000003975	LMAN2L	0.436	-1.198	1.216e-25	1.001e-24	yes	down	10.147	12.134	10.999	5.077	5.267	4.439	11.093	4.928
ENSBTAG00000017752	DYNLRB2	0.103	-3.285	3.68e-15	1.807e-14	yes	down	7.986	9.037	7.086	0.476	0.492	0.16	8.036	0.376
ENSBTAG00000019799	FCAMR	2.723	1.445	0.002963	0.005545	yes	up	0.117	0.027	0.09	0.487	0.318	0.459	0.078	0.421
ENSBTAG00000001374	METTL27	0.216	-2.212	2.296e-20	1.492e-19	yes	down	9.624	9.337	8.167	1.587	2.07	1.706	9.043	1.788
ENSBTAG00000009023	TMTC3	0.432	-1.21	5.638e-22	3.962e-21	yes	down	5.591	4.482	5.365	1.957	2.305	2.713	5.146	2.325
ENSBTAG00000003784	DNAJC2	0.48	-1.06	1.432e-13	6.349e-13	yes	down	9.228	7.233	8.667	3.459	4.57	4.03	8.376	4.02
ENSBTAG00000006387	TSNAXIP1	0.371	-1.429	0.002766	0.005203	yes	down	0.297	0.61	0.2	0.042	0.133	0.07	0.369	0.082
ENSBTAG00000000320	UBAP1	2.024	1.017	3.188e-75	1.077e-73	yes	up	38.56	38.834	41.445	83.003	83.951	77.297	39.613	81.417
ENSBTAG00000047789	Metazoa_SRP	0.292	-1.778	0.0004137	0.0008618	yes	down	12.514	7.26	19.827	1.227	1.342	0	13.2	0.856
ENSBTAG00000011943	TPR	0.413	-1.277	5.07e-43	7.778e-42	yes	down	9.759	8.936	9.718	3.385	4.57	3.721	9.471	3.892
ENSBTAG00000011986	PLSCR4	2.147	1.102	0.02611	0.04192	yes	up	0.054	0.027	0.03	0.116	0.174	0.14	0.037	0.143
ENSBTAG00000021611	C11orf74	0.487	-1.038	8.285e-12	3.291e-11	yes	down	20.68	16.743	18.686	8.695	10.031	7.88	18.703	8.869
ENSBTAG00000014038	CDKL2	0.212	-2.236	8.291e-40	1.144e-38	yes	down	4.421	4.054	3.423	0.688	1.25	1.157	3.966	1.032
ENSBTAG00000003165	ADAMTS9	0.337	-1.569	4.321e-16	2.227e-15	yes	down	1.639	1.294	1.371	0.529	0.461	0.429	1.435	0.473
ENSBTAG00000033174	TFAP4	2.63	1.395	1.06e-31	1.107e-30	yes	up	4.303	4.145	5.104	11.932	13.177	11.611	4.517	12.24
ENSBTAG00000021972	DNAH5	0.236	-2.082	1.193e-16	6.359e-16	yes	down	0.297	0.337	0.39	0.063	0.082	0.07	0.341	0.072
ENSBTAG00000015651	-	0.464	-1.108	3.102e-06	8.011e-06	yes	down	1.972	1.94	1.601	1.015	0.717	0.798	1.838	0.843
ENSBTAG00000039708	C9orf172	0.459	-1.125	0.0001125	0.0002497	yes	down	0.828	1.002	1.051	0.328	0.42	0.489	0.96	0.412
ENSBTAG00000002910	-	0.384	-1.38	1.167e-38	1.555e-37	yes	down	24.065	24.86	25.872	9.255	11.046	8.638	24.932	9.646
ENSBTAG00000013341	GYG2	2.001	1.001	3.544e-54	7.505e-53	yes	up	13.316	15.504	15.593	32.886	30.391	31.152	14.804	31.476
ENSBTAG00000039682	MTUS1	2.144	1.1	0.01073	0.0184	yes	up	0.126	0.082	0.13	0.138	0.707	0.339	0.113	0.395
ENSBTAG00000004261	SPON2	0.427	-1.227	0.006068	0.01082	yes	down	0.774	0.838	0.701	0.402	0.205	0.12	0.771	0.242
ENSBTAG00000007629	THAP1	2.041	1.029	1.931e-15	9.644e-15	yes	up	10.426	9.538	12.801	21.642	24.582	22.284	10.922	22.836
ENSBTAG00000035615	-	0.428	-1.225	2.438e-15	1.21e-14	yes	down	6.815	5.293	5.635	2.687	3.207	2.304	5.914	2.733
ENSBTAG00000002283	FZD7	2.988	1.579	7.672e-14	3.462e-13	yes	up	0.837	1.294	1.111	3.829	3.402	3.162	1.081	3.464
ENSBTAG00000010909	SLC30A1	2.906	1.539	2.889e-20	1.865e-19	yes	up	3.547	2.323	3.193	9.298	8.997	9.287	3.021	9.194
ENSBTAG00000031544	DDIT3	6.08	2.604	2.556e-197	4.888e-195	yes	up	44.755	31.182	37.492	243.012	233.428	232.43	37.81	236.29
ENSBTAG00000017734	-	0.41	-1.286	3.895e-06	9.948e-06	yes	down	1.54	1.13	1.261	0.571	0.451	0.449	1.31	0.49
ENSBTAG00000013215	MREG	4.547	2.185	2.314e-06	6.042e-06	yes	up	0.081	0.128	0.09	0.772	1.086	1.067	0.1	0.975
ENSBTAG00000018629	CWF19L2	0.351	-1.512	6.528e-16	3.333e-15	yes	down	2.989	2.478	2.322	0.846	0.973	0.978	2.596	0.932
ENSBTAG00000045859	PCDHB8	0.414	-1.271	0.002079	0.003979	yes	down	0.576	0.619	0.36	0.159	0.113	0.239	0.518	0.17
ENSBTAG00000042484	SNORD22	3.758	1.91	2.032e-28	1.883e-27	yes	up	12.478	7.087	10.559	42.3	39.49	31.212	10.041	37.667
ENSBTAG00000035081	-	0.459	-1.122	4.617e-28	4.224e-27	yes	down	49.373	51.642	50.413	23.705	22.297	24.13	50.476	23.377
ENSBTAG00000015127	SDC4	2.535	1.342	6.533e-171	9.143e-169	yes	up	161.885	179.594	176.969	435.061	441.496	425.916	172.816	434.158
ENSBTAG00000023788	EXD3	0.414	-1.274	0.0003398	0.0007159	yes	down	1.206	0.847	0.641	0.328	0.307	0.349	0.898	0.328
ENSBTAG00000002795	NKTR	0.352	-1.508	8.566e-38	1.107e-36	yes	down	4.231	4.127	3.843	1.354	1.537	1.476	4.067	1.456
ENSBTAG00000037703	MICALL1	2.049	1.035	8.29e-54	1.734e-52	yes	up	23.084	26.281	30.446	58.103	56.91	54.534	26.604	56.516
ENSBTAG00000027654	EIF4EBP1	2.141	1.098	8.929e-71	2.78e-69	yes	up	103.887	108.713	116.068	250.089	243.757	220.569	109.556	238.138
ENSBTAG00000018487	CFAP45	0.344	-1.538	0.0001352	0.0002969	yes	down	1.684	1.011	2.342	0.508	1.004	0.668	1.679	0.727
ENSBTAG00000020481	GXYLT2	0.42	-1.252	1.683e-05	4.052e-05	yes	down	5.69	5.311	4.264	0.889	2.265	2.594	5.088	1.916
ENSBTAG00000002888	TMTC2	2.57	1.362	9.355e-10	3.187e-09	yes	up	0.387	0.401	0.46	0.952	1.137	1.257	0.416	1.115
ENSBTAG00000015582	HMOX1	2.447	1.291	1.485e-128	1.327e-126	yes	up	148.948	142.436	137.696	374.314	354.574	342.315	143.027	357.068
ENSBTAG00000031572	IFT80	0.252	-1.99	6.982e-43	1.065e-41	yes	down	6.977	6.04	6.305	1.354	1.885	1.646	6.441	1.628
ENSBTAG00000019588	-	0.089	-3.487	1.833e-85	7.825e-84	yes	down	21.274	18.766	25.351	1.671	1.588	2.155	21.797	1.805
ENSBTAG00000000087	HSD17B12	0.462	-1.113	3.984e-48	7.221e-47	yes	down	35.229	30.243	32.097	14.29	15.708	15.691	32.523	15.23
ENSBTAG00000010820	WNT11	0.325	-1.62	2.27e-07	6.472e-07	yes	down	1.657	1.758	1.241	0.434	0.635	0.299	1.552	0.456
ENSBTAG00000020611	GLB1L	0.414	-1.273	3.184e-11	1.215e-10	yes	down	3.034	3.452	3.303	1.491	1.281	1.237	3.263	1.336
ENSBTAG00000006610	XRRA1	0.314	-1.669	4.314e-14	1.976e-13	yes	down	2.602	2.542	2.602	0.751	1.014	0.589	2.582	0.785
ENSBTAG00000016644	LVRN	4.783	2.258	7.184e-07	1.968e-06	yes	up	0	1.649	1.371	5.268	4.468	2.394	1.007	4.043
ENSBTAG00000026716	IBTK	0.429	-1.222	5.997e-24	4.574e-23	yes	down	5.285	4.764	4.544	1.798	2.367	1.915	4.864	2.027
ENSBTAG00000037559	CYP2C18	0.357	-1.484	1.36e-08	4.3e-08	yes	down	2.035	2.177	2.452	0.751	0.707	0.778	2.221	0.745
ENSBTAG00000005339	-	3.774	1.916	4.097e-265	1.685e-262	yes	up	30.214	29.724	27.553	105.502	112.559	109.217	29.164	109.093
ENSBTAG00000001775	RINL	0.348	-1.521	0.001959	0.003763	yes	down	0.216	0.191	0.14	0	0	0	0.182	0
ENSBTAG00000021245	SPRY1	2.634	1.397	1.602e-10	5.801e-10	yes	up	0.567	1.33	0.841	2.666	2.265	2.354	0.913	2.428
ENSBTAG00000011839	HMGCS1	0.197	-2.344	0	0	yes	down	523.991	481.345	519.618	97.04	105.397	103.202	508.318	101.88
ENSBTAG00000045518	5S_rRNA	0.26	-1.946	0.0001059	0.0002357	yes	down	0	0	0	0	0	0	0	0
ENSBTAG00000040413	CES3	0.225	-2.153	7.638e-14	3.448e-13	yes	down	1.431	1.594	1.101	0.18	0.348	0.359	1.375	0.296
ENSBTAG00000019262	TOP2A	0.416	-1.266	2.225e-69	6.727e-68	yes	down	25.263	22.428	25.772	9.361	11.312	10.264	24.488	10.312
ENSBTAG00000002745	APEX1	2.275	1.186	4.389e-119	3.292e-117	yes	up	99.575	89.947	104.718	229.684	222.003	222.724	98.08	224.804
ENSBTAG00000018727	GOLIM4	0.332	-1.591	7.792e-133	7.295e-131	yes	down	41.63	40.328	41.135	13.381	14.745	13.267	41.031	13.798
ENSBTAG00000006110	-	0.361	-1.469	6.32e-13	2.696e-12	yes	down	4.583	2.742	2.832	1.153	3.812	1.387	3.386	2.117
ENSBTAG00000007247	NUF2	0.404	-1.306	1.421e-21	9.773e-21	yes	down	10.129	10.139	10.099	3.882	4.713	3.711	10.122	4.102
ENSBTAG00000019877	DOCK7	0.461	-1.118	7.592e-42	1.111e-40	yes	down	6.437	6.14	7.176	2.824	3.392	3.072	6.584	3.096
ENSBTAG00000000653	PPP1R16B	0.404	-1.308	2.7e-12	1.106e-11	yes	down	1.287	1.412	1.461	0.508	0.707	0.439	1.387	0.551
ENSBTAG00000020528	PCOLCE	2.344	1.229	2.4e-44	3.832e-43	yes	up	16.071	17.754	15.793	36.504	36.386	37.207	16.539	36.699
ENSBTAG00000015013	C2CD2L	2.4	1.263	1.993e-55	4.384e-54	yes	up	8.193	7.561	7.997	21.039	19.458	17.865	7.917	19.454
ENSBTAG00000002866	RPIA	3.036	1.602	3.23e-71	1.013e-69	yes	up	17.601	20.214	24.24	65.201	61.961	63.761	20.685	63.641
ENSBTAG00000002128	MPPE1	2.299	1.201	2.665e-29	2.572e-28	yes	up	6.374	6.568	8.717	17.358	17.327	16.299	7.22	16.995
ENSBTAG00000007502	-	2.225	1.154	0.02202	0.03588	yes	up	0	0.128	0.03	0.127	0.297	0.459	0.053	0.294
ENSBTAG00000007807	-	0.376	-1.411	3.287e-42	4.888e-41	yes	down	17.016	18.283	17.635	6.59	6.722	6.723	17.645	6.678
ENSBTAG00000001710	CMTM8	2.92	1.546	8.918e-16	4.519e-15	yes	up	3.835	4.965	5.845	15.042	15.862	14.604	4.882	15.169
ENSBTAG00000023907	COL18A1	0.415	-1.268	9.222e-97	4.834e-95	yes	down	175.687	183.866	160.555	74.488	74.329	70.903	173.369	73.24
ENSBTAG00000039571	PROSER2	2.868	1.52	3.037e-110	1.954e-108	yes	up	9.615	10.913	11.249	34.79	32.974	32.848	10.592	33.537
ENSBTAG00000006307	HSD17B11	0.495	-1.014	9.011e-11	3.333e-10	yes	down	9.804	8.281	7.987	3.639	4.898	4.369	8.691	4.302
ENSBTAG00000019722	GUCY2C	0.183	-2.449	7.578e-79	2.819e-77	yes	down	7.284	7.16	7.136	1.566	1.107	1.227	7.193	1.3
ENSBTAG00000042099	SNORD12	2.592	1.374	4.99e-93	2.385e-91	yes	up	83.792	73.869	76.885	211.914	206.644	200.28	78.182	206.279
ENSBTAG00000023563	-	3.449	1.786	8.165e-15	3.931e-14	yes	up	2.719	1.995	2.682	10.017	8.525	9.506	2.465	9.349
ENSBTAG00000034176	-	0.41	-1.286	0.01016	0.0175	yes	down	2.611	3.188	3.773	0.91	0	0	3.191	0.303
ENSBTAG00000018240	CYP2S1	2.711	1.439	1.63e-10	5.9e-10	yes	up	1.215	1.212	1.401	3.216	4.447	3.471	1.276	3.711
ENSBTAG00000004718	PUS7L	0.399	-1.324	1.995e-08	6.214e-08	yes	down	2.413	1.913	1.932	0.814	0.809	0.788	2.086	0.804
ENSBTAG00000012945	PDE6A	5.088	2.347	6.23e-07	1.715e-06	yes	up	0.027	0.027	0.01	0.275	0.359	0.289	0.021	0.308
ENSBTAG00000018016	NUPR1	2.572	1.363	0.006583	0.01169	yes	up	0.288	0	0	0.74	1.066	1.616	0.096	1.141
ENSBTAG00000007589	SMAD9	0.177	-2.499	3.815e-12	1.55e-11	yes	down	2.863	2.123	2.672	0.148	0.687	0.309	2.553	0.381
ENSBTAG00000016370	-	0.271	-1.885	5.809e-05	0.0001329	yes	down	0.558	0.756	0.52	0.127	0.061	0.06	0.611	0.083
ENSBTAG00000002998	MELTF	0.29	-1.786	0.000255	0.0005436	yes	down	0.396	0.41	0.14	0.042	0.02	0.06	0.315	0.041
ENSBTAG00000046144	DEFB7	0.442	-1.177	0.01923	0.03163	yes	down	1.431	2.742	2.192	0	0.328	0.599	2.122	0.309
ENSBTAG00000009047	YPEL3	0.428	-1.224	3.893e-44	6.195e-43	yes	down	65.84	65.597	64.134	31.49	27.225	28.19	65.19	28.968
ENSBTAG00000015402	GREB1	0.141	-2.83	8.437e-11	3.129e-10	yes	down	0.36	0.282	0.25	0	0.051	0.01	0.297	0.02
ENSBTAG00000000177	-	0.342	-1.55	7.86e-130	7.114e-128	yes	down	128.15	139.694	133.723	49.26	46.304	43.372	133.856	46.312
ENSBTAG00000031433	TEX9	0.418	-1.26	6.365e-05	0.000145	yes	down	2.449	2.542	2.512	0.539	0.932	1.377	2.501	0.949
ENSBTAG00000007001	SLC26A1	0.401	-1.319	3.231e-11	1.231e-10	yes	down	3.466	3.963	3.683	1.777	1.363	1.227	3.704	1.456
ENSBTAG00000033740	-	2.244	1.166	0.01774	0.02936	yes	up	4.574	0	0.921	10.144	4.447	8.918	1.832	7.836
ENSBTAG00000020198	METRN	0.383	-1.385	0.0008443	0.001696	yes	down	2.413	1.093	1.431	0.465	0.359	0.638	1.646	0.487
ENSBTAG00000032544	SPAG1	3.492	1.804	2.407e-86	1.044e-84	yes	up	7.527	6.759	7.937	25.482	25.75	29.616	7.408	26.949
ENSBTAG00000001801	SYT4	5.025	2.329	6.469e-64	1.746e-62	yes	up	1.666	1.421	1.111	6.854	7.88	7.541	1.399	7.425
ENSBTAG00000000040	MAFG	2.507	1.326	3.571e-64	9.774e-63	yes	up	11.02	11.332	10.579	24.329	25.309	25.047	10.977	24.895
ENSBTAG00000015711	BTG2	2.166	1.115	1.718e-07	4.957e-07	yes	up	4.448	6.194	4.174	14.047	10.001	9.905	4.939	11.318
ENSBTAG00000027412	-	2.317	1.212	0.015	0.02511	yes	up	0	0.155	0	0.391	0.789	0.389	0.052	0.523
ENSBTAG00000019888	HIRA	2.166	1.115	6.566e-102	3.761e-100	yes	up	33.825	37.932	37.071	84.495	82.004	79.871	36.276	82.123
ENSBTAG00000013857	SH2D3A	0.267	-1.906	2.482e-13	1.083e-12	yes	down	2.593	3.043	3.333	0.688	0.871	0.628	2.99	0.729
ENSBTAG00000011358	IER3	3.803	1.927	0	0	yes	up	361.628	389.558	420.184	1531.14	1544.88	1458.45	390.457	1511.49
ENSBTAG00000039847	-	2.452	1.294	0.009769	0.01687	yes	up	0	0.018	0.02	0.085	0.082	0.18	0.013	0.116
ENSBTAG00000000393	SSPN	0.213	-2.233	2.802e-16	1.459e-15	yes	down	8.499	7.907	10.439	1.417	1.445	2.155	8.948	1.672
ENSBTAG00000008951	ALPL	0.237	-2.079	1.553e-56	3.491e-55	yes	down	8.742	9.92	9.498	2.412	2.224	2.155	9.387	2.264
ENSBTAG00000018520	SCN1A	0.274	-1.869	1.119e-07	3.283e-07	yes	down	0.378	0.301	0.45	0.053	0.133	0.06	0.376	0.082
ENSBTAG00000002627	ZRANB2	0.317	-1.657	1.655e-49	3.09e-48	yes	down	21.815	15.359	20.027	7.997	8.167	7.741	19.067	7.968
ENSBTAG00000034995	ITPRIPL1	2.77	1.47	4.754e-112	3.163e-110	yes	up	13.082	15.231	15.343	40.946	38.445	37.606	14.552	38.999
ENSBTAG00000013303	ACSS2	0.159	-2.649	0	0	yes	down	402.422	448.569	504.926	74.827	71.491	71.99	451.972	72.769
ENSBTAG00000001893	TM4SF4	2.858	1.515	0.000861	0.001727	yes	up	0.126	0.264	0.18	1.037	0.922	0.678	0.19	0.879
ENSBTAG00000021587	SMPDL3A	0.347	-1.525	3.139e-09	1.035e-08	yes	down	2.377	2.596	2.102	0.836	0.871	0.608	2.358	0.772
ENSBTAG00000008747	DCXR	0.443	-1.175	1.341e-27	1.202e-26	yes	down	18.754	17.481	19.036	9.15	7.972	7.751	18.424	8.291
ENSBTAG00000048033	SMIM15	0.44	-1.183	0.01894	0.03119	yes	down	61.392	16.497	50.162	5.648	6.507	10.693	42.684	7.616
ENSBTAG00000042733	SNORD14	2.9	1.536	2.237e-81	8.803e-80	yes	up	3.628	4.236	5.194	12.186	12.378	12.459	4.353	12.341
ENSBTAG00000017133	GINS4	2.597	1.377	2.823e-42	4.202e-41	yes	up	7.202	7.861	9.178	21.039	17.747	19.352	8.08	19.379
ENSBTAG00000017819	PMVK	0.397	-1.332	1.3e-60	3.263e-59	yes	down	75.482	78.66	84.762	32.706	29.541	33.327	79.635	31.858
ENSBTAG00000000585	LY6G6C	6.807	2.767	2.797e-08	8.607e-08	yes	up	0	0	0	1.248	1.424	1.177	0	1.283
ENSBTAG00000002504	IREB2	0.498	-1.007	8.255e-26	6.855e-25	yes	down	6.86	5.876	6.536	2.877	3.422	3.441	6.424	3.247
ENSBTAG00000005708	-	0.405	-1.303	1.287e-23	9.678e-23	yes	down	8.076	6.194	9.068	5.765	5.431	6.334	7.779	5.843
ENSBTAG00000038831	PHYHD1	0.304	-1.719	3.706e-37	4.697e-36	yes	down	15.413	16.944	17.445	5.067	4.806	5.147	16.601	5.007
ENSBTAG00000038434	ATRX	0.415	-1.27	1.617e-20	1.059e-19	yes	down	2.251	1.612	1.902	0.751	0.861	0.798	1.922	0.803
ENSBTAG00000010082	COL15A1	0.326	-1.615	1.589e-166	2.136e-164	yes	down	46.762	52.89	52.744	16.385	17.368	16.738	50.799	16.83
ENSBTAG00000033298	-	0.451	-1.148	2.631e-18	1.535e-17	yes	down	8.553	7.242	8.677	3.755	3.832	3.671	8.157	3.753
ENSBTAG00000003572	F11	0.464	-1.107	0.02428	0.03923	yes	down	0.198	0.282	0.08	0.032	0.051	0.08	0.187	0.054
ENSBTAG00000030973	-	0.144	-2.791	1.824e-50	3.464e-49	yes	down	10.822	11.952	10.399	1.64	1.516	1.606	11.058	1.587
ENSBTAG00000002982	PITPNM3	0.457	-1.129	0.01952	0.03207	yes	down	0.153	0.018	0.09	0	0	0.02	0.087	0.007
ENSBTAG00000007827	RCOR2	3.923	1.972	5.859e-08	1.756e-07	yes	up	0.234	0.383	0.34	2.348	1.537	1.057	0.319	1.647
ENSBTAG00000000242	-	2.749	1.459	2.151e-05	5.124e-05	yes	up	1.053	0.884	1.802	4.083	3.228	4.678	1.246	3.996
ENSBTAG00000006039	ARHGDIB	0.411	-1.282	1.286e-153	1.492e-151	yes	down	454.406	485.108	490.704	205.536	194.716	187.701	476.739	195.984
ENSBTAG00000001774	SPRY2	2.37	1.245	4.243e-66	1.21e-64	yes	up	12.757	13.345	14.612	34.769	31.59	33.975	13.571	33.445
ENSBTAG00000019563	C5H22orf23	0.349	-1.519	5.712e-12	2.296e-11	yes	down	4.15	3.908	4.083	1.587	1.414	1.037	4.047	1.346
ENSBTAG00000014355	MYCBPAP	0.281	-1.829	1.216e-06	3.259e-06	yes	down	0.558	0.492	0.791	0.18	0.133	0.09	0.614	0.134
ENSBTAG00000012997	SMPDL3B	0.434	-1.205	4.537e-23	3.339e-22	yes	down	12.145	12.808	12.18	5.299	5.103	5.885	12.378	5.429
ENSBTAG00000001965	ENPP7	3.119	1.641	1.236e-06	3.312e-06	yes	up	0.486	1.048	0.801	3.068	2.787	2.893	0.778	2.916
ENSBTAG00000017366	GRB7	0.333	-1.587	8.553e-18	4.848e-17	yes	down	4.538	6.194	5.074	1.724	1.639	1.845	5.269	1.736
ENSBTAG00000012774	RAB7B	2.042	1.03	1.378e-17	7.741e-17	yes	up	6.212	5.712	6.075	12.556	11.937	14.304	6	12.932
ENSBTAG00000000169	ASZ1	0.457	-1.129	4.185e-06	1.065e-05	yes	down	3.187	3.152	3.813	1.29	1.301	1.865	3.384	1.485
ENSBTAG00000012485	SPOUT1	0.257	-1.96	1.948e-21	1.329e-20	yes	down	10.732	8.836	12.24	1.989	2.849	3.95	10.603	2.929
ENSBTAG00000007288	CDK19	0.469	-1.091	7.523e-26	6.27e-25	yes	down	6.356	6.859	7.356	3.068	3.422	2.623	6.857	3.038
ENSBTAG00000031209	SLC22A4	0.447	-1.162	0.0002845	0.0006045	yes	down	1.242	1.275	1.241	0.55	0.564	0.419	1.253	0.511
ENSBTAG00000008105	RBM38	3.509	1.811	7.684e-60	1.893e-58	yes	up	6.248	6.204	7.707	23.377	26.313	23.282	6.72	24.324
ENSBTAG00000011343	XAF1	2.166	1.115	3.38e-05	7.901e-05	yes	up	1.044	1.922	1.771	3.427	2.992	2.544	1.579	2.988
ENSBTAG00000008403	ROCK1	0.485	-1.045	8.805e-25	6.95e-24	yes	down	9.066	7.943	8.737	3.977	5.369	4.07	8.582	4.472
ENSBTAG00000010050	COL16A1	0.247	-2.02	4.02e-06	1.025e-05	yes	down	0.198	0.337	0.27	0.085	0.031	0.01	0.268	0.042
ENSBTAG00000043563	ND5	0.443	-1.175	2.511e-94	1.254e-92	yes	down	1225.27	1049.55	1201.53	571.027	526.922	499.153	1158.79	532.367
ENSBTAG00000011131	NMUR2	4.522	2.177	2.512e-53	5.191e-52	yes	up	2.683	2.833	2.592	13.349	14.878	10.604	2.703	12.944
ENSBTAG00000012059	MVD	0.497	-1.008	6.039e-72	1.92e-70	yes	down	149.596	167.788	167.942	82.961	84.022	77.816	161.775	81.6
ENSBTAG00000014217	HHEX	2.17	1.118	2.748e-10	9.763e-10	yes	up	3.412	2.669	2.682	7.849	5.82	6.224	2.921	6.631
ENSBTAG00000013982	UACA	0.209	-2.256	2.33e-176	3.594e-174	yes	down	29.215	24.331	28.664	5.363	6.425	6.015	27.403	5.934
ENSBTAG00000021570	PLEKHG4	0.259	-1.95	1.071e-11	4.223e-11	yes	down	0.882	0.856	0.911	0.159	0.287	0.18	0.883	0.209
ENSBTAG00000002281	ZNF354C	0.425	-1.234	0.003572	0.006588	yes	down	0.612	0.683	0.711	0.307	0.184	0.18	0.669	0.224
ENSBTAG00000034712	RAB33A	0.131	-2.933	1.007e-38	1.347e-37	yes	down	6.554	6.395	7.797	0.783	0.83	0.848	6.915	0.82
ENSBTAG00000032521	PLEKHH2	0.243	-2.041	3.166e-49	5.873e-48	yes	down	2.737	3.006	3.493	0.709	0.809	0.688	3.079	0.735
ENSBTAG00000008568	SLC25A45	0.306	-1.709	0.0006957	0.001411	yes	down	0.414	0.701	1.171	0	0	0.14	0.762	0.047
ENSBTAG00000000213	TMEM39A	2.043	1.031	7.931e-33	8.69e-32	yes	up	12.109	10.585	11.74	25.016	24.121	23.212	11.478	24.116
ENSBTAG00000012739	C1QBP	2.135	1.094	2.813e-60	6.982e-59	yes	up	79.669	68.54	89.065	174.881	167.809	172.09	79.091	171.593
ENSBTAG00000008142	IFIH1	0.45	-1.152	5.086e-05	0.000117	yes	down	0.999	0.692	1.061	0.455	0.4	0.319	0.917	0.391
ENSBTAG00000013901	PTDSS1	2.269	1.182	3.036e-116	2.169e-114	yes	up	105.292	111.965	117.129	250.427	242.517	237.816	111.462	243.587
ENSBTAG00000038442	WDR87	0.154	-2.696	4.278e-11	1.619e-10	yes	down	0.261	0.237	0.15	0.021	0.01	0.02	0.216	0.017
ENSBTAG00000031579	SGO2	0.305	-1.714	4.63e-26	3.907e-25	yes	down	4.087	2.687	3.363	1.005	1.25	0.828	3.379	1.028
ENSBTAG00000002908	GNG4	2.68	1.422	8.79e-20	5.569e-19	yes	up	0.873	0.993	1.061	2.962	2.592	2.693	0.976	2.749
ENSBTAG00000033346	-	2.252	1.171	0.01533	0.02561	yes	up	0.108	0	0	1.227	1.435	0	0.036	0.887
ENSBTAG00000017329	GMNN	2.442	1.288	2.747e-31	2.832e-30	yes	up	15.773	12.781	17.275	40.576	36.652	37.526	15.276	38.251
ENSBTAG00000004631	KIAA0586	0.377	-1.406	2.088e-19	1.303e-18	yes	down	3.232	2.56	3.383	0.92	1.332	1.177	3.058	1.143
ENSBTAG00000011002	CCDC136	0.344	-1.54	0.0001597	0.0003484	yes	down	0.504	0.282	0.27	0.116	0.072	0.09	0.352	0.093
ENSBTAG00000012112	SLC7A6	2.442	1.288	2.897e-31	2.982e-30	yes	up	1.936	1.913	1.872	5.13	5.041	4.618	1.907	4.93
ENSBTAG00000021393	FLRT2	0.436	-1.196	3.878e-135	3.733e-133	yes	down	65.687	65.789	64.675	33.933	31.242	33.945	65.384	33.04
ENSBTAG00000008419	PDE2A	0.347	-1.525	4.596e-05	0.000106	yes	down	0.576	0.292	0.51	0.18	0.061	0.15	0.459	0.13
ENSBTAG00000003747	-	0.387	-1.368	2.015e-44	3.222e-43	yes	down	25.974	23.922	27.253	9.932	9.652	10.105	25.716	9.896
ENSBTAG00000017375	C4orf32	2.624	1.392	1.175e-06	3.157e-06	yes	up	0.441	0.401	0.51	1.09	1.435	1.446	0.451	1.324
ENSBTAG00000012417	ARL14EP	2.759	1.464	1.246e-71	3.935e-70	yes	up	18.663	14.967	18.646	48.636	48.63	49.596	17.425	48.954
ENSBTAG00000024233	RAN	3.683	1.881	0.0001909	0.0004132	yes	up	0.081	0	0	0.762	1.035	0.858	0.027	0.885
ENSBTAG00000024081	ECM2	0.289	-1.79	7.661e-07	2.092e-06	yes	down	1.017	0.765	1.301	0.169	0.195	0.349	1.028	0.238
ENSBTAG00000003955	MYO7A	0.197	-2.347	7.428e-28	6.759e-27	yes	down	1.711	1.348	1.481	0.296	0.328	0.239	1.513	0.288
ENSBTAG00000038938	-	0.209	-2.26	5.726e-07	1.581e-06	yes	down	1.071	0.619	0.44	0.074	0.102	0.05	0.71	0.075
ENSBTAG00000009632	LARP7	0.367	-1.446	3.209e-35	3.775e-34	yes	down	15.593	13.163	15.433	4.919	5.533	5.766	14.73	5.406
ENSBTAG00000011451	RTN1	0.456	-1.132	4.441e-16	2.287e-15	yes	down	5.222	5.967	6.145	2.348	3.115	2.713	5.778	2.725
ENSBTAG00000030881	TMEM260	0.471	-1.087	2.937e-15	1.449e-14	yes	down	13.532	7.998	14.572	3.967	4.006	5.337	12.034	4.437
ENSBTAG00000021867	BFSP1	0.375	-1.414	0.004705	0.008528	yes	down	0.162	0.2	0.23	0.053	0.041	0	0.197	0.031
ENSBTAG00000011538	KIF1A	0.461	-1.118	0.004898	0.008861	yes	down	0.153	0.219	0.24	0.106	0.082	0.06	0.204	0.083
ENSBTAG00000012848	PTPRU	0.348	-1.524	2.837e-109	1.791e-107	yes	down	29.458	31.701	28.224	10.229	10.759	10.564	29.794	10.517
ENSBTAG00000013496	CPM	3.546	1.826	1.819e-18	1.071e-17	yes	up	0.639	0.346	0.721	2.031	2.183	2.304	0.569	2.173
ENSBTAG00000003569	DZIP1	0.298	-1.748	7.644e-08	2.268e-07	yes	down	1.567	2.633	2.152	0.624	0.574	0.369	2.117	0.522
ENSBTAG00000018312	-	0.279	-1.843	6.585e-06	1.642e-05	yes	down	5.816	7.005	5.294	0.455	1.465	1.027	6.038	0.982
ENSBTAG00000044112	MSRB2	0.313	-1.677	9.52e-06	2.344e-05	yes	down	2.89	2.405	3.163	0.36	0.728	0.998	2.819	0.695
ENSBTAG00000020233	CCDC186	0.369	-1.44	1.883e-10	6.782e-10	yes	down	1.783	0.984	1.351	0.402	0.471	0.499	1.373	0.457
ENSBTAG00000002631	SCNN1A	2.49	1.316	2.78e-09	9.206e-09	yes	up	1.278	0.82	1.091	2.941	2.91	2.613	1.063	2.821
ENSBTAG00000004679	WARS	2.325	1.217	8.002e-119	5.969e-117	yes	up	107.605	113.076	130.74	292.082	277.519	271.592	117.14	280.398
ENSBTAG00000031998	CXCL16	2.133	1.093	1.159e-78	4.274e-77	yes	up	60.591	55.896	55.807	130.455	121.525	118.723	57.431	123.568
ENSBTAG00000013750	B3GALNT2	2.659	1.411	5.675e-87	2.485e-85	yes	up	13.946	14.029	14.262	42.036	39.132	38.264	14.079	39.811
ENSBTAG00000017695	CCDC150	0.351	-1.509	0.0006255	0.001278	yes	down	0.342	0.273	0.3	0.021	0.092	0.13	0.305	0.081
ENSBTAG00000008908	GZF1	2.014	1.01	9.411e-38	1.214e-36	yes	up	7.148	7.005	7.787	15.909	14.017	14.354	7.313	14.76
ENSBTAG00000045890	-	4.87	2.284	5.16e-06	1.3e-05	yes	up	0	0.036	0	0.804	0.41	0.559	0.012	0.591
ENSBTAG00000015186	ILVBL	2.272	1.184	3.904e-76	1.342e-74	yes	up	19.546	21.963	19.957	49.271	52.35	47.102	20.489	49.574
ENSBTAG00000030333	-	0.208	-2.266	5.042e-06	1.272e-05	yes	down	0.126	0.237	0.17	0	0	0.02	0.178	0.007
ENSBTAG00000009656	-	0.293	-1.769	2.23e-05	5.305e-05	yes	down	4.88	1.54	3.043	0.233	0.635	1.087	3.154	0.652
ENSBTAG00000022461	SEPT10	0.409	-1.291	6.481e-125	5.365e-123	yes	down	94.875	91.969	97.362	43.443	41.468	40.728	94.735	41.88
ENSBTAG00000008497	RGS14	0.193	-2.377	8.458e-80	3.234e-78	yes	down	10.723	11.469	9.908	1.957	1.967	2.204	10.7	2.043
ENSBTAG00000016429	TMEM205	0.467	-1.1	1.098e-11	4.323e-11	yes	down	16.665	16.998	19.126	10.768	7.039	6.803	17.596	8.203
ENSBTAG00000016742	-	0.269	-1.897	1.407e-36	1.754e-35	yes	down	28.477	21.644	26.422	6.579	6.599	5.107	25.514	6.095
ENSBTAG00000010124	ATG4C	0.466	-1.102	3.045e-11	1.164e-10	yes	down	4.808	4.272	3.853	2.19	1.916	1.905	4.311	2.004
ENSBTAG00000000667	-	0.263	-1.929	7.464e-05	0.0001688	yes	down	1.071	0.656	0.821	0	0.277	0	0.849	0.092
ENSBTAG00000033662	NCKAP1	0.476	-1.072	1.04e-45	1.738e-44	yes	down	25.929	24.678	28.634	11.731	14.796	12.07	26.414	12.866
ENSBTAG00000045537	-	5.067	2.341	4.021e-07	1.124e-06	yes	up	0.333	0	0.04	1.872	1.793	1.676	0.124	1.78
ENSBTAG00000047379	-	13.614	3.767	2.893e-16	1.505e-15	yes	up	0	0	0.03	1.46	1.168	1.117	0.01	1.248
ENSBTAG00000007020	ZNF502	0.454	-1.139	0.02354	0.0381	yes	down	0.054	0.036	0.24	0.021	0	0.03	0.11	0.017
ENSBTAG00000047561	-	2.011	1.008	1.581e-10	5.733e-10	yes	up	8.427	6.395	10.599	26.254	17.44	25.726	8.474	23.14
ENSBTAG00000018040	-	0.292	-1.777	3.46e-84	1.436e-82	yes	down	66.092	65.197	79.617	20.849	20.247	20.14	70.302	20.412
ENSBTAG00000014791	CTH	7.071	2.822	0	0	yes	up	10.66	12.143	11.58	86.018	78.243	84.23	11.461	82.83
ENSBTAG00000017462	ATF4	2.136	1.095	3.707e-118	2.721e-116	yes	up	572.185	539.036	648.917	1306	1272.97	1234.9	586.713	1271.29
ENSBTAG00000031500	SHMT2	3.132	1.647	1.298e-263	5.183e-261	yes	up	112.116	116.392	131.991	388.149	383.019	378.445	120.166	383.204
ENSBTAG00000007366	HAUS8	2.043	1.031	2.381e-46	4.016e-45	yes	up	17.988	18.028	19.777	37.953	39.081	39.821	18.598	38.952
ENSBTAG00000019915	GSN	0.371	-1.431	5.194e-174	7.749e-172	yes	down	137.307	139.375	135.885	53.587	51.981	49.696	137.522	51.755
ENSBTAG00000009586	CDC25A	2.423	1.277	1.857e-53	3.856e-52	yes	up	6.401	6.395	7.817	17.125	17.645	16.618	6.871	17.129
ENSBTAG00000047533	-	0.379	-1.401	0.002849	0.005348	yes	down	0.612	1.093	1.191	0.476	0.143	0.13	0.965	0.25
ENSBTAG00000017565	SCFD1	0.283	-1.82	8.545e-51	1.632e-49	yes	down	15.251	12.99	13.571	3.723	4.437	3.681	13.937	3.947
ENSBTAG00000001765	HAPLN4	2.533	1.341	1.332e-17	7.493e-17	yes	up	1.404	1.348	1.261	3.438	3.863	3.312	1.338	3.538
ENSBTAG00000002615	LONRF3	2.544	1.347	7.928e-24	6.017e-23	yes	up	2.224	2.004	1.992	5.426	5.472	5.516	2.073	5.471
ENSBTAG00000020074	NKPD1	0.372	-1.427	1.004e-05	2.468e-05	yes	down	1.062	0.756	0.751	0.264	0.236	0.349	0.856	0.283
ENSBTAG00000025632	NOP10	2.039	1.028	2.931e-45	4.824e-44	yes	up	39.92	37.322	38.462	67.02	60.086	64.489	38.568	63.865
ENSBTAG00000034449	-	2.124	1.087	0.03064	0.04846	yes	up	0.432	0.455	0	1.037	1.24	1.207	0.296	1.161
ENSBTAG00000015293	NXPH3	3.294	1.72	2.297e-52	4.587e-51	yes	up	4.195	7.698	4.774	21.938	20.975	22.314	5.556	21.742
ENSBTAG00000001785	TGM3	3.834	1.939	8.424e-05	0.0001895	yes	up	0.018	0.055	0	0.349	0.225	0.229	0.024	0.268
ENSBTAG00000005104	MGAT5B	0.246	-2.024	7.887e-10	2.701e-09	yes	down	1.585	2.241	1.922	0.994	0.42	0.898	1.916	0.771
ENSBTAG00000004337	PDE1B	0.127	-2.979	5.159e-184	8.439e-182	yes	down	20.356	24.505	25.562	2.771	2.992	3.082	23.474	2.948
ENSBTAG00000009737	LTC4S	0.464	-1.107	0.02801	0.04464	yes	down	0.387	1.448	1.912	0.391	0.41	0	1.249	0.267
ENSBTAG00000001136	KIAA1324	0.286	-1.806	1.581e-102	9.134e-101	yes	down	22.382	26.481	27.613	7.531	7.603	7.032	25.492	7.389
ENSBTAG00000008636	PDE4B	3.514	1.813	1.165e-70	3.621e-69	yes	up	3.061	2.888	3.853	11.635	11.343	11.88	3.267	11.619
ENSBTAG00000006731	SLC7A5	4.569	2.192	1.434e-249	4.866e-247	yes	up	7.112	7.543	8.347	37.466	35.402	34.883	7.667	35.917
ENSBTAG00000004761	FOXH1	0.258	-1.955	2.124e-09	7.068e-09	yes	down	2.557	3.817	2.672	0.751	0.717	0.509	3.015	0.659
ENSBTAG00000002425	SCN9A	0.455	-1.135	3.094e-07	8.735e-07	yes	down	1.251	0.92	0.841	0.36	0.533	0.449	1.004	0.447
ENSBTAG00000019251	EPB41L3	0.282	-1.827	1.997e-73	6.44e-72	yes	down	15.215	15.34	13.311	4.845	3.914	3.96	14.622	4.24
ENSBTAG00000014291	WNT2B	0.414	-1.273	2.895e-10	1.026e-09	yes	down	3.313	3.179	3.473	1.248	1.547	1.247	3.322	1.347
ENSBTAG00000032481	DAPL1	0.185	-2.431	1.361e-06	3.626e-06	yes	down	2.665	6.541	2.352	0	0	0	3.853	0
ENSBTAG00000010101	BYSL	2.467	1.303	9.776e-79	3.616e-77	yes	up	16.206	17.536	17.625	42.501	42.513	42.703	17.122	42.572
ENSBTAG00000013919	-	0.161	-2.633	5.356e-121	4.155e-119	yes	down	68.091	42.095	145.072	8.134	8.792	6.095	85.086	7.674
ENSBTAG00000003994	IgFBp3	5.517	2.464	1.56e-40	2.195e-39	yes	up	1.278	1.303	2.002	9.308	9.355	8.549	1.528	9.071
ENSBTAG00000020839	MEGF6	2.095	1.067	2.472e-11	9.513e-11	yes	up	1.368	1.239	1.061	2.972	2.869	2.534	1.223	2.792
ENSBTAG00000029930	-	2.904	1.538	2.124e-11	8.211e-11	yes	up	2.098	1.558	0.921	4.527	5.205	4.748	1.526	4.827
ENSBTAG00000008673	ICA1L	0.443	-1.173	0.007689	0.0135	yes	down	0.432	1.057	0.641	0.19	0.256	0.269	0.71	0.238
ENSBTAG00000003192	TBC1D16	0.353	-1.504	0.0008598	0.001725	yes	down	0.495	0.665	0.28	0.042	0.164	0.1	0.48	0.102
ENSBTAG00000045567	PRR15	0.174	-2.524	2.087e-31	2.159e-30	yes	down	7.293	6.568	6.325	1.195	0.676	1.387	6.729	1.086
ENSBTAG00000017425	GJB2	2.331	1.221	8.274e-14	3.721e-13	yes	up	2.269	2.314	2.132	5.024	5.707	5.367	2.238	5.366
ENSBTAG00000015985	GPR20	0.401	-1.319	0.007533	0.01324	yes	down	0.099	0.355	0.58	0	0	0.05	0.345	0.017
ENSBTAG00000047264	-	0.453	-1.143	0.00456	0.008281	yes	down	7644.38	8423.7	17381.4	6085.71	3915.5	2567.78	11149.8	4189.66
ENSBTAG00000007878	ARHGAP22	2.583	1.369	2.414e-58	5.739e-57	yes	up	7.788	8.281	8.157	22.816	21.477	20.818	8.075	21.704
ENSBTAG00000023851	FAM102A	2.069	1.049	1.292e-39	1.764e-38	yes	up	15.431	18.684	13.141	32.653	30.945	29.676	15.752	31.091
ENSBTAG00000007430	MYBBP1A	2.097	1.068	1.397e-77	4.966e-76	yes	up	29.359	34.06	36.261	70.765	69.482	64.788	33.227	68.345
ENSBTAG00000002470	CCDC78	0.463	-1.112	8.187e-07	2.228e-06	yes	down	2.107	2.387	2.542	0.984	1.353	0.818	2.345	1.052
ENSBTAG00000033429	FAM229B	0.194	-2.368	1.783e-08	5.579e-08	yes	down	3.673	3.088	5.144	0.487	0.502	0.429	3.968	0.473
ENSBTAG00000046486	-	3.002	1.586	1.487e-08	4.686e-08	yes	up	3.331	5.748	4.974	14.745	16.856	15.511	4.684	15.704
ENSBTAG00000018993	ITGB7	0.331	-1.595	0.0004325	0.0008987	yes	down	0.54	0.228	0.39	0.106	0.031	0.11	0.386	0.082
ENSBTAG00000005016	AP3B1	0.477	-1.067	3.742e-60	9.27e-59	yes	down	25.812	29.205	29.295	15.56	14.284	14.354	28.104	14.733
ENSBTAG00000000632	-	0.453	-1.144	1.543e-10	5.603e-10	yes	down	5.177	3.844	5.715	1.576	2.818	2.344	4.912	2.246
ENSBTAG00000003763	MYO5C	0.289	-1.791	3.362e-24	2.59e-23	yes	down	3.934	4.291	3.273	0.973	1.353	1.466	3.833	1.264
ENSBTAG00000017592	GPAT3	4.513	2.174	1.893e-93	9.114e-92	yes	up	2.926	2.687	3.553	14.745	13.966	14.564	3.055	14.425
ENSBTAG00000008307	PLCH1	0.349	-1.52	2.089e-69	6.33e-68	yes	down	7.121	7.561	7.476	2.708	2.603	2.494	7.386	2.602
ENSBTAG00000043589	SNORA79	2.612	1.385	9.951e-18	5.624e-17	yes	up	1.72	1.649	2.052	4.781	4.693	5.317	1.807	4.93
ENSBTAG00000010549	IFRD1	3.861	1.949	1.171e-133	1.119e-131	yes	up	7.806	8.463	8.697	32.823	33.537	32.499	8.322	32.953
ENSBTAG00000019081	COL7A1	0.367	-1.445	0.001097	0.002174	yes	down	0.117	0.082	0.08	0.032	0.02	0.02	0.093	0.024
ENSBTAG00000000634	MLPH	0.272	-1.877	2.155e-05	5.132e-05	yes	down	0.243	0.437	0.33	0.042	0.041	0.09	0.337	0.058
ENSBTAG00000032637	EXOC1	0.361	-1.47	1.7e-34	1.959e-33	yes	down	7.392	6.568	6.526	2.359	2.746	2.643	6.829	2.583
ENSBTAG00000044118	HMGA2	4.017	2.006	1.223e-74	4.05e-73	yes	up	8.013	10.667	9.358	33.034	34.777	37.297	9.346	35.036
ENSBTAG00000020802	-	0.374	-1.419	0.001735	0.003354	yes	down	0.117	0.091	0.04	0.021	0.031	0.02	0.083	0.024
ENSBTAG00000007665	NPR3	4.614	2.206	5.391e-06	1.355e-05	yes	up	0	0.027	0.09	0.614	0.471	0.648	0.039	0.578
ENSBTAG00000033726	GRIP1	3.207	1.681	0.0001276	0.000281	yes	up	0.153	0	0.13	0.391	0.471	0.549	0.094	0.47
ENSBTAG00000010181	GRPEL1	2.462	1.3	5.851e-123	4.729e-121	yes	up	61.212	55.705	60.241	151.409	146.055	147.103	59.053	148.189
ENSBTAG00000047998	COL5A1	0.346	-1.532	4.186e-160	5.465e-158	yes	down	102.636	111.081	106.66	40.407	41.714	41.506	106.792	41.209
ENSBTAG00000015366	SFRP4	0.447	-1.161	0.01701	0.02822	yes	down	0.405	0.21	0.49	0.063	0.123	0.12	0.368	0.102
ENSBTAG00000019269	COL6A2	0.41	-1.286	1.93e-116	1.401e-114	yes	down	112.647	129.528	128.378	51.979	52.483	49.666	123.518	51.376
ENSBTAG00000018852	APC	0.418	-1.26	1.549e-43	2.411e-42	yes	down	4.97	4.127	5.004	1.925	2.142	1.865	4.7	1.977
ENSBTAG00000003017	TTC38	0.432	-1.212	9.554e-09	3.046e-08	yes	down	4.619	5.566	6.255	4.347	1.527	1.626	5.48	2.5
ENSBTAG00000021165	VPS9D1	0.405	-1.304	2.794e-09	9.244e-09	yes	down	2.701	3.161	2.842	0.814	1.342	1.257	2.901	1.138
ENSBTAG00000001017	SLK	0.488	-1.034	5.269e-11	1.982e-10	yes	down	2.557	2.341	2.482	0.984	1.598	1.257	2.46	1.28
ENSBTAG00000008538	DNAI1	0.303	-1.723	1.512e-06	4.014e-06	yes	down	0.855	0.747	0.741	0.159	0.205	0.219	0.781	0.194
ENSBTAG00000002966	DNAJC13	0.422	-1.245	6.383e-38	8.284e-37	yes	down	6.653	5.657	6.045	2.486	2.951	2.394	6.118	2.61
ENSBTAG00000000582	-	5.404	2.434	1.626e-08	5.104e-08	yes	up	0.108	0.182	0.3	1.65	1.793	2.195	0.197	1.879
ENSBTAG00000009673	SLC9B1	0.453	-1.141	0.02159	0.03526	yes	down	0.09	0.264	0.18	0	0.031	0.03	0.178	0.02
ENSBTAG00000014099	YTHDC2	0.397	-1.334	3.398e-13	1.47e-12	yes	down	1.945	1.439	1.992	0.656	0.758	0.678	1.792	0.697
ENSBTAG00000018405	MARS	3.11	1.637	5.287e-217	1.259e-214	yes	up	60.438	61.225	72.051	212.348	204.645	196.25	64.571	204.414
ENSBTAG00000048255	5_8S_rRNA	0.095	-3.401	2.469e-14	1.152e-13	yes	down	0	0	0	0	0	0	0	0
ENSBTAG00000020649	CIITA	0.256	-1.965	1.41e-60	3.531e-59	yes	down	6.221	6.194	6.435	1.502	1.865	1.456	6.283	1.608
ENSBTAG00000013910	POLR3GL	0.475	-1.073	9.032e-14	4.049e-13	yes	down	5.339	4.91	4.604	2.549	2.336	2.195	4.951	2.36
ENSBTAG00000011866	PCBD1	2.349	1.232	4.665e-21	3.131e-20	yes	up	9.822	10.995	11.57	27.216	24.869	26.115	10.796	26.067
ENSBTAG00000035147	C17orf67	3.681	1.88	2.432e-60	6.081e-59	yes	up	15.773	15.623	21.928	65.423	66.777	69.626	17.775	67.275
ENSBTAG00000003923	GPBAR1	0.317	-1.658	2.024e-54	4.32e-53	yes	down	26.514	26.928	26.012	8.526	8.648	8.1	26.485	8.425
ENSBTAG00000025485	-	0.378	-1.403	2.325e-06	6.07e-06	yes	down	58.88	31.692	34.659	14.079	16.917	12.229	41.744	14.408
ENSBTAG00000019387	NIFK	2.105	1.074	9.031e-30	8.865e-29	yes	up	16.899	12.954	15.023	32.251	31.642	32.758	14.959	32.217
ENSBTAG00000008993	INTS6L	2.242	1.165	0.01847	0.03046	yes	up	0.063	0.046	0.02	0.138	0.184	0.17	0.043	0.164
ENSBTAG00000019772	OXTR	0.107	-3.225	8.664e-75	2.883e-73	yes	down	3.511	2.769	2.993	0.434	0.205	0.489	3.091	0.376
ENSBTAG00000011237	PKHD1	0.372	-1.428	1.737e-21	1.189e-20	yes	down	2.053	2.113	1.551	0.825	0.902	0.798	1.906	0.842
ENSBTAG00000021910	TBL1XR1	0.433	-1.209	1.729e-66	4.964e-65	yes	down	24.335	20.852	23.48	11.519	13.392	12.389	22.889	12.433
ENSBTAG00000020996	CLDND1	2.274	1.185	1.321e-34	1.531e-33	yes	up	7.536	6.058	7.236	15.602	16.61	16.289	6.943	16.167
ENSBTAG00000008862	GOLGB1	0.193	-2.375	2.227e-105	1.356e-103	yes	down	7.329	5.648	6.265	1.121	1.455	1.127	6.414	1.234
ENSBTAG00000016844	ADGB	0.336	-1.575	1.606e-05	3.873e-05	yes	down	1.549	1.421	0.831	0.349	0.42	0.16	1.267	0.31
ENSBTAG00000015133	CCR7	12.475	3.641	1.202e-34	1.394e-33	yes	up	0.108	0.155	0.36	3.787	3.094	3.431	0.208	3.437
ENSBTAG00000012693	-	0.379	-1.4	0.005338	0.009593	yes	down	0.045	0.064	0.05	0.011	0.01	0.01	0.053	0.01
ENSBTAG00000001042	MXD1	2.93	1.551	1.934e-15	9.651e-15	yes	up	1.576	1.102	1.231	4.252	4.365	3.611	1.303	4.076
ENSBTAG00000020739	NXT2	2.922	1.547	1.318e-12	5.514e-12	yes	up	0.711	0.811	1.221	2.941	2.459	3.192	0.914	2.864
ENSBTAG00000009157	SLC35B3	0.496	-1.012	5.065e-07	1.405e-06	yes	down	5.096	6.823	6.235	2.93	2.613	3.322	6.051	2.955
ENSBTAG00000016002	FAM169A	0.5	-1.001	1.153e-16	6.16e-16	yes	down	4.952	5.302	5.685	2.602	3.33	2.983	5.313	2.972
ENSBTAG00000019585	MYOM1	0.395	-1.34	1.687e-07	4.875e-07	yes	down	0.864	0.574	0.681	0.222	0.287	0.279	0.706	0.263
ENSBTAG00000034985	-	2.315	1.211	1.162e-54	2.497e-53	yes	up	62.104	71.118	89.215	179.8	173.024	169.237	74.146	174.02
ENSBTAG00000021210	HES2	0.305	-1.713	9.616e-114	6.661e-112	yes	down	214.013	196.346	170.424	60.441	60.25	57.756	193.594	59.482
ENSBTAG00000001457	TMEM267	0.428	-1.225	1.718e-10	6.204e-10	yes	down	5.24	3.343	4.504	1.925	1.783	2.045	4.362	1.918
ENSBTAG00000032166	GTPBP10	0.434	-1.203	2.081e-09	6.936e-09	yes	down	5.006	4.263	4.804	1.703	2.439	1.855	4.691	1.999
ENSBTAG00000047416	HEPH	0.32	-1.643	7.675e-39	1.029e-37	yes	down	4.718	4.209	4.754	1.534	1.363	1.516	4.56	1.471
ENSBTAG00000016906	CYP27B1	2.583	1.369	1.545e-07	4.476e-07	yes	up	0.567	0.601	0.601	1.365	1.598	1.277	0.59	1.413
ENSBTAG00000020229	ATP8B3	0.456	-1.134	0.02394	0.0387	yes	down	0.045	0.073	0.07	0.011	0.02	0	0.063	0.01
ENSBTAG00000021975	PATJ	0.444	-1.171	1.644e-41	2.387e-40	yes	down	11.11	25.315	11.179	4.517	5.185	5.057	15.868	4.92
ENSBTAG00000006748	DMXL1	0.386	-1.373	4.533e-18	2.604e-17	yes	down	1.567	1.339	1.531	0.508	0.717	0.479	1.479	0.568
ENSBTAG00000013860	GADD45A	2.807	1.489	1.383e-109	8.775e-108	yes	up	40.901	35.445	38.322	109.046	108.665	110.753	38.223	109.488
ENSBTAG00000048237	-	5.077	2.344	4.213e-13	1.813e-12	yes	up	0.738	0.765	1.581	5.976	5.851	7.162	1.028	6.33
ENSBTAG00000001174	MRPL15	2.807	1.489	4.784e-107	2.939e-105	yes	up	24.804	24.987	30.506	78.55	74.329	76.968	26.766	76.616
ENSBTAG00000017007	TRIB3	11.189	3.484	5.008e-82	1.988e-80	yes	up	3.898	3.662	5.795	48.298	45.116	45.656	4.452	46.357
ENSBTAG00000017278	ACBD5	0.463	-1.111	9.131e-22	6.347e-21	yes	down	9.327	8.772	9.288	3.988	4.406	4.2	9.129	4.198
ENSBTAG00000004556	-	4.675	2.225	2.406e-105	1.458e-103	yes	up	2.467	3.507	3.623	16.12	15.718	15.302	3.199	15.713
ENSBTAG00000030705	DACT3	0.48	-1.058	0.02521	0.04061	yes	down	0.414	0.592	0.37	0.201	0.072	0.2	0.459	0.158
ENSBTAG00000017765	-	0.305	-1.715	4.881e-23	3.59e-22	yes	down	11.776	13.4	15.823	4.972	3.453	3.671	13.666	4.032
ENSBTAG00000010518	SKIV2L2	0.432	-1.212	1.279e-18	7.567e-18	yes	down	11.803	11.086	14.342	3.84	7.214	5.646	12.41	5.567
ENSBTAG00000029904	bta-mir-222	2.992	1.581	2.067e-06	5.422e-06	yes	up	0.738	0.966	1.281	3.025	3.832	2.983	0.995	3.28
ENSBTAG00000005377	SOSTDC1	0.103	-3.278	3.289e-234	9.112e-232	yes	down	50.832	48.207	45.528	5.352	4.56	4.898	48.189	4.937
ENSBTAG00000014782	STAB1	0.229	-2.129	5.255e-07	1.456e-06	yes	down	0.18	0.137	0.17	0.032	0.02	0.03	0.162	0.027
ENSBTAG00000013623	-	2.079	1.056	1.556e-14	7.361e-14	yes	up	17.385	11.132	15.803	33.954	31.549	29.227	14.773	31.577
ENSBTAG00000001823	STC2	3.633	1.861	8.728e-21	5.806e-20	yes	up	2.944	3.48	3.413	12.82	11.609	13.796	3.279	12.742
ENSBTAG00000000718	TMPRSS9	0.433	-1.208	0.01254	0.02127	yes	down	0.207	0.137	0.17	0.063	0.031	0.04	0.171	0.045
ENSBTAG00000024869	CX3CL1	5.271	2.398	1.223e-55	2.708e-54	yes	up	0.837	0.802	0.981	4.95	5.123	4.688	0.873	4.92
ENSBTAG00000002258	APOA1	2.233	1.159	0.01991	0.03266	yes	up	0.063	0.064	0	0.539	0.348	0.339	0.042	0.409
ENSBTAG00000000507	NR4A1	12.879	3.687	3.358e-166	4.469e-164	yes	up	1.612	1.376	1.151	20.447	18.71	17.556	1.38	18.904
ENSBTAG00000000995	FAM46A	0.498	-1.007	0.003153	0.005873	yes	down	3.07	1.585	1.481	0.645	1.025	1.127	2.045	0.932
ENSBTAG00000004999	KIAA1551	0.425	-1.235	2.391e-46	4.027e-45	yes	down	12.568	11.514	13.952	6.505	7.951	6.623	12.678	7.026
ENSBTAG00000002271	CDADC1	0.464	-1.108	8.349e-24	6.328e-23	yes	down	4.466	5.575	5.485	2.19	2.849	2.733	5.175	2.591
ENSBTAG00000006546	-	0.183	-2.453	6.117e-08	1.83e-07	yes	down	1.954	2.168	1.161	0.116	0	0.339	1.761	0.152
ENSBTAG00000034064	MGC133764	2.471	1.305	0.001303	0.002554	yes	up	0.171	0.547	0.3	0.973	1.342	0.858	0.339	1.058
ENSBTAG00000007446	NGF	6.29	2.653	2.044e-09	6.818e-09	yes	up	0	0.055	0.39	1.904	1.834	2.175	0.148	1.971
ENSBTAG00000002522	SYT5	0.285	-1.813	1.36e-44	2.193e-43	yes	down	14.279	14.411	14.853	4.231	4.406	3.701	14.514	4.113
ENSBTAG00000002579	FBL	2.294	1.198	1.15e-77	4.108e-76	yes	up	80.641	89.073	101.766	221.772	208.16	203.562	90.493	211.165
ENSBTAG00000017664	HGF	0.206	-2.281	1.971e-96	1.025e-94	yes	down	9.741	9.938	9.898	1.766	1.752	2.414	9.859	1.977
ENSBTAG00000013116	PLCB4	0.367	-1.445	1.412e-28	1.319e-27	yes	down	5.708	4.864	4.534	2.348	2.265	1.706	5.035	2.106
ENSBTAG00000009889	-	0.47	-1.089	0.001194	0.002353	yes	down	0.873	0.601	0.721	0.317	0.379	0.239	0.732	0.312
ENSBTAG00000009290	FAM161A	0.464	-1.107	1.411e-11	5.521e-11	yes	down	2.746	2.095	2.952	1.407	1.496	1.227	2.598	1.377
ENSBTAG00000014508	FBXO40	0.138	-2.854	1.195e-12	5.016e-12	yes	down	0.783	1.694	1.061	0.106	0.092	0.09	1.179	0.096
ENSBTAG00000010884	NKAP	0.431	-1.215	1.201e-07	3.517e-07	yes	down	4.763	3.926	4.274	1.534	1.793	2.065	4.321	1.797
ENSBTAG00000003458	CDCA7	2.4	1.263	3.044e-20	1.961e-19	yes	up	3.133	4.773	5.415	11.551	10.585	10.973	4.44	11.036
ENSBTAG00000016041	B3GNT8	0.492	-1.024	1.272e-38	1.691e-37	yes	down	33.996	37.841	37.682	18.416	17.768	16.758	36.506	17.647
ENSBTAG00000008228	BEND6	0.234	-2.093	5.822e-17	3.16e-16	yes	down	8.157	6.45	7.286	1.132	1.68	1.875	7.298	1.562
ENSBTAG00000017739	TNK1	0.353	-1.502	1.419e-66	4.091e-65	yes	down	16.413	17.117	17.965	5.976	6.558	5.686	17.165	6.073
ENSBTAG00000009238	HOXC6	4.003	2.001	1.325e-30	1.337e-29	yes	up	2.134	1.649	2.722	7.753	9.201	6.833	2.168	7.929
ENSBTAG00000008001	NUCKS1	0.395	-1.341	6.784e-111	4.428e-109	yes	down	63.4	59.13	65.906	30.104	33.599	31.611	62.812	31.771
ENSBTAG00000019140	SPINK5	2.056	1.04	0.02292	0.03718	yes	up	0	0	0	0.053	0.061	0.04	0	0.051
ENSBTAG00000034442	LNP1	0.473	-1.079	1.819e-21	1.242e-20	yes	down	6.77	6.422	7.847	3.459	3.392	3.122	7.013	3.324
ENSBTAG00000008470	MPHOSPH9	0.322	-1.635	1.196e-29	1.171e-28	yes	down	4.457	3.616	3.823	1.026	1.619	1.377	3.965	1.341
ENSBTAG00000004749	NEK4	0.397	-1.331	8.316e-12	3.302e-11	yes	down	2.62	2.296	1.992	0.899	0.973	0.818	2.303	0.897
ENSBTAG00000007394	-	2.029	1.021	6.057e-40	8.391e-39	yes	up	44.115	37.303	44.528	80.243	87.752	89.038	41.982	85.678
ENSBTAG00000013148	CLDN1	3.361	1.749	5.266e-06	1.324e-05	yes	up	0.378	0.346	0.36	1.851	1.301	1.716	0.361	1.623
ENSBTAG00000047676	-	0.313	-1.675	6.228e-20	3.96e-19	yes	down	6.779	7.971	6.345	2.2	2.213	2.045	7.032	2.153
ENSBTAG00000005785	DPY19L1	0.339	-1.56	2.964e-78	1.076e-76	yes	down	14.486	13.719	15.183	4.168	4.98	4.988	14.463	4.712
ENSBTAG00000037686	SRPX2	0.411	-1.284	0.004032	0.007375	yes	down	0.792	0.474	0.27	0.116	0.195	0.15	0.512	0.154
ENSBTAG00000000425	-	265.764	8.054	5.118e-88	2.278e-86	yes	up	0	0	0	467.249	351.418	236.16	0	351.609
ENSBTAG00000020620	-	2.293	1.197	0.01108	0.01896	yes	up	0	0	0	0.645	0.287	0.918	0	0.617
ENSBTAG00000018249	KCNN3	0.486	-1.04	0.02962	0.04702	yes	down	11.389	0.018	32.928	4.157	0	0	14.778	1.386
ENSBTAG00000020367	SLC30A9	0.411	-1.282	7.798e-30	7.671e-29	yes	down	15.206	14.803	16.014	7.076	6.445	5.506	15.341	6.342
ENSBTAG00000016782	SLC39A10	0.178	-2.487	1.978e-120	1.526e-118	yes	down	16.899	15.951	18.506	2.75	3.422	3.012	17.119	3.061
ENSBTAG00000025210	COL4A2	0.358	-1.482	5.32e-112	3.523e-110	yes	down	32.492	35.545	31.817	12.228	12.542	11.541	33.285	12.104
ENSBTAG00000016034	EXOSC5	2.255	1.173	8.815e-43	1.34e-41	yes	up	34.095	30.681	36.791	76.72	73.274	74.135	33.856	74.71
ENSBTAG00000017369	MAMDC2	0.425	-1.236	1.958e-57	4.49e-56	yes	down	19.726	19.895	20.147	9.002	8.658	8.379	19.923	8.68
ENSBTAG00000010620	ATP6V1B1	0.292	-1.777	1.118e-217	2.711e-215	yes	down	88.051	94.411	93.169	27.185	28.086	26.304	91.877	27.192
ENSBTAG00000021576	LMOD1	0.3	-1.735	6.156e-14	2.795e-13	yes	down	2.728	2.596	2.182	0.614	0.861	0.678	2.502	0.718
ENSBTAG00000004399	LRRN3	0.274	-1.867	3.19e-05	7.476e-05	yes	down	0.45	0.437	0.611	0.085	0.072	0.09	0.499	0.082
ENSBTAG00000005488	ARIH2	2.099	1.07	6.504e-75	2.175e-73	yes	up	23.183	22.719	26.703	50.657	50.915	48.519	24.202	50.03
ENSBTAG00000032598	RP9	2.485	1.313	1.896e-10	6.826e-10	yes	up	3.376	5.438	4.143	10.461	9.601	11.791	4.319	10.618
ENSBTAG00000008074	C1QTNF6	0.373	-1.424	5.34e-94	2.608e-92	yes	down	50.715	59.048	55.887	21.705	21.129	19.751	55.217	20.862
ENSBTAG00000019940	RASGRF1	2.635	1.398	4.796e-43	7.373e-42	yes	up	5.213	4.564	4.103	17.506	13.956	16.229	4.627	15.897
ENSBTAG00000012249	PRR15L	0.227	-2.141	4.552e-71	1.421e-69	yes	down	23.183	25.142	25.181	6.294	5.328	4.948	24.502	5.523
ENSBTAG00000008134	BDNF	6.543	2.71	5.229e-64	1.417e-62	yes	up	2.368	2.469	2.222	16.438	16.425	17.975	2.353	16.946
ENSBTAG00000042440	SNORA9	7.917	2.985	4.136e-267	1.811e-264	yes	up	28.792	26.591	33.839	238.908	244.484	232.819	29.741	238.737
ENSBTAG00000012779	FAM49A	0.368	-1.443	5.051e-19	3.078e-18	yes	down	5.546	5.438	6.415	3.3	3.146	1.786	5.8	2.744
ENSBTAG00000006347	UTP4	2.369	1.244	1.931e-76	6.652e-75	yes	up	15.269	14.93	16.424	39.508	37.349	36.409	15.541	37.755
ENSBTAG00000000512	SNTA1	0.417	-1.261	1.459e-34	1.686e-33	yes	down	20.527	19.139	17.915	10.186	7.982	8.978	19.194	9.049
ENSBTAG00000010166	-	4.208	2.073	7.629e-211	1.671e-208	yes	up	69.387	91.614	89.976	180.096	149.283	156.768	83.659	162.049
ENSBTAG00000016230	BRWD3	0.433	-1.207	2.136e-09	7.105e-09	yes	down	1.278	1.357	1.171	0.571	0.533	0.519	1.269	0.541
ENSBTAG00000010760	REV3L	0.411	-1.283	1.072e-11	4.223e-11	yes	down	0.972	0.829	0.741	0.307	0.379	0.349	0.847	0.345
ENSBTAG00000006242	USP9Y	0.453	-1.141	2.703e-45	4.465e-44	yes	down	14.288	14.211	15.073	8.155	9.847	6.384	14.524	8.129
ENSBTAG00000007067	ZC3H13	0.483	-1.049	4.198e-23	3.096e-22	yes	down	5.051	5.156	5.244	2.306	2.777	2.374	5.15	2.486
ENSBTAG00000005773	PGM2	0.456	-1.133	1.033e-31	1.082e-30	yes	down	11.947	11.715	11.29	4.897	5.543	5.337	11.651	5.259
ENSBTAG00000020541	PYURF	2.805	1.488	1.521e-90	7.023e-89	yes	up	23.21	22.4	25.401	68.078	66.378	68.798	23.67	67.751
ENSBTAG00000013320	TSPAN1	0.264	-1.922	2.056e-19	1.283e-18	yes	down	8.049	6.45	6.445	1.724	1.803	1.726	6.981	1.751
ENSBTAG00000020707	ADGRG6	3.434	1.78	1.98e-44	3.17e-43	yes	up	0.747	0.893	0.911	3.163	2.89	3.012	0.85	3.022
ENSBTAG00000018808	SLC25A35	0.44	-1.185	5.452e-17	2.965e-16	yes	down	9.264	9.091	8.537	4.189	4.211	3.441	8.964	3.947
ENSBTAG00000032829	GHITM	2.263	1.178	6.456e-96	3.32e-94	yes	up	51.714	45.884	52.865	121.665	109.608	116.788	50.154	116.02
ENSBTAG00000048148	5_8S_rRNA	0.095	-3.401	2.469e-14	1.152e-13	yes	down	0	0	0	0	0	0	0	0
ENSBTAG00000011283	RBPJL	0.266	-1.912	0.0001287	0.000283	yes	down	0.594	0.346	0.4	0	0.102	0	0.447	0.034
ENSBTAG00000008546	SYNGR4	0.316	-1.661	2.122e-12	8.747e-12	yes	down	8.022	9.337	7.636	2.242	2.828	2.204	8.332	2.425
ENSBTAG00000047424	-	2.091	1.064	2.084e-26	1.792e-25	yes	up	19.231	18.082	20.607	43.146	39.921	39.092	19.307	40.72
ENSBTAG00000001615	RUNDC3A	3.087	1.626	3.108e-29	2.986e-28	yes	up	5.177	3.708	6.195	15.634	14.745	15.362	5.027	15.247
ENSBTAG00000016891	TCP11	0.385	-1.377	0.006287	0.0112	yes	down	0.234	0.301	0.15	0.032	0.02	0.03	0.228	0.027
ENSBTAG00000035437	STAG1	0.453	-1.143	2.495e-22	1.781e-21	yes	down	4.376	3.425	3.853	1.544	1.803	1.666	3.885	1.671
ENSBTAG00000002080	NOV	2.862	1.517	0.002596	0.004901	yes	up	0	0	0.04	0.159	0.184	0.18	0.013	0.174
ENSBTAG00000005799	KIRREL	2.693	1.429	2.448e-154	2.916e-152	yes	up	18.555	21.198	23.33	58.357	54.707	56.439	21.028	56.501
ENSBTAG00000033961	-	2.151	1.105	1.013e-20	6.708e-20	yes	up	3.628	2.432	3.083	9.171	8.351	8.13	3.048	8.551
ENSBTAG00000020123	AUP1	2.176	1.122	3.001e-103	1.749e-101	yes	up	80.056	82.86	86.753	190.547	188.835	172.838	83.223	184.073
ENSBTAG00000000590	POLE	2.049	1.035	1.578e-62	4.081e-61	yes	up	9.237	10.676	11.259	22.435	21.723	21.047	10.391	21.735
ENSBTAG00000016038	GCC2	0.396	-1.335	2.957e-14	1.373e-13	yes	down	1.756	1.549	1.872	0.656	0.666	0.708	1.726	0.677
ENSBTAG00000047491	CACNA1S	0.148	-2.756	2.022e-08	6.294e-08	yes	down	0.126	0.155	0.2	0	0.01	0	0.16	0.003
ENSBTAG00000046405	-	0.42	-1.252	2.364e-14	1.105e-13	yes	down	5.555	5.52	9.178	2.475	3.392	4	6.751	3.289
ENSBTAG00000048034	GLTPD2	0.468	-1.096	0.006551	0.01163	yes	down	1.783	1.275	1.711	0.55	0.441	0.858	1.59	0.616
ENSBTAG00000021357	ZNF518A	0.496	-1.012	1.962e-09	6.555e-09	yes	down	2.701	2.095	2.332	0.973	1.219	1.317	2.376	1.17
ENSBTAG00000013555	ACVR1B	2.167	1.116	5.66e-13	2.42e-12	yes	up	3.79	3.698	5.945	10.334	9.601	10.065	4.478	10
ENSBTAG00000021862	SLC27A3	0.41	-1.285	0.003217	0.005983	yes	down	0.531	0.455	0.38	0.085	0.174	0.15	0.455	0.136
ENSBTAG00000011954	SEC11C	2.061	1.043	7.317e-33	8.03e-32	yes	up	44.881	37.021	47.04	90.09	92.066	88.04	42.981	90.065
ENSBTAG00000010932	DNAJC12	0.407	-1.297	1.114e-13	4.967e-13	yes	down	12.343	10.02	11.8	3.575	5.359	4.778	11.388	4.571
ENSBTAG00000038640	-	2.444	1.289	1.23e-43	1.928e-42	yes	up	37.291	32.093	35.72	85.5	81.717	94.893	35.035	87.37
ENSBTAG00000018569	CUL4B	0.473	-1.081	1.181e-22	8.546e-22	yes	down	4.871	4.345	5.064	2.063	2.398	2.344	4.76	2.268
ENSBTAG00000004436	PPT2	2.139	1.097	9.228e-43	1.401e-41	yes	up	19.042	18.146	16.934	40.47	40.853	37.626	18.041	39.65
ENSBTAG00000014737	VEGFC	3.711	1.892	3.343e-45	5.482e-44	yes	up	3.601	4.263	4.784	17.421	15.903	15.212	4.216	16.179
ENSBTAG00000020273	YOD1	2.068	1.048	0.0003639	0.0007633	yes	up	1.756	0.811	1.461	3.163	3.576	2.384	1.343	3.041
ENSBTAG00000007116	ARRDC3	0.127	-2.973	9.324e-28	8.416e-27	yes	down	3.304	2.651	2.812	0.307	0.441	0.2	2.922	0.316
ENSBTAG00000000149	USP40	0.471	-1.085	8.841e-40	1.216e-38	yes	down	10.282	10.722	10.889	5.268	5.031	5.007	10.631	5.102
ENSBTAG00000001224	ATP9B	0.487	-1.038	2.972e-15	1.465e-14	yes	down	5.897	6.24	4.794	2.919	2.992	2.873	5.644	2.928
ENSBTAG00000021433	-	0.367	-1.445	2.892e-15	1.428e-14	yes	down	18.006	11.924	26.202	9.456	13.976	11.392	18.711	11.608
ENSBTAG00000015226	BRSK1	2.108	1.076	3.134e-10	1.106e-09	yes	up	1.801	1.703	1.701	3.998	4.017	3.421	1.735	3.812
ENSBTAG00000038322	-	0.34	-1.556	0.0004691	0.00097	yes	down	2.341	1.33	1.051	0.635	0.256	0.19	1.574	0.36
ENSBTAG00000001598	MAP7	0.318	-1.651	3.786e-132	3.496e-130	yes	down	23.75	23.32	24.21	7.584	7.828	7.701	23.76	7.704
ENSBTAG00000005729	FBXL4	0.409	-1.291	1.221e-10	4.469e-10	yes	down	7.491	8.344	5.785	3.512	4.959	2.135	7.207	3.535
ENSBTAG00000000288	UPF2	0.437	-1.194	2.09e-21	1.424e-20	yes	down	4.52	3.689	4.234	1.809	2.06	1.596	4.148	1.822
ENSBTAG00000012849	COL4A1	0.355	-1.495	1.177e-158	1.494e-156	yes	down	79.011	86.312	79.767	29.84	30.187	28.289	81.697	29.439
ENSBTAG00000018438	RRAGD	3.88	1.956	1.272e-27	1.141e-26	yes	up	1.486	1.795	1.251	7.32	9.304	6.334	1.511	7.653
ENSBTAG00000018560	DNAH3	0.24	-2.056	2.71e-05	6.4e-05	yes	down	0.162	2.387	0.31	0.063	0	0	0.953	0.021
ENSBTAG00000015685	KIF12	0.192	-2.383	5.379e-120	4.126e-118	yes	down	45.115	44.263	36.931	8.399	8.802	7.162	42.103	8.121
ENSBTAG00000037856	-	0.398	-1.329	0.006571	0.01167	yes	down	0.342	0.182	0.34	0.074	0.072	0.05	0.288	0.065
ENSBTAG00000006439	DOCK11	0.451	-1.149	0.005575	0.009995	yes	down	0.162	0.164	0.15	0.032	0.092	0.05	0.159	0.058
ENSBTAG00000042458	RNase_MRP	0.057	-4.142	8.142e-28	7.394e-27	yes	down	168.962	120.846	240.113	8.166	7.224	0	176.64	5.13
ENSBTAG00000002363	SESN2	3.565	1.834	8.344e-116	5.931e-114	yes	up	11.632	10.449	11.29	40.946	41.56	39.272	11.124	40.593
ENSBTAG00000011236	STX11	2.028	1.02	1.233e-23	9.278e-23	yes	up	11.371	10.184	11.99	26.074	20.319	22.993	11.182	23.129
ENSBTAG00000011327	OLFML3	0.483	-1.05	5.151e-05	0.0001184	yes	down	2.152	2.414	2.262	0.772	1.209	1.187	2.276	1.056
ENSBTAG00000014316	HNRNPH3	0.49	-1.03	8.874e-68	2.625e-66	yes	down	83.909	77.385	88.465	41.793	44.552	40.469	83.253	42.271
ENSBTAG00000039731	RND3	2.635	1.398	6.833e-38	8.852e-37	yes	up	6.986	6.167	5.194	15.666	17.655	16.599	6.116	16.64
ENSBTAG00000009844	CYR61	3.22	1.687	4.681e-218	1.155e-215	yes	up	186.68	186.48	225.63	676.762	656.921	627.383	199.597	653.689
ENSBTAG00000000816	PRDM1	2.912	1.542	0.002212	0.004218	yes	up	0	0.018	0	0.074	0.061	0.11	0.006	0.082
ENSBTAG00000043250	7SK	0.161	-2.635	1.645e-10	5.953e-10	yes	down	453.694	379.519	978.355	86.177	59.348	35.262	603.856	60.262
ENSBTAG00000027832	-	0.296	-1.757	2.825e-77	9.937e-76	yes	down	6.653	6.495	11.33	2.137	1.896	7.721	8.159	3.918
ENSBTAG00000001808	LACTB2	0.45	-1.153	5.44e-14	2.48e-13	yes	down	22.481	15.614	17.755	7.722	7.511	9.776	18.617	8.336
ENSBTAG00000039055	ANKRD65	0.251	-1.992	4.139e-05	9.586e-05	yes	down	0.567	0.264	0.43	0.074	0.02	0.02	0.42	0.038
ENSBTAG00000008690	-	4.341	2.118	4.609e-159	5.903e-157	yes	up	9.858	11.423	14.893	52.286	51.633	47.711	12.058	50.543
ENSBTAG00000013995	-	2.211	1.145	0.01861	0.03067	yes	up	0.162	0.164	0.22	0.381	0.789	0.818	0.182	0.663
ENSBTAG00000036298	-	0.372	-1.425	3.344e-29	3.208e-28	yes	down	9.363	8.927	11.169	4.136	3.146	3.721	9.82	3.668
ENSBTAG00000017566	TUFT1	2.963	1.567	4.132e-118	3.016e-116	yes	up	17.196	20.77	21.378	62.535	57.484	60.818	19.781	60.279
ENSBTAG00000017877	NECTIN4	0.43	-1.219	0.007738	0.01359	yes	down	0.207	0.237	0.22	0.063	0.041	0.1	0.221	0.068
ENSBTAG00000037673	-	0.353	-1.502	0.002188	0.004175	yes	down	0.468	0.237	0.25	0	0	0	0.318	0
ENSBTAG00000040034	-	4.595	2.2	3.79e-21	2.554e-20	yes	up	0.72	0.583	0.52	10.758	5.533	7.721	0.608	8.004
ENSBTAG00000001969	CCDC39	2.078	1.055	0.02841	0.04523	yes	up	0.009	0	0	0.074	0.061	0.07	0.003	0.068
ENSBTAG00000048010	NUDT14	0.393	-1.349	6.07e-23	4.45e-22	yes	down	32.861	44.882	43.016	18.067	13.587	15.481	40.253	15.712
ENSBTAG00000016881	ANPEP	0.098	-3.353	2.373e-15	1.179e-14	yes	down	0.594	0.647	0.701	0.011	0.01	0.05	0.647	0.024
ENSBTAG00000020626	ERCC6L2	0.499	-1.003	2.204e-08	6.85e-08	yes	down	2.269	1.84	1.641	0.793	1.127	0.908	1.917	0.943
ENSBTAG00000031252	CD82	0.296	-1.755	9.172e-21	6.092e-20	yes	down	6.122	8.262	7.827	2.094	2.695	1.616	7.404	2.135
ENSBTAG00000002956	ZNF674	0.5	-1.001	0.004059	0.007422	yes	down	1.242	3.343	2.442	1.015	0.615	0.918	2.342	0.849
ENSBTAG00000016159	NPBWR1	0.324	-1.624	0.00111	0.002198	yes	down	0.675	1.202	0.42	0.116	0.174	0	0.766	0.097
ENSBTAG00000010178	PTPRD	0.455	-1.136	4.461e-14	2.042e-13	yes	down	1.81	2.159	1.792	0.857	0.779	0.948	1.92	0.861
ENSBTAG00000003695	WDR45B	2.518	1.332	2.95e-121	2.302e-119	yes	up	32.69	35.472	37.432	96.046	93.091	93.367	35.198	94.168
ENSBTAG00000019495	TEAD3	2.102	1.072	1.697e-44	2.729e-43	yes	up	9.057	10.166	10.909	22.171	21.784	20.479	10.044	21.478
ENSBTAG00000046828	-	0.343	-1.543	2.823e-121	2.215e-119	yes	down	25.308	27.42	27.173	9.023	9.704	8.549	26.634	9.092
ENSBTAG00000001843	WBP1	0.43	-1.216	9.104e-67	2.63e-65	yes	down	89.122	83.589	88.495	35.16	39.193	37.676	87.069	37.343
ENSBTAG00000003172	MEIS2	2.461	1.299	0.00679	0.01203	yes	up	0.018	0.055	0.13	0.338	0.277	0.2	0.068	0.272
ENSBTAG00000020480	SPTLC2	2.111	1.078	6.007e-67	1.746e-65	yes	up	46.609	45.046	56.247	109.617	102.825	105.247	49.301	105.896
ENSBTAG00000046093	SNORD116	0.326	-1.618	2.304e-27	2.042e-26	yes	down	21.157	26.49	24.14	6.558	9.396	7.052	23.929	7.669
ENSBTAG00000038284	ZNF496	2.315	1.211	3.809e-36	4.659e-35	yes	up	3.466	3.826	4.834	9.911	9.273	9.496	4.042	9.56
ENSBTAG00000013915	DSN1	2.91	1.541	1.991e-75	6.774e-74	yes	up	14.585	13.947	18.305	47.304	43.067	48.798	15.612	46.39
ENSBTAG00000024180	HIST1H2AD	0.405	-1.304	0.008258	0.01442	yes	down	2.629	1.175	3.663	0	0	0.389	2.489	0.13
ENSBTAG00000047042	bta-mir-2904-3	0.46	-1.119	0.01683	0.02794	yes	down	17.673	9.574	35.87	11.477	5.369	3.601	21.039	6.816
ENSBTAG00000018049	MKNK2	5.3	2.406	0	0	yes	up	56.27	54.201	60.731	309.409	313.413	296.46	57.067	306.427
ENSBTAG00000023736	CDC42EP3	3.222	1.688	2.878e-109	1.809e-107	yes	up	15.278	18.574	21.338	65.91	60.353	61.117	18.397	62.46
ENSBTAG00000035745	-	2.635	1.398	0.0004411	0.000915	yes	up	1.359	0.966	1.131	4.231	4.027	4.529	1.152	4.262
ENSBTAG00000002326	LGALS3	2.062	1.044	2.073e-108	1.297e-106	yes	up	1655.11	1485.32	1644.4	3441.28	3174.78	3256.21	1594.94	3290.76
ENSBTAG00000005042	-	0.446	-1.164	2.024e-05	4.834e-05	yes	down	3.133	4.281	3.583	1.978	1.353	1.317	3.666	1.549
ENSBTAG00000011693	LENG9	2.092	1.065	2.079e-05	4.962e-05	yes	up	2.062	1.239	1.461	4.411	3.392	2.883	1.587	3.562
ENSBTAG00000038674	ZNF677	0.355	-1.495	1.039e-10	3.817e-10	yes	down	1.909	1.767	1.741	0.624	0.553	0.658	1.806	0.612
ENSBTAG00000011973	DCAF16	0.463	-1.112	4.448e-07	1.24e-06	yes	down	3.331	2.031	1.591	0.931	0.943	0.848	2.318	0.907
ENSBTAG00000033160	FAM114A1	0.316	-1.663	4.749e-56	1.057e-54	yes	down	14.378	11.724	16.404	4.548	4.57	4.459	14.169	4.526
ENSBTAG00000046503	-	2.017	1.012	0.002664	0.005021	yes	up	0.639	1.093	0.861	1.513	2.08	2.304	0.864	1.966
ENSBTAG00000031697	KLHDC1	0.253	-1.981	6.786e-08	2.023e-07	yes	down	1.116	0.783	0.871	0.106	0.318	0.13	0.923	0.185
ENSBTAG00000000300	KIAA2022	0.125	-3.004	1.17e-21	8.064e-21	yes	down	0.981	0.838	0.961	0.063	0.113	0.09	0.927	0.089
ENSBTAG00000020630	KCMF1	2.466	1.302	2.263e-116	1.626e-114	yes	up	32.582	32.047	39.163	93.941	98.654	99.591	34.597	97.395
ENSBTAG00000019410	CEP57L1	0.387	-1.371	0.003715	0.006823	yes	down	0.567	0.2	0.841	0.063	0.184	0.15	0.536	0.132
ENSBTAG00000006824	APPL1	0.477	-1.067	7.832e-17	4.223e-16	yes	down	10.543	8.299	10.949	4.221	4.98	5.047	9.93	4.749
ENSBTAG00000020283	DUSP5	6.013	2.588	6.504e-101	3.664e-99	yes	up	4.664	6.422	4.914	33.256	33.097	34.085	5.333	33.479
ENSBTAG00000012272	TMEM19	0.467	-1.098	1.395e-31	1.45e-30	yes	down	12.955	11.56	12.36	5.236	6.63	6.733	12.292	6.2
ENSBTAG00000005734	-	0.291	-1.782	3.561e-07	9.985e-07	yes	down	2.422	2.177	4.053	0.973	0.687	0.409	2.884	0.69
ENSBTAG00000012926	TM6SF1	0.443	-1.174	3.203e-06	8.26e-06	yes	down	2.044	1.995	1.982	0.73	0.953	0.888	2.007	0.857
ENSBTAG00000016550	MAEL	0.298	-1.749	0.0005185	0.001068	yes	down	0.333	0.228	0.36	0.053	0	0	0.307	0.018
ENSBTAG00000032084	GPR183	6.195	2.631	1.61e-08	5.061e-08	yes	up	0	0.064	0.1	1.111	1.301	0.539	0.055	0.984
ENSBTAG00000005165	CSGALNACT2	0.311	-1.686	2.016e-05	4.816e-05	yes	down	0.918	0.647	1.031	0.222	0.102	0.289	0.865	0.204
ENSBTAG00000002570	PPP1R21	0.423	-1.24	2.685e-28	2.479e-27	yes	down	6.599	5.812	6.255	2.93	3.156	2.703	6.222	2.93
ENSBTAG00000001156	ST3GAL1	3.972	1.99	4.502e-222	1.198e-219	yes	up	5.816	7.752	8.047	30.612	28.045	28.229	7.205	28.962
ENSBTAG00000032458	-	0.485	-1.045	0.02243	0.03645	yes	down	1.44	1.503	1.561	0.169	0	0	1.501	0.056
ENSBTAG00000009755	GOLGA3	0.491	-1.027	4.065e-59	9.803e-58	yes	down	13.118	12.917	13.471	6.727	6.24	6.673	13.169	6.547
ENSBTAG00000009383	KIF11	0.432	-1.21	1.097e-37	1.413e-36	yes	down	20.608	18.019	22.039	7.701	10.134	8.429	20.222	8.755
ENSBTAG00000004227	TBCK	0.383	-1.385	2.761e-08	8.499e-08	yes	down	1.468	1.43	1.621	0.624	0.625	0.399	1.506	0.549
ENSBTAG00000015182	STARD10	0.373	-1.423	6.026e-98	3.234e-96	yes	down	94.182	94.265	105.159	36.863	39.286	32.968	97.869	36.372
ENSBTAG00000016388	SLCO4A1	2.377	1.249	5.541e-32	5.872e-31	yes	up	4.844	5.593	5.755	13.698	13.413	12.369	5.397	13.16
ENSBTAG00000009996	DOT1L	3.213	1.684	3.703e-170	5.129e-168	yes	up	7.257	7.698	7.416	25.291	24.315	24.848	7.457	24.818
ENSBTAG00000016484	ATP11C	0.375	-1.416	6.136e-15	2.976e-14	yes	down	1.549	1.485	1.601	0.476	0.625	0.628	1.545	0.576
ENSBTAG00000007062	IGFBP5	0.11	-3.187	2.193e-18	1.286e-17	yes	down	4.006	4.154	4.504	0.296	0.184	0.419	4.221	0.3
ENSBTAG00000014189	RGS6	0.281	-1.833	1.175e-06	3.156e-06	yes	down	1.459	1.084	1.221	0.317	0.318	0.19	1.255	0.275
ENSBTAG00000024426	PPP1R9A	0.394	-1.343	3.91e-37	4.952e-36	yes	down	3.412	2.942	3.763	1.396	1.527	1.536	3.372	1.486
ENSBTAG00000001511	BCL6	2.49	1.316	2.734e-40	3.823e-39	yes	up	8.247	10.139	8.097	22.562	23.014	22.224	8.828	22.6
ENSBTAG00000020569	CACNA2D1	0.382	-1.39	4.849e-94	2.377e-92	yes	down	17.061	15.951	17.335	6.294	6.865	6.823	16.782	6.661
ENSBTAG00000001879	-	0.394	-1.344	0.0003118	0.0006597	yes	down	0.774	0.893	0.631	0.233	0.379	0.17	0.766	0.261
ENSBTAG00000046774	ZNF182	0.421	-1.247	0.003693	0.006788	yes	down	0.504	0.82	0.4	0.275	0.256	0.04	0.575	0.19
ENSBTAG00000003887	ECHDC1	0.372	-1.425	8.915e-15	4.283e-14	yes	down	2.935	2.888	3.363	1.09	1.219	1.107	3.062	1.139
ENSBTAG00000009960	FLOT1	0.438	-1.191	8.372e-95	4.225e-93	yes	down	71.215	71.3	74.373	33.489	32.082	29.905	72.296	31.825
ENSBTAG00000020048	MAPK10	0.388	-1.365	2.985e-06	7.732e-06	yes	down	1.558	1.038	1.011	0.36	0.502	0.429	1.202	0.43
ENSBTAG00000003155	-	0.298	-1.745	1.218e-51	2.365e-50	yes	down	187.193	187.819	172.826	49.165	60.045	53.566	182.613	54.259
ENSBTAG00000039815	ZBTB6	0.283	-1.823	2.107e-06	5.521e-06	yes	down	1.116	0.847	0.761	0.18	0.297	0.11	0.908	0.196
ENSBTAG00000008240	GALNT15	0.218	-2.2	3.126e-07	8.818e-07	yes	down	1.765	1.166	0.861	0.085	0.215	0.09	1.264	0.13
ENSBTAG00000011680	PAPLN	0.109	-3.194	1.315e-14	6.239e-14	yes	down	0.639	0.565	0.54	0	0.061	0.03	0.581	0.03
ENSBTAG00000000238	PSD2	0.215	-2.215	1.033e-06	2.785e-06	yes	down	0.396	0.501	0.721	0	0.123	0.1	0.539	0.074
ENSBTAG00000017326	OMA1	0.481	-1.057	1.244e-09	4.207e-09	yes	down	4.042	3.671	4.184	2.031	2.029	1.606	3.966	1.889
ENSBTAG00000012499	RPGRIP1L	0.278	-1.845	1.482e-17	8.309e-17	yes	down	1.693	1.758	1.341	0.455	0.441	0.389	1.597	0.428
ENSBTAG00000033398	HKDC1	0.486	-1.04	1.053e-74	3.495e-73	yes	down	53.74	53.045	54.136	26.952	25.586	27.481	53.64	26.673
ENSBTAG00000015341	DEPTOR	0.157	-2.675	2.529e-23	1.881e-22	yes	down	1.756	2.45	1.431	0.254	0.133	0.219	1.879	0.202
ENSBTAG00000032265	-	0.284	-1.814	1.001e-11	3.954e-11	yes	down	2.566	2.514	3.053	0.677	0.574	0.848	2.711	0.7
ENSBTAG00000017023	-	0.371	-1.43	3e-05	7.048e-05	yes	down	1.062	1.084	1.051	0.391	0.348	0.299	1.066	0.346
ENSBTAG00000001570	CSF2	3.832	1.938	8.086e-06	2.002e-05	yes	up	0.252	0.51	0.36	2.158	2.746	2.075	0.374	2.326
ENSBTAG00000015609	PREX1	2.445	1.29	6.53e-63	1.715e-61	yes	up	5.366	5.939	7.136	15.856	15.524	14.683	6.147	15.354
ENSBTAG00000022733	EPM2AIP1	0.386	-1.374	3.288e-30	3.28e-29	yes	down	12.802	12.872	12.591	5.289	4.754	4.778	12.755	4.94
ENSBTAG00000019125	SLC1A1	4.482	2.164	4.064e-282	2.122e-279	yes	up	9.552	10.276	11.32	47.261	48.938	47.043	10.383	47.747
ENSBTAG00000018936	LSS	0.479	-1.061	1.91e-87	8.419e-86	yes	down	129.465	135.622	125.116	67.443	64.42	61.327	130.068	64.397
ENSBTAG00000025424	NOTCH4	0.482	-1.053	3.186e-09	1.05e-08	yes	down	3.232	2.35	2.602	1.301	1.219	1.387	2.728	1.302
ENSBTAG00000048157	-	0.459	-1.125	0.01517	0.02538	yes	down	0.324	0.2	0.23	0.042	0.184	0.03	0.251	0.085
ENSBTAG00000000501	KLHL13	0.38	-1.397	8.642e-51	1.648e-49	yes	down	13.622	11.414	13.601	5.035	4.99	4.748	12.879	4.924
ENSBTAG00000000277	IL18	0.432	-1.211	0.01196	0.02036	yes	down	1.287	0.501	2.322	0.169	0.256	0.668	1.37	0.364
ENSBTAG00000010006	EMC2	0.388	-1.367	2.622e-26	2.245e-25	yes	down	39.965	27.474	36.15	13.391	15.319	12.21	34.53	13.64
ENSBTAG00000002606	LGR4	0.475	-1.075	3.511e-37	4.455e-36	yes	down	23.183	22.674	21.638	9.827	10.851	11.771	22.498	10.816
ENSBTAG00000006515	ESPN	0.215	-2.22	3.983e-08	1.211e-07	yes	down	0.594	0.793	0.57	0.106	0.072	0.11	0.652	0.096
ENSBTAG00000020003	KLHL14	0.125	-2.999	8.207e-32	8.664e-31	yes	down	6.707	7.442	8.377	2.729	1.834	3.142	7.509	2.568
ENSBTAG00000005280	ADA	0.476	-1.07	6.824e-26	5.701e-25	yes	down	29.224	29.269	25.992	14.365	12.48	13.806	28.162	13.55
ENSBTAG00000006556	COPB1	0.474	-1.076	3.65e-68	1.084e-66	yes	down	52.524	46.304	49.642	23.461	24.91	23.102	49.49	23.824
ENSBTAG00000001204	KIAA1462	2.884	1.528	2.51e-23	1.869e-22	yes	up	0.819	0.938	1.061	2.708	3.084	2.753	0.939	2.848
ENSBTAG00000013724	ATG4A	0.355	-1.493	1.624e-28	1.51e-27	yes	down	14.342	11.66	11.099	4.083	4.119	4.489	12.367	4.23
ENSBTAG00000031503	NDUFA4L2	0.373	-1.421	0.001529	0.002973	yes	down	1.413	2.077	0.781	0.698	0.184	0.229	1.424	0.37
ENSBTAG00000046882	5_8S_rRNA	0.095	-3.401	2.469e-14	1.152e-13	yes	down	0	0	0	0	0	0	0	0
ENSBTAG00000009548	MAD2L1BP	2.412	1.27	1.577e-33	1.762e-32	yes	up	7.977	7.124	8.707	19.981	19.346	19.561	7.936	19.629
ENSBTAG00000018966	PLCE1	0.214	-2.226	3.843e-34	4.377e-33	yes	down	1.413	1.667	1.812	0.264	0.307	0.489	1.631	0.353
ENSBTAG00000044099	ZSWIM7	0.403	-1.311	1.315e-19	8.283e-19	yes	down	12.217	12.726	14.562	4.58	4.836	6.414	13.168	5.277
ENSBTAG00000017597	ESCO1	0.329	-1.602	5.261e-14	2.401e-13	yes	down	2.062	1.895	2.002	0.497	0.646	0.708	1.986	0.617
ENSBTAG00000002721	ZCCHC11	0.405	-1.304	3.97e-48	7.206e-47	yes	down	14.828	14.703	14.042	5.067	6.189	6.344	14.524	5.867
ENSBTAG00000027696	-	0.363	-1.462	0.0001435	0.0003144	yes	down	0.549	0.72	0.5	0.222	0.174	0.12	0.59	0.172
ENSBTAG00000043442	SNORD65	3.568	1.835	7.103e-69	2.129e-67	yes	up	30.196	21.061	24.28	95.697	86.984	92.629	25.179	91.77
ENSBTAG00000013859	SCYL2	0.457	-1.13	4.331e-32	4.597e-31	yes	down	17.349	14.439	16.174	6.632	8.136	7.671	15.987	7.48
ENSBTAG00000008330	RNF19B	3.893	1.961	2.001e-252	7.149e-250	yes	up	36.328	41.776	41.695	167.932	154.519	153.487	39.933	158.646
ENSBTAG00000000472	ZNF570	0.243	-2.039	4.95e-09	1.609e-08	yes	down	1.053	0.875	1.191	0.116	0.246	0.249	1.04	0.204
[truncated: 82 more rows]
